# Supplementary material for: Sex-dependent interferon signaling contributes to female-biased vulnerability in Alzheimer’s disease
Source: J Neuroinflammation. 2026 May 4;23:217. doi: 10.1186/s12974-026-03840-0 (PMC13312654; doi:10.1186/s12974-026-03840-0)
Supplement: Supplementary file 9 — Supplementary Material 9: Table S1. Sex-associated differential gene expression in the parahippocampal gyrus (PHG) and frontal pole (FP) of Alzheimer’s disease patients and controls. [file 12974_2026_3840_MOESM9_ESM.xlsx]

## Sheet: metadata PHG
					specimenID	tissue	sex	race	spanish	ethnicity	age_death	RIN	RIN2	diagnosis	sequencingBatch	pmi	apoe4_allele	AlignmentSummaryMetrics_PCT_PF_READS_ALIGNED	RnaSeqMetrics_PCT_INTRONIC_BASES	RnaSeqMetrics_PCT_INTERGENIC_BASES	RnaSeqMetrics_PCT_CODING_BASES	individualID	specimenID	platform	RIN	rnaBatch	libraryBatch	sequencingBatch	libraryPrep	libraryPreparationMethod	isStranded	readStrandOrigin	runType	readLength	barcode	totalReads	mapped	rRNA.rate	Action	individualID	specimenID	specimenIdSource	organ	tissue	BrodmannArea	sampleStatus	tissueWeight	tissueVolume	nucleicAcidSource
					BM_36_1107	PHG	male	1	2	W	80	6.4	40.96	AD	P19B648	2	1	0.982896	0.574997	0.058031	0.149285	AMPAD_MSSM_0000014947	BM_36_1107	HiSeq	6.4			P19B648	rRNAdepletion	TruSeq			singleEnd	100	1107	45360250	44395923	0.00150568	OKay	AMPAD_MSSM_0000014947	BM_36_1107		brain	parahippocampal gyrus	36				sorted nuclei
		global			BM_36_278	PHG	male	1	2	W	84	6.5	42.25	AD	S109B355	6.33333	0	0.983569	0.533294	0.05896	0.176219	AMPAD_MSSM_0000056537	BM_36_278	HiSeq	6.5			S109B355	rRNAdepletion	TruSeq			singleEnd	100	278	32786598	32117887	0.00359242	OKay	AMPAD_MSSM_0000056537	BM_36_278		brain	parahippocampal gyrus	36				sorted nuclei
		number	percentage		BM_36_281	PHG	male	9	1	H	68	5.7	32.49	AD	S109B355	6.61667	2	0.982313	0.516967	0.061012	0.169427	AMPAD_MSSM_0000020701	BM_36_281	HiSeq	5.7			S109B355	rRNAdepletion	TruSeq			singleEnd	100	281	41576002	40754719	0.00438401	OKay	AMPAD_MSSM_0000020701	BM_36_281		brain	parahippocampal gyrus	36				sorted nuclei
	females	53	0.4907		BM_36_290	PHG	male	2	2	B	79	8.9	79.21	AD	S109B355	2	0	0.986938	0.465972	0.044238	0.192786	AMPAD_MSSM_0000013078	BM_36_290	HiSeq	8.9			S109B355	rRNAdepletion	TruSeq			singleEnd	100	290	36276544	35777835	0.00197664	OKay	AMPAD_MSSM_0000013078	BM_36_290		brain	parahippocampal gyrus	36				sorted nuclei
	males	55	0.5093		BM_36_291	PHG	female	2	2	B	64	6.1	37.21	AD	S109B355	15.75	1	0.984786	0.551969	0.059519	0.165424	AMPAD_MSSM_0000072079	BM_36_291	HiSeq	6.1			S109B355	rRNAdepletion	TruSeq			singleEnd	100	291	37135191	36473454	0.00476952	OKay	AMPAD_MSSM_0000072079	BM_36_291		brain	parahippocampal gyrus	36				sorted nuclei
					BM_36_297	PHG	male	1	2	W	74	6	36	AD	S109B355	6.25	2	0.986028	0.562537	0.063286	0.14884	AMPAD_MSSM_0000051093	BM_36_297	HiSeq	6			S109B355	rRNAdepletion	TruSeq			singleEnd	100	297	36026285	35442795	0.00434621	OKay	AMPAD_MSSM_0000051093	BM_36_297		brain	parahippocampal gyrus	36				sorted nuclei
					BM_36_304	PHG	female	1	2	W	87	6.8	46.24	AD	S110B355	14.5	1	0.984395	0.526427	0.06242	0.163093	AMPAD_MSSM_0000008176	BM_36_304	HiSeq	6.8			S110B355	rRNAdepletion	TruSeq			singleEnd	100	304	39002744	38287059	0.00670676	OKay	AMPAD_MSSM_0000008176	BM_36_304		brain	parahippocampal gyrus	36				sorted nuclei
					BM_36_314	PHG	male	1	2	W	74	7.1	50.41	AD	S110B355	6.25	0	0.984801	0.545703	0.052909	0.163696	AMPAD_MSSM_0000041763	BM_36_314	HiSeq	7.1			S110B355	rRNAdepletion	TruSeq			singleEnd	100	314	35061188	34507449	0.00223343	OKay	AMPAD_MSSM_0000041763	BM_36_314		brain	parahippocampal gyrus	36				sorted nuclei
					BM_36_317	PHG	female	1	2	W	84	6.2	38.44	AD	S110B355	6.66667	1	0.984216	0.577817	0.062151	0.143756	AMPAD_MSSM_0000020588	BM_36_317	HiSeq	6.2			S110B355	rRNAdepletion	TruSeq			singleEnd	100	317	38571672	37861949	0.00449158	OKay	AMPAD_MSSM_0000020588	BM_36_317		brain	parahippocampal gyrus	36				sorted nuclei
		AD			BM_36_325	PHG	female	1	2	W	83	5.7	32.49	CT	S110B355	4	1	0.984586	0.588551	0.063753	0.130564	AMPAD_MSSM_0000045135	BM_36_325	HiSeq	5.7			S110B355	rRNAdepletion	TruSeq			singleEnd	100	325	40348449	39543330	0.00569011	OKay	AMPAD_MSSM_0000045135	BM_36_325		brain	parahippocampal gyrus	36				sorted nuclei
		number	percentage		BM_36_326	PHG	male	1	2	W	88	7	49	CT	S110B355	4.16667	0	0.985231	0.5558	0.056987	0.153555	AMPAD_MSSM_0000065630	BM_36_326	HiSeq	7			S110B355	rRNAdepletion	TruSeq			singleEnd	100	326	41616476	40946328	0.00232094	OKay	AMPAD_MSSM_0000065630	BM_36_326		brain	parahippocampal gyrus	36				sorted nuclei
	females	34	0.5152		BM_36_327	PHG	female	1	2	W	81	6.9	47.61	AD	S110B355	4.75	1	0.984961	0.534499	0.052445	0.17044	AMPAD_MSSM_0000021614	BM_36_327	HiSeq	6.9			S110B355	rRNAdepletion	TruSeq			singleEnd	100	327	35091525	34518575	0.00267656	OKay	AMPAD_MSSM_0000021614	BM_36_327		brain	parahippocampal gyrus	36				sorted nuclei
	males	32	0.4848		BM_36_328	PHG	female	2	2	B	78	7.4	54.76	AD	S110B355	3.66667	2	0.983429	0.575561	0.055595	0.14776	AMPAD_MSSM_0000063213	BM_36_328	HiSeq	7.4			S110B355	rRNAdepletion	TruSeq			singleEnd	100	328	31668747	31124510	0.00177503	OKay	AMPAD_MSSM_0000063213	BM_36_328		brain	parahippocampal gyrus	36				sorted nuclei
					BM_36_329	PHG	female	1	2	W	87	5.6	31.36	AD	S110B355	5.16667	0	0.983265	0.579388	0.065386	0.124206	AMPAD_MSSM_0000028892	BM_36_329	HiSeq	5.6			S110B355	rRNAdepletion	TruSeq			singleEnd	100	329	37254986	36533402	0.00478559	OKay	AMPAD_MSSM_0000028892	BM_36_329		brain	parahippocampal gyrus	36				sorted nuclei
					BM_36_330	PHG	male	1	2	W	78	5.6	31.36	AD	S110B355	5.16667	0	0.982972	0.546396	0.062127	0.15587	AMPAD_MSSM_0000037684	BM_36_330	HiSeq	5.6			S110B355	rRNAdepletion	TruSeq			singleEnd	100	330	37155034	36364350	0.00749096	OKay	AMPAD_MSSM_0000037684	BM_36_330		brain	parahippocampal gyrus	36				sorted nuclei
					BM_36_332	PHG	male	1	2	W	80	7.6	57.76	AD	S110B355	3.16667	1	0.984653	0.460675	0.045996	0.194485	AMPAD_MSSM_0000006643	BM_36_332	HiSeq	7.6			S110B355	rRNAdepletion	TruSeq			singleEnd	100	332	35211051	34584968	0.00415024	OKay	AMPAD_MSSM_0000006643	BM_36_332		brain	parahippocampal gyrus	36				sorted nuclei
					BM_36_333	PHG	female	1	2	W	87	7.9	62.41	AD	S110B355	6.5	0	0.985675	0.486044	0.047223	0.190934	AMPAD_MSSM_0000038686	BM_36_333	HiSeq	7.9			S110B355	rRNAdepletion	TruSeq			singleEnd	100	333	31396245	30875099	0.0032601	OKay	AMPAD_MSSM_0000038686	BM_36_333		brain	parahippocampal gyrus	36				sorted nuclei
		Ctrl			BM_36_336	PHG	female	1	2	W	84	5.7	32.49	CT	S115B355	18.5	1	0.981378	0.528374	0.066788	0.164832	AMPAD_MSSM_0000020356	BM_36_336	HiSeq	5.7			S115B355	rRNAdepletion	TruSeq			singleEnd	100	336	42867263	41835563	0.010521	OKay	AMPAD_MSSM_0000020356	BM_36_336		brain	parahippocampal gyrus	36				sorted nuclei
		number	percentage		BM_36_338	PHG	male	1	2	W	76	5.8	33.64	AD	S115B355	9.83333	2	0.981602	0.570762	0.06601	0.137411	AMPAD_MSSM_0000067602	BM_36_338	HiSeq	5.8			S115B355	rRNAdepletion	TruSeq			singleEnd	100	338	28660697	28034773	0.00620298	OKay	AMPAD_MSSM_0000067602	BM_36_338		brain	parahippocampal gyrus	36				sorted nuclei
	females	19	0.4524		BM_36_340	PHG	female	1	2	W	80	5.8	33.64	AD	S115B355	10	1	0.983046	0.539889	0.066561	0.155899	AMPAD_MSSM_0000087007	BM_36_340	HiSeq	5.8			S115B355	rRNAdepletion	TruSeq			singleEnd	100	340	27758810	27143307	0.00785276	OKay	AMPAD_MSSM_0000087007	BM_36_340		brain	parahippocampal gyrus	36				sorted nuclei
	males	23	0.5476		BM_36_341	PHG	male	9	1	H	74	6.8	46.24	CT	S115B355	16.5833	1	0.985122	0.507685	0.058173	0.17805	AMPAD_MSSM_0000040584	BM_36_341	HiSeq	6.8			S115B355	rRNAdepletion	TruSeq			singleEnd	100	341	39963329	39266475	0.00482498	OKay	AMPAD_MSSM_0000040584	BM_36_341		brain	parahippocampal gyrus	36				sorted nuclei
					BM_36_344	PHG	male	1	2	W	76	7.5	56.25	CT	S110B355	2.91667	0	0.981179	0.448705	0.048663	0.204994	AMPAD_MSSM_0000044145	BM_36_344	HiSeq	7.5			S110B355	rRNAdepletion	TruSeq			singleEnd	100	344	30667562	30010711	0.00361701	OKay	AMPAD_MSSM_0000044145	BM_36_344		brain	parahippocampal gyrus	36				sorted nuclei
					BM_36_346	PHG	female	1	2	W	89	5.2	27.04	CT	S110B355	4.83333	0	0.980476	0.532081	0.068751	0.159289	AMPAD_MSSM_0000016717	BM_36_346	HiSeq	5.2			S110B355	rRNAdepletion	TruSeq			singleEnd	100	346	34343193	33523216	0.0118436	OKay	AMPAD_MSSM_0000016717	BM_36_346		brain	parahippocampal gyrus	36				sorted nuclei
					BM_36_347	PHG	male	1	2	W	80	8.3	68.89	AD	S110B355	6.66667	0	0.983739	0.437238	0.051498	0.211895	AMPAD_MSSM_0000070448	BM_36_347	HiSeq	8.3			S110B355	rRNAdepletion	TruSeq			singleEnd	100	347	43512365	42776214	0.00209916	OKay	AMPAD_MSSM_0000070448	BM_36_347		brain	parahippocampal gyrus	36				sorted nuclei
					BM_36_348	PHG	male	1	2	W	80	5.9	34.81	AD	S110B355	15.25	0	0.980121	0.578619	0.062375	0.147422	AMPAD_MSSM_0000083367	BM_36_348	HiSeq	5.9			S110B355	rRNAdepletion	TruSeq			singleEnd	100	348	36172596	35351446	0.00580995	OKay	AMPAD_MSSM_0000083367	BM_36_348		brain	parahippocampal gyrus	36				sorted nuclei
					BM_36_349	PHG	male	1	2	W	80	6.2	38.44	AD	S110B355	15.3333	0	0.983558	0.542733	0.064777	0.158204	AMPAD_MSSM_0000010233	BM_36_349	HiSeq	6.2			S110B355	rRNAdepletion	TruSeq			singleEnd	100	349	30980844	30342301	0.00566681	OKay	AMPAD_MSSM_0000010233	BM_36_349		brain	parahippocampal gyrus	36				sorted nuclei
	Harmonization metadata				BM_36_350	PHG	male	9	1	H	83	6.8	46.24	CT	S110B355	12.3333	0	0.98387	0.536203	0.066248	0.170695	AMPAD_MSSM_0000024420	BM_36_350	HiSeq	6.8			S110B355	rRNAdepletion	TruSeq			singleEnd	100	350	35328148	34579548	0.0056381	OKay	AMPAD_MSSM_0000024420	BM_36_350		brain	parahippocampal gyrus	36				sorted nuclei
	Assay metadata				BM_36_351	PHG	male	1	2	W	79	7	49	CT	S110B355	13	0	0.984611	0.534266	0.057629	0.172636	AMPAD_MSSM_0000063927	BM_36_351	HiSeq	7			S110B355	rRNAdepletion	TruSeq			singleEnd	100	351	30032637	29496790	0.00332951	OKay	AMPAD_MSSM_0000063927	BM_36_351		brain	parahippocampal gyrus	36				sorted nuclei
	Biospecimen metadata				BM_36_355	PHG	male	1	2	W	86	5.5	30.25	CT	S110B355	11.5	0	0.978318	0.59113	0.087415	0.126245	AMPAD_MSSM_0000007107	BM_36_355	HiSeq	5.5			S110B355	rRNAdepletion	TruSeq			singleEnd	100	355	27609043	26649884	0.00409645	OKay	AMPAD_MSSM_0000007107	BM_36_355		brain	parahippocampal gyrus	36				sorted nuclei
	Individual metadata				BM_36_356	PHG	male	1	2	W	61	6.8	46.24	CT	S110B355	14.5	0	0.981956	0.488696	0.068078	0.188297	AMPAD_MSSM_0000093995	BM_36_356	HiSeq	6.8			S110B355	rRNAdepletion	TruSeq			singleEnd	100	356	35046361	34103407	0.0176423	OKay	AMPAD_MSSM_0000093995	BM_36_356		brain	parahippocampal gyrus	36				sorted nuclei
					BM_36_358	PHG	male	1	2	W	66	7.3	53.29	CT	S110B355	10.75	1	0.983289	0.492581	0.059021	0.190195	AMPAD_MSSM_0000073787	BM_36_358	HiSeq	7.3			S110B355	rRNAdepletion	TruSeq			singleEnd	100	358	41568182	40570843	0.00796294	OKay	AMPAD_MSSM_0000073787	BM_36_358		brain	parahippocampal gyrus	36				sorted nuclei
					BM_36_367	PHG	male	2	2	B	69	7.8	60.84	CT	S110B355	4.25	0	0.983362	0.523856	0.061262	0.172481	AMPAD_MSSM_0000047734	BM_36_367	HiSeq	7.8			S110B355	rRNAdepletion	TruSeq			singleEnd	100	367	43056985	41977805	0.00392341	OKay	AMPAD_MSSM_0000047734	BM_36_367		brain	parahippocampal gyrus	36				sorted nuclei
					BM_36_369	PHG	female	9	1	H	79	5.9	34.81	CT	S110B355	7.66667	0	0.980958	0.539058	0.07242	0.159762	AMPAD_MSSM_0000010795	BM_36_369	HiSeq	5.9			S110B355	rRNAdepletion	TruSeq			singleEnd	100	369	41723901	40304963	0.00892429	OKay	AMPAD_MSSM_0000010795	BM_36_369		brain	parahippocampal gyrus	36				sorted nuclei
					BM_36_377	PHG	male	1	2	W	85	6.7	44.89	AD	S111B355	5.16667	1	0.98387	0.589424	0.065605	0.136949	AMPAD_MSSM_0000019193	BM_36_377	HiSeq	6.7			S111B355	rRNAdepletion	TruSeq			singleEnd	100	377	37501289	36601249	0.00229077	OKay	AMPAD_MSSM_0000019193	BM_36_377		brain	parahippocampal gyrus	36				sorted nuclei
					BM_36_379	PHG	female	1	2	W	75	6.7	44.89	AD	S111B355	4.75	2	0.983979	0.544333	0.054915	0.159748	AMPAD_MSSM_0000064526	BM_36_379	HiSeq	6.7			S111B355	rRNAdepletion	TruSeq			singleEnd	100	379	47693598	46507449	0.0039246	OKay	AMPAD_MSSM_0000064526	BM_36_379		brain	parahippocampal gyrus	36				sorted nuclei
					BM_36_382	PHG	male	1	2	W	74	7	49	AD	S111B355	14.75	0	0.985572	0.441192	0.057937	0.205929	AMPAD_MSSM_0000035609	BM_36_382	HiSeq	7			S111B355	rRNAdepletion	TruSeq			singleEnd	100	382	37547468	36573101	0.0043774	OKay	AMPAD_MSSM_0000035609	BM_36_382		brain	parahippocampal gyrus	36				sorted nuclei
					BM_36_383	PHG	female	2	2	B	86	6.3	39.69	AD	S111B355	3.5	0	0.982616	0.519436	0.073447	0.174963	AMPAD_MSSM_0000045801	BM_36_383	HiSeq	6.3			S111B355	rRNAdepletion	TruSeq			singleEnd	100	383	38343044	37022288	0.006597	OKay	AMPAD_MSSM_0000045801	BM_36_383		brain	parahippocampal gyrus	36				sorted nuclei
					BM_36_387	PHG	female	1	2	W	76	5.6	31.36	AD	S111B355	4	2	0.982457	0.535169	0.074456	0.154014	AMPAD_MSSM_0000005849	BM_36_387	HiSeq	5.6			S111B355	rRNAdepletion	TruSeq			singleEnd	100	387	38317775	36963411	0.00843296	OKay	AMPAD_MSSM_0000005849	BM_36_387		brain	parahippocampal gyrus	36				sorted nuclei
					BM_36_390	PHG	male	1	2	W	63	8.5	72.25	AD	S111B355	2.5	0	0.98502	0.544802	0.05539	0.162924	AMPAD_MSSM_0000080522	BM_36_390	HiSeq	8.5			S111B355	rRNAdepletion	TruSeq			singleEnd	100	390	41837628	41010602	0.00186359	OKay	AMPAD_MSSM_0000080522	BM_36_390		brain	parahippocampal gyrus	36				sorted nuclei
					BM_36_400	PHG	male	1	2	W	68	7.3	53.29	CT	S111B355	2.75	0	0.983666	0.512946	0.056067	0.177524	AMPAD_MSSM_0000040816	BM_36_400	HiSeq	7.3			S111B355	rRNAdepletion	TruSeq			singleEnd	100	400	41035571	40109417	0.00313854	OKay	AMPAD_MSSM_0000040816	BM_36_400		brain	parahippocampal gyrus	36				sorted nuclei
					BM_36_403	PHG	female	1	2	W	83	7	49	AD	S111B355	16.9667	0	0.983376	0.545602	0.061889	0.166073	AMPAD_MSSM_0000031555	BM_36_403	HiSeq	7			S111B355	rRNAdepletion	TruSeq			singleEnd	100	403	40219090	39153557	0.00374173	OKay	AMPAD_MSSM_0000031555	BM_36_403		brain	parahippocampal gyrus	36				sorted nuclei
					BM_36_406	PHG	female	1	2	W	88	7	49	AD	S111B355	2.66667	1	0.981891	0.506674	0.067677	0.182425	AMPAD_MSSM_0000004030	BM_36_406	HiSeq	7			S111B355	rRNAdepletion	TruSeq			singleEnd	100	406	34422080	33350337	0.00497017	OKay	AMPAD_MSSM_0000004030	BM_36_406		brain	parahippocampal gyrus	36				sorted nuclei
					BM_36_412	PHG	male	1	2	W	85	7.5	56.25	CT	S111B355	5.25	0	0.985339	0.519626	0.054646	0.170075	AMPAD_MSSM_0000024508	BM_36_412	HiSeq	7.5			S111B355	rRNAdepletion	TruSeq			singleEnd	100	412	42851248	42088155	0.00107722	OKay	AMPAD_MSSM_0000024508	BM_36_412		brain	parahippocampal gyrus	36				sorted nuclei
					BM_36_414	PHG	male	6	2	A	73	6.8	46.24	CT	S111B355	14.9167	0	0.986287	0.527307	0.057434	0.158914	AMPAD_MSSM_0000099877	BM_36_414	HiSeq	6.8			S111B355	rRNAdepletion	TruSeq			singleEnd	100	414	38335359	37610186	0.00125014	OKay	AMPAD_MSSM_0000099877	BM_36_414		brain	parahippocampal gyrus	36				sorted nuclei
					BM_36_416	PHG	female	2	2	B	74	8.1	65.61	CT	S111B355	4.75	0	0.986027	0.516573	0.054086	0.1753	AMPAD_MSSM_0000011589	BM_36_416	HiSeq	8.1			S111B355	rRNAdepletion	TruSeq			singleEnd	100	416	34546272	33948915	0.00125609	OKay	AMPAD_MSSM_0000011589	BM_36_416		brain	parahippocampal gyrus	36				sorted nuclei
					BM_36_417	PHG	female	2	2	B	62	8.5	72.25	CT	S111B355	7	0	0.985659	0.479561	0.049996	0.193622	AMPAD_MSSM_0000073342	BM_36_417	HiSeq	8.5			S111B355	rRNAdepletion	TruSeq			singleEnd	100	417	43057976	42319389	0.00112939	OKay	AMPAD_MSSM_0000073342	BM_36_417		brain	parahippocampal gyrus	36				sorted nuclei
					BM_36_419	PHG	male	1	2	W	70	7.8	60.84	CT	S111B355	18	0	0.985606	0.475969	0.05677	0.179485	AMPAD_MSSM_0000040274	BM_36_419	HiSeq	7.8			S111B355	rRNAdepletion	TruSeq			singleEnd	100	419	45611854	44841264	0.00105497	OKay	AMPAD_MSSM_0000040274	BM_36_419		brain	parahippocampal gyrus	36				sorted nuclei
					BM_36_420	PHG	male	1	2	W	72	5.4	29.16	AD	S111B355	9.83333	1	0.979552	0.535449	0.07938	0.146585	AMPAD_MSSM_0000069155	BM_36_420	HiSeq	5.4			S111B355	rRNAdepletion	TruSeq			singleEnd	100	420	33449568	32130610	0.00355972	OKay	AMPAD_MSSM_0000069155	BM_36_420		brain	parahippocampal gyrus	36				sorted nuclei
					BM_36_422	PHG	female	1	2	W	84	6.6	43.56	AD	S111B355	2	0	0.984121	0.541691	0.06121	0.147147	AMPAD_MSSM_0000016204	BM_36_422	HiSeq	6.6			S111B355	rRNAdepletion	TruSeq			singleEnd	100	422	43582776	42446784	0.00207957	OKay	AMPAD_MSSM_0000016204	BM_36_422		brain	parahippocampal gyrus	36				sorted nuclei
					BM_36_428	PHG	male	2	2	B	75	6.9	47.61	CT	S151B648	5	0	0.98461	0.463879	0.047766	0.208245	AMPAD_MSSM_0000069984	BM_36_428	HiSeq	6.9			S151B648	rRNAdepletion	TruSeq			singleEnd	100	428	43812447	43098660	0.00118219	OKay	AMPAD_MSSM_0000069984	BM_36_428		brain	parahippocampal gyrus	36				sorted nuclei
					BM_36_435	PHG	female	1	2	W	83	6.5	42.25	CT	S151B648	6.16667	0	0.985221	0.482997	0.05756	0.198211	AMPAD_MSSM_0000079856	BM_36_435	HiSeq	6.5			S151B648	rRNAdepletion	TruSeq			singleEnd	100	435	42806614	42005086	0.00234541	OKay	AMPAD_MSSM_0000079856	BM_36_435		brain	parahippocampal gyrus	36				sorted nuclei
					BM_36_448	PHG	female	1	2	W	73	8.1	65.61	CT	S151B648	3	0	0.984084	0.517619	0.051756	0.188871	AMPAD_MSSM_0000024257	BM_36_448	HiSeq	8.1			S151B648	rRNAdepletion	TruSeq			singleEnd	100	448	50442201	49587195	0.00123542	OKay	AMPAD_MSSM_0000024257	BM_36_448		brain	parahippocampal gyrus	36				sorted nuclei
					BM_36_450	PHG	male	1	2	W	73	6.8	46.24	CT	S151B648	21.0667	1	0.984977	0.527904	0.054632	0.179099	AMPAD_MSSM_0000043479	BM_36_450	HiSeq	6.8			S151B648	rRNAdepletion	TruSeq			singleEnd	100	450	46641546	45831975	0.00187528	OKay	AMPAD_MSSM_0000043479	BM_36_450		brain	parahippocampal gyrus	36				sorted nuclei
					BM_36_455	PHG	female	1	2	W	85	6.8	46.24	AD	S151B648	2.33333	0	0.985286	0.527034	0.054457	0.182232	AMPAD_MSSM_0000061631	BM_36_455	HiSeq	6.8			S151B648	rRNAdepletion	TruSeq			singleEnd	100	455	49734470	48809740	0.00180433	OKay	AMPAD_MSSM_0000061631	BM_36_455		brain	parahippocampal gyrus	36				sorted nuclei
					BM_36_458	PHG	male	1	2	W	84	7.1	50.41	CT	S151B648	11.4167	0	0.985196	0.519278	0.056445	0.185513	AMPAD_MSSM_0000033868	BM_36_458	HiSeq	7.1			S151B648	rRNAdepletion	TruSeq			singleEnd	100	458	46756902	45890187	0.00192821	OKay	AMPAD_MSSM_0000033868	BM_36_458		brain	parahippocampal gyrus	36				sorted nuclei
					BM_36_465	PHG	male	1	2	W	62	5.6	31.36	AD	S151B648	7.33333	0	0.983741	0.556602	0.057065	0.16227	AMPAD_MSSM_0000064974	BM_36_465	HiSeq	5.6			S151B648	rRNAdepletion	TruSeq			singleEnd	100	465	45639195	44754588	0.00291222	OKay	AMPAD_MSSM_0000064974	BM_36_465		brain	parahippocampal gyrus	36				sorted nuclei
					BM_36_467	PHG	male	9	1	H	78	6.7	44.89	CT	S151B648	8	1	0.982291	0.522749	0.061385	0.183124	AMPAD_MSSM_0000099182	BM_36_467	HiSeq	6.7			S151B648	rRNAdepletion	TruSeq			singleEnd	100	467	44290418	43298548	0.00239768	OKay	AMPAD_MSSM_0000099182	BM_36_467		brain	parahippocampal gyrus	36				sorted nuclei
					BM_36_471	PHG	male	1	2	W	85	5.4	29.16	AD	S151B648	2.08333	0	0.981428	0.5641	0.066393	0.170079	AMPAD_MSSM_0000083136	BM_36_471	HiSeq	5.4			S151B648	rRNAdepletion	TruSeq			singleEnd	100	471	59142530	57625391	0.00335309	OKay	AMPAD_MSSM_0000083136	BM_36_471		brain	parahippocampal gyrus	36				sorted nuclei
					BM_36_482	PHG	female	1	2	W	88	6.6	43.56	CT	S151B648	5.08333	0	0.985376	0.469843	0.052925	0.211539	AMPAD_MSSM_0000077958	BM_36_482	HiSeq	6.6			S151B648	rRNAdepletion	TruSeq			singleEnd	100	482	39209050	38527822	0.00190558	OKay	AMPAD_MSSM_0000077958	BM_36_482		brain	parahippocampal gyrus	36				sorted nuclei
					BM_36_483	PHG	female	2	2	B	79	7	49	CT	S151B648	17.0833	1	0.985462	0.479084	0.048362	0.205277	AMPAD_MSSM_0000064293	BM_36_483	HiSeq	7			S151B648	rRNAdepletion	TruSeq			singleEnd	100	483	41744163	41083856	0.00157609	OKay	AMPAD_MSSM_0000064293	BM_36_483		brain	parahippocampal gyrus	36				sorted nuclei
					BM_36_490	PHG	female	1	2	W	84	6.5	42.25	AD	S151B648	2.91667	0	0.983485	0.526641	0.053695	0.185317	AMPAD_MSSM_0000086050	BM_36_490	HiSeq	6.5			S151B648	rRNAdepletion	TruSeq			singleEnd	100	490	42149746	41349480	0.00122613	OKay	AMPAD_MSSM_0000086050	BM_36_490		brain	parahippocampal gyrus	36				sorted nuclei
					BM_36_491	PHG	female	1	2	W	77	5.2	27.04	AD	S151B648	6.33333	1	0.983289	0.528157	0.064282	0.175192	AMPAD_MSSM_0000002491	BM_36_491	HiSeq	5.2			S151B648	rRNAdepletion	TruSeq			singleEnd	100	491	39562742	38551553	0.00259943	OKay	AMPAD_MSSM_0000002491	BM_36_491		brain	parahippocampal gyrus	36				sorted nuclei
					BM_36_492	PHG	female	1	2	W	85	4.8	23.04	AD	S151B648	5.25	1	0.983628	0.553612	0.052325	0.166259	AMPAD_MSSM_0000054682	BM_36_492	HiSeq	4.8			S151B648	rRNAdepletion	TruSeq			singleEnd	100	492	42091322	41181619	0.00224632	OKay	AMPAD_MSSM_0000054682	BM_36_492		brain	parahippocampal gyrus	36				sorted nuclei
					BM_36_495	PHG	female	2	2	B	84	4.7	22.09	AD	S151B648	6.41667	0	0.983219	0.542183	0.060154	0.162737	AMPAD_MSSM_0000019844	BM_36_495	HiSeq	4.7			S151B648	rRNAdepletion	TruSeq			singleEnd	100	495	36257170	35518585	0.00246102	OKay	AMPAD_MSSM_0000019844	BM_36_495		brain	parahippocampal gyrus	36				sorted nuclei
					BM_36_496	PHG	male	2	2	B	85	4.7	22.09	AD	S151B648	23.5	1	0.980529	0.549279	0.065858	0.168626	AMPAD_MSSM_0000033789	BM_36_496	HiSeq	4.7			S151B648	rRNAdepletion	TruSeq			singleEnd	100	496	40545636	39585145	0.00308037	OKay	AMPAD_MSSM_0000033789	BM_36_496		brain	parahippocampal gyrus	36				sorted nuclei
					BM_36_499	PHG	female	1	2	W	85	5.6	31.36	CT	S151B648	4.33333	0	0.981984	0.529498	0.056294	0.174905	AMPAD_MSSM_0000085981	BM_36_499	HiSeq	5.6			S151B648	rRNAdepletion	TruSeq			singleEnd	100	499	50238909	49107657	0.00219045	OKay	AMPAD_MSSM_0000085981	BM_36_499		brain	parahippocampal gyrus	36				sorted nuclei
					BM_36_505	PHG	male	1	2	W	80	4.7	22.09	AD	S151B648	5.75	0	0.983584	0.541318	0.06598	0.173029	AMPAD_MSSM_0000016998	BM_36_505	HiSeq	4.7			S151B648	rRNAdepletion	TruSeq			singleEnd	100	505	50619615	49366862	0.00221363	OKay	AMPAD_MSSM_0000016998	BM_36_505		brain	parahippocampal gyrus	36				sorted nuclei
					BM_36_507	PHG	female	1	2	W	78	5.2	27.04	AD	S151B648	4.33333	0	0.983665	0.562719	0.059804	0.15883	AMPAD_MSSM_0000065319	BM_36_507	HiSeq	5.2			S151B648	rRNAdepletion	TruSeq			singleEnd	100	507	29839240	29159898	0.00216719	OKay	AMPAD_MSSM_0000065319	BM_36_507		brain	parahippocampal gyrus	36				sorted nuclei
					BM_36_509	PHG	male	1	2	W	64	6.6	43.56	CT	S151B648	3.5	1	0.984501	0.528477	0.053065	0.174873	AMPAD_MSSM_0000080571	BM_36_509	HiSeq	6.6			S151B648	rRNAdepletion	TruSeq			singleEnd	100	509	41372264	40639994	0.00122451	OKay	AMPAD_MSSM_0000080571	BM_36_509		brain	parahippocampal gyrus	36				sorted nuclei
					BM_36_510	PHG	male	9	1	H	74	5	25	CT	S151B648	10.1667	0	0.98264	0.56646	0.062794	0.153095	AMPAD_MSSM_0000029668	BM_36_510	HiSeq	5			S151B648	rRNAdepletion	TruSeq			singleEnd	100	510	48042364	46999873	0.0027386	OKay	AMPAD_MSSM_0000029668	BM_36_510		brain	parahippocampal gyrus	36				sorted nuclei
					BM_36_521	PHG	female	9	1	H	77	8.1	65.61	CT	P19B648	4	0	0.984405	0.537933	0.053733	0.170946	AMPAD_MSSM_0000033390	BM_36_521	HiSeq	8.1			P19B648	rRNAdepletion	TruSeq			singleEnd	100	521	43791236	43052311	0.00114198	OKay	AMPAD_MSSM_0000033390	BM_36_521		brain	parahippocampal gyrus	36				sorted nuclei
					BM_36_527	PHG	female	9	1	H	75	4.8	23.04	CT	P19B648	3.25	0	0.982268	0.565282	0.063567	0.158762	AMPAD_MSSM_0000075505	BM_36_527	HiSeq	4.8			P19B648	rRNAdepletion	TruSeq			singleEnd	100	527	44432551	43411915	0.00252157	OKay	AMPAD_MSSM_0000075505	BM_36_527		brain	parahippocampal gyrus	36				sorted nuclei
					BM_36_528	PHG	female	1	2	W	61	5.2	27.04	CT	P19B648	20.3333	0	0.982377	0.477222	0.054366	0.199123	AMPAD_MSSM_0000040820	BM_36_528	HiSeq	5.2			P19B648	rRNAdepletion	TruSeq			singleEnd	100	528	44178592	43288815	0.00287051	OKay	AMPAD_MSSM_0000040820	BM_36_528		brain	parahippocampal gyrus	36				sorted nuclei
					BM_36_531	PHG	female	1	2	W	78	6.3	39.69	CT	P19B648	16	0	0.982692	0.49848	0.053032	0.193762	AMPAD_MSSM_0000075093	BM_36_531	HiSeq	6.3			P19B648	rRNAdepletion	TruSeq			singleEnd	100	531	47236922	46340392	0.00217029	OKay	AMPAD_MSSM_0000075093	BM_36_531		brain	parahippocampal gyrus	36				sorted nuclei
					BM_36_534	PHG	female	1	2	W	84	5.8	33.64	AD	P19B648	7.16667	0	0.98249	0.499202	0.054785	0.192713	AMPAD_MSSM_0000021278	BM_36_534	HiSeq	5.8			P19B648	rRNAdepletion	TruSeq			singleEnd	100	534	49094879	48091597	0.00210929	OKay	AMPAD_MSSM_0000021278	BM_36_534		brain	parahippocampal gyrus	36				sorted nuclei
					BM_36_541	PHG	male	1	2	W	74	5.1	26.01	AD	P19B648	5.5	0	0.983086	0.537529	0.06079	0.171695	AMPAD_MSSM_0000030663	BM_36_541	HiSeq	5.1			P19B648	rRNAdepletion	TruSeq			singleEnd	100	541	43363700	42487942	0.00277439	OKay	AMPAD_MSSM_0000030663	BM_36_541		brain	parahippocampal gyrus	36				sorted nuclei
					BM_36_544	PHG	female	1	2	W	74	5.1	26.01	AD	P19B648	11.9167	0	0.979795	0.555479	0.069445	0.162951	AMPAD_MSSM_0000003566	BM_36_544	HiSeq	5.1			P19B648	rRNAdepletion	TruSeq			singleEnd	100	544	38959634	37922794	0.00300221	OKay	AMPAD_MSSM_0000003566	BM_36_544		brain	parahippocampal gyrus	36				sorted nuclei
					hB_RNA_10362	PHG	male	1	2	W	71	3.9	15.21	CT	K77C014	21.4167	1	0.982695	0.453782	0.076064	0.178845	AMPAD_MSSM_0000013090	hB_RNA_10362	HiSeq	3.9			K77C014	rRNAdepletion	TruSeq			singleEnd	100	10362	34500644	33550013	0.0195065	OKay	AMPAD_MSSM_0000013090	hB_RNA_10362		brain	parahippocampal gyrus	36				sorted nuclei
					hB_RNA_10372	PHG	female	2	2	B	82	8.3	68.89	AD	K77C014	2.41667	0	0.988352	0.147905	0.031584	0.356834	AMPAD_MSSM_0000056009	hB_RNA_10372	HiSeq	8.3			K77C014	rRNAdepletion	TruSeq			singleEnd	100	10372	31625030	31124635	0.00638796	OKay	AMPAD_MSSM_0000056009	hB_RNA_10372		brain	parahippocampal gyrus	36				sorted nuclei
					hB_RNA_10392	PHG	female	1	2	W	86	8.4	70.56	AD	K77C014	11.1667	0	0.988023	0.278323	0.041354	0.300043	AMPAD_MSSM_0000044475	hB_RNA_10392	HiSeq	8.4			K77C014	rRNAdepletion	TruSeq			singleEnd	100	10392	45037690	44313685	0.00508046	Remap	AMPAD_MSSM_0000044475	hB_RNA_10392		brain	parahippocampal gyrus	36				sorted nuclei
					hB_RNA_10472	PHG	female	1	2	W	83	5.3	28.09	AD	K77C014	2.08333	1	0.982502	0.471316	0.061875	0.202855	AMPAD_MSSM_0000024227	hB_RNA_10472	HiSeq	5.3			K77C014	rRNAdepletion	TruSeq			singleEnd	100	10472	39451568	38334843	0.0104466	OKay	AMPAD_MSSM_0000024227	hB_RNA_10472		brain	parahippocampal gyrus	36				sorted nuclei
					hB_RNA_10502	PHG	male	1	2	W	82	4.9	24.01	AD	K77C014	20.6667	1	0.979026	0.481304	0.064691	0.199723	AMPAD_MSSM_0000018305	hB_RNA_10502	HiSeq	4.9			K77C014	rRNAdepletion	TruSeq			singleEnd	100	10502	22496969	21786759	0.00424634	OKay	AMPAD_MSSM_0000018305	hB_RNA_10502		brain	parahippocampal gyrus	36				sorted nuclei
					hB_RNA_10577	PHG	female	1	2	W	87	2.9	8.41	AD	K77C014	14.75	0	0.973328	0.551993	0.060177	0.160756	AMPAD_MSSM_0000031742	hB_RNA_10577	HiSeq	2.9			K77C014	rRNAdepletion	TruSeq			singleEnd	100	10577	10019260	9736873	0.00116002	OKay	AMPAD_MSSM_0000031742	hB_RNA_10577		brain	parahippocampal gyrus	36				sorted nuclei
					hB_RNA_10632	PHG	male	1	2	W	73	5.1	26.01	AD	K77C014	17.8333	2	0.971355	0.560927	0.056687	0.154013	AMPAD_MSSM_0000086262	hB_RNA_10632	HiSeq	5.1			K77C014	rRNAdepletion	TruSeq			singleEnd	100	10632	12024682	11665803	0.00113211	OKay	AMPAD_MSSM_0000086262	hB_RNA_10632		brain	parahippocampal gyrus	36				sorted nuclei
					hB_RNA_10652	PHG	female	1	2	W	89	3.9	15.21	AD	K77C014	3	0	0.97692	0.515336	0.05875	0.169624	AMPAD_MSSM_0000028083	hB_RNA_10652	HiSeq	3.9			K77C014	rRNAdepletion	TruSeq			singleEnd	100	10652	12104085	11807777	0.00218153	OKay	AMPAD_MSSM_0000028083	hB_RNA_10652		brain	parahippocampal gyrus	36				sorted nuclei
					hB_RNA_10662	PHG	female	1	2	W	85	8.5	72.25	AD	K77C014	2.16667	1	0.979593	0.386204	0.044298	0.235303	AMPAD_MSSM_0000084955	hB_RNA_10662	HiSeq	8.5			K77C014	rRNAdepletion	TruSeq			singleEnd	100	10662	15027304	14703688	0.00138897	OKay	AMPAD_MSSM_0000084955	hB_RNA_10662		brain	parahippocampal gyrus	36				sorted nuclei
					hB_RNA_10672	PHG	male	1	2	W	87	7.9	62.41	AD	K77C014	2.75	1	0.978105	0.360617	0.04807	0.238131	AMPAD_MSSM_0000044223	hB_RNA_10672	HiSeq	7.9			K77C014	rRNAdepletion	TruSeq			singleEnd	100	10672	13095719	12796648	0.00108974	OKay	AMPAD_MSSM_0000044223	hB_RNA_10672		brain	parahippocampal gyrus	36				sorted nuclei
					hB_RNA_10712	PHG	male	9	2	U	78	4.5	20.25	AD	K77C014	11	2	0.976762	0.479923	0.063554	0.194383	AMPAD_MSSM_0000013872	hB_RNA_10712	HiSeq	4.5			K77C014	rRNAdepletion	TruSeq			singleEnd	100	10712	17193283	16721383	0.00216089	OKay	AMPAD_MSSM_0000013872	hB_RNA_10712		brain	parahippocampal gyrus	36				sorted nuclei
					hB_RNA_10722	PHG	male	1	2	W	84	5.6	31.36	AD	K77C014	2.33333	0	0.9784	0.513346	0.050307	0.171773	AMPAD_MSSM_0000097977	hB_RNA_10722	HiSeq	5.6			K77C014	rRNAdepletion	TruSeq			singleEnd	100	10722	17108114	16710074	0.00159132	OKay	AMPAD_MSSM_0000097977	hB_RNA_10722		brain	parahippocampal gyrus	36				sorted nuclei
					hB_RNA_10802	PHG	male	1	2	W	71	4.8	23.04	AD	K77C014	5	0	0.979808	0.546571	0.060465	0.15686	AMPAD_MSSM_0000007155	hB_RNA_10802	HiSeq	4.8			K77C014	rRNAdepletion	TruSeq			singleEnd	100	10802	17968787	17470853	0.00198548	OKay	AMPAD_MSSM_0000007155	hB_RNA_10802		brain	parahippocampal gyrus	36				sorted nuclei
					hB_RNA_10822	PHG	female	1	2	W	83	8.3	68.89	AD	K77C014	2.86667	0	0.985192	0.267658	0.041237	0.283437	AMPAD_MSSM_0000025234	hB_RNA_10822	HiSeq	8.3			K77C014	rRNAdepletion	TruSeq			singleEnd	100	10822	16490089	16187237	0.00290019	OKay	AMPAD_MSSM_0000025234	hB_RNA_10822		brain	parahippocampal gyrus	36				sorted nuclei
					hB_RNA_10842	PHG	male	2	2	B	66	5.9	34.81	CT	K77C014	30	0	0.976914	0.504083	0.058577	0.176542	AMPAD_MSSM_0000081405	hB_RNA_10842	HiSeq	5.9			K77C014	rRNAdepletion	TruSeq			singleEnd	100	10842	15444431	15063822	0.00185909	OKay	AMPAD_MSSM_0000081405	hB_RNA_10842		brain	parahippocampal gyrus	36				sorted nuclei
					hB_RNA_10852	PHG	male	1	2	W	74	3.1	9.61	AD	K77C014	4.08333	0	0.972565	0.53885	0.059792	0.144418	AMPAD_MSSM_0000075954	hB_RNA_10852	HiSeq	3.1			K77C014	rRNAdepletion	TruSeq			singleEnd	100	10852	11534698	11185519	0.00184462	OKay	AMPAD_MSSM_0000075954	hB_RNA_10852		brain	parahippocampal gyrus	36				sorted nuclei
					hB_RNA_10862	PHG	female	1	2	W	89	3.6	12.96	CT	K77C014	8.41667	0	0.97468	0.522934	0.060239	0.153314	AMPAD_MSSM_0000086087	hB_RNA_10862	HiSeq	3.6			K77C014	rRNAdepletion	TruSeq			singleEnd	100	10862	10806151	10507505	0.00272443	OKay	AMPAD_MSSM_0000086087	hB_RNA_10862		brain	parahippocampal gyrus	36				sorted nuclei
					hB_RNA_10872	PHG	male	1	2	W	64	2.5	6.25	AD	K77C014	4	2	0.977444	0.521086	0.060293	0.159759	AMPAD_MSSM_0000039198	hB_RNA_10872	HiSeq	2.5			K77C014	rRNAdepletion	TruSeq			singleEnd	100	10872	11737966	11450308	0.00163044	OKay	AMPAD_MSSM_0000039198	hB_RNA_10872		brain	parahippocampal gyrus	36				sorted nuclei
					hB_RNA_10882	PHG	female	1	2	W	88	5.7	32.49	AD	K77C014	6	0	0.981395	0.429832	0.058981	0.199454	AMPAD_MSSM_0000079926	hB_RNA_10882	HiSeq	5.7			K77C014	rRNAdepletion	TruSeq			singleEnd	100	10882	11538434	11282758	0.00171226	OKay	AMPAD_MSSM_0000079926	hB_RNA_10882		brain	parahippocampal gyrus	36				sorted nuclei
					hB_RNA_10902	PHG	female	1	2	W	73	2.2	4.84	AD	K76C014	7.33333	0	0.975846	0.339199	0.055045	0.233709	AMPAD_MSSM_0000075112	hB_RNA_10902	HiSeq	2.2			K76C014	rRNAdepletion	TruSeq			singleEnd	100	10902	35002870	33480559	0.00758613	OKay	AMPAD_MSSM_0000075112	hB_RNA_10902		brain	parahippocampal gyrus	36				sorted nuclei
					hB_RNA_10932	PHG	female	1	2	W	88	2.8	7.84	AD	K76C014	3.5	0	0.978414	0.347845	0.057232	0.199367	AMPAD_MSSM_0000080803	hB_RNA_10932	HiSeq	2.8			K76C014	rRNAdepletion	TruSeq			singleEnd	100	10932	34843870	33634004	0.00545808	OKay	AMPAD_MSSM_0000080803	hB_RNA_10932		brain	parahippocampal gyrus	36				sorted nuclei
					hB_RNA_10942	PHG	male	1	2	W	69	4.9	24.01	AD	K76C014	2.96667	0	0.983859	0.473085	0.05348	0.194534	AMPAD_MSSM_0000055476	hB_RNA_10942	HiSeq	4.9			K76C014	rRNAdepletion	TruSeq			singleEnd	100	10942	29176204	28625314	0.00285146	OKay	AMPAD_MSSM_0000055476	hB_RNA_10942		brain	parahippocampal gyrus	36				sorted nuclei
					hB_RNA_10962	PHG	female	1	2	W	81	5.3	28.09	AD	K79C014	3.16667	1	0.984358	0.405922	0.052635	0.22435	AMPAD_MSSM_0000049781	hB_RNA_10962	HiSeq	5.3			K79C014	rRNAdepletion	TruSeq			singleEnd	100	10962	29459430	28794142	0.00324868	OKay	AMPAD_MSSM_0000049781	hB_RNA_10962		brain	parahippocampal gyrus	36				sorted nuclei
					hB_RNA_11042	PHG	male	1	2	W	74	5.2	27.04	CT	K79C014	25.75	0	0.980106	0.314936	0.058587	0.264719	AMPAD_MSSM_0000016747	hB_RNA_11042	HiSeq	5.2			K79C014	rRNAdepletion	TruSeq			singleEnd	100	11042	26890686	25974781	0.00627974	OKay	AMPAD_MSSM_0000016747	hB_RNA_11042		brain	parahippocampal gyrus	36				sorted nuclei
					hB_RNA_11062	PHG	female	1	2	W	87	6.7	44.89	CT	K79C014	5.5	1	0.986325	0.313392	0.046065	0.268992	AMPAD_MSSM_0000068806	hB_RNA_11062	HiSeq	6.7			K79C014	rRNAdepletion	TruSeq			singleEnd	100	11062	43231353	42480125	0.00507353	OKay	AMPAD_MSSM_0000068806	hB_RNA_11062		brain	parahippocampal gyrus	36				sorted nuclei
					hB_RNA_11082	PHG	female	1	2	W	70	3.3	10.89	CT	K79C014	26.75	1	0.977387	0.419961	0.074119	0.199562	AMPAD_MSSM_0000053593	hB_RNA_11082	HiSeq	3.3			K79C014	rRNAdepletion	TruSeq			singleEnd	100	11082	38724766	37425073	0.0172081	OKay	AMPAD_MSSM_0000053593	hB_RNA_11082		brain	parahippocampal gyrus	36				sorted nuclei
					hB_RNA_11092	PHG	male	2	2	B	66	2.5	6.25	CT	K79C014	25.3833	0	0.977801	0.340611	0.068447	0.218024	AMPAD_MSSM_0000052479	hB_RNA_11092	HiSeq	2.5			K79C014	rRNAdepletion	TruSeq			singleEnd	100	11092	28187972	27135203	0.0242733	OKay	AMPAD_MSSM_0000052479	hB_RNA_11092		brain	parahippocampal gyrus	36				sorted nuclei
					hB_RNA_11142	PHG	male	1	2	W	85	7	49	AD	K79C014	3.66667	0	0.985429	0.311978	0.043945	0.284768	AMPAD_MSSM_0000029716	hB_RNA_11142	HiSeq	7			K79C014	rRNAdepletion	TruSeq			singleEnd	100	11142	27713155	27162425	0.00473456	OKay	AMPAD_MSSM_0000029716	hB_RNA_11142		brain	parahippocampal gyrus	36				sorted nuclei
					hB_RNA_11152	PHG	female	1	2	W	82	2.5	6.25	AD	K79C014	4.5	1	0.979633	0.304656	0.065555	0.205066	AMPAD_MSSM_0000028710	hB_RNA_11152	HiSeq	2.5			K79C014	rRNAdepletion	TruSeq			singleEnd	100	11152	26180452	25272810	0.023287	OKay	AMPAD_MSSM_0000028710	hB_RNA_11152		brain	parahippocampal gyrus	36				sorted nuclei
					hB_RNA_12242	PHG	male	1	2	W	82	3.2	10.24	AD	K79C014	6.83333	2	0.981422	0.42508	0.095325	0.176098	AMPAD_MSSM_0000020337	hB_RNA_12242	HiSeq	3.2			K79C014	rRNAdepletion	TruSeq			singleEnd	100	12242	30294621	28745213	0.0273492	OKay	AMPAD_MSSM_0000020337	hB_RNA_12242		brain	parahippocampal gyrus	36				sorted nuclei
					hB_RNA_12382	PHG	male	1	2	W	74	5.8	33.64	CT	K77C014	19.1667	0	0.984783	0.379146	0.055458	0.244308	AMPAD_MSSM_0000069779	hB_RNA_12382	HiSeq	5.8			K77C014	rRNAdepletion	TruSeq			singleEnd	100	12382	22131557	21681382	0.00466492	OKay	AMPAD_MSSM_0000069779	hB_RNA_12382		brain	parahippocampal gyrus	36				sorted nuclei
[truncated: 29 more columns]

## Sheet: metadata FP
					specimenID	tissue	sex	race	spanish	ethnicity	age_death	RIN	RIN2	diagnosis	sequencingBatch	pmi	apoe4_allele	AlignmentSummaryMetrics_PCT_PF_READS_ALIGNED	RnaSeqMetrics_PCT_INTRONIC_BASES	RnaSeqMetrics_PCT_INTERGENIC_BASES	RnaSeqMetrics_PCT_CODING_BASES	individualID	specimenID	platform	RIN	rnaBatch	libraryBatch	sequencingBatch	libraryPrep	libraryPreparationMethod	isStranded	readStrandOrigin	runType	readLength	barcode	totalReads	mapped	rRNA.rate	Action	individualID	specimenID	specimenIdSource	organ	tissue	BrodmannArea	sampleStatus	tissueWeight	tissueVolume	nucleicAcidSource
					BM_10_548	FP	female	1	2	W	84	5.2	27.04	AD	S111B394	6.66667	1	0.983669	0.515845	0.069426	0.176914	AMPAD_MSSM_0000020588	BM_10_548	HiSeq	5.2			S111B394	rRNAdepletion	TruSeq			singleEnd	100	548	41776934	40887089	0.00762612	OKay	AMPAD_MSSM_0000020588	BM_10_548		brain	frontal pole	10				sorted nuclei
		global			BM_10_555	FP	female	1	2	W	78	6.3	39.69	CT	S111B394	16	0	0.971918	0.352853	0.167119	0.185995	AMPAD_MSSM_0000075093	BM_10_555	HiSeq	6.3			S111B394	rRNAdepletion	TruSeq			singleEnd	100	555	17222732	16476921	0.0777635	OKay	AMPAD_MSSM_0000075093	BM_10_555		brain	frontal pole	10				sorted nuclei
		number	percentage		BM_10_582	FP	female	1	2	W	87	6.4	40.96	AD	S112B394	14.5	1	0.975776	0.449819	0.074354	0.184008	AMPAD_MSSM_0000008176	BM_10_582	HiSeq	6.4			S112B394	rRNAdepletion	TruSeq			singleEnd	100	582	30013039	29163699	0.001734	OKay	AMPAD_MSSM_0000008176	BM_10_582		brain	frontal pole	10				sorted nuclei
	females	71	0.5299		BM_10_584	FP	female	1	2	W	83	6.5	42.25	CT	S112B394	6.16667	0	0.978307	0.425414	0.092244	0.188949	AMPAD_MSSM_0000079856	BM_10_584	HiSeq	6.5			S112B394	rRNAdepletion	TruSeq			singleEnd	100	584	32249208	31331721	0.00121794	OKay	AMPAD_MSSM_0000079856	BM_10_584		brain	frontal pole	10				sorted nuclei
	males	63	0.4701		BM_10_588	FP	male	9	1	H	74	6.3	39.69	CT	S112B394	16.5833	1	0.972986	0.377289	0.100871	0.203817	AMPAD_MSSM_0000040584	BM_10_588	HiSeq	6.3			S112B394	rRNAdepletion	TruSeq			singleEnd	100	588	30640105	29674289	0.00115696	OKay	AMPAD_MSSM_0000040584	BM_10_588		brain	frontal pole	10				sorted nuclei
					BM_10_589	FP	male	1	2	W	85	5.5	30.25	AD	S112B394	2.08333	0	0.978489	0.554918	0.094886	0.133432	AMPAD_MSSM_0000083136	BM_10_589	HiSeq	5.5			S112B394	rRNAdepletion	TruSeq			singleEnd	100	589	35926479	35040659	0.00086665	OKay	AMPAD_MSSM_0000083136	BM_10_589		brain	frontal pole	10				sorted nuclei
					BM_10_597	FP	female	2	2	B	79	7.3	53.29	CT	S112B394	17.0833	1	0.97654	0.368842	0.092245	0.210355	AMPAD_MSSM_0000064293	BM_10_597	HiSeq	7.3			S112B394	rRNAdepletion	TruSeq			singleEnd	100	597	34009000	33086257	0.00131529	OKay	AMPAD_MSSM_0000064293	BM_10_597		brain	frontal pole	10				sorted nuclei
					BM_10_603	FP	male	1	2	W	62	7.1	50.41	AD	S112B394	7.33333	0	0.971233	0.37944	0.09734	0.194897	AMPAD_MSSM_0000064974	BM_10_603	HiSeq	7.1			S112B394	rRNAdepletion	TruSeq			singleEnd	100	603	41352980	40096514	0.0019684	OKay	AMPAD_MSSM_0000064974	BM_10_603		brain	frontal pole	10				sorted nuclei
					BM_10_605	FP	female	1	2	W	84	5.8	33.64	AD	S112B394	7.25	1	0.971827	0.515475	0.116962	0.136159	AMPAD_MSSM_0000070235	BM_10_605	HiSeq	5.8			S112B394	rRNAdepletion	TruSeq			singleEnd	100	605	17582286	17016747	0.00161993	OKay	AMPAD_MSSM_0000070235	BM_10_605		brain	frontal pole	10				sorted nuclei
		AD			BM_10_607	FP	female	1	2	W	78	6.1	37.21	AD	S112B394	4.33333	0	0.974317	0.499843	0.114379	0.146555	AMPAD_MSSM_0000065319	BM_10_607	HiSeq	6.1			S112B394	rRNAdepletion	TruSeq			singleEnd	100	607	45550375	44144090	0.00185678	OKay	AMPAD_MSSM_0000065319	BM_10_607		brain	frontal pole	10				sorted nuclei
		number	percentage		BM_10_609	FP	female	1	2	W	74	6.3	39.69	AD	S112B394	11.9167	0	0.967614	0.504074	0.152882	0.127498	AMPAD_MSSM_0000003566	BM_10_609	HiSeq	6.3			S112B394	rRNAdepletion	TruSeq			singleEnd	100	609	28837506	27866269	0.00225534	OKay	AMPAD_MSSM_0000003566	BM_10_609		brain	frontal pole	10				sorted nuclei
	females	44	0.5238		BM_10_616	FP	male	1	2	W	73	6.6	43.56	CT	S112B394	21.0667	1	0.95238	0.321138	0.080163	0.218145	AMPAD_MSSM_0000043479	BM_10_616	HiSeq	6.6			S112B394	rRNAdepletion	TruSeq			singleEnd	100	616	34466870	32610822	0.00226952	OKay	AMPAD_MSSM_0000043479	BM_10_616		brain	frontal pole	10				sorted nuclei
	males	40	0.4762		BM_10_619	FP	female	1	2	W	84	6.8	46.24	AD	S112B394	2.91667	0	0.975326	0.396855	0.099378	0.192039	AMPAD_MSSM_0000086050	BM_10_619	HiSeq	6.8			S112B394	rRNAdepletion	TruSeq			singleEnd	100	619	37127031	35956551	0.00140953	OKay	AMPAD_MSSM_0000086050	BM_10_619		brain	frontal pole	10				sorted nuclei
					BM_10_621	FP	male	1	2	W	76	6.2	38.44	CT	S112B394	2.91667	0	0.97477	0.44876	0.089174	0.173408	AMPAD_MSSM_0000044145	BM_10_621	HiSeq	6.2			S112B394	rRNAdepletion	TruSeq			singleEnd	100	621	34666492	33574832	0.00113243	OKay	AMPAD_MSSM_0000044145	BM_10_621		brain	frontal pole	10				sorted nuclei
					BM_10_623	FP	female	1	2	W	82	6.5	42.25	CT	S112B394	5.66667	1	0.964675	0.405634	0.100016	0.180358	AMPAD_MSSM_0000011243	BM_10_623	HiSeq	6.5			S112B394	rRNAdepletion	TruSeq			singleEnd	100	623	40180471	38422184	0.0017048	OKay	AMPAD_MSSM_0000011243	BM_10_623		brain	frontal pole	10				sorted nuclei
					BM_10_624	FP	male	1	2	W	68	6.9	47.61	CT	S112B394	2.75	0	0.985979	0.265396	0.048138	0.255392	AMPAD_MSSM_0000040816	BM_10_624	HiSeq	6.9			S112B394	rRNAdepletion	TruSeq			singleEnd	100	624	38522150	37897231	0.00255182	OKay	AMPAD_MSSM_0000040816	BM_10_624		brain	frontal pole	10				sorted nuclei
					BM_10_631	FP	male	2	2	B	69	6.1	37.21	CT	S112B394	4.25	0	0.983254	0.469478	0.062755	0.179855	AMPAD_MSSM_0000047734	BM_10_631	HiSeq	6.1			S112B394	rRNAdepletion	TruSeq			singleEnd	100	631	46845253	45874721	0.00124299	OKay	AMPAD_MSSM_0000047734	BM_10_631		brain	frontal pole	10				sorted nuclei
		Ctrl			BM_10_639	FP	female	9	1	H	77	7.6	57.76	CT	S112B394	4	0	0.98356	0.357106	0.054971	0.227724	AMPAD_MSSM_0000033390	BM_10_639	HiSeq	7.6			S112B394	rRNAdepletion	TruSeq			singleEnd	100	639	39736039	39006448	0.00663193	OKay	AMPAD_MSSM_0000033390	BM_10_639		brain	frontal pole	10				sorted nuclei
		number	percentage		BM_10_643	FP	female	1	2	W	88	6.9	47.61	AD	S112B394	2.66667	1	0.975004	0.32996	0.060181	0.228522	AMPAD_MSSM_0000004030	BM_10_643	HiSeq	6.9			S112B394	rRNAdepletion	TruSeq			singleEnd	100	643	35002670	34044516	0.00393265	OKay	AMPAD_MSSM_0000004030	BM_10_643		brain	frontal pole	10				sorted nuclei
	females	27	0.54		BM_10_645	FP	male	1	2	W	86	5.3	28.09	AD	S112B394	3.75	0	0.981848	0.460285	0.066516	0.174072	AMPAD_MSSM_0000028592	BM_10_645	HiSeq	5.3			S112B394	rRNAdepletion	TruSeq			singleEnd	100	645	35249343	34515197	0.00138041	OKay	AMPAD_MSSM_0000028592	BM_10_645		brain	frontal pole	10				sorted nuclei
	males	23	0.46		BM_10_650	FP	female	1	2	W	86	6.6	43.56	CT	S107B355	11.5	0	0.983258	0.535437	0.066182	0.170407	AMPAD_MSSM_0000007107	BM_10_650	HiSeq	6.6			S107B355	rRNAdepletion	TruSeq			singleEnd	100	650	42841043	41738456	0.00371207	OKay	AMPAD_MSSM_0000007107	BM_10_650		brain	frontal pole	10				sorted nuclei
					BM_10_652	FP	male	1	2	W	74	6.9	47.61	AD	S107B355	4.25	0	0.984757	0.515959	0.058332	0.175069	AMPAD_MSSM_0000048992	BM_10_652	HiSeq	6.9			S107B355	rRNAdepletion	TruSeq			singleEnd	100	652	43785201	42855122	0.00434223	OKay	AMPAD_MSSM_0000048992	BM_10_652		brain	frontal pole	10				sorted nuclei
					BM_10_654	FP	female	1	2	W	88	7.6	57.76	AD	S107B355	4.5	1	0.983025	0.499112	0.055704	0.191559	AMPAD_MSSM_0000035115	BM_10_654	HiSeq	7.6			S107B355	rRNAdepletion	TruSeq			singleEnd	100	654	40183744	39314617	0.00231184	OKay	AMPAD_MSSM_0000035115	BM_10_654		brain	frontal pole	10				sorted nuclei
					BM_10_661	FP	female	1	2	W	84	7.8	60.84	AD	S107B355	7.16667	0	0.984536	0.498091	0.058808	0.196976	AMPAD_MSSM_0000021278	BM_10_661	HiSeq	7.8			S107B355	rRNAdepletion	TruSeq			singleEnd	100	661	36770832	35920758	0.00327098	OKay	AMPAD_MSSM_0000021278	BM_10_661		brain	frontal pole	10				sorted nuclei
					BM_10_664	FP	male	1	2	W	64	8.2	67.24	CT	S107B355	3.5	1	0.981292	0.472119	0.055952	0.194153	AMPAD_MSSM_0000080571	BM_10_664	HiSeq	8.2			S107B355	rRNAdepletion	TruSeq			singleEnd	100	664	40824945	39804464	0.00321409	OKay	AMPAD_MSSM_0000080571	BM_10_664		brain	frontal pole	10				sorted nuclei
	Harmonization metadata				BM_10_666	FP	female	1	2	W	85	7.9	62.41	CT	S107B355	4.33333	0	0.984391	0.477275	0.054098	0.197001	AMPAD_MSSM_0000085981	BM_10_666	HiSeq	7.9			S107B355	rRNAdepletion	TruSeq			singleEnd	100	666	38683972	37828189	0.00194281	OKay	AMPAD_MSSM_0000085981	BM_10_666		brain	frontal pole	10				sorted nuclei
	Assay metadata				BM_10_667	FP	female	1	2	W	88	5.8	33.64	AD	S107B355	3.91667	0	0.98353	0.571638	0.076268	0.143692	AMPAD_MSSM_0000038069	BM_10_667	HiSeq	5.8			S107B355	rRNAdepletion	TruSeq			singleEnd	100	667	33722461	32654161	0.00575329	OKay	AMPAD_MSSM_0000038069	BM_10_667		brain	frontal pole	10				sorted nuclei
	Biospecimen metadata				BM_10_668	FP	male	1	2	W	74	7.1	50.41	AD	S107B355	6.25	2	0.980154	0.518077	0.062989	0.180889	AMPAD_MSSM_0000051093	BM_10_668	HiSeq	7.1			S107B355	rRNAdepletion	TruSeq			singleEnd	100	668	38460408	37332253	0.00309992	OKay	AMPAD_MSSM_0000051093	BM_10_668		brain	frontal pole	10				sorted nuclei
	Individual metadata				BM_10_671	FP	female	9	1	H	75	8	64	CT	S107B355	3.25	0	0.984295	0.53383	0.058631	0.17445	AMPAD_MSSM_0000075505	BM_10_671	HiSeq	8			S107B355	rRNAdepletion	TruSeq			singleEnd	100	671	32657016	31941155	0.00210036	OKay	AMPAD_MSSM_0000075505	BM_10_671		brain	frontal pole	10				sorted nuclei
					BM_10_677	FP	male	1	2	W	71	5.4	29.16	AD	S107B355	9.11667	1	0.9832	0.533235	0.081028	0.157929	AMPAD_MSSM_0000023152	BM_10_677	HiSeq	5.4			S107B355	rRNAdepletion	TruSeq			singleEnd	100	677	34876563	33589306	0.0094617	OKay	AMPAD_MSSM_0000023152	BM_10_677		brain	frontal pole	10				sorted nuclei
					BM_10_678	FP	female	1	2	W	87	6.8	46.24	AD	S107B355	5.16667	0	0.983554	0.545797	0.066281	0.15345	AMPAD_MSSM_0000028892	BM_10_678	HiSeq	6.8			S107B355	rRNAdepletion	TruSeq			singleEnd	100	678	47377479	46204279	0.00288034	OKay	AMPAD_MSSM_0000028892	BM_10_678		brain	frontal pole	10				sorted nuclei
					BM_10_679	FP	female	2	2	B	78	7.5	56.25	AD	S107B355	3.66667	2	0.984758	0.481014	0.055468	0.197344	AMPAD_MSSM_0000063213	BM_10_679	HiSeq	7.5			S107B355	rRNAdepletion	TruSeq			singleEnd	100	679	56000314	54874855	0.0018581	OKay	AMPAD_MSSM_0000063213	BM_10_679		brain	frontal pole	10				sorted nuclei
					BM_10_680	FP	male	1	2	W	81	7	49	AD	S107B355	4.5	0	0.980107	0.516519	0.057777	0.170608	AMPAD_MSSM_0000031969	BM_10_680	HiSeq	7			S107B355	rRNAdepletion	TruSeq			singleEnd	100	680	35479123	34549768	0.00237423	OKay	AMPAD_MSSM_0000031969	BM_10_680		brain	frontal pole	10				sorted nuclei
					BM_10_685	FP	female	1	2	W	75	6.9	47.61	AD	S107B355	4.75	2	0.983116	0.53964	0.052823	0.163477	AMPAD_MSSM_0000064526	BM_10_685	HiSeq	6.9			S107B355	rRNAdepletion	TruSeq			singleEnd	100	685	39162636	38246983	0.00424305	OKay	AMPAD_MSSM_0000064526	BM_10_685		brain	frontal pole	10				sorted nuclei
					BM_10_686	FP	male	1	2	W	85	7.1	50.41	AD	S107B355	5.16667	1	0.984527	0.506834	0.055322	0.185864	AMPAD_MSSM_0000019193	BM_10_686	HiSeq	7.1			S107B355	rRNAdepletion	TruSeq			singleEnd	100	686	43083179	42160671	0.00255103	OKay	AMPAD_MSSM_0000019193	BM_10_686		brain	frontal pole	10				sorted nuclei
					BM_10_689	FP	male	1	2	W	84	6.1	37.21	AD	S107B355	6.33333	0	0.983495	0.490663	0.066796	0.195104	AMPAD_MSSM_0000056537	BM_10_689	HiSeq	6.1			S107B355	rRNAdepletion	TruSeq			singleEnd	100	689	36221801	34872033	0.00415706	OKay	AMPAD_MSSM_0000056537	BM_10_689		brain	frontal pole	10				sorted nuclei
					BM_10_691	FP	female	9	1	H	79	5.9	34.81	AD	S107B355	4.33333	0	0.984517	0.584943	0.068445	0.143495	AMPAD_MSSM_0000064456	BM_10_691	HiSeq	5.9			S107B355	rRNAdepletion	TruSeq			singleEnd	100	691	34839843	33964342	0.00314283	OKay	AMPAD_MSSM_0000064456	BM_10_691		brain	frontal pole	10				sorted nuclei
					BM_10_692	FP	male	9	1	H	68	7	49	AD	S107B355	6.61667	2	0.984485	0.499052	0.057954	0.187481	AMPAD_MSSM_0000020701	BM_10_692	HiSeq	7			S107B355	rRNAdepletion	TruSeq			singleEnd	100	692	29324752	28679477	0.00230025	OKay	AMPAD_MSSM_0000020701	BM_10_692		brain	frontal pole	10				sorted nuclei
					BM_10_697	FP	male	1	2	W	66	7.2	51.84	CT	S107B355	10.75	1	0.984323	0.49465	0.059662	0.189745	AMPAD_MSSM_0000073787	BM_10_697	HiSeq	7.2			S107B355	rRNAdepletion	TruSeq			singleEnd	100	697	42065832	40992191	0.00346829	OKay	AMPAD_MSSM_0000073787	BM_10_697		brain	frontal pole	10				sorted nuclei
					BM_10_699	FP	male	1	2	W	79	7.1	50.41	CT	S107B355	13	0	0.984789	0.520563	0.055756	0.172575	AMPAD_MSSM_0000063927	BM_10_699	HiSeq	7.1			S107B355	rRNAdepletion	TruSeq			singleEnd	100	699	42044025	41187682	0.00218845	OKay	AMPAD_MSSM_0000063927	BM_10_699		brain	frontal pole	10				sorted nuclei
					BM_10_701	FP	male	1	2	W	61	8.1	65.61	CT	S107B355	14.5	0	0.983322	0.506922	0.051955	0.183747	AMPAD_MSSM_0000093995	BM_10_701	HiSeq	8.1			S107B355	rRNAdepletion	TruSeq			singleEnd	100	701	41227257	40415487	0.002067	OKay	AMPAD_MSSM_0000093995	BM_10_701		brain	frontal pole	10				sorted nuclei
					BM_10_702	FP	male	1	2	W	78	7	49	AD	S108B355	5.16667	0	0.9848	0.538313	0.056582	0.167842	AMPAD_MSSM_0000037684	BM_10_702	HiSeq	7			S108B355	rRNAdepletion	TruSeq			singleEnd	100	702	34039351	33436372	0.00173667	OKay	AMPAD_MSSM_0000037684	BM_10_702		brain	frontal pole	10				sorted nuclei
					BM_10_703	FP	female	1	2	W	61	7	49	CT	S108B355	20.3333	0	0.984527	0.481337	0.05304	0.189214	AMPAD_MSSM_0000040820	BM_10_703	HiSeq	7			S108B355	rRNAdepletion	TruSeq			singleEnd	100	703	50688508	49748419	0.00278393	OKay	AMPAD_MSSM_0000040820	BM_10_703		brain	frontal pole	10				sorted nuclei
					BM_10_706	FP	female	1	2	W	86	7.1	50.41	CT	S108B355	2.58333	0	0.985782	0.574305	0.059792	0.148146	AMPAD_MSSM_0000024443	BM_10_706	HiSeq	7.1			S108B355	rRNAdepletion	TruSeq			singleEnd	100	706	50231780	49331148	0.00216435	OKay	AMPAD_MSSM_0000024443	BM_10_706		brain	frontal pole	10				sorted nuclei
					BM_10_707	FP	female	1	2	W	85	8.4	70.56	AD	S108B355	2.33333	0	0.985685	0.488104	0.050891	0.200423	AMPAD_MSSM_0000061631	BM_10_707	HiSeq	8.4			S108B355	rRNAdepletion	TruSeq			singleEnd	100	707	37679402	37038032	0.00173265	OKay	AMPAD_MSSM_0000061631	BM_10_707		brain	frontal pole	10				sorted nuclei
					BM_10_708	FP	male	1	2	W	83	6.8	46.24	AD	S108B355	12	0	0.985798	0.56592	0.06236	0.154143	AMPAD_MSSM_0000090133	BM_10_708	HiSeq	6.8			S108B355	rRNAdepletion	TruSeq			singleEnd	100	708	36523347	35829905	0.00259688	OKay	AMPAD_MSSM_0000090133	BM_10_708		brain	frontal pole	10				sorted nuclei
					BM_10_709	FP	female	1	2	W	80	6.2	38.44	AD	S108B355	10	1	0.983102	0.560972	0.063328	0.157808	AMPAD_MSSM_0000087007	BM_10_709	HiSeq	6.2			S108B355	rRNAdepletion	TruSeq			singleEnd	100	709	52658319	51458009	0.00265986	OKay	AMPAD_MSSM_0000087007	BM_10_709		brain	frontal pole	10				sorted nuclei
					BM_10_714	FP	male	1	2	W	80	7.5	56.25	AD	S108B355	3.16667	1	0.980617	0.525321	0.057311	0.163024	AMPAD_MSSM_0000006643	BM_10_714	HiSeq	7.5			S108B355	rRNAdepletion	TruSeq			singleEnd	100	714	51381428	50155428	0.00250286	OKay	AMPAD_MSSM_0000006643	BM_10_714		brain	frontal pole	10				sorted nuclei
					BM_10_715	FP	female	1	2	W	74	7.3	53.29	AD	S108B355	9.58333	0	0.983173	0.498749	0.05756	0.182593	AMPAD_MSSM_0000029637	BM_10_715	HiSeq	7.3			S108B355	rRNAdepletion	TruSeq			singleEnd	100	715	45907610	44876875	0.00278622	OKay	AMPAD_MSSM_0000029637	BM_10_715		brain	frontal pole	10				sorted nuclei
					BM_10_716	FP	female	1	2	W	87	7.1	50.41	AD	S108B355	6.5	0	0.983828	0.553253	0.057095	0.155159	AMPAD_MSSM_0000038686	BM_10_716	HiSeq	7.1			S108B355	rRNAdepletion	TruSeq			singleEnd	100	716	39087715	38228492	0.002574	OKay	AMPAD_MSSM_0000038686	BM_10_716		brain	frontal pole	10				sorted nuclei
					BM_10_717	FP	female	1	2	W	85	6.4	40.96	CT	S108B355	10.7833	0	0.983444	0.556698	0.065236	0.152901	AMPAD_MSSM_0000045001	BM_10_717	HiSeq	6.4			S108B355	rRNAdepletion	TruSeq			singleEnd	100	717	36791891	35905602	0.00383706	OKay	AMPAD_MSSM_0000045001	BM_10_717		brain	frontal pole	10				sorted nuclei
					BM_10_719	FP	female	1	2	W	81	6.2	38.44	CT	S108B355	9.5	0	0.982473	0.541495	0.065233	0.165092	AMPAD_MSSM_0000071503	BM_10_719	HiSeq	6.2			S108B355	rRNAdepletion	TruSeq			singleEnd	100	719	46695019	45363883	0.00253014	OKay	AMPAD_MSSM_0000071503	BM_10_719		brain	frontal pole	10				sorted nuclei
					BM_10_729	FP	female	1	2	W	88	8.1	65.61	CT	S108B355	5.08333	0	0.984568	0.475742	0.050172	0.191464	AMPAD_MSSM_0000077958	BM_10_729	HiSeq	8.1			S108B355	rRNAdepletion	TruSeq			singleEnd	100	729	43385746	42599280	0.00206226	OKay	AMPAD_MSSM_0000077958	BM_10_729		brain	frontal pole	10				sorted nuclei
					BM_10_735	FP	female	2	2	B	78	7.8	60.84	CT	S108B355	5.41667	0	0.983939	0.548382	0.055169	0.161003	AMPAD_MSSM_0000083880	BM_10_735	HiSeq	7.8			S108B355	rRNAdepletion	TruSeq			singleEnd	100	735	33892443	33199523	0.00208364	OKay	AMPAD_MSSM_0000083880	BM_10_735		brain	frontal pole	10				sorted nuclei
					BM_10_739	FP	male	2	2	B	75	8.8	77.44	CT	S108B355	5	0	0.98441	0.486459	0.050749	0.192962	AMPAD_MSSM_0000069984	BM_10_739	HiSeq	8.8			S108B355	rRNAdepletion	TruSeq			singleEnd	100	739	43389375	42585740	0.00193595	OKay	AMPAD_MSSM_0000069984	BM_10_739		brain	frontal pole	10				sorted nuclei
					BM_10_740	FP	male	1	2	W	85	8.6	73.96	CT	S108B355	5.25	0	0.983412	0.454527	0.061036	0.204472	AMPAD_MSSM_0000024508	BM_10_740	HiSeq	8.6			S108B355	rRNAdepletion	TruSeq			singleEnd	100	740	36795150	35931176	0.00623765	OKay	AMPAD_MSSM_0000024508	BM_10_740		brain	frontal pole	10				sorted nuclei
					BM_10_743	FP	female	1	2	W	79	6.8	46.24	CT	S108B355	6.83333	0	0.982373	0.537208	0.065172	0.164957	AMPAD_MSSM_0000049006	BM_10_743	HiSeq	6.8			S108B355	rRNAdepletion	TruSeq			singleEnd	100	743	31246447	30382457	0.00334933	OKay	AMPAD_MSSM_0000049006	BM_10_743		brain	frontal pole	10				sorted nuclei
					BM_10_744	FP	male	1	2	W	70	7	49	CT	S108B355	20.5	0	0.98439	0.546234	0.066756	0.163382	AMPAD_MSSM_0000037941	BM_10_744	HiSeq	7			S108B355	rRNAdepletion	TruSeq			singleEnd	100	744	43657640	42582665	0.00277921	OKay	AMPAD_MSSM_0000037941	BM_10_744		brain	frontal pole	10				sorted nuclei
					BM_10_748	FP	male	1	2	W	84	8.3	68.89	CT	S108B355	11.4167	0	0.983608	0.503224	0.053728	0.191658	AMPAD_MSSM_0000033868	BM_10_748	HiSeq	8.3			S108B355	rRNAdepletion	TruSeq			singleEnd	100	748	69094344	67693537	0.0020199	OKay	AMPAD_MSSM_0000033868	BM_10_748		brain	frontal pole	10				sorted nuclei
					BM_10_750	FP	male	1	2	W	80	7	49	AD	S108B355	6.66667	0	0.984918	0.51521	0.067396	0.180146	AMPAD_MSSM_0000070448	BM_10_750	HiSeq	7			S108B355	rRNAdepletion	TruSeq			singleEnd	100	750	58877615	57400738	0.00309012	OKay	AMPAD_MSSM_0000070448	BM_10_750		brain	frontal pole	10				sorted nuclei
					BM_10_751	FP	male	1	2	W	80	6.4	40.96	AD	S108B355	15.25	0	0.984631	0.550829	0.065717	0.167999	AMPAD_MSSM_0000083367	BM_10_751	HiSeq	6.4			S108B355	rRNAdepletion	TruSeq			singleEnd	100	751	60766423	59083538	0.00364689	OKay	AMPAD_MSSM_0000083367	BM_10_751		brain	frontal pole	10				sorted nuclei
					BM_10_752	FP	female	1	2	W	85	6.2	38.44	AD	S108B355	5.25	1	0.983862	0.58203	0.062464	0.144295	AMPAD_MSSM_0000054682	BM_10_752	HiSeq	6.2			S108B355	rRNAdepletion	TruSeq			singleEnd	100	752	65696942	63946695	0.0033466	OKay	AMPAD_MSSM_0000054682	BM_10_752		brain	frontal pole	10				sorted nuclei
					BM_10_753	FP	male	2	2	B	79	9	81	AD	S108B355	2	0	0.986369	0.517361	0.052083	0.17276	AMPAD_MSSM_0000013078	BM_10_753	HiSeq	9			S108B355	rRNAdepletion	TruSeq			singleEnd	100	753	48908648	48043389	0.00206297	OKay	AMPAD_MSSM_0000013078	BM_10_753		brain	frontal pole	10				sorted nuclei
					BM_10_754	FP	female	1	2	W	76	6.2	38.44	AD	S108B355	4	2	0.984221	0.586196	0.063879	0.140441	AMPAD_MSSM_0000005849	BM_10_754	HiSeq	6.2			S108B355	rRNAdepletion	TruSeq			singleEnd	100	754	52928106	51613380	0.00298084	OKay	AMPAD_MSSM_0000005849	BM_10_754		brain	frontal pole	10				sorted nuclei
					BM_10_758	FP	female	1	2	W	65	6.6	43.56	AD	S109B355	5.16667	0	0.975165	0.566617	0.061673	0.152351	AMPAD_MSSM_0000073574	BM_10_758	HiSeq	6.6			S109B355	rRNAdepletion	TruSeq			singleEnd	100	758	28361385	27605104	0.00284179	OKay	AMPAD_MSSM_0000073574	BM_10_758		brain	frontal pole	10				sorted nuclei
					BM_10_765	FP	male	1	2	W	70	7.1	50.41	AD	S109B355	4.16667	0	0.984675	0.541156	0.057714	0.167363	AMPAD_MSSM_0000076286	BM_10_765	HiSeq	7.1			S109B355	rRNAdepletion	TruSeq			singleEnd	100	765	30898846	30391904	0.00389831	OKay	AMPAD_MSSM_0000076286	BM_10_765		brain	frontal pole	10				sorted nuclei
					BM_10_766	FP	male	1	2	W	74	6.5	42.25	AD	S109B355	5.5	0	0.984226	0.535714	0.058237	0.167434	AMPAD_MSSM_0000030663	BM_10_766	HiSeq	6.5			S109B355	rRNAdepletion	TruSeq			singleEnd	100	766	33158264	32602908	0.00343019	OKay	AMPAD_MSSM_0000030663	BM_10_766		brain	frontal pole	10				sorted nuclei
					BM_10_773	FP	male	1	2	W	73	6	36	AD	S109B355	6.66667	0	0.983362	0.545931	0.059499	0.155706	AMPAD_MSSM_0000010282	BM_10_773	HiSeq	6			S109B355	rRNAdepletion	TruSeq			singleEnd	100	773	32968059	32345455	0.00332473	OKay	AMPAD_MSSM_0000010282	BM_10_773		brain	frontal pole	10				sorted nuclei
					BM_10_780	FP	male	6	2	A	73	6.3	39.69	CT	S109B355	14.9167	0	0.982295	0.528018	0.055784	0.171874	AMPAD_MSSM_0000099877	BM_10_780	HiSeq	6.3			S109B355	rRNAdepletion	TruSeq			singleEnd	100	780	21472672	21063708	0.00300636	OKay	AMPAD_MSSM_0000099877	BM_10_780		brain	frontal pole	10				sorted nuclei
					BM_10_781	FP	male	1	2	W	72	6	36	AD	S109B355	9.83333	1	0.981458	0.563903	0.063896	0.158706	AMPAD_MSSM_0000069155	BM_10_781	HiSeq	6			S109B355	rRNAdepletion	TruSeq			singleEnd	100	781	41759847	40879748	0.00501503	OKay	AMPAD_MSSM_0000069155	BM_10_781		brain	frontal pole	10				sorted nuclei
					BM_10_787	FP	male	1	2	W	70	7.8	60.84	CT	S109B355	18	0	0.981023	0.498953	0.0581	0.182023	AMPAD_MSSM_0000040274	BM_10_787	HiSeq	7.8			S109B355	rRNAdepletion	TruSeq			singleEnd	100	787	12330786	12083881	0.00228751	OKay	AMPAD_MSSM_0000040274	BM_10_787		brain	frontal pole	10				sorted nuclei
					BM_10_789	FP	female	1	2	W	88	5	25	CT	S109B355	8.95	0	0.980921	0.565849	0.072918	0.148536	AMPAD_MSSM_0000088010	BM_10_789	HiSeq	5			S109B355	rRNAdepletion	TruSeq			singleEnd	100	789	33266341	32407568	0.0100372	OKay	AMPAD_MSSM_0000088010	BM_10_789		brain	frontal pole	10				sorted nuclei
					BM_10_790	FP	female	2	2	B	64	7.1	50.41	AD	S109B355	15.75	1	0.984501	0.565063	0.066458	0.15139	AMPAD_MSSM_0000072079	BM_10_790	HiSeq	7.1			S109B355	rRNAdepletion	TruSeq			singleEnd	100	790	41819562	41149388	0.00148517	OKay	AMPAD_MSSM_0000072079	BM_10_790		brain	frontal pole	10				sorted nuclei
					BM_10_792	FP	male	9	1	H	78	6.3	39.69	CT	S109B355	8	1	0.970242	0.499598	0.057237	0.179215	AMPAD_MSSM_0000099182	BM_10_792	HiSeq	6.3			S109B355	rRNAdepletion	TruSeq			singleEnd	100	792	44098946	42695921	0.00535604	OKay	AMPAD_MSSM_0000099182	BM_10_792		brain	frontal pole	10				sorted nuclei
					BM_10_796	FP	male	9	1	H	73	5.2	27.04	AD	S109B355	8.3	0	0.97931	0.536161	0.067382	0.161217	AMPAD_MSSM_0000021530	BM_10_796	HiSeq	5.2			S109B355	rRNAdepletion	TruSeq			singleEnd	100	796	38787298	37833822	0.00913894	OKay	AMPAD_MSSM_0000021530	BM_10_796		brain	frontal pole	10				sorted nuclei
					BM_10_798	FP	female	1	2	W	81	6.7	44.89	AD	S109B355	4.75	1	0.972016	0.560279	0.05842	0.156233	AMPAD_MSSM_0000021614	BM_10_798	HiSeq	6.7			S109B355	rRNAdepletion	TruSeq			singleEnd	100	798	29530399	28619248	0.00434676	OKay	AMPAD_MSSM_0000021614	BM_10_798		brain	frontal pole	10				sorted nuclei
					BM_10_799	FP	female	1	2	W	88	6.7	44.89	AD	S109B355	3.58333	0	0.981156	0.548881	0.060615	0.154195	AMPAD_MSSM_0000076365	BM_10_799	HiSeq	6.7			S109B355	rRNAdepletion	TruSeq			singleEnd	100	799	29290073	28672749	0.00410976	OKay	AMPAD_MSSM_0000076365	BM_10_799		brain	frontal pole	10				sorted nuclei
					BM_10_803	FP	male	1	2	W	74	6.7	44.89	CT	S109B355	19.1667	0	0.979572	0.51411	0.060353	0.175329	AMPAD_MSSM_0000069779	BM_10_803	HiSeq	6.7			S109B355	rRNAdepletion	TruSeq			singleEnd	100	803	32636769	31911839	0.00461465	Remap	AMPAD_MSSM_0000069779	BM_10_803		brain	frontal pole	10				sorted nuclei
					BM_10_805	FP	male	1	2	W	75	5.4	29.16	AD	S109B355	14.7167	1	0.977289	0.547186	0.07056	0.156087	AMPAD_MSSM_0000034302	BM_10_805	HiSeq	5.4			S109B355	rRNAdepletion	TruSeq			singleEnd	100	805	30670871	29842592	0.00730144	OKay	AMPAD_MSSM_0000034302	BM_10_805		brain	frontal pole	10				sorted nuclei
					BM_10_808	FP	male	1	2	W	88	6.9	47.61	CT	S109B355	4.16667	0	0.981948	0.549522	0.059567	0.159625	AMPAD_MSSM_0000065630	BM_10_808	HiSeq	6.9			S109B355	rRNAdepletion	TruSeq			singleEnd	100	808	32394289	31787628	0.00258154	OKay	AMPAD_MSSM_0000065630	BM_10_808		brain	frontal pole	10				sorted nuclei
					BM_10_809	FP	male	1	2	W	80	6.2	38.44	AD	S109B355	2	1	0.98283	0.512119	0.050936	0.170709	AMPAD_MSSM_0000014947	BM_10_809	HiSeq	6.2			S109B355	rRNAdepletion	TruSeq			singleEnd	100	809	10695774	10504343	0.00153441	OKay	AMPAD_MSSM_0000014947	BM_10_809		brain	frontal pole	10				sorted nuclei
					BM_10_811	FP	female	1	2	W	89	6.9	47.61	CT	S109B355	4.83333	0	0.984227	0.562445	0.056853	0.156673	AMPAD_MSSM_0000016717	BM_10_811	HiSeq	6.9			S109B355	rRNAdepletion	TruSeq			singleEnd	100	811	29718525	29215404	0.0018901	OKay	AMPAD_MSSM_0000016717	BM_10_811		brain	frontal pole	10				sorted nuclei
					BM_10_812	FP	female	1	2	W	83	8.2	67.24	AD	S109B355	16.9667	0	0.983748	0.534574	0.052633	0.173182	AMPAD_MSSM_0000031555	BM_10_812	HiSeq	8.2			S109B355	rRNAdepletion	TruSeq			singleEnd	100	812	32844090	32288156	0.00179704	OKay	AMPAD_MSSM_0000031555	BM_10_812		brain	frontal pole	10				sorted nuclei
					hB_RNA_12444	FP	female	1	2	W	84	5.3	28.09	AD	P60C014	1.75	1	0.976804	0.46056	0.056895	0.190062	AMPAD_MSSM_0000026229	hB_RNA_12444	HiSeq	5.3			P60C014	rRNAdepletion	TruSeq			singleEnd	100	12444	45080420	43977015	0.00534406	OKay	AMPAD_MSSM_0000026229	hB_RNA_12444		brain	frontal pole	10				sorted nuclei
					hB_RNA_12464	FP	male	1	2	W	71	4.8	23.04	CT	P62C014	21.4167	1	0.937085	0.541953	0.070788	0.155947	AMPAD_MSSM_0000013090	hB_RNA_12464	HiSeq	4.8			P62C014	rRNAdepletion	TruSeq			singleEnd	100	12464	31463626	29369203	0.0101849	OKay	AMPAD_MSSM_0000013090	hB_RNA_12464		brain	frontal pole	10				sorted nuclei
					hB_RNA_12494	FP	female	1	2	W	83	6.5	42.25	AD	P62C014	2.86667	0	0.938563	0.315643	0.045838	0.257967	AMPAD_MSSM_0000025234	hB_RNA_12494	HiSeq	6.5			P62C014	rRNAdepletion	TruSeq			singleEnd	100	12494	37639399	35229727	0.00913876	OKay	AMPAD_MSSM_0000025234	hB_RNA_12494		brain	frontal pole	10				sorted nuclei
					hB_RNA_12504	FP	female	1	2	W	89	6.2	38.44	AD	P62C014	3	0	0.964626	0.410394	0.048143	0.201571	AMPAD_MSSM_0000028083	hB_RNA_12504	HiSeq	6.2			P62C014	rRNAdepletion	TruSeq			singleEnd	100	12504	36801465	35460695	0.00358357	OKay	AMPAD_MSSM_0000028083	hB_RNA_12504		brain	frontal pole	10				sorted nuclei
					hB_RNA_12514	FP	female	1	2	W	82	3.4	11.56	AD	P62C014	4.5	1	0.944926	0.449093	0.060588	0.156614	AMPAD_MSSM_0000028710	hB_RNA_12514	HiSeq	3.4			P62C014	rRNAdepletion	TruSeq			singleEnd	100	12514	42049386	39650754	0.011255	OKay	AMPAD_MSSM_0000028710	hB_RNA_12514		brain	frontal pole	10				sorted nuclei
					hB_RNA_12532	FP	male	1	2	W	73	4.7	22.09	AD	P62C014	17.8333	2	0.95211	0.549762	0.0601	0.157161	AMPAD_MSSM_0000086262	hB_RNA_12532	HiSeq	4.7			P62C014	rRNAdepletion	TruSeq			singleEnd	100	12532	33770035	32121346	0.00275038	OKay	AMPAD_MSSM_0000086262	hB_RNA_12532		brain	frontal pole	10				sorted nuclei
					hB_RNA_12536	FP	female	1	2	W	87	6.1	37.21	CT	P62C014	5.5	1	0.948249	0.321195	0.046615	0.211936	AMPAD_MSSM_0000068806	hB_RNA_12536	HiSeq	6.1			P62C014	rRNAdepletion	TruSeq			singleEnd	100	12536	29896510	28319644	0.0065438	OKay	AMPAD_MSSM_0000068806	hB_RNA_12536		brain	frontal pole	10				sorted nuclei
					hB_RNA_12545	FP	male	1	2	W	74	6.6	43.56	CT	P62C014	25.75	0	0.954148	0.454845	0.057002	0.213477	AMPAD_MSSM_0000016747	hB_RNA_12545	HiSeq	6.6			P62C014	rRNAdepletion	TruSeq			singleEnd	100	12545	37441422	35671775	0.00443151	OKay	AMPAD_MSSM_0000016747	hB_RNA_12545		brain	frontal pole	10				sorted nuclei
					hB_RNA_12555	FP	female	1	2	W	87	3.7	13.69	AD	P62C014	14.75	0	0.961485	0.512971	0.065678	0.167848	AMPAD_MSSM_0000031742	hB_RNA_12555	HiSeq	3.7			P62C014	rRNAdepletion	TruSeq			singleEnd	100	12555	30768754	29456670	0.00792038	OKay	AMPAD_MSSM_0000031742	hB_RNA_12555		brain	frontal pole	10				sorted nuclei
					hB_RNA_12588	FP	male	1	2	W	84	7.7	59.29	AD	P62C014	2.33333	0	0.96409	0.480103	0.11041	0.164215	AMPAD_MSSM_0000097977	hB_RNA_12588	HiSeq	7.7			P62C014	rRNAdepletion	TruSeq			singleEnd	100	12588	36130581	34029068	0.089364	OKay	AMPAD_MSSM_0000097977	hB_RNA_12588		brain	prefrontal cortex	10				sorted nuclei
					hB_RNA_12606	FP	male	2	2	B	66	3.5	12.25	CT	P62C014	25.3833	0	0.96342	0.446355	0.068434	0.201302	AMPAD_MSSM_0000052479	hB_RNA_12606	HiSeq	3.5			P62C014	rRNAdepletion	TruSeq			singleEnd	100	12606	40750037	39057652	0.0139079	OKay	AMPAD_MSSM_0000052479	hB_RNA_12606		brain	frontal pole	10				sorted nuclei
					hB_RNA_12615	FP	female	1	2	W	84	2.1	4.41	AD	P62C014	8	1	0.953631	0.524109	0.118232	0.124604	AMPAD_MSSM_0000001100	hB_RNA_12615	HiSeq	2.1			P62C014	rRNAdepletion	TruSeq			singleEnd	100	12615	33018839	31375154	0.00843148	OKay	AMPAD_MSSM_0000001100	hB_RNA_12615		brain	frontal pole	10				sorted nuclei
					hB_RNA_12704	FP	male	1	2	W	69	3.2	10.24	AD	P62C014	4.16667	0	0.963231	0.487311	0.058243	0.172775	AMPAD_MSSM_0000053938	hB_RNA_12704	HiSeq	3.2			P62C014	rRNAdepletion	TruSeq			singleEnd	100	12704	35422690	34054707	0.00768299	OKay	AMPAD_MSSM_0000053938	hB_RNA_12704		brain	frontal pole	10				sorted nuclei
					hB_RNA_12720	FP	female	2	2	B	82	8.3	68.89	AD	P62C014	2.41667	0	0.962948	0.261667	0.035605	0.289618	AMPAD_MSSM_0000056009	hB_RNA_12720	HiSeq	8.3			P62C014	rRNAdepletion	TruSeq			singleEnd	100	12720	35304972	33927000	0.00824264	OKay	AMPAD_MSSM_0000056009	hB_RNA_12720		brain	frontal pole	10				sorted nuclei
					hB_RNA_12734	FP	female	1	2	W	86	3.9	15.21	AD	P62C014	11.1667	0	0.969243	0.354491	0.052954	0.230544	AMPAD_MSSM_0000044475	hB_RNA_12734	HiSeq	3.9			P62C014	rRNAdepletion	TruSeq			singleEnd	100	12734	40806827	39386754	0.0185716	OKay	AMPAD_MSSM_0000044475	hB_RNA_12734		brain	frontal pole	10				sorted nuclei
					hB_RNA_12744	FP	female	1	2	W	88	4	16	AD	P62C014	17.5	1	0.905417	0.358915	0.400168	0.076588	AMPAD_MSSM_0000070658	hB_RNA_12744	HiSeq	4			P62C014	rRNAdepletion	TruSeq			singleEnd	100	12744	31298061	25987527	0.568755	OKay	AMPAD_MSSM_0000070658	hB_RNA_12744		brain	prefrontal cortex	10				sorted nuclei
					hB_RNA_12762	FP	male	1	2	W	64	4.6	21.16	AD	P62C014	4	2	0.97101	0.443852	0.056865	0.18514	AMPAD_MSSM_0000039198	hB_RNA_12762	HiSeq	4.6			P62C014	rRNAdepletion	TruSeq			singleEnd	100	12762	39085179	37857749	0.00830454	OKay	AMPAD_MSSM_0000039198	hB_RNA_12762		brain	frontal pole	10				sorted nuclei
					hB_RNA_12768	FP	male	1	2	W	82	1.5	2.25	AD	P62C014	6.83333	2	0.975485	0.495487	0.062459	0.174259	AMPAD_MSSM_0000020337	hB_RNA_12768	HiSeq	1.5			P62C014	rRNAdepletion	TruSeq			singleEnd	100	12768	46003643	44752920	0.00570392	OKay	AMPAD_MSSM_0000020337	hB_RNA_12768		brain	prefrontal cortex	10				sorted nuclei
					hB_RNA_12794	FP	male	1	2	W	87	7.7	59.29	AD	P62C014	2.75	1	0.963349	0.325158	0.038798	0.242006	AMPAD_MSSM_0000044223	hB_RNA_12794	HiSeq	7.7			P62C014	rRNAdepletion	TruSeq			singleEnd	100	12794	33664724	32408680	0.00364831	OKay	AMPAD_MSSM_0000044223	hB_RNA_12794		brain	frontal pole	10				sorted nuclei
					hB_RNA_12838	FP	male	1	2	W	74	3.9	15.21	AD	P62C014	4.08333	0	0.970329	0.473546	0.062788	0.176539	AMPAD_MSSM_0000075954	hB_RNA_12838	HiSeq	3.9			P62C014	rRNAdepletion	TruSeq			singleEnd	100	12838	33755119	32636378	0.0089422	OKay	AMPAD_MSSM_0000075954	hB_RNA_12838		brain	frontal pole	10				sorted nuclei
					hB_RNA_12859	FP	female	1	2	W	73	4	16	AD	P62C014	7.33333	0	0.967678	0.494973	0.060468	0.174734	AMPAD_MSSM_0000075112	hB_RNA_12859	HiSeq	4			P62C014	rRNAdepletion	TruSeq			singleEnd	100	12859	43858529	42290211	0.00778048	OKay	AMPAD_MSSM_0000075112	hB_RNA_12859		brain	frontal pole	10				sorted nuclei
					hB_RNA_12887	FP	female	1	2	W	85	2.7	7.29	AD	P62C014	9.16667	1	0.964759	0.428334	0.072247	0.199377	AMPAD_MSSM_0000067119	hB_RNA_12887	HiSeq	2.7			P62C014	rRNAdepletion	TruSeq			singleEnd	100	12887	34144315	32874257	0.0141067	OKay	AMPAD_MSSM_0000067119	hB_RNA_12887		brain	frontal pole	10				sorted nuclei
					hB_RNA_12917	FP	male	9	2	U	78	6.5	42.25	AD	P62C014	11	2	0.958493	0.495915	0.057538	0.192895	AMPAD_MSSM_0000013872	hB_RNA_12917	HiSeq	6.5			P62C014	rRNAdepletion	TruSeq			singleEnd	100	12917	39038812	37334157	0.00714158	OKay	AMPAD_MSSM_0000013872	hB_RNA_12917		brain	frontal pole	10				sorted nuclei
					hB_RNA_12924	FP	male	2	2	B	66	5.8	33.64	CT	K75rC014	30	0	0.974847	0.354392	0.058924	0.248308	AMPAD_MSSM_0000081405	hB_RNA_12924	HiSeq	5.8			K75rC014	rRNAdepletion	TruSeq			singleEnd	100	12924	37876061	36648063	0.0150563	OKay	AMPAD_MSSM_0000081405	hB_RNA_12924		brain	frontal pole	10				sorted nuclei
					hB_RNA_12954	FP	female	1	2	W	88	6.6	43.56	AD	K75rC014	6	0	0.976806	0.310318	0.05217	0.269777	AMPAD_MSSM_0000079926	hB_RNA_12954	HiSeq	6.6			K75rC014	rRNAdepletion	TruSeq			singleEnd	100	12954	37883316	36762642	0.0081051	OKay	AMPAD_MSSM_0000079926	hB_RNA_12954		brain	frontal pole	10				sorted nuclei
					hB_RNA_12964	FP	male	1	2	W	82	3	9	AD	K75rC014	20.6667	1	0.949198	0.327248	0.12735	0.264227	AMPAD_MSSM_0000018305	hB_RNA_12964	HiSeq	3			K75rC014	rRNAdepletion	TruSeq			singleEnd	100	12964	37503949	33860487	0.0474153	OKay	AMPAD_MSSM_0000018305	hB_RNA_12964		brain	frontal pole	10				sorted nuclei
					hB_RNA_12986	FP	male	2	2	B	88	7.6	57.76	AD	K75rC014	2.91667	1	0.979301	0.189502	0.03623	0.324757	AMPAD_MSSM_0000061680	hB_RNA_12986	HiSeq	7.6			K75rC014	rRNAdepletion	TruSeq			singleEnd	100	12986	40723789	39757217	0.0067384	OKay	AMPAD_MSSM_0000061680	hB_RNA_12986		brain	frontal pole	10				sorted nuclei
					hB_RNA_13018	FP	female	1	2	W	85	7.2	51.84	AD	K75rC014	2.16667	1	0.974486	0.254311	0.038846	0.283466	AMPAD_MSSM_0000084955	hB_RNA_13018	HiSeq	7.2			K75rC014	rRNAdepletion	TruSeq			singleEnd	100	13018	38137969	36994648	0.00489803	OKay	AMPAD_MSSM_0000084955	hB_RNA_13018		brain	frontal pole	10				sorted nuclei
					hB_RNA_13081	FP	female	1	2	W	89	4.1	16.81	CT	P62C014	8.41667	0	0.972169	0.503349	0.071826	0.163422	AMPAD_MSSM_0000086087	hB_RNA_13081	HiSeq	4.1			P62C014	rRNAdepletion	TruSeq			singleEnd	100	13081	19972123	19277312	0.0153295	OKay	AMPAD_MSSM_0000086087	hB_RNA_13081		brain	frontal pole	10				sorted nuclei
					hB_RNA_13086	FP	female	1	2	W	81	6	36	AD	K75rC014	3.16667	1	0.978184	0.433619	0.053733	0.202972	AMPAD_MSSM_0000049781	hB_RNA_13086	HiSeq	6			K75rC014	rRNAdepletion	TruSeq			singleEnd	100	13086	42458924	41425191	0.0057276	OKay	AMPAD_MSSM_0000049781	hB_RNA_13086		brain	frontal pole	10				sorted nuclei
					hB_RNA_13102	FP	male	1	2	W	85	7.2	51.84	AD	K75rC014	3.66667	0	0.973523	0.314269	0.040028	0.267604	AMPAD_MSSM_0000029716	hB_RNA_13102	HiSeq	7.2			K75rC014	rRNAdepletion	TruSeq			singleEnd	100	13102	38126064	37034597	0.00472064	OKay	AMPAD_MSSM_0000029716	hB_RNA_13102		brain	frontal pole	10				sorted nuclei
					hB_RNA_13107	FP	female	1	2	W	70	4.5	20.25	CT	K75rC014	26.75	1	0.973943	0.471588	0.067353	0.186976	AMPAD_MSSM_0000053593	hB_RNA_13107	HiSeq	4.5			K75rC014	rRNAdepletion	TruSeq			singleEnd	100	13107	37904577	36651117	0.0131995	OKay	AMPAD_MSSM_0000053593	hB_RNA_13107		brain	frontal pole	10				sorted nuclei
					hB_RNA_13134	FP	female	1	2	W	83	4.1	16.81	AD	P62C014	2.08333	1	0.970667	0.456371	0.054158	0.172304	AMPAD_MSSM_0000024227	hB_RNA_13134	HiSeq	4.1			P62C014	rRNAdepletion	TruSeq			singleEnd	100	13134	40026321	38787899	0.003111	OKay	AMPAD_MSSM_0000024227	hB_RNA_13134		brain	frontal pole	10				sorted nuclei
					hB_RNA_13193	FP	female	1	2	W	82	6	36	CT	P62C014	10.5	0	0.97414	0.46961	0.054714	0.205897	AMPAD_MSSM_0000037256	hB_RNA_13193	HiSeq	6			P62C014	rRNAdepletion	TruSeq			singleEnd	100	13193	43189075	41930958	0.00548604	OKay	AMPAD_MSSM_0000037256	hB_RNA_13193		brain	frontal pole	10				sorted nuclei
					hB_RNA_13216	FP	male	1	2	W	71	6.2	38.44	AD	P62C014	5	0	0.974967	0.464923	0.048344	0.203269	AMPAD_MSSM_0000007155	hB_RNA_13216	HiSeq	6.2			P62C014	rRNAdepletion	TruSeq			singleEnd	100	13216	23200952	22561601	0.00476083	OKay	AMPAD_MSSM_0000007155	hB_RNA_13216		brain	frontal pole	10				sorted nuclei
					hB_RNA_13262	FP	male	9	1	H	74	6.6	43.56	CT	P60C014	10.1667	0	0.949786	0.479362	0.055466	0.191679	AMPAD_MSSM_0000029668	hB_RNA_13262	HiSeq	6.6			P60C014	rRNAdepletion	TruSeq			singleEnd	100	13262	48721177	46191684	0.00278431	OKay	AMPAD_MSSM_0000029668	hB_RNA_13262		brain	frontal pole	10				sorted nuclei
					hB_RNA_13289	FP	male	1	2	W	74	2.9	8.41	AD	P60C014	6.25	0	0.948149	0.434142	0.053967	0.201569	AMPAD_MSSM_0000094517	hB_RNA_13289	HiSeq	2.9			P60C014	rRNAdepletion	TruSeq			singleEnd	100	13289	48167515	45544905	0.00589756	OKay	AMPAD_MSSM_0000094517	hB_RNA_13289		brain	frontal pole	10				sorted nuclei
					hB_RNA_13309	FP	male	2	2	B	85	7.8	60.84	AD	P60C014	23.5	1	0.953041	0.317512	0.050782	0.231169	AMPAD_MSSM_0000033789	hB_RNA_13309	HiSeq	7.8			P60C014	rRNAdepletion	TruSeq			singleEnd	100	13309	52752096	50170931	0.0100614	OKay	AMPAD_MSSM_0000033789	hB_RNA_13309		brain	frontal pole	10				sorted nuclei
					hB_RNA_13351	FP	female	2	2	B	86	6.5	42.25	AD	P60C014	3.5	0	0.968232	0.411324	0.055102	0.232045	AMPAD_MSSM_0000045801	hB_RNA_13351	HiSeq	6.5			P60C014	rRNAdepletion	TruSeq			singleEnd	100	13351	49534101	47780322	0.00810398	OKay	AMPAD_MSSM_0000045801	hB_RNA_13351		brain	frontal pole	10				sorted nuclei
					hB_RNA_13375	FP	female	9	1	H	79	5.1	26.01	CT	P60C014	7.66667	0	0.926492	0.360397	0.505517	0.020394	AMPAD_MSSM_0000010795	hB_RNA_13375	HiSeq	5.1			P60C014	rRNAdepletion	TruSeq			singleEnd	100	13375	32807429	27121690	0.829764	OKay	AMPAD_MSSM_0000010795	hB_RNA_13375		brain	frontal pole	10				sorted nuclei
					hB_RNA_13397	FP	female	2	2	B	74	2.4	5.76	CT	P60C014	4.75	0	0.934562	0.29921	0.136219	0.299785	AMPAD_MSSM_0000011589	hB_RNA_13397	HiSeq	2.4			P60C014	rRNAdepletion	TruSeq			singleEnd	100	13397	51634750	46778664	0.0807321	OKay	AMPAD_MSSM_0000011589	hB_RNA_13397		brain	prefrontal cortex	10				sorted nuclei
					hB_RNA_13418	FP	female	9	1	H	63	5.4	29.16	CT	P60C014	20.2333	1	0.963735	0.317214	0.046451	0.276762	AMPAD_MSSM_0000053095	hB_RNA_13418	HiSeq	5.4			P60C014	rRNAdepletion	TruSeq			singleEnd	100	13418	59652273	57281140	0.00927207	OKay	AMPAD_MSSM_0000053095	hB_RNA_13418		brain	frontal pole	10				sorted nuclei
					hB_RNA_13430	FP	female	2	2	B	84	7	49	AD	P60C014	6.41667	0	0.969362	0.374494	0.061135	0.240047	AMPAD_MSSM_0000019844	hB_RNA_13430	HiSeq	7			P60C014	rRNAdepletion	TruSeq			singleEnd	100	13430	57928030	55779763	0.0214534	Remap	AMPAD_MSSM_0000019844	hB_RNA_13430		brain	prefrontal cortex	10				sorted nuclei
					hB_RNA_13444	FP	female	1	2	W	81	6.4	40.96	CT	P60C014	18.8	0	0.964338	0.415142	0.080904	0.22542	AMPAD_MSSM_0000076498	hB_RNA_13444	HiSeq	6.4			P60C014	rRNAdepletion	TruSeq			singleEnd	100	13444	49999069	47626358	0.0423915	OKay	AMPAD_MSSM_0000076498	hB_RNA_13444		brain	frontal pole	10				sorted nuclei
					hB_RNA_13465	FP	male	1	2	W	74	7.1	50.41	AD	P60C014	14.75	0	0.971821	0.397282	0.051057	0.236795	AMPAD_MSSM_0000035609	hB_RNA_13465	HiSeq	7.1			P60C014	rRNAdepletion	TruSeq			singleEnd	100	13465	52362190	50784245	0.00601125	OKay	AMPAD_MSSM_0000035609	hB_RNA_13465		brain	frontal pole	10				sorted nuclei
					hB_RNA_13491	FP	female	1	2	W	83	5.7	32.49	CT	P60C014	4	1	0.961083	0.473279	0.058034	0.190504	AMPAD_MSSM_0000045135	hB_RNA_13491	HiSeq	5.7			P60C014	rRNAdepletion	TruSeq			singleEnd	100	13491	51053771	48985289	0.00680035	OKay	AMPAD_MSSM_0000045135	hB_RNA_13491		brain	frontal pole	10				sorted nuclei
					hB_RNA_13542	FP	female	1	2	W	72	6.5	42.25	AD	P60C014	6	2	0.972283	0.400918	0.048841	0.238478	AMPAD_MSSM_0000014385	hB_RNA_13542	HiSeq	6.5			P60C014	rRNAdepletion	TruSeq			singleEnd	100	13542	53841237	52243740	0.0048396	OKay	AMPAD_MSSM_0000014385	hB_RNA_13542		brain	frontal pole	10				sorted nuclei
					hB_RNA_13571	FP	female	1	2	W	84	6.4	40.96	AD	P60C014	2	0	0.971803	0.376768	0.048186	0.242835	AMPAD_MSSM_0000016204	hB_RNA_13571	HiSeq	6.4			P60C014	rRNAdepletion	TruSeq			singleEnd	100	13571	42620768	41344984	0.00430325	OKay	AMPAD_MSSM_0000016204	hB_RNA_13571		brain	frontal pole	10				sorted nuclei
					hB_RNA_13574	FP	male	1	2	W	80	6.2	38.44	AD	P60C014	5.75	0	0.972224	0.362976	0.049119	0.255806	AMPAD_MSSM_0000016998	hB_RNA_13574	HiSeq	6.2			P60C014	rRNAdepletion	TruSeq			singleEnd	100	13574	49111126	47653067	0.00476232	OKay	AMPAD_MSSM_0000016998	hB_RNA_13574		brain	frontal pole	10				sorted nuclei
					hB_RNA_13616	FP	male	1	2	W	81	4.9	24.01	AD	P60C014	4.75	2	0.968908	0.466023	0.061498	0.190792	AMPAD_MSSM_0000045402	hB_RNA_13616	HiSeq	4.9			P60C014	rRNAdepletion	TruSeq			singleEnd	100	13616	51545454	49745843	0.011997	OKay	AMPAD_MSSM_0000045402	hB_RNA_13616		brain	frontal pole	10				sorted nuclei
					hB_RNA_13655	FP	female	1	2	W	84	6.3	39.69	CT	P60C014	18.5	1	0.969081	0.432153	0.051556	0.232812	AMPAD_MSSM_0000020356	hB_RNA_13655	HiSeq	6.3			P60C014	rRNAdepletion	TruSeq			singleEnd	100	13655	44274509	42812682	0.00356707	OKay	AMPAD_MSSM_0000020356	hB_RNA_13655		brain	frontal pole	10				sorted nuclei
[truncated: 29 more columns]

## Sheet: metadata statistics
												Age at death
ANOVA								Tukey HSD							Mann-Whitney_diagnosis
dataset	term	Df	Sum Sq	Mean Sq	F value	Pr(>F)		dataset	contrast	diff	lwr	upr	p.adj		dataset	comparison	W	p.value	method	alternative
PHG	diagnosis	1	346.297	346.297	7.46595	0.00738952		PHG	CT:male-AD:male	-2.89583	-7.69772	1.90606	0.397531		PHG	AD vs CT (Mann–Whitney)	1764	0.017169	Wilcoxon rank sum test with continuity correction	two.sided
PHG	sex	1	689.633	689.633	14.868	0.00020002		PHG	AD:female-AD:male	5.35662	0.976797	9.73644	0.00990817		FP	AD vs CT (Mann–Whitney)	2535	0.0452438	Wilcoxon rank sum test with continuity correction	two.sided
PHG	diagnosis:sex	1	3.39024	3.39024	0.0730914	0.787424		PHG	CT:female-AD:male	1.72917	-3.51013	6.96846	0.824482
PHG	Residuals	104	4823.89	46.3836				PHG	AD:female-CT:male	8.25245	3.51148	12.9934	8.68717e-05
FP	diagnosis	1	260.146	260.146	6.19036	0.0141097		PHG	CT:female-CT:male	4.625	-0.919745	10.1697	0.136214
FP	sex	1	1084.45	1084.45	25.8052	1.28178e-06		PHG	CT:female-AD:female	-3.62745	-8.81097	1.55607	0.266506
FP	diagnosis:sex	1	63.2043	63.2043	1.50399	0.222274		FP	CT:male-AD:male	-4.49348	-8.90847	-0.0784892	0.0443938
FP	Residuals	130	5463.16	42.0243				FP	AD:female-AD:male	4.64091	0.955068	8.32675	0.00727528
								FP	CT:female-AD:male	2.99444	-1.20778	7.19666	0.252904
								FP	AD:female-CT:male	9.13439	4.79328	13.4755	1.28735e-06
								FP	CT:female-CT:male	7.48792	2.7006	12.2752	0.000465335
								FP	CT:female-AD:female	-1.64646	-5.77099	2.47806	0.726929
												RIN
ANOVA								Tukey HSD							Mann-Whitney_diagnosis
dataset	term	Df	Sum Sq	Mean Sq	F value	Pr(>F)		dataset	contrast	diff	lwr	upr	p.adj		dataset	comparison	W	p.value	method	alternative
PHG	diagnosis	1	5.31819	5.31819	2.35435	0.127971		PHG	CT:male-AD:male	0.597917	-0.461769	1.6576	0.45727		PHG	AD vs CT (Mann–Whitney)	1099	0.070824	Wilcoxon rank sum test with continuity correction	two.sided
PHG	sex	1	0.130099	0.130099	0.0575945	0.810812		PHG	AD:female-AD:male	0.0540441	-0.912499	1.02059	0.998883		FP	AD vs CT (Mann–Whitney)	1798	0.165143	Wilcoxon rank sum test with continuity correction	two.sided
PHG	diagnosis:sex	1	0.657117	0.657117	0.290903	0.590795		PHG	CT:female-AD:male	0.329861	-0.82635	1.48607	0.878629
PHG	Residuals	104	234.924	2.25888				PHG	AD:female-CT:male	-0.543873	-1.59012	0.50237	0.528878
FP	diagnosis	1	5.96865	5.96865	2.97314	0.0870342		PHG	CT:female-CT:male	-0.268056	-1.49167	0.955564	0.940214
FP	sex	1	1.01263	1.01263	0.504416	0.478838		PHG	CT:female-AD:female	0.275817	-0.868087	1.41972	0.922313
FP	diagnosis:sex	1	2.32131	2.32131	1.15631	0.284224		FP	CT:male-AD:male	0.730543	-0.234417	1.6955	0.204589
FP	Residuals	130	260.978	2.00752				FP	AD:female-AD:male	0.0288636	-0.776731	0.834458	0.999708
								FP	CT:female-AD:male	0.213796	-0.70466	1.13225	0.930068
								FP	AD:female-CT:male	-0.70168	-1.65049	0.247132	0.222817
								FP	CT:female-CT:male	-0.516747	-1.56309	0.529592	0.573911
								FP	CT:female-AD:female	0.184933	-0.716543	1.08641	0.950649
												Plaque mean
ANOVA								Tukey HSD							Mann-Whitney_diagnosis
dataset	term	Df	Sum Sq	Mean Sq	F value	Pr(>F)		dataset	contrast	diff	lwr	upr	p.adj		dataset	comparison	W	p.value	method	alternative
PHG	diagnosis	1	3451.17	3451.17	71.819	3.35865e-12		PHG	CT:male-AD:male	-13.8181	-19.9155	-7.72071	5.91753e-07		PHG	AD vs CT (Mann–Whitney)	1214	6.68129e-12	Wilcoxon rank sum test with continuity correction	two.sided
PHG	sex	1	0.00809126	0.00809126	0.00016838	0.989685		PHG	AD:female-AD:male	0.13437	-5.82434	6.09308	0.999924		FP	AD vs CT (Mann–Whitney)	2304	3.0128e-15	Wilcoxon rank sum test with continuity correction	two.sided
PHG	diagnosis:sex	1	0.494466	0.494466	0.0102899	0.919505		PHG	CT:female-AD:male	-14.0213	-20.6129	-7.4298	2.51916e-06
PHG	Residuals	67	3219.6	48.0537				PHG	AD:female-CT:male	13.9525	8.16968	19.7353	1.25272e-07
FP	diagnosis	1	4271.52	4271.52	97.1702	3.33061e-16		PHG	CT:female-CT:male	-0.203233	-6.63619	6.22972	0.999791
FP	sex	1	1.03895	1.03895	0.0236345	0.878145		PHG	CT:female-AD:female	-14.1557	-20.4574	-7.85406	7.29128e-07
FP	diagnosis:sex	1	16.5868	16.5868	0.377323	0.540508		FP	CT:male-AD:male	-14.165	-19.3185	-9.01145	1.35336e-09
FP	Residuals	95	4176.12	43.9592				FP	AD:female-AD:male	-0.906342	-5.50013	3.68745	0.955088
								FP	CT:female-AD:male	-13.4105	-18.2897	-8.53119	1.35487e-09
								FP	AD:female-CT:male	13.2586	8.14115	18.3761	6.65035e-09
								FP	CT:female-CT:male	0.754531	-4.62068	6.12974	0.982997
								FP	CT:female-AD:female	-12.5041	-17.3453	-7.66294	7.28199e-09
												Braak stage
ANOVA								Tukey HSD							Mann-Whitney_diagnosis
dataset	term	Df	Sum Sq	Mean Sq	F value	Pr(>F)		dataset	contrast	diff	lwr	upr	p.adj		dataset	comparison	W	p.value	method	alternative
PHG	diagnosis	1	384.003	384.003	592.395	9.63902e-45		PHG	CT:male-AD:male	-3.97917	-4.54683	-3.4115	3.5083e-14		PHG	AD vs CT (Mann–Whitney)	2772	5.74785e-20	Wilcoxon rank sum test with continuity correction	two.sided
PHG	sex	1	0.133685	0.133685	0.206233	0.650682		PHG	AD:female-AD:male	-0.158088	-0.675857	0.359681	0.855543		FP	AD vs CT (Mann–Whitney)	4200	1.41239e-24	Wilcoxon rank sum test with continuity correction	two.sided
PHG	diagnosis:sex	1	0.327906	0.327906	0.505855	0.478531		PHG	CT:female-AD:male	-3.90972	-4.5291	-3.29035	3.5083e-14
PHG	Residuals	104	67.415	0.648221				PHG	AD:female-CT:male	3.82108	3.26061	4.38154	3.5083e-14
FP	diagnosis	1	487.267	487.267	750.944	7.29312e-56		PHG	CT:female-CT:male	0.0694444	-0.586038	0.724927	0.992564
FP	sex	1	0.237328	0.237328	0.365755	0.546382		PHG	CT:female-AD:female	-3.75163	-4.36441	-3.13885	3.5083e-14
FP	diagnosis:sex	1	1.19503	1.19503	1.8417	0.177103		FP	CT:male-AD:male	-4.15326	-4.70186	-3.60466	3.55271e-15
FP	Residuals	130	84.3534	0.648872				FP	AD:female-AD:male	-0.0613636	-0.519364	0.396637	0.985378
								FP	CT:female-AD:male	-3.82315	-4.34531	-3.30098	3.55271e-15
								FP	AD:female-CT:male	4.0919	3.55247	4.63132	3.55271e-15
								FP	CT:female-CT:male	0.330113	-0.264757	0.924982	0.47427
								FP	CT:female-AD:female	-3.76178	-4.2743	-3.24927	3.55271e-15

## Sheet: DE file AD F vs M (PHG)
gene_symbol	baseMean	log2FoldChange	lfcSE	stat	pvalue	padj
XIST	4385.92	9.22267	0.200818	45.9255	0	0
TSIX	58.1995	4.68167	0.225967	20.7184	2.36309e-95	2.63972e-92			UP in ADF Padj. < 0,05 (158)
RN7SL234P	4.9336	3.05187	0.750224	4.06794	4.74303e-05	0.011813			DOWN in ADF Padj. < 0,05 (90)
TEKT1	24.0412	1.59061	0.343347	4.63264	3.61031e-06	0.00179242
SPAG6	38.1003	1.2757	0.371964	3.42964	0.000604377	0.0483442
ZMYND10	24.7848	1.1283	0.309444	3.64621	0.000266136	0.0314269
DYNLRB2	21.4766	0.982394	0.216638	4.53474	5.76756e-06	0.00255049
RIBC1	15.8471	0.96601	0.216038	4.47147	7.76825e-06	0.0030183
COL4A5	1437.13	0.94424	0.165917	5.69103	1.26273e-08	8.06028e-06
CES1	12.2853	0.94252	0.27172	3.46872	0.000522938	0.0446402
STON1	105.736	0.89157	0.246503	3.61687	0.000298191	0.0331029
SLC47A2	90.2741	0.880235	0.259234	3.39553	0.000684965	0.0495756
GBP4	177.854	0.863898	0.213974	4.0374	5.40475e-05	0.0123496
PLEKHG4B	19.279	0.86131	0.239161	3.60138	0.000316534	0.0335749
MUSK	39.0218	0.850955	0.204101	4.16927	3.05571e-05	0.00895322
ARRDC4	1284.18	0.828268	0.224504	3.68932	0.000224853	0.0289796
TNFSF10	87.4252	0.7921	0.210675	3.75982	0.000170034	0.0249099
CAPS	211.01	0.770921	0.217122	3.55064	0.000384291	0.0379471
COL4A6	24.3164	0.769729	0.201632	3.8175	0.000134811	0.02187
DLEC1	62.2895	0.767851	0.197057	3.89659	9.75571e-05	0.0183541
PLIN1	121.468	0.760577	0.20056	3.79226	0.000149282	0.0229676
MORN5	12.046	0.737726	0.211322	3.49101	0.000481199	0.0437696
LINC01877	74.4613	0.730166	0.193948	3.76475	0.000166714	0.0246255
ZFX	1257.69	0.728679	0.0768295	9.48437	2.43863e-21	2.0755e-18
HEY2-AS1	14.0195	0.71522	0.175077	4.08517	4.40437e-05	0.0114086
MASP1	176.205	0.712979	0.204108	3.49314	0.000477378	0.0437548
PRTG	134.42	0.701615	0.152603	4.59765	4.27279e-06	0.00200967
IRF2-DT	31.5624	0.700721	0.135809	5.15961	2.47471e-07	0.000147435
LINC00907	22.4811	0.696471	0.174066	4.00118	6.30261e-05	0.0140808
CDKN2A	12.4459	0.695936	0.169563	4.10429	4.05553e-05	0.0108186
SFRP2	95.0002	0.674441	0.154187	4.37417	1.21894e-05	0.00444615
SLFN13	20.7027	0.657809	0.159576	4.12222	3.75234e-05	0.0106781
GMPR	126.086	0.654476	0.191006	3.42646	0.000611502	0.0483442
CCDC13-AS1	27.4107	0.653893	0.16844	3.88205	0.000103578	0.019085
RNASE1	612.388	0.652571	0.159887	4.08146	4.47534e-05	0.0114268
PPP2R2B-IT1	58.0692	0.650995	0.136465	4.77042	1.83843e-06	0.00096642
LINC01411	69.4209	0.650992	0.172204	3.78036	0.0001566	0.0235334
CFAP300	24.8235	0.648683	0.186409	3.47988	0.000501635	0.0439496
KDM6A	782.658	0.646743	0.0784378	8.2453	1.64746e-16	1.33841e-13
OCLN	57.8071	0.646283	0.178137	3.62801	0.000285612	0.0321053
SLC16A1	1089.06	0.641313	0.161062	3.98179	6.8399e-05	0.0147289
KCNJ2-AS1	41.6294	0.64032	0.166618	3.84305	0.000121516	0.0206844
SLC7A14-AS1	225.956	0.634798	0.185335	3.42513	0.000614509	0.0483442
JPX	468.689	0.634373	0.0979287	6.47791	9.30029e-11	6.64896e-08
SHISA2	37.7414	0.633054	0.179851	3.51988	0.000431739	0.0415478
VRK2	433.136	0.632053	0.16182	3.90591	9.38725e-05	0.0182368
BLID	22.245	0.624697	0.164806	3.79049	0.00015035	0.0229676
CCNB2	17.2745	0.622722	0.163281	3.81382	0.000136838	0.02187
LNC-LBCS	44.9823	0.603557	0.158984	3.79634	0.000146849	0.0228229
KDR	165.294	0.60263	0.176989	3.40489	0.0006619	0.0490413
SLC25A21-AS1	18.2354	0.599772	0.160323	3.74103	0.000183271	0.0256284
LINC01354	112.178	0.598817	0.17252	3.47099	0.000518543	0.0446402
TXNIP	3734.15	0.597101	0.152498	3.91547	9.02282e-05	0.0177214
MRC2	114.334	0.590763	0.156277	3.78022	0.000156688	0.0235334
ZNF730	29.193	0.587878	0.152111	3.86479	0.000111183	0.0198708
PLXNB3	609.262	0.586587	0.157897	3.71499	0.000203208	0.027104
CGNL1	717.595	0.584334	0.1606	3.63843	0.000274302	0.0314269
NEK3	208.631	0.579611	0.134765	4.30089	1.7011e-05	0.00584687
SULT1C4	149.338	0.579121	0.127793	4.53171	5.85072e-06	0.00255049
MYL3	26.9534	0.578987	0.155368	3.72656	0.000194112	0.0264836
HLA-E	1767.37	0.577329	0.149424	3.8637	0.000111683	0.0198708
CCDC163	59.6736	0.568522	0.151855	3.74385	0.000181224	0.0256284
UNC5CL	14.8764	0.567653	0.159335	3.56264	0.000367144	0.0371299
ITGA2	406.359	0.567232	0.159321	3.56032	0.000370408	0.0371927
PSMB9	61.6958	0.558164	0.151316	3.68873	0.000225377	0.0289796
COPZ2	38.1228	0.554635	0.142829	3.88321	0.000103087	0.019085
CNP	5025.24	0.553839	0.159703	3.46792	0.000524503	0.0446402
DDX3X	3675.65	0.549619	0.0709644	7.745	9.55804e-15	7.42743e-12
DAAM2	1979.47	0.54622	0.142897	3.82247	0.000132121	0.0218274
NEK8	20.0881	0.543332	0.158288	3.43256	0.000597919	0.0483442
RAMP2	25.7459	0.542963	0.159284	3.40877	0.000652563	0.0490413
TTC23L	89.1421	0.54199	0.152643	3.5507	0.000384205	0.0379471
LOC101928651	42.4008	0.529142	0.151889	3.48374	0.000494468	0.0439496
EIF2AK3-DT	17.0843	0.526807	0.134304	3.92251	8.76318e-05	0.0174027
ASPA	823.401	0.525783	0.146159	3.59734	0.000321492	0.0336025
LMCD1-AS1	184.48	0.524004	0.117853	4.44625	8.73804e-06	0.00325365
SCARA3	729.368	0.522914	0.149037	3.50861	0.000450453	0.0423734
GPR143	39.3837	0.52143	0.139272	3.74396	0.000181145	0.0256284
UACA	505.409	0.519114	0.141723	3.66288	0.0002494	0.0303357
PLLP	601.848	0.515218	0.131257	3.92525	8.66406e-05	0.0174027
CFTR	81.7149	0.514295	0.141457	3.6357	0.00027723	0.0315601
LINC02872	22.3595	0.512642	0.142069	3.6084	0.00030809	0.0333417
LOC389906	92.0544	0.505675	0.136779	3.69703	0.000218137	0.0284581
PRR11	27.6611	0.503993	0.108439	4.64772	3.3563e-06	0.00171392
SNX22	224.164	0.503226	0.130643	3.85192	0.000117195	0.0203362
KIF4A	13.7558	0.500818	0.146311	3.42297	0.000619417	0.0483442
PMP22	740.217	0.500452	0.123211	4.06176	4.87037e-05	0.011813
KIF6	328.624	0.499952	0.133806	3.73639	0.000186683	0.0258518
ZNF676	67.3563	0.495399	0.143654	3.44855	0.000563602	0.0463927
GPRC5C	118.478	0.490513	0.14402	3.40587	0.000659548	0.0490413
ACKR2	14.8741	0.490442	0.144038	3.40496	0.000661739	0.0490413
FMO4	33.0458	0.485174	0.141543	3.42775	0.000608617	0.0483442
KDM5C	1009.62	0.480658	0.0737522	6.5172	7.16303e-11	5.33437e-08
SMIM14-DT	29.09	0.477707	0.129107	3.70009	0.000215521	0.0283235
IFNK	39.0817	0.469822	0.13628	3.44747	0.000565859	0.0463927
HLA-C	653.983	0.463569	0.136045	3.40746	0.000655702	0.0490413
CDKN2B	61.3996	0.461754	0.115784	3.98807	6.66116e-05	0.0146981
AKAP1-DT	20.0777	0.457463	0.131249	3.48545	0.000491315	0.0439064
HLA-F	88.5368	0.456569	0.1313	3.47729	0.000506515	0.0441607
STK33	183.395	0.454766	0.132167	3.44084	0.000579915	0.0471128
NID2	46.3957	0.453979	0.12638	3.59216	0.000327944	0.0340776
LRRCC1	291.221	0.453008	0.0981917	4.61351	3.95928e-06	0.00191254
PUDP	84.4364	0.45216	0.0771612	5.85994	4.63036e-09	3.06513e-06
VANGL2	149.24	0.440708	0.121029	3.64133	0.000271234	0.0314269
HEPACAM	1044.81	0.43544	0.0894282	4.86915	1.12077e-06	0.000625984
CCT6B	68.5766	0.433097	0.122692	3.52995	0.000415639	0.0403735
ZBED5-AS1	64.6466	0.432647	0.108655	3.98183	6.83866e-05	0.0147289
AOX1	57.3656	0.43106	0.124603	3.45948	0.000541222	0.0452022
PNPLA4	132.715	0.429061	0.0889596	4.8231	1.41344e-06	0.000765527
PARP12	111.478	0.427717	0.123324	3.46823	0.000523904	0.0446402
AIF1L	1088.44	0.424206	0.115722	3.66573	0.000246639	0.0303357
SHISA6	280.409	0.423983	0.123715	3.4271	0.000610064	0.0483442
AGT	1724.25	0.423706	0.120388	3.51949	0.000432378	0.0415478
ARHGEF37	581.004	0.423656	0.110617	3.82993	0.000128179	0.0214107
TGFA	238.465	0.423203	0.116609	3.62924	0.000284257	0.0321053
NT5DC1	430.131	0.412862	0.120833	3.41679	0.000633641	0.0490262
FAXDC2	623.752	0.410297	0.0906965	4.52384	6.07274e-06	0.00255959
TRIP6	189.578	0.409565	0.113545	3.60707	0.00030967	0.0333417
ALPK1	186.343	0.407977	0.119575	3.41189	0.00064513	0.0490413
HBEGF	108.978	0.403737	0.0986529	4.0925	4.2674e-05	0.0112164
RPS4X	2102.58	0.38713	0.0921197	4.20246	2.64025e-05	0.00813608
APOD	1297.66	0.384048	0.09159	4.19312	2.75145e-05	0.00832586
EPB41L4A	145.092	0.383245	0.106484	3.59908	0.00031935	0.0335749
H2BC18	103.764	0.372261	0.10484	3.55076	0.000384125	0.0379471
NENF	254.708	0.364501	0.1045	3.48806	0.000486546	0.0437711
ZNF813	67.8093	0.362923	0.106837	3.397	0.000681293	0.0495756
CERS2	318.976	0.362729	0.0989813	3.66462	0.000247709	0.0303357
FAT4	748.957	0.358029	0.0883697	4.05149	5.08924e-05	0.011813
EIF2S3	1009.01	0.350387	0.0694773	5.04319	4.57835e-07	0.000263964
SH3BP4	373.348	0.341738	0.100645	3.39547	0.000685121	0.0495756
SERINC5	1167.93	0.331325	0.096924	3.4184	0.000629901	0.0489488
SPDL1	151.188	0.330333	0.084751	3.89768	9.71174e-05	0.0183541
FLNB	1117.39	0.326798	0.092535	3.53162	0.000413022	0.0403385
COTL1	362.077	0.322055	0.0794331	4.05442	5.02585e-05	0.011813
CDK19	1310.93	0.31814	0.093187	3.41399	0.000640178	0.0490413
SLC48A1	838.539	0.311574	0.0916455	3.39978	0.000674404	0.0494001
RIPK2	117.072	0.303029	0.0841689	3.60025	0.000317908	0.0335749
ALAD	701.478	0.299141	0.067245	4.44852	8.64652e-06	0.00325365
DCAKD	373.066	0.29737	0.0753053	3.94886	7.85257e-05	0.0163049
FAM229B	486.789	0.295321	0.0811167	3.6407	0.000271901	0.0314269
IPP	250.904	0.293011	0.079845	3.66975	0.000242792	0.0303357
NPAS3	831.043	0.292128	0.0830874	3.51591	0.00043825	0.0417913
TRAFD1	266.995	0.29056	0.0762071	3.81277	0.000137418	0.02187
SYAP1	603.612	0.288655	0.063569	4.54081	5.60383e-06	0.00255049
DENND5A	2395.95	0.283246	0.0758443	3.73457	0.000188034	0.0258518
APH1A	345.026	0.2809	0.066733	4.20931	2.56149e-05	0.00803184
SH3D19	575.085	0.280533	0.0715093	3.92303	8.74438e-05	0.0174027
SYT9	284.218	0.280039	0.0680701	4.11398	3.88901e-05	0.0107544
TJP1	4131.21	0.27581	0.0796623	3.46224	0.00053569	0.0449501
CILK1	507.933	0.26807	0.0732667	3.65883	0.000253371	0.0303926
PATZ1	222.078	0.250797	0.0732608	3.42334	0.000618561	0.0483442
ZNF3	253.343	0.21679	0.0604833	3.58429	0.000337994	0.0349189
TXLNG	380.082	0.209306	0.0596219	3.51055	0.000447174	0.0422875
NBR1	1767.66	0.199597	0.0586444	3.40352	0.000665248	0.0490413
EIF3F	784.217	0.195054	0.0483396	4.03507	5.4586e-05	0.0123496
PCM1	5205.71	0.189663	0.0547488	3.46424	0.000531736	0.0448289
NUP43	344.278	0.188975	0.0518703	3.64322	0.000269246	0.0314269
CLCC1	414.172	0.180739	0.051783	3.49032	0.000482438	0.0437696
SOBP	867.073	-0.190488	0.0548253	-3.47446	0.000511882	0.0444119
CTPS1	256.5	-0.240049	0.0655375	-3.66277	0.000249502	0.0303357
LRRC28	397.173	-0.261491	0.074683	-3.50135	0.000462916	0.0428689
MLLT3	709.943	-0.283438	0.0757724	-3.74066	0.000183541	0.0256284
MSRA	496.164	-0.306275	0.0793207	-3.86122	0.000112821	0.0198708
MAP3K21	169.497	-0.31119	0.0828571	-3.75575	0.000172825	0.025113
TOM1L1	217.239	-0.326767	0.0845445	-3.86503	0.000111074	0.0198708
SEL1L3	376.031	-0.329684	0.0923178	-3.57119	0.000355369	0.0365029
GHR	131.858	-0.334344	0.0980135	-3.4112	0.000646769	0.0490413
SCN3A	1560.22	-0.350026	0.0998743	-3.50467	0.000457174	0.0425576
RASAL2-AS1	31.2913	-0.353412	0.0978516	-3.61171	0.000304179	0.0333417
NRG1-IT1	42.878	-0.373912	0.107394	-3.48168	0.000498271	0.0439496
TIAM2	356.996	-0.378145	0.103757	-3.64453	0.000267884	0.0314269
LINC02693	957.61	-0.387279	0.0924391	-4.18956	2.79501e-05	0.00832586
SLITRK5	1596.74	-0.38994	0.104802	-3.72073	0.000198646	0.0267161
LHFPL5	140.402	-0.399418	0.093164	-4.28726	1.80895e-05	0.00610024
CPEB3	1448.04	-0.420219	0.110338	-3.80846	0.000139836	0.0219236
KCNV2	34.7195	-0.42716	0.108243	-3.9463	7.93668e-05	0.0163049
OTUB2	46.8156	-0.429341	0.12652	-3.39346	0.000690156	0.0497385
CELF4	1124.28	-0.435107	0.111491	-3.90263	9.51518e-05	0.0182865
LOC124904288	120.78	-0.435988	0.120798	-3.60923	0.000307105	0.0333417
PTCHD4	124.623	-0.445619	0.11611	-3.8379	0.000124092	0.0209235
SNAP25-AS1	114.206	-0.450164	0.110927	-4.05821	4.94499e-05	0.011813
FGF14-AS1	69.8921	-0.464166	0.1206	-3.8488	0.000118696	0.0203985
MBLAC1	30.9911	-0.464594	0.128869	-3.60515	0.000311969	0.0333882
CCDC158	55.0888	-0.466328	0.088207	-5.28674	1.24513e-07	7.67385e-05
CACNA1C-AS4	130.899	-0.467897	0.127157	-3.67967	0.000233536	0.0297181
RPS6KA6	321.326	-0.469807	0.103919	-4.52089	6.15802e-06	0.00255959
RPL31P20	16.1543	-0.470057	0.137913	-3.40836	0.000653536	0.0490413
LOC107984685	27.0509	-0.474021	0.129539	-3.65929	0.000252917	0.0303926
NETO2	394.587	-0.474248	0.117015	-4.05287	5.0593e-05	0.011813
PATE4	27.6088	-0.490023	0.131708	-3.72053	0.000198805	0.0267161
KCNIP4-IT1	1765.7	-0.526614	0.150169	-3.50681	0.000453506	0.0424373
CNTN4	401.53	-0.528964	0.138791	-3.81124	0.000138271	0.02187
LDHAL6A	21.2539	-0.530926	0.146968	-3.61251	0.000303243	0.0333417
LINC00710	269.015	-0.536486	0.150587	-3.56263	0.000367153	0.0371299
VSTM2A-OT1	214.019	-0.549888	0.14948	-3.67868	0.000234446	0.0297181
CNTN4-AS2	18.3697	-0.556275	0.159823	-3.48057	0.000500351	0.0439496
ANKRD20A1	34.077	-0.565684	0.139287	-4.06129	4.88023e-05	0.011813
ANKRD30B	175.496	-0.571903	0.131759	-4.34053	1.4214e-05	0.00508094
LOC102724859	79.5084	-0.572354	0.15788	-3.62524	0.000288688	0.0322482
HSPA8P1	11.4958	-0.583609	0.147651	-3.95262	7.72989e-05	0.0163049
FLG2	15.0888	-0.591222	0.171305	-3.45129	0.000557916	0.0463797
NPR3	41.1598	-0.593239	0.170099	-3.48761	0.000487353	0.0437711
TCERG1L	80.1093	-0.596506	0.170491	-3.49875	0.000467448	0.0430654
PTPN20	76.9142	-0.60491	0.160494	-3.76906	0.000163866	0.0244065
LINC02669	111.554	-0.608828	0.172291	-3.53372	0.000409755	0.0402393
OPRM1	782.116	-0.614547	0.1791	-3.43131	0.00060067	0.0483442
ANKRD18B	238.201	-0.617421	0.181078	-3.40969	0.000650376	0.0490413
RAD51AP2	23.2996	-0.619245	0.146989	-4.21285	2.52167e-05	0.00803184
SLC2A13	1581.21	-0.619375	0.165224	-3.74869	0.000177761	0.0256219
LOC101928417	14.4393	-0.621471	0.169375	-3.66921	0.000243306	0.0303357
PTPRT-AS1	20.6853	-0.628575	0.169328	-3.71217	0.000205486	0.0272048
GXYLT1P4	49.7423	-0.643091	0.143676	-4.47598	7.60629e-06	0.0030183
RPL6P7	9.78893	-0.649642	0.157622	-4.12151	3.76391e-05	0.0106781
LOC124902439	26.7792	-0.658207	0.160293	-4.10627	4.02105e-05	0.0108186
NTAN1P1	9.7364	-0.667559	0.183444	-3.63904	0.00027366	0.0314269
ISLR2	230.85	-0.690319	0.196387	-3.5151	0.000439589	0.0417913
SPESP1	16.1177	-0.711929	0.158469	-4.49254	7.03784e-06	0.0028588
LOC102724934	95.6802	-0.729169	0.169262	-4.30794	1.64784e-05	0.00577487
LINC01435	11.9681	-0.747835	0.193741	-3.85997	0.000113401	0.0198708
DUXAP8	20.4822	-0.756646	0.178721	-4.23367	2.29912e-05	0.00747132
LOC105374235	34.5564	-0.825681	0.242641	-3.40289	0.000666762	0.0490413
FBXW7-AS1	18.7083	-0.836889	0.203491	-4.11267	3.91113e-05	0.0107544
GXYLT1P5	59.2181	-0.845689	0.221349	-3.82062	0.000133116	0.0218274
LINC02346	32.4449	-0.905933	0.262639	-3.44934	0.000561954	0.0463927
LINC01333	27.7163	-0.937999	0.263317	-3.56224	0.000367705	0.0371299
RN7SKP53	9.01077	-0.960523	0.277099	-3.46636	0.000527562	0.0446877
NOX5	23.2897	-0.981107	0.231491	-4.2382	2.25316e-05	0.00745753
LINC02263	120.231	-0.999544	0.290292	-3.44323	0.000574805	0.0469109
MEDAG	13.2494	-1.39632	0.353619	-3.94864	7.85953e-05	0.0163049
LOC101928906	34.6682	-1.51256	0.235314	-6.42786	1.29417e-10	8.89639e-08
HSFY3P	3.76351	-5.47585	0.391293	-13.9942	1.69004e-44	1.5103e-41
NLGN4Y-AS1	6.41769	-5.95403	0.384128	-15.5001	3.4623e-54	3.25694e-51
PCDH11X	200.62	-6.25791	0.190753	-32.8064	4.76685e-236	1.70396e-232
TMSB4Y	12.8394	-6.91103	0.372055	-18.5753	5.09194e-77	5.05601e-74
LINC00278	15.2195	-7.26952	0.384567	-18.9031	1.07453e-79	1.12971e-76
TTTY10	91.2585	-7.44758	0.329731	-22.5869	5.83406e-113	8.68935e-110
NLGN4Y	374.809	-7.84559	0.207706	-37.7727	0	0
ZNF839P1	20.325	-7.88252	0.375143	-21.012	5.08931e-98	6.06408e-95
LOC105377224	26.7045	-8.03233	0.36117	-22.2397	1.41795e-109	1.94946e-106
AGKP1	37.0945	-8.12319	0.365444	-22.2283	1.83058e-109	2.337e-106
EIF1AY	78.4345	-8.74866	0.387206	-22.5943	4.93183e-113	8.01332e-110
KDM5D	522.432	-8.79184	0.190321	-46.1947	0	0
RPS4Y1	256.57	-8.91964	0.325641	-27.3911	3.50486e-165	8.9489e-162
TTTY14	314.009	-8.98221	0.352297	-25.4961	2.17536e-143	4.86003e-140
DDX3Y	660.662	-8.995	0.23792	-37.8069	0	0
UTY	524.48	-8.99968	0.312938	-28.7587	7.05021e-182	2.10014e-178
USP9Y	1209.36	-9.28079	0.396527	-23.4052	3.78315e-121	6.76162e-118
ZFY	192.293	-9.54415	0.380019	-25.1149	3.41641e-139	6.78461e-136
CHI3L2	110.037	1.22797	0.370985	3.31002	0.000932891	0.0584839
MYLK3	57.2735	1.13814	0.360238	3.1594	0.00158094	0.0713222
RASSF9	54.4744	1.11267	0.351308	3.16721	0.00153911	0.0711189
FOXJ1	65.3324	0.97544	0.309941	3.14718	0.00164853	0.0727353
HCG22	13.7142	0.965867	0.285431	3.38389	0.000714673	0.0505963
LOC100507336	294.584	0.863116	0.281108	3.07041	0.00213766	0.0820529
HAGLR	43.6096	0.858906	0.283567	3.02894	0.00245412	0.0884054
TMEM125	100.009	0.834487	0.261002	3.19725	0.00138745	0.0685058
TRGC2	19.1758	0.832725	0.263186	3.16402	0.00155607	0.0713222
CIMIP2B	11.315	0.796233	0.235476	3.38137	0.000721252	0.0505963
FAM81B	27.9632	0.78502	0.239111	3.28308	0.00102679	0.0612176
DNAH12	77.9742	0.783871	0.263778	2.9717	0.00296155	0.0974804
FRRS1	25.3577	0.771263	0.235052	3.28125	0.00103348	0.0612176
CFAP47	149.835	0.758947	0.233934	3.24427	0.00117751	0.065563
MIR219A2HG	165.961	0.750338	0.230006	3.26226	0.00110528	0.0629131
CDNF	12.3335	0.71059	0.209663	3.38921	0.000700947	0.0503134
ENPP6	139.095	0.70791	0.210485	3.36324	0.000770343	0.0527523
ODAD2	34.5421	0.70618	0.218171	3.23682	0.0012087	0.0660035
FOLH1	517.827	0.704156	0.2106	3.34357	0.000827066	0.0549522
CMTM5	160.516	0.699571	0.220943	3.1663	0.0015439	0.0711189
IFI44L	425.553	0.698521	0.21175	3.29879	0.00097101	0.0592316
SH3TC2-DT	44.7744	0.692797	0.234046	2.96008	0.00307556	0.0994071
CR1	54.1226	0.681879	0.219078	3.11249	0.00185518	0.0762255
ADAMTS4	415.798	0.668777	0.210275	3.18048	0.0014703	0.0705991
LEF1	98.9765	0.663223	0.210926	3.14434	0.00166461	0.0730998
USH1C	84.7781	0.662966	0.20775	3.19118	0.00141694	0.0692957
WWTR1	741.195	0.650155	0.209957	3.09661	0.0019575	0.0780063
FAM83F	10.6922	0.645443	0.199114	3.24158	0.00118871	0.0659809
ENPEP	40.0506	0.64422	0.203271	3.16927	0.00152821	0.0711189
CNN2	29.8143	0.643512	0.193325	3.32866	0.000872661	0.0569236
DYNLT5	64.8053	0.640128	0.213694	2.99553	0.00273964	0.0939839
LURAP1L-AS1	31.8935	0.628707	0.208433	3.01635	0.00255839	0.0907264
NINJ2	56.7248	0.628355	0.198941	3.15851	0.0015858	0.0713222
GALNT15	1459.46	0.614359	0.193365	3.1772	0.00148702	0.0708734
SOX17	14.2521	0.611453	0.193375	3.16201	0.00156683	0.0713222
SYTL4	311.956	0.609298	0.198281	3.07291	0.00211986	0.0816556
GYG2	127.88	0.607861	0.187859	3.23574	0.0012133	0.0660035
LINC02882	83.1836	0.605433	0.197677	3.06274	0.00219322	0.0825252
TDH-AS1	15.4378	0.597256	0.186678	3.19939	0.00137717	0.0685058
DMRT2	21.608	0.595176	0.187068	3.18161	0.0014646	0.0705991
TDH	15.1463	0.579406	0.177559	3.26317	0.00110172	0.0629131
CABCOCO1	53.5724	0.575553	0.17358	3.31577	0.000913898	0.0584839
CHADL	189.604	0.571355	0.170647	3.34817	0.00081347	0.0544537
BMP6	65.0502	0.569711	0.179746	3.16954	0.00152682	0.0711189
ARRDC3	1180.6	0.566659	0.169905	3.33516	0.00085251	0.0562247
MT1F	152.341	0.561674	0.180071	3.11918	0.00181355	0.0761165
DEPDC7	41.0245	0.561301	0.185344	3.02843	0.00245831	0.0884054
IL20RA	39.149	0.560772	0.180837	3.10098	0.0019288	0.0774682
SLC47A1	80.1321	0.553383	0.172501	3.20799	0.00133665	0.0685058
SGK2	92.187	0.546123	0.173149	3.15407	0.00161011	0.071586
CCDC15	51.9147	0.537003	0.171483	3.13152	0.00173904	0.0750852
CLEC3B	16.7345	0.534183	0.177595	3.00787	0.00263086	0.0916597
LOC105370525	36.7651	0.52996	0.179109	2.95887	0.00308768	0.0996139
SNHG26	26.5036	0.525143	0.165419	3.17462	0.00150032	0.0711189
SLCO1A2	2955.97	0.523199	0.167779	3.11838	0.00181848	0.0761165
RGS22	157.118	0.520926	0.157361	3.31038	0.00093169	0.0584839
CD109	379.74	0.520923	0.155564	3.34861	0.000812183	0.0544537
MAL	338.395	0.519725	0.164134	3.16647	0.00154302	0.0711189
MAN1B1-DT	17.9596	0.518143	0.155568	3.33065	0.000866443	0.056725
UCP2	47.7796	0.515759	0.166397	3.09956	0.00193806	0.0776656
MARVELD2	34.8915	0.514874	0.155661	3.30765	0.000940816	0.0584839
TRPM6	178.23	0.51466	0.158124	3.25478	0.0011348	0.0639819
TMEM176A	96.2457	0.506646	0.149901	3.37987	0.00072521	0.0505963
ID1	195.808	0.502638	0.157148	3.19851	0.00138141	0.0685058
TMEM123	1372.58	0.501469	0.154854	3.23833	0.00120232	0.0660035
SPART-AS1	60.0594	0.500749	0.169757	2.9498	0.00317982	0.0999052
PHLDB1	1755.94	0.493321	0.161025	3.06364	0.00218661	0.0825252
SEMA3B	636.12	0.492817	0.157375	3.13149	0.00173923	0.0750852
SLC9C2	43.0839	0.491585	0.164634	2.98592	0.00282726	0.095075
SAXO4	29.5111	0.484638	0.162644	2.97975	0.00288484	0.0958379
RAB7B	23.2685	0.482317	0.152591	3.16085	0.00157312	0.0713222
SOX2-OT	2970.54	0.481272	0.151919	3.16794	0.00153521	0.0711189
DCDC1	84.4892	0.4767	0.16016	2.97639	0.0029166	0.0963556
CYP27A1	301.069	0.475026	0.152641	3.11205	0.00185795	0.0762255
TSPAN15	212.845	0.474278	0.143385	3.30773	0.00094055	0.0584839
MINDY2-DT	12.976	0.473799	0.152632	3.1042	0.00190794	0.0770515
EPSTI1	66.9209	0.472088	0.153234	3.08083	0.00206423	0.0802042
BTN3A2	118.37	0.471036	0.147129	3.20151	0.00136708	0.0685058
APOL3	97.0547	0.471036	0.152826	3.08217	0.00205494	0.0800174
DRC1	54.0961	0.466474	0.152993	3.049	0.00229608	0.0847888
APOBEC3G	31.2579	0.463679	0.149754	3.09628	0.00195965	0.0780063
PRKCQ-AS1	125.729	0.460164	0.152676	3.014	0.00257832	0.0908399
MOBP	5449.04	0.458941	0.148484	3.09084	0.00199593	0.0789232
PLEKHG4	41.115	0.458789	0.142222	3.22586	0.00125597	0.066611
DIPK2B	154.275	0.458506	0.151161	3.03324	0.00241946	0.0878924
TANC1	744.285	0.45767	0.140031	3.26835	0.00108177	0.0625802
CAV1	186.152	0.457641	0.152772	2.99558	0.00273928	0.0939839
THSD4	174.873	0.454569	0.151792	2.99467	0.00274738	0.0940611
RBM26-AS1	100.052	0.453152	0.141634	3.19945	0.0013769	0.0685058
ABHD4	148.218	0.450786	0.149432	3.01667	0.00255569	0.0907264
ZMYND12	33.6522	0.449025	0.135259	3.31974	0.000901023	0.0584839
PLEKHA7	155.023	0.446621	0.150705	2.96354	0.0030412	0.0990079
LINC00467	67.0032	0.436362	0.139203	3.1347	0.00172028	0.0746969
PSMB8	87.6881	0.435048	0.143487	3.03197	0.00242959	0.0879031
COL9A3	254.963	0.433265	0.132603	3.26739	0.00108543	0.0625802
CCDC150	43.9968	0.428946	0.137251	3.12526	0.00177647	0.0757778
SHROOM4	577.169	0.428553	0.128337	3.33928	0.000839958	0.0556021
CASP10	97.9932	0.427551	0.144643	2.9559	0.0031176	0.0997768
POPDC1	169.196	0.426971	0.135826	3.14353	0.00166926	0.0731241
TTC12	131.497	0.421423	0.1281	3.28981	0.00100256	0.0603324
AKAP3	32.5245	0.420076	0.132778	3.16376	0.00155747	0.0713222
SLC9B1	59.4214	0.414585	0.122375	3.38781	0.000704519	0.0503675
CAPN9	32.5903	0.409351	0.131943	3.10249	0.00191901	0.0772486
ZDHHC9	624.255	0.407931	0.126939	3.2136	0.00131081	0.0675669
RPS16	218.583	0.404064	0.119581	3.37899	0.000727536	0.0505963
TNS2-AS1	159.78	0.398318	0.118006	3.3754	0.000737094	0.0510623
CSRP2	176.932	0.389774	0.120477	3.23526	0.00121531	0.0660035
PRR5L	202.346	0.389652	0.131836	2.95558	0.00312086	0.0997768
H2BC21	295.976	0.38954	0.119883	3.24933	0.00115679	0.0646103
LAYN	135.762	0.387993	0.126615	3.06435	0.00218147	0.0825252
FAM114A1	185.238	0.382933	0.11548	3.31602	0.000913084	0.0584839
BTG2	380.577	0.381578	0.128994	2.9581	0.0030954	0.0996831
SEPTIN4	2186.11	0.381409	0.115021	3.31599	0.000913191	0.0584839
CREB3L4	29.0593	0.380553	0.116444	3.26814	0.00108258	0.0625802
HMGB2	255.105	0.380492	0.12736	2.98754	0.00281232	0.0948388
PLEKHG3	799.002	0.379375	0.121915	3.11181	0.00185947	0.0762255
TRMT10A	85.4146	0.378804	0.11759	3.22138	0.00127574	0.0670296
FZD5	156.817	0.378655	0.127881	2.96099	0.00306648	0.0994071
EFS	162.142	0.378554	0.118345	3.19874	0.00138031	0.0685058
SEMA6A-AS1	85.5567	0.376156	0.121166	3.10448	0.00190614	0.0770515
MEIS1	187.613	0.374386	0.117065	3.1981	0.00138339	0.0685058
SYT9-AS1	158.339	0.374106	0.118552	3.15563	0.00160152	0.0715598
PRDM1	70.3433	0.370642	0.124841	2.96892	0.00298849	0.0981863
CDCA7L	88.8907	0.369739	0.114568	3.22723	0.00124995	0.066611
NET1	507.992	0.368532	0.11831	3.11498	0.00183955	0.0762255
LITAF	406.506	0.364594	0.112827	3.23143	0.0012317	0.066308
PROX1	623.987	0.364298	0.116488	3.12735	0.0017639	0.0757778
TST	120.662	0.363089	0.11356	3.19734	0.00138702	0.0685058
NINJ2-AS1	70.1517	0.360001	0.11872	3.03235	0.00242657	0.0879031
ADA2	168.714	0.356702	0.110783	3.21984	0.00128261	0.0670296
B3GALT9	41.6791	0.353773	0.105137	3.36487	0.000765787	0.0526419
PDE8A	1325.91	0.353292	0.114538	3.08451	0.00203891	0.0799042
SOX8	607.419	0.350463	0.111228	3.15085	0.00162798	0.0720218
PTTG1IP	1806.4	0.349494	0.110185	3.17188	0.00151454	0.0711189
DENND2C	73.0143	0.348749	0.106885	3.26285	0.00110299	0.0629131
CSRP1	4394.83	0.347899	0.112633	3.0888	0.00200968	0.0792914
WIPF1	428.181	0.347442	0.117728	2.95121	0.00316529	0.0997768
BAMBI	77.1459	0.347395	0.103423	3.35899	0.000782278	0.0531622
CDC42EP4	878.602	0.347374	0.109199	3.18112	0.00146705	0.0705991
PCDHGB7	136.993	0.345772	0.108486	3.18726	0.00143628	0.0699472
CENPE	64.984	0.344827	0.107085	3.22012	0.00128138	0.0670296
DIPK1C	160.468	0.343262	0.116253	2.95272	0.00314984	0.0997768
KIF20B	149.286	0.342921	0.108498	3.16061	0.00157439	0.0713222
SHMT1	158.544	0.342239	0.113721	3.00945	0.00261719	0.0913613
C1orf198	1385.86	0.340829	0.11422	2.98396	0.00284546	0.0952377
HMGN2	494.982	0.339649	0.113202	3.00039	0.0026963	0.0930329
AMOTL2	655.786	0.338231	0.107728	3.13967	0.00169138	0.073732
LINC03122	208.542	0.338182	0.109145	3.09847	0.00194526	0.0777799
H3-3B	2983.33	0.337622	0.114388	2.95155	0.00316183	0.0997768
RWDD3-DT	49.5297	0.333452	0.104048	3.2048	0.00135157	0.0685058
MVB12B	786.829	0.332956	0.10213	3.26011	0.0011137	0.0631911
PARP4	438.188	0.332371	0.111514	2.98054	0.00287738	0.0958379
ZNF572	73.6726	0.332219	0.111581	2.97738	0.00290724	0.0962243
HDAC2-AS2	204.444	0.331252	0.111402	2.9735	0.00294428	0.0970906
ZHX2	301.517	0.329824	0.103275	3.19364	0.00140489	0.0689823
CRYBG3	1027.4	0.329447	0.110124	2.99159	0.00277526	0.0945615
RFFL	344.389	0.328562	0.111331	2.95121	0.0031653	0.0997768
RPL11	1135.91	0.328465	0.0993185	3.30718	0.000942392	0.0584839
OTUD7B	1233.32	0.322578	0.107175	3.00983	0.00261391	0.0913613
PIK3IP1	619.46	0.320418	0.0975887	3.28336	0.00102579	0.0612176
VAMP3	893.749	0.318621	0.100199	3.17988	0.00147337	0.0705991
CREB3L2	371.006	0.315567	0.100953	3.12589	0.0017727	0.0757778
FGFR2	1591.98	0.315286	0.0989972	3.1848	0.00144853	0.0703523
EPHX2	137.506	0.314324	0.10512	2.99015	0.00278845	0.0945692
PRDX6	1353	0.313558	0.0969424	3.23448	0.00121866	0.0660035
FAM227B	103.944	0.308563	0.102354	3.01465	0.00257272	0.0908399
OLIG1	505.765	0.303214	0.1016	2.98438	0.0028415	0.0952377
GNAI2	988.911	0.301941	0.0914401	3.30206	0.000959772	0.0589484
ANGPTL2	132.328	0.301202	0.0907826	3.31783	0.000907186	0.0584839
PSEN1	1193.98	0.296899	0.0907884	3.27024	0.00107458	0.0625601
GM2A	803.271	0.296285	0.0927609	3.19407	0.00140283	0.0689823
PLEKHB1	3237.91	0.281743	0.0922459	3.05426	0.00225619	0.0838355
GABPB2	528.574	0.277327	0.0936486	2.96136	0.00306282	0.0994071
SLC24A1	111.925	0.275669	0.0815058	3.3822	0.000719086	0.0505963
FUT8	1312.82	0.26459	0.0880301	3.00568	0.0026499	0.0921432
PSME1	193.92	0.264033	0.0893668	2.95449	0.00313187	0.0997768
MYO6	2460.54	0.262568	0.0858618	3.05802	0.00222802	0.0829611
BTN3A3	126.981	0.262479	0.0820953	3.19725	0.00138746	0.0685058
CRYL1	456.413	0.259071	0.0840341	3.08293	0.00204973	0.0799888
TRIM26	213.69	0.257404	0.0785825	3.27559	0.00105442	0.0618169
ILF3-DT	144.84	0.255757	0.081071	3.15473	0.00160647	0.071586
GAB2	1003.71	0.249354	0.0778802	3.20177	0.00136585	0.0685058
HERPUD2-AS1	113.097	0.248019	0.0781954	3.17178	0.00151507	0.0711189
ERLIN2	632.343	0.24488	0.0808009	3.03066	0.00244019	0.0881083
RTF2	583.256	0.243003	0.0769646	3.15733	0.00159221	0.0713222
CLU	18147	0.240914	0.0775286	3.10742	0.00188727	0.0768362
MRPS14	418.115	0.238442	0.0720271	3.31045	0.00093147	0.0584839
STAMBP	395.406	0.236643	0.0736084	3.2149	0.00130492	0.0675669
CHURC1	685.242	0.233369	0.0774848	3.01181	0.00259698	0.0911318
RETSAT	333.639	0.229723	0.077452	2.966	0.00301698	0.0983986
ZNHIT6	483.295	0.22676	0.0767859	2.95315	0.00314554	0.0997768
YTHDC1	1035.73	0.226163	0.0669278	3.37922	0.000726931	0.0505963
HMGCL	176.926	0.225345	0.0762002	2.95728	0.00310366	0.0997693
HNRNPA1	1280.24	0.216921	0.0682703	3.17738	0.00148611	0.0708734
PRPF3	508.594	0.212342	0.0657636	3.22888	0.00124278	0.066611
SMC1A	822.087	0.211886	0.0679944	3.11623	0.0018318	0.0762184
KIF13A	1265.05	0.20577	0.0628053	3.27631	0.00105174	0.0618169
PDCD4	594.668	0.202623	0.0627933	3.22683	0.00125169	0.066611
HADHA	1149.18	0.199726	0.0655528	3.04679	0.00231301	0.085238
VPS35L	953.77	0.160102	0.0532846	3.00467	0.00265872	0.0922704
AFDN	2270.68	0.15629	0.0480834	3.2504	0.00115241	0.0645676
GLRX3	413.89	-0.165901	0.0529287	-3.13443	0.00172188	0.0746969
USP28	438.366	-0.189195	0.0571276	-3.31179	0.000927008	0.0584839
FAM13A	860.654	-0.197986	0.0651947	-3.03683	0.00239077	0.0873467
ZNF233	152.158	-0.20331	0.0641242	-3.17056	0.00152146	0.0711189
ARL10	954.256	-0.212364	0.0686106	-3.09521	0.00196672	0.0781137
CCPG1	439.965	-0.21782	0.0697736	-3.1218	0.00179746	0.0761165
ZNF749	199.551	-0.223955	0.0717721	-3.12036	0.00180631	0.0761165
TOP6BL	220.807	-0.229911	0.0739116	-3.11063	0.00186691	0.0763554
CABYR	145.748	-0.232217	0.0786596	-2.95218	0.00315539	0.0997768
NTRK3	3878.89	-0.248336	0.0787902	-3.15187	0.0016223	0.071949
ZNNT1	357.16	-0.256766	0.0802562	-3.19933	0.00137749	0.0685058
UBE2W	1273.36	-0.265318	0.0894486	-2.96615	0.00301555	0.0983986
SETBP1	632.982	-0.267997	0.0833362	-3.21585	0.0013006	0.0675669
PDE4D	1513.41	-0.273178	0.0860148	-3.17594	0.00149353	0.0709945
VPS13A	2941.7	-0.276867	0.0825854	-3.35249	0.00080087	0.0541012
RUNX1T1	653.58	-0.280365	0.0908404	-3.08635	0.00202629	0.0795954
TRERF1	263.274	-0.281342	0.085147	-3.30419	0.000952511	0.0587042
LINC02245	56.575	-0.289452	0.0964281	-3.00174	0.00268441	0.0928016
TMEM170B	1880.76	-0.290799	0.0940549	-3.0918	0.00198946	0.0788419
ADARB1	668.113	-0.300669	0.0988889	-3.04047	0.00236208	0.0865112
HYCC2	1420.89	-0.302008	0.102185	-2.95549	0.00312173	0.0997768
TLCD4	925.285	-0.304534	0.101406	-3.00312	0.00267226	0.0925606
MIR4435-2HG	190.299	-0.318631	0.104452	-3.05049	0.0022847	0.0845656
C3orf49	73.0089	-0.329294	0.100329	-3.28213	0.00103025	0.0612176
LETR1	161.637	-0.334135	0.107468	-3.10917	0.00187612	0.076557
ZNF519	545.284	-0.334758	0.111931	-2.99075	0.00278293	0.0945615
PLB1	83.1724	-0.334783	0.109384	-3.06061	0.00220884	0.0825911
POU6F2	132.077	-0.334965	0.103993	-3.22104	0.00127728	0.0670296
CACNA1D	965.296	-0.335565	0.112564	-2.98111	0.00287208	0.0958379
MEX3B	53.6958	-0.338161	0.107039	-3.15922	0.00158191	0.0713222
CAMK2N1	3479.31	-0.339449	0.110792	-3.06385	0.00218511	0.0825252
SATB1	1586.96	-0.341483	0.103164	-3.31011	0.000932593	0.0584839
FZD3	2385.47	-0.344525	0.105567	-3.26357	0.00110018	0.0629131
GNRHR	66.9382	-0.350911	0.116244	-3.01874	0.00253825	0.090371
TSC22D1-AS1	75.6651	-0.355084	0.113821	-3.11967	0.00181051	0.0761165
CCDC3	462.129	-0.355514	0.112171	-3.1694	0.00152757	0.0711189
LINC02987	261.041	-0.358424	0.116928	-3.06536	0.00217411	0.0825252
GRIP2	150.495	-0.360845	0.118495	-3.04524	0.00232498	0.0854903
KHDRBS2	325.551	-0.36348	0.113386	-3.20569	0.00134737	0.0685058
LRRN3	568.687	-0.365865	0.119456	-3.06277	0.00219296	0.0825252
CCDC65	192.492	-0.366532	0.122418	-2.99412	0.00275242	0.0940611
R3HDM1	2108.34	-0.368138	0.11656	-3.15836	0.00158658	0.0713222
SMG1P7	208.75	-0.370085	0.124183	-2.98016	0.00288098	0.0958379
FLRT2	2309.24	-0.375707	0.120181	-3.12618	0.0017709	0.0757778
NRXN1	6023.52	-0.379364	0.124365	-3.05041	0.0022853	0.0845656
HOMER1	1386.7	-0.385985	0.128082	-3.01357	0.00258192	0.0908399
SOWAHA	1247.96	-0.387301	0.118243	-3.27546	0.0010549	0.0618169
BCL11A	646.38	-0.390405	0.124075	-3.14652	0.00165224	0.0727353
CYP4Z1	35.5703	-0.392748	0.116858	-3.36089	0.000776919	0.0529995
MPP7	223.191	-0.395326	0.13241	-2.98563	0.00282996	0.095075
FGF14-IT1	296.726	-0.396746	0.120024	-3.30555	0.000947889	0.0586215
TMPRSS11D	51.8391	-0.401527	0.134256	-2.99075	0.0027829	0.0945615
FKBP11	314.095	-0.406505	0.132461	-3.06887	0.00214872	0.08206
CHST1	508.601	-0.4072	0.137257	-2.9667	0.00301016	0.0983986
LOC124904601	40.2281	-0.415305	0.140017	-2.96609	0.00301612	0.0983986
DAB1-AS1	78.2655	-0.421766	0.137103	-3.07627	0.0020961	0.0809977
KCNH7	418.38	-0.423328	0.143388	-2.95231	0.00315403	0.0997768
CACNB4	1842.83	-0.425263	0.140057	-3.03634	0.00239467	0.0873467
GUCY1A2	2407.23	-0.428047	0.143727	-2.9782	0.00289949	0.0961459
CATSPER2	246.229	-0.436646	0.135524	-3.22191	0.00127338	0.0670296
TRNP1	160.676	-0.436755	0.14199	-3.07596	0.00209825	0.0809977
LINC01284	27.4516	-0.437241	0.139857	-3.12633	0.00177001	0.0757778
GRB14	48.0373	-0.439001	0.136616	-3.21339	0.00131179	0.0675669
MAPK13	192.672	-0.440096	0.135276	-3.25331	0.00114068	0.064111
LOC124907392	85.9281	-0.440544	0.141385	-3.11592	0.00183371	0.0762184
GPR63	273.022	-0.441426	0.145857	-3.02643	0.00247457	0.0884561
LOC101928937	18.5047	-0.445142	0.147614	-3.01558	0.00256485	0.0907755
CLVS2	1942.82	-0.448893	0.15018	-2.98903	0.00279868	0.0945908
PARM1-AS1	29.3192	-0.449545	0.134852	-3.33363	0.000857211	0.0563269
GULP1	229.795	-0.449783	0.134181	-3.35205	0.000802149	0.0541012
RPL9P22	22.1492	-0.451711	0.147174	-3.06924	0.00214604	0.08206
ERC2-IT1	55.4637	-0.452554	0.149488	-3.02735	0.00246709	0.0884376
LIPC	12.8446	-0.457402	0.146501	-3.12217	0.00179525	0.0761165
ZNF697	392.213	-0.460125	0.144206	-3.19075	0.00141902	0.0692957
LIN28B	22.7622	-0.463798	0.146177	-3.17286	0.00150947	0.0711189
LRATD1	749.708	-0.465314	0.143832	-3.23513	0.00121588	0.0660035
RNF133	22.8069	-0.467112	0.152602	-3.06098	0.00220616	0.0825911
REDIC1	23.0136	-0.473051	0.150601	-3.14109	0.00168319	0.0735541
TMEM196	160.547	-0.480304	0.150225	-3.19724	0.00138752	0.0685058
SFTA1P	96.2795	-0.489192	0.153757	-3.1816	0.00146466	0.0705991
HECW1-IT1	87.388	-0.504122	0.149781	-3.36573	0.000763423	0.0526419
LINC02955	27.4386	-0.504881	0.165029	-3.05934	0.00221822	0.0827688
IL12A-AS1	42.6618	-0.506873	0.157711	-3.21394	0.00130926	0.0675669
LOC100420053	40.6142	-0.512688	0.158576	-3.23306	0.00122471	0.0661305
TRHDE	665.258	-0.513823	0.174207	-2.9495	0.00318292	0.0999052
LOC124903640	67.9089	-0.517274	0.1638	-3.15796	0.00158878	0.0713222
LOC102546299	92.0874	-0.517398	0.169032	-3.06094	0.00220642	0.0825911
IQCJ	105.227	-0.527533	0.178217	-2.96007	0.00307571	0.0994071
EPHX4	104.382	-0.529602	0.170624	-3.10391	0.0019098	0.0770515
RPL31P25	76.4202	-0.533934	0.178232	-2.99572	0.002738	0.0939839
FRG1CP	277.365	-0.537492	0.166584	-3.22655	0.00125293	0.066611
CALHM1	22.3842	-0.538075	0.175259	-3.07017	0.00213935	0.0820529
RPL9P10	19.6544	-0.539822	0.159399	-3.3866	0.000707648	0.0503896
PLGLB1	9.68378	-0.544099	0.165154	-3.29449	0.000986006	0.0597386
ELAVL4	840.91	-0.552206	0.167391	-3.2989	0.000970639	0.0592316
SIRT4	21.1897	-0.554441	0.170239	-3.25684	0.0011266	0.0637209
ELAVL2	945.195	-0.554496	0.171173	-3.23939	0.00119787	0.0660035
CNTNAP2-AS1	14.3013	-0.556724	0.178765	-3.11428	0.00184394	0.0762255
TSPAN13	546.421	-0.559514	0.179743	-3.11285	0.00185289	0.0762255
CHRM3-AS1	11.5425	-0.560641	0.182793	-3.06707	0.00216167	0.0823785
TMPRSS11A	37.6614	-0.565072	0.172226	-3.281	0.00103439	0.0612176
LINC02963	12.0867	-0.566228	0.171018	-3.31092	0.000929902	0.0584839
LOC101927908	8.8114	-0.573426	0.185703	-3.08786	0.00201603	0.0793669
SSTR3	112.333	-0.593498	0.197084	-3.01141	0.00260042	0.0911318
GYPB	24.3603	-0.605648	0.187102	-3.23699	0.00120796	0.0660035
LOC124902062	64.2721	-0.61478	0.197908	-3.10639	0.00189384	0.0769286
ST13P20	9.63404	-0.621043	0.188568	-3.29347	0.000989584	0.0597528
RPL21P56	14.2427	-0.633763	0.205507	-3.0839	0.00204309	0.0799042
LINC02801	8.64903	-0.639004	0.205063	-3.11613	0.0018324	0.0762184
GYPA	17.9992	-0.639026	0.209884	-3.04466	0.00232942	0.0854903
RNU6-457P	12.1876	-0.673149	0.204241	-3.29585	0.000981241	0.0596521
CBLIF	9.97783	-0.679717	0.207602	-3.27413	0.00105987	0.0619053
LNCBRM	54.1269	-0.683055	0.225646	-3.0271	0.00246911	0.0884376
FAM86B2	13.8643	-0.695862	0.223115	-3.11885	0.00181561	0.0761165
RNU7-99P	11.3492	-0.738029	0.220727	-3.34362	0.00082692	0.0549522
LOC124902809	8.31306	-0.740455	0.237351	-3.11967	0.00181054	0.0761165
ROS1	134.558	-0.742148	0.251645	-2.94918	0.00318614	0.0999052
LINC01331	25.4581	-0.780763	0.258359	-3.022	0.00251109	0.0895824
OR2T32P	9.13518	-0.809425	0.266673	-3.03527	0.00240323	0.0874806
LINC01709	9.46569	-0.864102	0.289102	-2.98892	0.00279967	0.0945908
RN7SL4P	1989.97	-1.52497	0.495583	-3.07712	0.00209009	0.0809977
ACAA2	297.392	0.283	0.0960194	2.94732	0.00320542	0.100334
DPF1	174.919	-0.367282	0.124823	-2.94243	0.00325647	0.100454
AAK1	3622.91	-0.270606	0.091872	-2.94547	0.00322466	0.100454
SLC44A2	783.685	0.294839	0.100077	2.94611	0.00321799	0.100454
NMT2	475.667	-0.162528	0.055231	-2.9427	0.0032536	0.100454
CIMAP3	94.1372	0.713645	0.242481	2.94309	0.0032495	0.100454
EFHC2	74.8269	0.383271	0.130271	2.94211	0.00325985	0.100454
COLCA1	74.0595	0.34118	0.115949	2.94249	0.00325585	0.100454
GYPE	35.2879	-0.514455	0.174799	-2.94313	0.00324913	0.100454
LOC101928622	15.0275	-0.880058	0.298869	-2.94463	0.00323343	0.100454
FAM124B	21.6408	0.601057	0.204378	2.94091	0.00327247	0.100522
RTN2	159.784	-0.428251	0.145626	-2.94077	0.00327402	0.100522
GIMAP7	38.7811	0.468124	0.159253	2.93949	0.00328753	0.100522
LINC01010	43.3717	0.597019	0.20312	2.93924	0.00329018	0.100522
LOC107986669	28.6105	0.453554	0.154282	2.93976	0.00328462	0.100522
SCN1A-AS1	236.073	-0.373569	0.12719	-2.9371	0.00331302	0.101047
ANKRD13A	554.02	0.242557	0.0826392	2.93513	0.0033341	0.101517
CACNA1C	1315.97	-0.405597	0.138275	-2.93325	0.00335433	0.101613
DDR1	1618.35	0.393121	0.134	2.93375	0.00334899	0.101613
FGF12-AS3	21.4593	-0.494945	0.168706	-2.93377	0.00334868	0.101613
CTXN2	10.8223	-0.550855	0.187852	-2.93239	0.00336362	0.101722
TINF2	290.407	0.206082	0.0703072	2.93117	0.0033769	0.101952
HCN3	63.3145	-0.335743	0.114608	-2.92948	0.00339528	0.102082
MRPS18B	201.953	0.252875	0.0863289	2.9292	0.00339837	0.102082
HPYR1	17.8759	-0.610969	0.208561	-2.92945	0.00339565	0.102082
PYCR2	196.703	0.211357	0.0721707	2.92857	0.00340528	0.102113
RNF175	175.733	-0.379184	0.129516	-2.92771	0.00341472	0.102113
SLC25A33	181.073	0.262762	0.0897709	2.92702	0.00342224	0.102113
LINC01152	34.5321	0.368051	0.12574	2.92708	0.00342159	0.102113
BEST1	365.87	0.436716	0.149313	2.92485	0.00344627	0.102544
CCDC168	49.9924	-0.615611	0.210489	-2.92468	0.00344815	0.102544
OARD1	183.101	0.201671	0.0689704	2.92402	0.00345539	0.102588
KCNH5	647.584	-0.501779	0.171667	-2.92297	0.00346705	0.102764
GLRA3	506.261	-0.649236	0.222268	-2.92096	0.00348952	0.103259
EFCAB14	1766.32	0.268057	0.0918219	2.91931	0.00350804	0.103635
MBOAT1	21.0624	0.541513	0.185849	2.91373	0.00357144	0.105334
KCNK3	112.407	-0.411721	0.141344	-2.91289	0.00358096	0.105441
CWF19L1	269.04	0.196449	0.0675121	2.90984	0.00361618	0.105954
WFIKKN2	12.669	0.771717	0.265129	2.91073	0.0036059	0.105954
RN7SL314P	3.61603	3.55784	1.22252	2.91026	0.00361131	0.105954
ATXN1	2908.63	-0.155235	0.0533778	-2.90824	0.00363472	0.106182
RNU6-433P	14.307	0.496559	0.170748	2.90814	0.00363582	0.106182
SZRD1	220.748	0.250783	0.0863586	2.90397	0.00368458	0.10743
TIE1	128.868	0.537906	0.185299	2.9029	0.0036972	0.107447
NIPAL1	15.0338	-0.44096	0.151879	-2.90337	0.00369176	0.107447
MCM5	110.703	0.375207	0.12951	2.89713	0.00376593	0.108677
OAS2	81.5239	0.477743	0.164828	2.89843	0.00375032	0.108677
SNTG1	757.802	-0.274582	0.0947763	-2.89715	0.00376564	0.108677
GPR176	412.305	-0.311388	0.107508	-2.89642	0.0037745	0.108677
C2orf68	246.322	0.262232	0.0905312	2.8966	0.00377235	0.108677
ARHGEF4-AS1	14.6982	0.574387	0.198318	2.89629	0.003776	0.108677
PLA2G4C	416.239	0.310461	0.10728	2.89394	0.00380444	0.108844
IQCG	220.168	0.273759	0.0946019	2.8938	0.00380615	0.108844
OSBPL10	227.568	-0.32549	0.112476	-2.89386	0.00380537	0.108844
ENTPD5	182.977	0.214465	0.074104	2.8941	0.00380244	0.108844
CD74	1156.11	0.459286	0.158953	2.88944	0.00385926	0.109732
FNBP1	1209.54	0.219358	0.0759174	2.88943	0.00385937	0.109732
CYYR1-AS1	58.1475	-0.328134	0.113571	-2.88924	0.00386178	0.109732
LINC01122	169.005	-0.341812	0.118251	-2.89056	0.00384553	0.109732
CCDC190	39.4479	0.662449	0.229509	2.88638	0.00389701	0.110424
LINC01902	119.113	-0.323448	0.112065	-2.88626	0.00389847	0.110424
OPN5	6.72344	-0.585232	0.20288	-2.88463	0.00391877	0.110436
CNDP2	1041.16	0.244487	0.0847665	2.88424	0.00392363	0.110436
SLC4A5	26.3555	0.412874	0.143098	2.88526	0.00391095	0.110436
EMP2	243.965	0.440993	0.152892	2.88435	0.00392227	0.110436
TMEM74B	34.1456	-0.468398	0.162611	-2.88049	0.00397063	0.111583
CTSO	239.918	0.412901	0.143379	2.87979	0.00397944	0.111655
GNS	1027.64	0.177648	0.0617106	2.87872	0.00399293	0.111683
LOC105370259	62.1637	0.466698	0.162101	2.87906	0.00398857	0.111683
RPS27	1428.48	0.315068	0.109494	2.8775	0.00400842	0.111941
ADAM21	57.178	-0.380083	0.132256	-2.87385	0.00405505	0.112019
DUSP19	298.442	-0.345131	0.119986	-2.87642	0.00402212	0.112019
SRPK3	48.0439	0.38369	0.133502	2.87404	0.00405254	0.112019
TOGARAM2	97.7918	0.595665	0.207158	2.87541	0.00403502	0.112019
ZNF681	183.625	-0.282897	0.0983804	-2.87554	0.00403337	0.112019
ZNF691-DT	19.6853	0.372068	0.129464	2.8739	0.00405432	0.112019
LOC100652758	21.8224	0.390352	0.135826	2.87392	0.00405413	0.112019
CREB5	765.824	0.404401	0.14079	2.87237	0.0040741	0.112025
LINC00886	23.54	0.451191	0.157063	2.87268	0.00407005	0.112025
MIR124-1HG	952.237	-0.356627	0.124132	-2.87297	0.0040663	0.112025
WDR5B	84.2839	0.288343	0.100415	2.87153	0.00408496	0.112151
SLC25A13	259.431	0.377696	0.131638	2.8692	0.00411511	0.112284
PHF5A	128.821	0.266064	0.0927878	2.86745	0.00413792	0.112284
ZNF599	70.5109	0.241178	0.0840492	2.86949	0.00411132	0.112284
MARCHF8	586.861	0.241751	0.0842958	2.86789	0.00413218	0.112284
KRT222	117.34	-0.495083	0.172619	-2.86807	0.00412983	0.112284
B3GNT9	67.1428	0.346073	0.120673	2.86785	0.00413278	0.112284
MAP9-AS1	31.4944	-0.411803	0.143566	-2.86839	0.00412573	0.112284
DLGAP1-AS3	79.8136	-0.409468	0.142807	-2.86729	0.00414006	0.112284
CDH10	535.907	-0.335075	0.116921	-2.86581	0.00415939	0.112638
LINC02606	20.5094	0.490842	0.171558	2.86109	0.00422192	0.114158
IFIT2	354.517	0.310006	0.108391	2.86007	0.00423548	0.114328
NBPF14	85.4807	0.375535	0.131322	2.85966	0.004241	0.114328
ANP32A	806.576	0.173145	0.0606116	2.85663	0.00428164	0.114875
AFF3	946.291	-0.278455	0.097459	-2.85715	0.00427465	0.114875
SNORD114-2	6.81422	-0.593697	0.20786	-2.85623	0.00428699	0.114875
MIR4500HG	219.725	-0.467197	0.163539	-2.85678	0.00427956	0.114875
RBM3	465.61	0.489667	0.171516	2.85493	0.0043046	0.115116
POLR1E	151.048	0.20554	0.0720267	2.85367	0.00432176	0.115116
GFOD1	2725.41	-0.341151	0.119525	-2.85423	0.00431413	0.115116
RER1	450.657	0.147177	0.0515688	2.85399	0.00431745	0.115116
VCAN	4379.53	0.370527	0.129914	2.8521	0.00434314	0.115327
RPS5	963.957	0.331297	0.116155	2.8522	0.00434173	0.115327
SSPN	432.592	0.408865	0.143378	2.85167	0.00434904	0.115327
ILDR2	1162.01	-0.23627	0.0828794	-2.85077	0.00436131	0.115442
YBEY	61.9566	0.27446	0.0962878	2.85041	0.00436631	0.115442
PDK4	1643.27	0.47676	0.167358	2.84875	0.00438915	0.115533
CACNG2	106.039	-0.346317	0.121563	-2.84887	0.00438741	0.115533
IRF2	232.067	0.202292	0.0709934	2.84945	0.00437953	0.115533
ACTR3C	68.4425	-0.291452	0.102377	-2.84685	0.00441548	0.115995
CD36	37.3044	0.763145	0.268095	2.84654	0.00441965	0.115995
MRAP2	207.64	-0.54928	0.193003	-2.84596	0.00442775	0.116037
ANKRD2	11.7455	-0.630886	0.221799	-2.8444	0.00444945	0.116435
ENKD1	72.6628	0.286052	0.100591	2.84371	0.00445921	0.11652
RTP4	16.0173	0.55412	0.194932	2.84263	0.00447435	0.116744
B3GNT7	63.7689	0.444826	0.156591	2.84069	0.00450156	0.116972
TPPP3	321.226	0.521065	0.183438	2.84055	0.00450363	0.116972
VCAM1	134.28	0.651422	0.229362	2.84015	0.00450926	0.116972
GUSBP5	293.532	-0.370189	0.130312	-2.8408	0.0045001	0.116972
IFT88	400.87	0.286586	0.100946	2.83901	0.00452544	0.117222
TBR1	565.976	-0.523679	0.184498	-2.8384	0.00453409	0.117276
OPN3	37.361	-0.49714	0.175385	-2.83456	0.00458893	0.117968
HIVEP3	474.697	-0.36302	0.128192	-2.83185	0.00462791	0.117968
FLNC	328.435	0.63462	0.22415	2.83123	0.00463695	0.117968
POLN	229.867	-0.285632	0.100894	-2.83102	0.00464005	0.117968
FEZ1	2472.34	0.282041	0.0995599	2.83288	0.00461312	0.117968
FILIP1L	256.128	-0.265777	0.093824	-2.83272	0.00461539	0.117968
ZDHHC22	346.823	-0.444704	0.156927	-2.83383	0.00459932	0.117968
RNY1P2	12.119	-0.405429	0.143182	-2.83156	0.00463219	0.117968
MIAT	3378.7	-0.378785	0.133781	-2.83138	0.00463471	0.117968
LINC00276	17.7405	-0.55408	0.195674	-2.83165	0.00463084	0.117968
LINC01115	33.4881	1.06735	0.376426	2.83548	0.00457566	0.117968
RNU6-143P	12.6989	-0.555361	0.195895	-2.83499	0.00458277	0.117968
BTN3A1	174.961	0.2923	0.103307	2.82943	0.00466312	0.118096
PMF1	56.8897	0.257617	0.0910675	2.82885	0.0046715	0.118096
COLGALT2	880.441	0.249125	0.0880531	2.82926	0.00466563	0.118096
LINC02552	31.0524	-0.589437	0.208276	-2.83007	0.00465372	0.118096
ANXA2R-OT1	48.0945	0.297388	0.10518	2.82742	0.00469252	0.11846
CBR1	498.628	0.432704	0.15313	2.82573	0.00471724	0.118916
RIN2	793.273	0.256293	0.0907215	2.82505	0.00472725	0.119
ZSCAN31	255.574	-0.31591	0.111897	-2.82321	0.00475455	0.119519
ZMYM1	222.201	0.238323	0.0844764	2.82118	0.00478478	0.119942
TCP10L	79.7589	-0.326845	0.115852	-2.82122	0.00478409	0.119942
WASF2	891.324	0.392895	0.139321	2.82006	0.0048014	0.12019
PPP3R2	19.174	-0.544749	0.193255	-2.81881	0.00482021	0.120492
SLPI	15.8843	1.03085	0.36581	2.818	0.00483235	0.120627
RSKR	209.015	-0.329454	0.116951	-2.81703	0.00484702	0.120824
CNTN3	780.489	-0.358477	0.127386	-2.8141	0.00489147	0.121762
LIN28B-AS1	12.0414	-0.548942	0.195115	-2.81343	0.00490162	0.121845
PARP14	953.804	0.345825	0.123021	2.81111	0.00493704	0.122555
CA5B	235.934	0.266977	0.0949936	2.81047	0.00494685	0.122604
GMNC	25.2002	0.948474	0.337524	2.81009	0.00495273	0.122604
MARCKSL1	713.317	0.280315	0.0997912	2.80901	0.00496939	0.122677
LNX1-AS1	40.8081	-0.523016	0.186179	-2.80921	0.00496639	0.122677
RNF125	118	0.395159	0.140715	2.80822	0.00498166	0.122793
ERMN	4564.34	0.515169	0.183476	2.80782	0.00498783	0.122793
FYN	1615.1	0.19244	0.0685932	2.80552	0.00502356	0.123189
NGB	85.8719	-0.542577	0.193351	-2.80618	0.00501333	0.123189
DIRC3	97.8842	-0.277979	0.0990851	-2.80545	0.0050246	0.123189
RCBTB1	732.126	0.200438	0.0714772	2.80423	0.00504375	0.123489
HSD3B1	21.0152	-0.64377	0.229669	-2.80304	0.00506237	0.123775
ADIPOR2	1610.94	0.370556	0.132228	2.8024	0.00507246	0.123853
COL17A1	14.5255	-0.348174	0.124471	-2.79722	0.00515439	0.12399
KIF2A	1237.34	0.203457	0.0726602	2.80012	0.00510833	0.12399
CCDC88A	6548.66	0.22721	0.0811729	2.79909	0.00512468	0.12399
AK7	40.1681	0.572726	0.204741	2.79732	0.00515283	0.12399
DISP2	598.299	-0.308432	0.110173	-2.79953	0.00511773	0.12399
ABCG8	32.866	-0.476343	0.170269	-2.79758	0.00514869	0.12399
ZNF41	230.159	-0.155495	0.0555501	-2.79918	0.00512329	0.12399
PI16	116.87	0.553664	0.197864	2.7982	0.00513876	0.12399
ABRA	15.1727	-0.567336	0.202722	-2.79859	0.00513267	0.12399
FGF12-AS2	21.1933	-0.47579	0.169946	-2.79966	0.00511567	0.12399
PKD1P5	31.8646	1.65875	0.592539	2.79939	0.00511989	0.12399
PROM1	88.2561	0.39246	0.140345	2.7964	0.00516758	0.124064
LINC00707	82.4313	0.498722	0.17836	2.79616	0.00517137	0.124064
CNTNAP5-DT	24.028	-0.494155	0.176791	-2.79514	0.00518768	0.12417
ZFP62	33.5044	0.290826	0.104052	2.79502	0.00518969	0.12417
ELOVL1	347.994	0.438559	0.157019	2.79303	0.00522171	0.124734
SNAP29	257.949	0.166499	0.0596436	2.79156	0.0052455	0.124734
FGF1	2854.66	0.387021	0.138586	2.79264	0.00522802	0.124734
MARK1	538.455	-0.301128	0.107893	-2.791	0.00525462	0.124734
CIT	2527.35	-0.381425	0.136787	-2.78846	0.00529592	0.124734
NES	408.149	0.365185	0.130804	2.79184	0.00524087	0.124734
CLDN12	563.044	-0.233746	0.0838104	-2.78899	0.00528727	0.124734
ACTG2	10.6526	-1.24691	0.447003	-2.78948	0.00527925	0.124734
SLC35F3	276.085	-0.378159	0.135576	-2.78928	0.00528259	0.124734
SHTN1	3650.63	0.266384	0.0954876	2.78973	0.00527523	0.124734
CPNE4	281.392	-0.5939	0.212979	-2.78854	0.00529468	0.124734
ZFP57	53.4201	0.483785	0.1735	2.7884	0.00529698	0.124734
MFSD2A	181.073	0.38887	0.139578	2.78605	0.00533543	0.12505
TMSB4X	2964.58	0.273407	0.0981067	2.78683	0.00532267	0.12505
LOC124903592	24.0075	-0.506157	0.181687	-2.78587	0.0053384	0.12505
LOC105371672	98.4102	-0.823679	0.295626	-2.78622	0.00533266	0.12505
SNX1	1184.85	0.140169	0.0503627	2.7832	0.00538256	0.125467
TTC39A	76.3572	-0.350827	0.126136	-2.78134	0.00541357	0.125467
POLI	727.065	0.203864	0.0733025	2.78114	0.00541689	0.125467
HYCC1	758.943	0.280086	0.100656	2.78262	0.00539215	0.125467
RPL23	1327.8	0.263418	0.0946294	2.78368	0.00537459	0.125467
PAQR5	50.2112	0.502935	0.180848	2.78099	0.00541939	0.125467
RBP7	26.921	0.529105	0.190228	2.78142	0.0054122	0.125467
CD34	150.903	0.572004	0.205623	2.78181	0.0054057	0.125467
MORF4L1P5	12.6894	-0.472234	0.169698	-2.78279	0.00538929	0.125467
RPL27A	1135.59	0.236103	0.0849265	2.78008	0.0054345	0.125492
CYP4F26P	69.6797	-0.650299	0.23389	-2.78036	0.00542984	0.125492
LIMA1	289.267	0.280742	0.101091	2.77714	0.00548404	0.125765
PTPN4	2444.78	-0.280729	0.101122	-2.77616	0.00550058	0.125765
SLC26A7	14.7211	0.602157	0.216835	2.77702	0.00548593	0.125765
NRSN1	588.976	-0.454309	0.163654	-2.77604	0.00550262	0.125765
SHE	143.681	0.489078	0.176171	2.77616	0.00550045	0.125765
LEPROT	670.089	0.262656	0.0945939	2.77667	0.00549187	0.125765
DDAH2	190.7	0.332861	0.119884	2.77652	0.00549451	0.125765
KRT8P12	44.653	0.293708	0.105703	2.77862	0.00545905	0.125765
ZSCAN9	89.9835	0.229728	0.0827688	2.77554	0.00551102	0.125796
PHTF1	497.172	-0.19883	0.0717061	-2.77284	0.00555694	0.126261
ANKAR	384.27	0.239195	0.0862487	2.77332	0.00554874	0.126261
KCNMB2	69.5684	-0.286201	0.103221	-2.77269	0.00555944	0.126261
MTUS2-AS2	21.9358	-0.501734	0.180956	-2.77268	0.00555962	0.126261
ZEB2	4975.01	0.256291	0.0925589	2.76895	0.00562374	0.127393
RPL23A	658.955	0.253701	0.0916116	2.76932	0.00561741	0.127393
HDAC1	291.152	0.267503	0.0966553	2.7676	0.00564711	0.127398
FIS1	523.649	0.335344	0.12115	2.76801	0.00563996	0.127398
LINC01606	14.1896	-0.569896	0.205933	-2.76738	0.00565088	0.127398
VN1R83P	61.2395	0.327697	0.118418	2.76729	0.00565248	0.127398
AJUBA	30.8326	0.548908	0.198483	2.76552	0.00568328	0.127931
CBLN1	31.7624	-0.643613	0.23282	-2.76443	0.00570226	0.128127
MACC1	11.6672	-0.434721	0.157269	-2.7642	0.00570634	0.128127
EPHB6	1038.61	-0.48491	0.175497	-2.76306	0.00572623	0.128252
NMB	34.3155	0.527074	0.190753	2.76312	0.0057252	0.128252
TMEM144	4054.02	0.607519	0.220006	2.76138	0.00575584	0.128754
TMEM215	32.9733	-0.52264	0.189383	-2.7597	0.00578547	0.129255
C2CD4C	180.195	-0.436082	0.158046	-2.75921	0.00579413	0.129286
MSN	989.937	0.356122	0.129124	2.75799	0.00581589	0.129288
ANO5	1055.83	-0.290685	0.105392	-2.75813	0.00581336	0.129288
DGCR5	181.617	-0.418421	0.151703	-2.75815	0.00581295	0.129288
PPIAP69	7.49754	-0.499397	0.181212	-2.75588	0.00585353	0.129963
CCDC74B	29.0209	0.385915	0.140076	2.75504	0.00586846	0.130133
MATN2	506.952	0.357322	0.129811	2.75263	0.00591183	0.130333
PPARGC1B	371.654	-0.235171	0.0854142	-2.7533	0.00589976	0.130333
TOMM40L	163.953	-0.249768	0.0907398	-2.75258	0.00591283	0.130333
CAPN13	30.7681	0.570444	0.207224	2.75278	0.00590913	0.130333
KCNA3	121.313	-0.346777	0.126004	-2.75211	0.00592124	0.130333
CFAP299	11.1361	0.777308	0.282438	2.75214	0.00592078	0.130333
CHRAC1	85.8702	0.275165	0.100091	2.74916	0.00597477	0.131188
KCTD10P1	17.6012	-0.704411	0.256224	-2.7492	0.00597408	0.131188
DNAI4	378.966	0.32579	0.118557	2.74795	0.00599688	0.131338
GRM2	166.574	-0.49654	0.180719	-2.74758	0.00600363	0.131338
MBP	17259.2	0.32039	0.116594	2.74792	0.00599752	0.131338
FAIM	135.785	0.194762	0.0709178	2.74631	0.006027	0.131392
KIAA0753	366.977	-0.189525	0.0690123	-2.74624	0.00602819	0.131392
PRSS51	244.018	-0.4058	0.147742	-2.74668	0.00602023	0.131392
SCG3	1740.13	-0.315945	0.115072	-2.74562	0.0060396	0.131481
SEMA3G	78.1592	0.47452	0.172874	2.7449	0.00605298	0.131547
RNU5B-1	12.1862	-0.577452	0.210391	-2.74466	0.00605735	0.131547
SEPSECS	259.179	0.286111	0.104304	2.74306	0.00608696	0.131861
CASC2	191.488	0.297331	0.108409	2.74268	0.00609394	0.131861
LINC01234	53.7756	-0.377665	0.137662	-2.74343	0.00608015	0.131861
POLM	100.325	0.30158	0.110069	2.73993	0.00614532	0.132491
C21orf91	598.646	0.574014	0.209477	2.74022	0.00613986	0.132491
TMEM200C	173.234	-0.269521	0.0983477	-2.74049	0.00613481	0.132491
GPLD1	278.573	-0.211042	0.0770919	-2.73754	0.00618997	0.133133
WDR49	358.645	0.582492	0.212756	2.73785	0.00618432	0.133133
RPS12	1379.89	0.308751	0.11292	2.73424	0.00625247	0.133555
PLCH1	392.544	-0.323411	0.118265	-2.73464	0.00624488	0.133555
USHBP1	22.4641	0.473661	0.173474	2.73045	0.00632479	0.133555
NLRP14	13.7817	0.65905	0.241083	2.7337	0.00626264	0.133555
TBC1D24	803.955	-0.274535	0.100558	-2.73013	0.00633102	0.133555
CYP7B1	714.653	0.358796	0.131385	2.73088	0.00631661	0.133555
EIF4E1B	29.5869	-0.467953	0.171385	-2.73043	0.00632524	0.133555
CIMAP1B	20.8187	0.597045	0.218632	2.73082	0.00631776	0.133555
H2BC4	264.567	0.341944	0.125034	2.7348	0.00624174	0.133555
SNORD113-9	9.20114	-0.731028	0.267641	-2.73138	0.00630697	0.133555
LOC284798	11.36	-0.468667	0.171448	-2.73358	0.00626505	0.133555
TMPRSS11CP	15.9637	-0.414083	0.151409	-2.73487	0.00624055	0.133555
ANKRD34C	50.2244	-0.578708	0.211583	-2.73513	0.00623559	0.133555
LINC00639	320.647	0.449799	0.164771	2.72983	0.00633664	0.133555
GOLGA8S	8.7033	-0.878036	0.321348	-2.73236	0.00628831	0.133555
ANKRD34A	106.277	-0.379697	0.138972	-2.73219	0.00629145	0.133555
PCDHB16	60.7196	0.275782	0.100897	2.73329	0.0062705	0.133555
DAZAP2	1028.34	0.235898	0.0864626	2.72832	0.00636579	0.134012
KIF26A	43.8229	0.404379	0.148269	2.72734	0.00638469	0.134251
GPR52	39.7681	-0.33852	0.124154	-2.72662	0.00639876	0.134389
ELK1	878.625	-0.340603	0.124975	-2.72537	0.00642302	0.13466
RN7SL692P	8.8598	2.145	0.787106	2.72518	0.00642672	0.13466
ANKIB1	2504.04	0.197573	0.0725332	2.72389	0.00645178	0.134869
HBA2	74.0305	0.821384	0.301515	2.72419	0.00644589	0.134869
RSPH4A	32.7997	0.733519	0.269514	2.72163	0.00649605	0.135477
CYP39A1	44.0438	0.471977	0.173397	2.72194	0.00648996	0.135477
SLC26A4	138.243	-0.536572	0.197191	-2.72109	0.00650677	0.135543
CLCA4	137.66	0.533934	0.196383	2.71884	0.00655104	0.136147
PSENEN	53.2394	0.312193	0.114812	2.71917	0.00654466	0.136147
AKR7A2	249.307	0.225474	0.0829432	2.71842	0.00655951	0.13616
PART1	279.509	-0.547938	0.201593	-2.71805	0.00656689	0.13616
CLDND1	4072.17	0.462949	0.170431	2.71634	0.00660082	0.136163
RNF114	550.686	0.181053	0.0666309	2.71726	0.00658258	0.136163
MED12L	890.247	-0.178194	0.0655893	-2.71681	0.00659149	0.136163
NAALADL2	177.654	0.318772	0.117363	2.71612	0.00660514	0.136163
TMEM271	147.588	-0.326424	0.120169	-2.71639	0.00659989	0.136163
PSME4	1283	0.227373	0.0837924	2.71353	0.00665708	0.136547
SOX10	377.772	0.368576	0.135903	2.71206	0.00668674	0.136547
RHOU	1160.34	0.32713	0.120527	2.71416	0.0066444	0.136547
CPNE9	84.6879	-0.534538	0.197018	-2.71314	0.00666491	0.136547
SCN9A	334.228	-0.377188	0.139034	-2.71292	0.00666931	0.136547
GIMAP8	92.9553	0.38605	0.142381	2.71139	0.00670013	0.136547
DTHD1	37.2488	0.888375	0.327366	2.71371	0.00665351	0.136547
LRP10	491.532	0.448391	0.165372	2.71141	0.00669975	0.136547
MEF2C-AS2	123.819	-0.328313	0.121055	-2.7121	0.00668585	0.136547
LINC01586	27.7736	-0.356238	0.131352	-2.71209	0.00668599	0.136547
SLFN11	213.007	0.400383	0.147726	2.71031	0.00672209	0.136838
TULP3	173.292	0.273939	0.10111	2.70932	0.00674203	0.136979
EPM2A	386.101	0.211811	0.0781816	2.70921	0.00674434	0.136979
GEMIN5	434.166	0.10723	0.0396063	2.70739	0.00678144	0.137534
FLRT3	381.139	-0.409325	0.151203	-2.70712	0.00678706	0.137534
LHFPL4	414.758	-0.357826	0.132322	-2.7042	0.0068469	0.138144
DNAJC28	70.6058	-0.274645	0.101557	-2.70435	0.00684383	0.138144
MYOZ1	12.8045	0.535591	0.198041	2.70445	0.00684183	0.138144
LINC00320	1161.42	0.419278	0.15505	2.70414	0.00684808	0.138144
RPL19	1932.23	0.245824	0.0909701	2.70225	0.00688726	0.138778
LOC100996660	21.9307	-0.338803	0.125423	-2.70127	0.00690745	0.139028
DSP	285.683	0.511461	0.189523	2.69868	0.00696156	0.139031
PEX11G	33.4582	0.400662	0.148425	2.69942	0.00694606	0.139031
TJP2	136.217	0.470046	0.174185	2.69854	0.00696441	0.139031
PCDHB14	215.805	-0.179926	0.0666867	-2.69808	0.00697407	0.139031
SNORD114-6	9.14565	-0.942569	0.349042	-2.70045	0.00692464	0.139031
KLHL23	574.757	-0.194058	0.0718504	-2.70086	0.00691602	0.139031
ZFAND2A-DT	51.1267	0.282415	0.104616	2.69955	0.00694338	0.139031
TTLL7-IT1	245.222	0.350414	0.129883	2.69791	0.00697761	0.139031
FAR2P3	24.9747	-0.425011	0.157508	-2.69834	0.00696855	0.139031
SORCS1	594.827	-0.356991	0.132373	-2.69686	0.00699974	0.139162
HSD3BP2	11.7769	-0.562084	0.208399	-2.69716	0.00699347	0.139162
IFIT3	392.824	0.275906	0.102337	2.69604	0.00701689	0.139193
LINC03002	60.9439	0.442726	0.164205	2.69618	0.00701394	0.139193
PGR	92.7746	0.650279	0.241319	2.69469	0.00704549	0.139451
CBFA2T3	63.7862	-0.4168	0.15466	-2.69495	0.00704	0.139451
TDRG1	92.4488	-0.534409	0.198456	-2.69284	0.00708469	0.140072
CFAP58	23.517	0.441842	0.164111	2.69233	0.0070954	0.140128
CCDC146	215.746	0.277185	0.102973	2.69182	0.00710629	0.140188
SRPX2	134.159	0.610784	0.226996	2.69073	0.00712963	0.140494
ZFYVE16	2246.31	0.251471	0.0935613	2.68777	0.00719319	0.141279
BTF3	731.204	0.192256	0.0715294	2.68779	0.00719274	0.141279
NUDT16	803.87	0.186485	0.0693736	2.68813	0.00718535	0.141279
PCBD2	155.812	0.211172	0.0785969	2.68677	0.00721474	0.141412
RBMX	1292.26	0.174601	0.0650227	2.68523	0.00724794	0.141412
MFSD14B	508.155	0.177885	0.0662234	2.68614	0.00722838	0.141412
RFWD3	144.374	0.222308	0.0827616	2.68612	0.00722861	0.141412
BUB1	9.88774	0.694123	0.258497	2.68523	0.00724798	0.141412
RORB	1569.78	-0.418626	0.155919	-2.68489	0.00725534	0.141412
LINC01554	16.049	0.655003	0.243892	2.68563	0.00723942	0.141412
UBE2K	1565.78	-0.250053	0.093164	-2.68401	0.00727459	0.141478
LSM12	46.2593	-0.19854	0.0739642	-2.68427	0.00726887	0.141478
ELOVL5	977.068	0.239985	0.0894583	2.68265	0.00730416	0.141734
PITPNM3	1187.3	-0.426776	0.159172	-2.68123	0.00733532	0.141734
CRTC3	514.874	0.190677	0.071088	2.68227	0.00731246	0.141734
HECTD2	749.57	-0.246328	0.0918232	-2.68264	0.00730442	0.141734
ZNF100	293.772	-0.347659	0.129655	-2.68142	0.00733115	0.141734
SNORD115-35	10.6799	-0.406541	0.151593	-2.68179	0.00732296	0.141734
LAMTOR1	344.885	0.187983	0.0701375	2.6802	0.00735784	0.141863
LOC100422334	18.1638	0.572383	0.213552	2.6803	0.00735568	0.141863
WASL-DT	62.9901	0.292656	0.109215	2.67964	0.00737013	0.141947
EFEMP2	142.668	0.283318	0.105759	2.6789	0.00738643	0.142107
LMNTD1	30.9257	0.647495	0.241795	2.67787	0.00740926	0.14224
NR2F1-AS1	1508.6	-0.245097	0.0915151	-2.67821	0.0074016	0.14224
LOC124900792	10.0242	-0.536334	0.200551	-2.6743	0.00748849	0.143607
PRKCQ	152.053	0.435671	0.163083	2.67147	0.007552	0.144052
CDC6	51.53	-0.38213	0.143005	-2.67215	0.00753669	0.144052
OXR1	2457.31	-0.415072	0.155343	-2.67197	0.00754063	0.144052
RPL6P4	15.2391	-0.687031	0.25713	-2.67192	0.00754188	0.144052
USP21P2	11.771	-0.866115	0.324179	-2.67172	0.00754638	0.144052
GLRB	756.937	-0.521477	0.195264	-2.67062	0.00757108	0.144262
TMEM132D	381.403	-0.3705	0.138751	-2.67024	0.00757961	0.144271
RTTN	708.465	0.270627	0.101388	2.66922	0.00760285	0.144559
ZKSCAN8P1	133.904	-0.316446	0.118604	-2.66808	0.00762851	0.144893
BOC	224.494	0.327666	0.122837	2.6675	0.00764186	0.144992
GEMIN8	152.008	0.261981	0.0983676	2.66329	0.00773815	0.145161
REST	486.611	0.33199	0.124582	2.66483	0.00770282	0.145161
CHGA	718.061	-0.522741	0.196361	-2.66214	0.00776446	0.145161
ELF4	25.1853	0.410364	0.153976	2.66511	0.00769623	0.145161
FRMD4A	753.696	-0.238194	0.0893917	-2.6646	0.00770789	0.145161
C3orf80	92.7862	-0.582848	0.218818	-2.66363	0.00773035	0.145161
H2AC20	293.196	0.368575	0.138268	2.66565	0.00768386	0.145161
CXorf38	184.037	0.219563	0.0824691	2.66236	0.00775946	0.145161
SLC35F1	903.018	-0.307039	0.115249	-2.66413	0.00771871	0.145161
RPS3P6	20.8367	-0.538936	0.202297	-2.66408	0.00771985	0.145161
KCNQ5-AS1	84.1428	-0.446848	0.167809	-2.66283	0.00774864	0.145161
STAT4-AS1	5.6129	-0.738369	0.277197	-2.6637	0.00772872	0.145161
RNF14P3	15.0014	-0.414611	0.155561	-2.66527	0.00769265	0.145161
IGFBP7-AS1	13.4571	0.734962	0.276037	2.66255	0.00775503	0.145161
SLC22A24	47.9745	-0.587205	0.220713	-2.66048	0.00780286	0.145727
ADRB1	149.065	-0.275802	0.1037	-2.65962	0.00782279	0.145764
PBLD	126.733	0.266399	0.100175	2.65934	0.00782931	0.145764
DYNC1LI2	3338.4	0.206983	0.0778309	2.6594	0.00782797	0.145764
MCM9	236.347	0.183054	0.0688556	2.65853	0.00784827	0.145788
ZNG1E	119.884	-0.253188	0.0952467	-2.65824	0.00785508	0.145788
GATD3	11.4916	1.62009	0.609377	2.6586	0.00784671	0.145788
NHS	372.082	-0.215537	0.0811205	-2.657	0.00788401	0.146173
ANKRD31	44.3921	0.373432	0.140595	2.65609	0.00790523	0.146415
FGF9	111.915	-0.472028	0.178074	-2.65074	0.00803152	0.146679
NPC2	231.727	0.333804	0.125934	2.65062	0.00803438	0.146679
MIF4GD	68.1031	0.250491	0.0944727	2.65147	0.00801421	0.146679
STON2	2614.64	0.374526	0.141219	2.65209	0.00799947	0.146679
SERPINA10	50.6465	-0.373978	0.141083	-2.65076	0.00803106	0.146679
ATXN7L1	208.66	-0.233182	0.0878626	-2.65394	0.00795583	0.146679
ADPGK	350.947	0.141217	0.053214	2.65376	0.00796002	0.146679
RALYL	519.635	-0.394312	0.148532	-2.65473	0.00793715	0.146679
FOCAD	2125.5	-0.238172	0.0898201	-2.65166	0.00800982	0.146679
OR8T1P	10.3582	0.401519	0.151463	2.65093	0.00802713	0.146679
LINC02217	117.644	-0.493212	0.185906	-2.65302	0.00797756	0.146679
FMN1	1136.16	-0.360711	0.136062	-2.65108	0.00802357	0.146679
ST8SIA5-DT	188.657	-0.204656	0.0771964	-2.6511	0.00802297	0.146679
LOC729732	184.147	-0.335421	0.126499	-2.65158	0.0080117	0.146679
ELOVL4	335.004	-0.490129	0.185011	-2.64919	0.00806853	0.146852
RPL13A	2733.32	0.275482	0.103976	2.64948	0.00806166	0.146852
LOC102724019	48.7007	-0.250276	0.0944671	-2.64934	0.00806486	0.146852
SYNC	51.1281	0.334281	0.126244	2.6479	0.00809937	0.14688
HPSE2	88.8805	0.67984	0.256757	2.6478	0.00810178	0.14688
BRD2	982.448	0.147655	0.0557598	2.64806	0.0080956	0.14688
RNU6-729P	10.5463	-0.514734	0.194404	-2.64775	0.00810293	0.14688
BRCA1	195.167	0.279131	0.105549	2.64458	0.00817933	0.147064
SRBD1	208.547	0.239625	0.0906246	2.64415	0.00818973	0.147064
AAMDC	40.8959	0.219879	0.0831605	2.64403	0.00819248	0.147064
OPRD1	353.246	-0.41858	0.158217	-2.64561	0.00815434	0.147064
GLTP	581.325	0.356224	0.134635	2.64585	0.00814848	0.147064
LYSMD2	188.15	-0.321317	0.121493	-2.64473	0.00817564	0.147064
SLC2A2	24.7093	0.545011	0.206138	2.64391	0.00819534	0.147064
HTR2A-AS1	9.1101	-0.521579	0.197153	-2.64556	0.00815563	0.147064
LOC100418723	34.734	-0.498891	0.18865	-2.64453	0.00818047	0.147064
LOC124902114	28.2848	0.294552	0.111407	2.64393	0.00819502	0.147064
TIMMDC1	425.53	0.218423	0.0826783	2.64184	0.0082456	0.147226
WLS	1043.59	0.246747	0.0933789	2.64242	0.0082315	0.147226
INSIG2	442.081	-0.21274	0.0804943	-2.64293	0.0082193	0.147226
HAUS6	428.079	0.194606	0.0736486	2.64236	0.00823293	0.147226
LOC100419755	30.2441	-0.562759	0.21301	-2.64193	0.00824347	0.147226
CD9	556.493	0.459644	0.174013	2.64144	0.00825538	0.147254
LINC02177	68.4728	0.514259	0.194773	2.64029	0.00828344	0.147607
EPB41L4B	782.764	-0.348648	0.132118	-2.63892	0.00831712	0.147865
LINC00622	59.3571	-0.488141	0.184994	-2.63869	0.00832273	0.147865
LOC286083	123.398	-0.515853	0.195459	-2.63919	0.00831052	0.147865
CCDC170	66.1417	0.538057	0.20396	2.63805	0.00833848	0.147998
RNPC3-DT	11.6494	-0.487471	0.184815	-2.63762	0.00834904	0.148038
FAM117B	480.773	-0.211821	0.0803404	-2.63654	0.00837556	0.148159
LINC01315	21.8135	0.310546	0.117795	2.63633	0.00838072	0.148159
LOC101927141	10.3592	-0.670085	0.254148	-2.6366	0.00837422	0.148159
PKP2	104.609	0.353071	0.133991	2.63505	0.00841254	0.148386
OR2L5	29.1283	-0.656008	0.249009	-2.63447	0.00842679	0.148386
HLA-B	933.731	0.492433	0.186901	2.63473	0.00842038	0.148386
LOC105374338	260.361	-0.343368	0.13031	-2.635	0.0084138	0.148386
CMIP	1036.84	-0.311303	0.118222	-2.63321	0.00845826	0.148647
LINC00870	54.5905	0.576221	0.218828	2.63321	0.00845812	0.148647
SLC39A8	253.237	0.369727	0.140468	2.6321	0.00848579	0.148985
LRRC23	100.056	0.298688	0.11353	2.63092	0.00851541	0.149254
EFNA1	172.421	0.43214	0.16426	2.63082	0.00851781	0.149254
DUSP10	116.228	0.336982	0.128114	2.63033	0.00853016	0.149324
PHGDH	653.451	0.319882	0.121743	2.62753	0.00860082	0.149467
THBS4	212.572	0.227759	0.0866393	2.62882	0.00856816	0.149467
EFEMP1	1086.06	0.502523	0.191367	2.62597	0.00864033	0.149467
BICDL1	305.742	-0.32135	0.122402	-2.62537	0.00865539	0.149467
TINAG	8.63781	-0.482907	0.183741	-2.62819	0.00858402	0.149467
UBP1	850.729	-0.156473	0.0595864	-2.62599	0.00863974	0.149467
STXBP5	2264.46	-0.297501	0.113233	-2.62734	0.00860563	0.149467
CYYR1	90.8206	0.497538	0.189403	2.62687	0.00861731	0.149467
HIC2	192.304	-0.336331	0.128099	-2.62555	0.00865085	0.149467
SNX10-AS1	33.0103	-0.317118	0.120645	-2.62853	0.00857555	0.149467
GRASLND	140.622	-0.403834	0.153738	-2.62677	0.00862002	0.149467
EIF3EP1	61.2059	-0.248222	0.0944213	-2.62888	0.00856665	0.149467
LINC01278	350.08	-0.183982	0.0700083	-2.628	0.00858876	0.149467
NPTN-IT1	199.284	-0.285552	0.108743	-2.62593	0.00864138	0.149467
IFI27	195.049	0.403242	0.153617	2.62498	0.00866552	0.149497
TBC1D2	113.699	0.410126	0.156372	2.62277	0.00872191	0.149787
PTK6	33.6014	0.435814	0.16609	2.62397	0.00869119	0.149787
MTTP	34.0896	0.437589	0.166928	2.62143	0.0087563	0.149787
NPY1R	365.399	-0.431117	0.164323	-2.6236	0.00870066	0.149787
ANTXR1	907.298	0.385811	0.147179	2.62137	0.00875778	0.149787
SHISA7	545.328	-0.340651	0.129911	-2.62218	0.00873683	0.149787
SOX18	11.2031	0.48406	0.184619	2.62194	0.00874306	0.149787
LINC02815	9.49294	0.728737	0.277957	2.62177	0.00874755	0.149787
GRM7-AS2	24.0504	-0.425805	0.162415	-2.62171	0.00874894	0.149787
GARIN6	26.9514	-0.435978	0.166388	-2.62026	0.00878638	0.150133
PDC	42.6014	-0.361188	0.137961	-2.61805	0.0088435	0.150679
MOB3B	441.038	0.406168	0.155142	2.61804	0.00884361	0.150679
LINC02473	28.9248	0.644358	0.246119	2.61807	0.00884275	0.150679
POLQ	73.9086	-0.420001	0.160664	-2.61416	0.00894461	0.151681
EXTL2	358.927	-0.345573	0.132203	-2.61396	0.00895001	0.151681
STRBP	976.991	-0.339639	0.129883	-2.61497	0.0089236	0.151681
CCDC178	14.792	-0.388097	0.148438	-2.61454	0.00893486	0.151681
SNHG1	194.643	0.304479	0.116488	2.61383	0.00895334	0.151681
RN7SL411P	8.04105	0.949295	0.363062	2.61469	0.00893088	0.151681
ATP11A	949.682	0.300944	0.115182	2.61276	0.00898139	0.152012
SPICP5	22.0693	-0.357951	0.137081	-2.61123	0.00902165	0.152549
RAI14	233.133	0.351429	0.134605	2.61081	0.00903271	0.152582
CFAP70	313.807	0.311066	0.119159	2.61051	0.0090407	0.152582
MMRN1	69.4279	0.655337	0.25114	2.60945	0.00906874	0.152911
CDKN2C	75.2849	0.328712	0.126065	2.60747	0.00912134	0.152932
THRB	1457.27	-0.359749	0.137944	-2.60794	0.00910892	0.152932
C8orf33	382.349	0.178805	0.0685367	2.60889	0.00908363	0.152932
SNORD113-2	12.7514	-0.52034	0.199507	-2.60812	0.00910404	0.152932
LOC102724768	540.31	0.442102	0.169548	2.60753	0.00911976	0.152932
VSTM2B-DT	58.7651	-0.374138	0.143463	-2.6079	0.00911	0.152932
RASD2	222.98	-0.349015	0.133904	-2.60645	0.00914851	0.152957
GLCCI1	467.827	-0.221535	0.0849849	-2.60675	0.00914057	0.152957
LUARIS	56.2346	-0.489609	0.187808	-2.60697	0.00913464	0.152957
AASS	861.811	0.281713	0.108124	2.60547	0.00917488	0.152978
SYF2	290.939	0.210705	0.0808692	2.6055	0.00917403	0.152978
LOC107986163	48.4077	0.243356	0.0934029	2.60545	0.00917542	0.152978
STXBP5-AS1	366.12	-0.299771	0.115081	-2.60487	0.00919104	0.153095
INPP5D	289.305	0.352707	0.135444	2.60408	0.00921209	0.153303
TMEM140	112.626	0.368326	0.141505	2.60291	0.00924349	0.153628
H2AJ	84.9254	0.378677	0.145493	2.60272	0.00924879	0.153628
CDKL1	190.072	-0.235328	0.0904279	-2.60238	0.00925788	0.153636
ZNF382	857.828	-0.212192	0.081562	-2.6016	0.00927894	0.153843
LARGE-AS1	76.0975	-0.359893	0.138419	-2.60003	0.0093216	0.154407
CP	835.616	0.706795	0.271887	2.59959	0.00933356	0.154462
DAP	233.185	0.249595	0.0960499	2.5986	0.00936059	0.154623
OSBPL10-AS1	14.8265	-0.399681	0.153803	-2.59866	0.00935879	0.154623
SCAI	1210.4	-0.30009	0.115528	-2.59756	0.00938885	0.154701
DDIT3	105.633	0.379701	0.146181	2.59747	0.00939131	0.154701
LOC105373876	11.5779	-0.549325	0.211442	-2.59799	0.00937723	0.154701
KCTD11	36.5635	0.341836	0.131632	2.5969	0.00940688	0.154815
FAM107A	11292.2	0.333771	0.128544	2.59656	0.00941638	0.154829
RARRES2	101.102	0.400742	0.154369	2.596	0.00943168	0.154906
LINC00092	61.938	0.308047	0.118674	2.59575	0.00943838	0.154906
LOC105372348	15.2399	-0.510766	0.196805	-2.5953	0.00945094	0.154969
MICALL1	168.722	0.33266	0.128201	2.59484	0.00946347	0.155033
LMO4	1730.36	-0.392258	0.15127	-2.5931	0.00951148	0.155676
KANK1	1306.93	0.288166	0.111183	2.59181	0.00954712	0.155846
B2M	5015.38	0.447192	0.172515	2.5922	0.00953655	0.155846
AMER3	382.84	-0.404684	0.156141	-2.59178	0.00954802	0.155846
TSC22D4	1090.21	0.264967	0.102253	2.59129	0.0095617	0.155927
DICER1	3367.92	0.216469	0.0835873	2.58973	0.009605	0.156437
MYH14	339.67	0.318664	0.123058	2.58954	0.00961049	0.156437
DGKA	233.041	-0.312378	0.120747	-2.58705	0.00968002	0.156889
CADM4	886.979	0.226764	0.0876897	2.58598	0.00971012	0.156889
FANCE	37.7673	0.274552	0.106205	2.58511	0.00973479	0.156889
ZNFX1	706.234	0.149219	0.0577072	2.5858	0.00971526	0.156889
DOK4	136.824	-0.258529	0.0999434	-2.58676	0.00968841	0.156889
BEST3	60.0859	0.523458	0.202406	2.58617	0.00970483	0.156889
CATSPERB	7.64821	-0.534458	0.206735	-2.58522	0.00973155	0.156889
CFAP157	33.7414	0.495216	0.191434	2.58687	0.00968516	0.156889
COA6	125.064	-0.277371	0.107283	-2.58541	0.00972633	0.156889
SLITRK4	1049.49	-0.428799	0.16568	-2.58812	0.00965003	0.156889
MIR7978	16.7301	-0.770948	0.297963	-2.5874	0.00967036	0.156889
KLHL29	260.096	-0.321433	0.124356	-2.58477	0.00974437	0.156902
RLBP1	51.7047	-0.362776	0.140377	-2.5843	0.0097578	0.156977
PCBP4	491.353	0.268196	0.103827	2.58311	0.00979153	0.157057
HAT1	367.314	0.168666	0.0652836	2.58358	0.009778	0.157057
ANP32B	142.866	0.373632	0.144657	2.58288	0.00979792	0.157057
FBLL1	89.3898	-0.417344	0.161572	-2.58302	0.00979406	0.157057
RPS25	1116.78	0.250754	0.0971045	2.58231	0.0098142	0.157177
OR2T33	7.68021	-0.83679	0.324145	-2.58153	0.00983631	0.15739
ABCC9	741.834	0.327681	0.12734	2.57328	0.0100739	0.157731
GNB5	831.072	-0.288131	0.111765	-2.57802	0.00993688	0.157731
PPP2R3A	539.186	0.201757	0.0783671	2.57452	0.010038	0.157731
NEURL1	825.2	-0.360899	0.140035	-2.5772	0.00996047	0.157731
VWF	1346.85	0.467608	0.181614	2.57474	0.0100315	0.157731
CYB561D2	47.6617	0.228284	0.0884769	2.58016	0.00987552	0.157731
PSMC3IP	25.1227	0.296949	0.115266	2.5762	0.00998942	0.157731
MUTYH	106.729	0.261385	0.101517	2.57478	0.0100304	0.157731
DDX60	249.439	0.333756	0.12957	2.57587	0.0099989	0.157731
THBS1	381.583	-0.472754	0.183592	-2.57502	0.0100234	0.157731
EFCAB11	119.827	0.254608	0.0986989	2.57964	0.0098902	0.157731
CORIN	41.3116	-0.316398	0.122962	-2.57313	0.0100783	0.157731
ARHGAP26	2855.6	-0.197267	0.076625	-2.57445	0.0100399	0.157731
MICU3	985.519	-0.361631	0.140528	-2.57339	0.0100709	0.157731
IFTAP	126.518	-0.225381	0.0874393	-2.57757	0.00994965	0.157731
ELFN2	713.736	-0.405598	0.15744	-2.57621	0.00998907	0.157731
WNT10B	130.044	-0.368842	0.143324	-2.57349	0.0100679	0.157731
TRIM39	82.5958	0.172682	0.0669914	2.57768	0.00994661	0.157731
HLA-A	789.162	0.37949	0.147407	2.57444	0.0100403	0.157731
DNAJC9	210.011	-0.235592	0.0915332	-2.57384	0.0100576	0.157731
MEG3	11101.2	-0.416735	0.161938	-2.57342	0.0100699	0.157731
RFX3-DT	65.2855	0.459139	0.177952	2.58012	0.00987655	0.157731
CHRM3-AS2	251.603	-0.453986	0.176073	-2.57839	0.00992621	0.157731
TMEM158	52.8559	-0.394065	0.152818	-2.57865	0.00991872	0.157731
ADAMTS7P1	33.022	-0.587796	0.22835	-2.5741	0.01005	0.157731
MAG	1165.96	0.602858	0.23443	2.57159	0.0101233	0.157745
RTKN	451.204	0.334486	0.130015	2.57267	0.0100917	0.157745
DNAAF11	393.77	-0.160431	0.0623804	-2.57182	0.0101164	0.157745
ZC3H8	366.376	-0.203412	0.0790763	-2.57236	0.0101009	0.157745
IMPDH2	353.34	0.223975	0.0870914	2.57172	0.0101195	0.157745
APOBEC2	15.724	0.404333	0.157331	2.56995	0.0101714	0.157974
PPHLN1	670.477	-0.149733	0.0582556	-2.57029	0.0101614	0.157974
RPRM	41.1329	-0.415957	0.16183	-2.57033	0.01016	0.157974
LDLRAD3	215.609	0.334776	0.130269	2.56988	0.0101734	0.157974
MARCHF3	100.507	0.408104	0.158859	2.56896	0.0102004	0.158256
GBP3	122.184	0.446062	0.173656	2.56866	0.0102093	0.158257
SLC27A6	57.8785	1.08036	0.420765	2.56761	0.0102401	0.158375
TCF19	29.5249	0.329622	0.128354	2.56807	0.0102267	0.158375
TMEM209	182.726	0.287687	0.112049	2.5675	0.0102435	0.158375
C16orf87	246.972	-0.224451	0.0874569	-2.56642	0.0102756	0.158597
ARHGAP19	162.069	0.269465	0.104985	2.5667	0.0102671	0.158597
SNRNP200	1583.26	0.142225	0.0554311	2.56581	0.0102937	0.158602
LOC101929586	40.4845	-0.348253	0.135722	-2.56593	0.0102901	0.158602
CACNA2D3	561.157	-0.287678	0.112172	-2.56461	0.0103293	0.158935
LIMK2	527.55	0.312607	0.121914	2.56415	0.0103428	0.158935
TCN2	115.422	0.377278	0.147168	2.56359	0.0103597	0.158935
EPM2A-DT	285.461	0.189631	0.0739633	2.56385	0.0103519	0.158935
MIR3609	54.4043	0.403496	0.15736	2.56416	0.0103425	0.158935
TMEM241	225.784	-0.218095	0.0850922	-2.56305	0.0103758	0.158948
ETS1	268.087	0.382577	0.149289	2.56266	0.0103872	0.158948
DLGAP1-AS5	169.445	-0.319581	0.124699	-2.56282	0.0103825	0.158948
SLF2	1815.53	0.177489	0.0692688	2.56232	0.0103976	0.15897
C2orf92	116.478	0.26664	0.104084	2.56179	0.0104135	0.159077
FUCA2	173.702	0.225852	0.0881806	2.56124	0.01043	0.159134
LOC102724421	19.8779	-0.438647	0.171275	-2.56107	0.010435	0.159134
MRE11	483.729	0.210617	0.0822796	2.55977	0.0104741	0.159417
TRAF1	182.868	0.365781	0.142908	2.55957	0.0104803	0.159417
LLGL1	899.955	0.299978	0.117179	2.56001	0.0104669	0.159417
CCN5	37.386	-0.405165	0.158399	-2.55787	0.0105316	0.159676
DDX17	9210.49	0.153236	0.0599513	2.556	0.0105882	0.159676
H2BC11	35.32	0.458523	0.179483	2.55468	0.0106286	0.159676
TJAP1	311.617	0.338	0.132183	2.55706	0.0105562	0.159676
LGR5	131.391	0.502214	0.196523	2.55549	0.0106038	0.159676
TP53	94.3983	0.309005	0.12085	2.55693	0.0105602	0.159676
WDR45B	864.307	0.169671	0.0663648	2.55665	0.0105686	0.159676
EIF5B	596.109	0.169761	0.0664661	2.55409	0.0106465	0.159676
HFM1	145.831	0.318501	0.1247	2.55415	0.0106448	0.159676
CLMP	81.1039	0.363101	0.141996	2.55713	0.010554	0.159676
B3GNTL1	90.4659	-0.289809	0.113454	-2.55443	0.0106363	0.159676
C19orf18	15.6161	0.502775	0.196549	2.55801	0.0105273	0.159676
GATA2	25.0943	0.516452	0.2021	2.55544	0.0106055	0.159676
ZNF667	587.427	-0.212572	0.0831295	-2.55712	0.0105544	0.159676
BASP1-AS1	245.688	-0.296892	0.116246	-2.554	0.0106492	0.159676
LOC100505774	34.8301	0.352489	0.137926	2.55564	0.0105993	0.159676
LOC105374516	170.533	-0.389445	0.152327	-2.55664	0.0105689	0.159676
CLN8	569.298	0.232698	0.0911369	2.55328	0.0106714	0.159874
SERPINB1	233.199	0.301905	0.118277	2.55253	0.0106944	0.160085
LOC124902337	11.026	0.452767	0.17741	2.5521	0.0107076	0.160149
LINC01414	27.2875	-0.410269	0.160784	-2.55167	0.0107207	0.160209
MDGA2	514.427	-0.219181	0.085913	-2.5512	0.0107353	0.160294
AGBL3	118.947	0.232808	0.0912699	2.55076	0.0107488	0.160361
VWC2L	128.668	-0.496045	0.194492	-2.55046	0.0107581	0.160367
SCARB2	3633.39	0.252153	0.0989718	2.54773	0.0108428	0.161494
ID3	296.722	0.587146	0.230508	2.54719	0.0108596	0.16161
EFHB	41.265	0.652633	0.256324	2.54612	0.0108927	0.161833
C2orf74-DT	116.196	0.260922	0.10247	2.54632	0.0108867	0.161833
CCDC81	56.7664	0.38978	0.153152	2.54504	0.0109264	0.162022
PLAAT3	1039.89	0.307178	0.120699	2.54499	0.0109282	0.162022
LOC105378473	16.1353	-0.47171	0.185359	-2.54485	0.0109326	0.162022
HAO2	12.6546	-0.614575	0.241635	-2.5434	0.0109779	0.162558
LOC101928335	34.1122	-0.278808	0.109634	-2.54308	0.010988	0.162574
TMEM63A	1158.5	0.442328	0.174006	2.54202	0.0110213	0.162932
HNRNPUL1	670.632	0.187483	0.0737743	2.5413	0.0110441	0.162999
LINC01250	68.0771	-0.402146	0.158227	-2.54158	0.0110352	0.162999
HCN1	921.878	-0.403933	0.159006	-2.54037	0.0110734	0.163028
ZNF273	432.538	-0.222546	0.0875978	-2.54054	0.0110682	0.163028
ERVMER34-1	19.8556	-0.442997	0.174357	-2.54074	0.0110618	0.163028
MORC4	150.536	0.277999	0.109512	2.53852	0.0111322	0.163221
DOCK10	2297.83	0.347557	0.136864	2.53944	0.0111029	0.163221
SPTSSB	82.3367	-0.591795	0.233102	-2.53879	0.0111238	0.163221
KCNH7-AS1	104.136	-0.569694	0.224371	-2.53907	0.0111148	0.163221
OR7E7P	27.5747	-0.330115	0.130031	-2.53874	0.0111254	0.163221
MOXD1	286.783	-0.438401	0.172892	-2.53569	0.0112225	0.164253
TSTD2	233.341	0.108164	0.0426665	2.53511	0.0112412	0.164253
TMEM108	267.823	-0.267445	0.105506	-2.53488	0.0112485	0.164253
ACSM6	30.9122	-0.388695	0.15328	-2.53584	0.0112177	0.164253
JUP	142.238	0.367136	0.144832	2.53491	0.0112475	0.164253
TNNT2	36.5415	-0.561404	0.221721	-2.53203	0.0113405	0.164462
SLF1	495.587	-0.246147	0.097201	-2.53235	0.0113302	0.164462
MUC15	28.8575	-0.511279	0.201924	-2.53204	0.0113403	0.164462
TYMS	20.389	0.467329	0.184579	2.53187	0.0113457	0.164462
NKRF	276.968	-0.317707	0.12546	-2.53235	0.0113302	0.164462
SNORD115-22	12.5932	-0.440962	0.174034	-2.53376	0.0112845	0.164462
ZNF844	190.454	0.301242	0.118927	2.53299	0.0113093	0.164462
LINC01445	30.0817	0.689197	0.272028	2.53355	0.0112913	0.164462
LOC105376387	135.808	0.428495	0.169176	2.53284	0.0113144	0.164462
PSPHP1	19.1433	2.41839	0.955463	2.53111	0.0113701	0.164549
SETP11	16.849	-0.321953	0.127196	-2.53116	0.0113686	0.164549
SPATS2	383.097	-0.220642	0.0872149	-2.52987	0.0114105	0.164734
PEX26	1068.54	-0.174446	0.0689421	-2.53033	0.0113956	0.164734
LOC105370027	11.2848	-0.3823	0.151112	-2.52992	0.011409	0.164734
NT5C1A	34.7822	-0.445597	0.176279	-2.52779	0.0114782	0.165141
ADGRL2	1329.26	-0.295296	0.116791	-2.52841	0.011458	0.165141
KCNC1	761.059	-0.314155	0.12428	-2.52779	0.0114783	0.165141
IFI44	161.978	0.36191	0.143184	2.52759	0.0114849	0.165141
KCND3	1754.2	-0.237187	0.0938162	-2.52821	0.0114646	0.165141
BCOR	272.267	0.190212	0.0752725	2.52698	0.0115049	0.16522
DDN-AS1	10.8478	-0.397231	0.157204	-2.52685	0.0115089	0.16522
DISC1	217.539	0.228462	0.0904335	2.52629	0.0115273	0.165351
GPR75	404.761	0.216431	0.0856979	2.52551	0.0115531	0.165455
ZBTB18	1671.87	-0.261674	0.103602	-2.52576	0.0115449	0.165455
C1RL	115.052	0.348973	0.138204	2.52506	0.0115677	0.165532
IRF1	128.676	0.431711	0.171121	2.52283	0.0116414	0.166187
TMEM132B	2537.2	-0.301097	0.119327	-2.52329	0.0116261	0.166187
ANXA2R	25.68	0.41367	0.163964	2.52292	0.0116383	0.166187
SLC10A5	55.2652	-0.368899	0.146266	-2.52211	0.0116655	0.166398
SNAP47	432.885	-0.239482	0.09497	-2.52166	0.0116802	0.166469
LINC01470	103.472	0.770263	0.305491	2.52139	0.0116891	0.166469
LDLRAP1	186.232	0.430948	0.171034	2.51967	0.0117466	0.167156
ECH1	127.813	0.251557	0.0998718	2.5188	0.0117757	0.167436
RCVRN	11.8318	-0.679336	0.269801	-2.51792	0.0118052	0.167635
RPSA	1458.96	0.208678	0.0828804	2.51782	0.0118085	0.167635
JPH3	1108.58	-0.332441	0.132094	-2.51669	0.0118462	0.168037
LINC03022	202.385	-0.377691	0.150103	-2.51622	0.0118622	0.168131
CFLAR	1275.31	0.28708	0.11413	2.51537	0.0118907	0.168268
PGP	205.812	-0.239302	0.0951312	-2.5155	0.0118864	0.168268
PRR29	24.7649	0.600159	0.238624	2.51508	0.0119004	0.168272
LINC00626	8.23277	-0.716023	0.284731	-2.51473	0.0119122	0.168306
GCLC	647.425	0.194603	0.0774654	2.51212	0.0120008	0.168609
WFDC1	54.149	-0.292218	0.116303	-2.51256	0.011986	0.168609
CDS1	416.704	-0.264867	0.10539	-2.51321	0.0119637	0.168609
ERFE	26.1144	-0.374798	0.149101	-2.51372	0.0119464	0.168609
TRGC1	12.6841	0.791455	0.315012	2.51246	0.0119893	0.168609
HLA-DPB1	230.115	0.365828	0.145639	2.51188	0.0120091	0.168609
DENND3-AS1	26.8811	-0.291766	0.116132	-2.51237	0.0119923	0.168609
LINC02359	23.1545	-0.648087	0.257921	-2.51274	0.0119799	0.168609
LOC101927026	31.0879	0.468495	0.186592	2.5108	0.0120459	0.168992
LIPT1	49.0832	0.277084	0.110381	2.51025	0.0120646	0.169006
ATP7A	293.404	0.248649	0.0990658	2.50994	0.0120752	0.169006
PACSIN3	113.376	0.293955	0.117109	2.51009	0.0120699	0.169006
PTCSC3	29.9639	0.52986	0.211212	2.50867	0.0121188	0.169483
LINC00609	86.2071	0.500511	0.199587	2.50773	0.012151	0.1698
MBOAT7	840.111	-0.315205	0.125728	-2.50705	0.0121745	0.169863
LOC101927159	7.88104	-0.509555	0.20323	-2.50729	0.0121662	0.169863
ATXN7L3	1012.07	-0.268895	0.107289	-2.50626	0.0122015	0.169932
SLC22A25	88.3768	-0.484293	0.193248	-2.50608	0.012208	0.169932
LINC01811	24.0476	-0.443924	0.177102	-2.5066	0.01219	0.169932
CELF2	3993.03	-0.253562	0.101235	-2.50469	0.0122558	0.170466
WASHC3	262.014	0.21928	0.0876242	2.50251	0.0123318	0.171256
LOC105369391	31.8781	-0.41802	0.167039	-2.50253	0.0123311	0.171256
GPR22	449.854	-0.444136	0.177563	-2.50128	0.0123744	0.171714
FGF14	574.42	-0.392992	0.157134	-2.50099	0.0123846	0.171722
SUMF1	296.664	0.150597	0.0602487	2.49958	0.0124339	0.172005
GRAMD2B	1134.39	0.310776	0.124322	2.49976	0.0124277	0.172005
ARHGEF28	520.875	-0.238834	0.0955467	-2.49966	0.0124312	0.172005
RALGAPA1	2193.14	0.149326	0.0597607	2.49873	0.0124639	0.172287
LMTK2	2142.32	-0.270212	0.108165	-2.49814	0.0124846	0.172307
IGF2R	1181.19	0.157402	0.0630066	2.49818	0.0124832	0.172307
GORASP1	441.619	0.167229	0.0669792	2.49673	0.0125346	0.172572
STRN	1541.81	0.22453	0.0899177	2.49707	0.0125226	0.172572
ERBB2	221.268	0.412247	0.165104	2.49689	0.0125288	0.172572
CFAP97	718.308	0.212112	0.0849638	2.4965	0.0125425	0.172572
GLIPR2	120.191	0.364687	0.14615	2.49529	0.0125855	0.172789
PLPP2	215.229	0.462132	0.185173	2.49567	0.0125718	0.172789
GXYLT1P6	51.7627	-0.356495	0.14287	-2.49524	0.0125872	0.172789
WNT3	82.7626	-0.2291	0.0918801	-2.49346	0.0126504	0.17286
SCAF11	1807.06	0.210265	0.084313	2.49386	0.0126363	0.17286
SSTR1	212.356	-0.356275	0.142851	-2.49403	0.0126303	0.17286
LOC105375483	33.1582	0.616822	0.247326	2.49397	0.0126325	0.17286
CD8B2	9.6633	0.589281	0.236221	2.49461	0.0126094	0.17286
LOC101930276	51.0687	0.609096	0.244255	2.49368	0.0126425	0.17286
MAPK11	361.267	-0.305368	0.1225	-2.49281	0.0126736	0.173045
EPCAM	25.2555	0.606532	0.243356	2.49236	0.0126896	0.173131
LRAT	70.9088	0.494157	0.1983	2.49197	0.0127037	0.17316
PFDN5	1115.04	0.206664	0.0829592	2.49115	0.012733	0.17316
AP3B1	816.332	0.265248	0.106514	2.49026	0.0127648	0.17316
BMAL1	498.426	-0.226014	0.0907357	-2.49091	0.0127417	0.17316
SYNPO	1568.41	-0.401566	0.161264	-2.49011	0.0127703	0.17316
TRABD2A	88.3476	-0.423907	0.170252	-2.48987	0.0127789	0.17316
LINC01164	14.0903	-0.75502	0.30322	-2.49	0.0127741	0.17316
ALMS1-IT1	37.1052	0.308925	0.123994	2.49145	0.0127223	0.17316
LOC107985177	17.481	0.451294	0.181216	2.49037	0.0127609	0.17316
ZNF385B	222.362	-0.344479	0.138383	-2.48932	0.0127988	0.173298
VSIG10	193.893	0.237557	0.0954789	2.48806	0.0128443	0.173782
KCND3-AS1	51.3798	-0.362861	0.14586	-2.48773	0.0128563	0.173812
S100B	1923.42	0.442322	0.17785	2.48706	0.0128805	0.173877
RPL39L	32.5484	0.314366	0.126394	2.48719	0.0128755	0.173877
PPP1R13B	536.717	-0.199353	0.0801719	-2.48656	0.0128984	0.173987
CACNA1G	253.324	-0.389147	0.156659	-2.48403	0.0129904	0.174964
ACADL	76.0941	0.313609	0.126249	2.48405	0.0129898	0.174964
GABRA4	1659.69	-0.508363	0.204699	-2.48346	0.0130113	0.175113
ST6GALNAC3	372.754	0.318492	0.128265	2.48308	0.0130253	0.17517
RAP1GAP2	1189.47	-0.342649	0.138111	-2.48097	0.0131026	0.175565
SENP7	809.337	0.207472	0.0836337	2.48072	0.0131118	0.175565
NECAP2	332.128	0.207722	0.0837543	2.48013	0.0131333	0.175565
AXDND1	12.086	0.454245	0.18308	2.48113	0.0130966	0.175565
STPG2	52.1661	0.280707	0.11317	2.4804	0.0131235	0.175565
WASHC5	594.093	0.198268	0.0799375	2.48028	0.0131278	0.175565
C4B	128.363	0.567527	0.228794	2.48052	0.0131191	0.175565
SNHG19	45.3104	0.386581	0.155856	2.48037	0.0131248	0.175565
GDF7	90.5144	-0.412775	0.16648	-2.47942	0.0131595	0.175784
NUAK1	1336.56	-0.351427	0.141793	-2.47844	0.0131958	0.176138
ATF7IP	1580.36	0.178335	0.0719735	2.47778	0.0132202	0.176331
ENOSF1	404.143	0.411	0.166076	2.47477	0.013332	0.177318
ENDOD1	1941.8	0.263713	0.10654	2.47525	0.0133144	0.177318
LSM11	425.245	-0.333398	0.134724	-2.47468	0.0133357	0.177318
PPP1R42	18.9677	0.522525	0.211167	2.47446	0.0133437	0.177318
CELF2-AS1	294.086	-0.386797	0.156312	-2.47453	0.0133413	0.177318
RIT2	53.5103	-0.440708	0.178163	-2.47362	0.0133751	0.177602
SUGP2	2084.69	-0.168307	0.0680531	-2.47317	0.0133919	0.177693
NCKAP5-AS1	30.6918	0.385681	0.155998	2.47234	0.0134232	0.177908
ERICH3-AS1	17.3335	-0.34315	0.138803	-2.47221	0.013428	0.177908
TRIM9	2342.97	-0.209603	0.0848275	-2.47093	0.0134762	0.178126
CCN2	236.66	0.40286	0.163055	2.4707	0.0134849	0.178126
ARMC3	101.49	0.528015	0.213683	2.47102	0.0134728	0.178126
LAMP1	1064.93	0.220382	0.0891994	2.47066	0.0134862	0.178126
SNORD113-3	17.4451	-0.448129	0.181437	-2.46989	0.0135155	0.178126
LOC101926908	30.9145	-0.421397	0.17063	-2.46966	0.0135242	0.178126
PCAT2	21.9034	0.493444	0.199749	2.47033	0.013499	0.178126
GPIHBP1	113.19	0.495637	0.200649	2.47017	0.013505	0.178126
CCNJ	109.093	0.192842	0.0781021	2.46911	0.0135451	0.178183
C16orf89	131.857	0.311973	0.126355	2.46902	0.0135484	0.178183
POFUT1	288.162	0.159032	0.0644466	2.46766	0.0135999	0.178205
NEDD1	190.993	0.305464	0.12378	2.4678	0.0135948	0.178205
LRRC43	38.5421	0.267165	0.108246	2.46812	0.0135823	0.178205
GART	424.063	0.133065	0.0539226	2.4677	0.0135986	0.178205
FRRS1L	4201.02	-0.277683	0.112511	-2.46805	0.0135853	0.178205
SNHG32	117.317	0.301234	0.122087	2.46737	0.0136109	0.178219
SOSTDC1	65.4343	-0.770554	0.312429	-2.46633	0.0136506	0.178607
MYT1L	2536.24	-0.312884	0.126905	-2.4655	0.0136821	0.178758
FAM153CP	417.327	-0.451539	0.183133	-2.46563	0.0136772	0.178758
CDC42EP1	177.849	0.366211	0.148558	2.4651	0.0136976	0.17883
SORBS2	1692.48	-0.271813	0.110319	-2.46388	0.0137443	0.179177
LINC03048	181.35	0.453964	0.184241	2.46397	0.0137406	0.179177
GPX7	34.2331	0.244693	0.0993474	2.46301	0.0137777	0.17922
MEGF6	66.8863	0.34608	0.140488	2.46342	0.0137619	0.17922
RASGEF1A	448.31	-0.228612	0.0928136	-2.46313	0.0137728	0.17922
CELSR3	926.309	-0.351987	0.142931	-2.46263	0.0137921	0.179277
PGLYRP1	18.1223	-0.409821	0.166498	-2.46142	0.0138388	0.179493
TTC27	183.462	0.161558	0.0656361	2.46142	0.0138388	0.179493
PTPRT	1904.56	-0.429882	0.174628	-2.46171	0.0138278	0.179493
NCEH1	915.7	-0.341944	0.138947	-2.46097	0.0138561	0.179586
LIPA	1088.76	0.366422	0.148989	2.45938	0.0139176	0.179992
PERP	102.995	0.424569	0.17261	2.45971	0.0139051	0.179992
TNFRSF25	173.186	-0.508157	0.206619	-2.45939	0.0139173	0.179992
MYT1L-AS1	29.2755	-0.461067	0.187528	-2.45866	0.0139458	0.180227
SSH1	809.459	-0.20111	0.0818398	-2.45736	0.0139961	0.180616
PLEKHF1	46.4055	0.338152	0.137598	2.45754	0.0139892	0.180616
CLIC6	18.7165	0.965147	0.392883	2.45657	0.0140269	0.180807
AGBL4-IT1	17.1432	-0.360254	0.146656	-2.45646	0.0140312	0.180807
FAM107B	1320.25	0.380992	0.155116	2.45618	0.0140424	0.180821
IL1RL2	17.9775	-0.417855	0.170163	-2.45562	0.0140643	0.180843
PABPC4L	13.7852	0.529301	0.21553	2.45582	0.0140564	0.180843
MDFIC	199.205	0.332586	0.135482	2.45483	0.0140951	0.181011
TMEM42	124.16	0.163421	0.0665847	2.45433	0.0141149	0.181011
TMEM30B	12.4669	0.580547	0.236503	2.45471	0.0140997	0.181011
ZNF107	261.068	0.220967	0.0900344	2.45425	0.0141179	0.181011
SAP30BP	449.341	0.182931	0.0745522	2.45373	0.0141382	0.181142
EFNA5	297.469	-0.397292	0.162029	-2.45198	0.0142073	0.181896
CYB561	351.973	-0.278637	0.113732	-2.44994	0.0142879	0.181911
ERBB3	741.439	0.393258	0.160568	2.44917	0.0143186	0.181911
CECR2	325.973	0.300785	0.122796	2.44947	0.0143068	0.181911
PLA2G12A	530.163	0.173027	0.0705978	2.45088	0.0142506	0.181911
PPP1R1B	902.028	0.269088	0.109893	2.44864	0.0143397	0.181911
AOPEP	719.3	0.187913	0.0766612	2.45122	0.0142374	0.181911
RUSC1	432.593	-0.322563	0.1317	-2.44923	0.0143162	0.181911
LRRC53	33.1978	-0.306509	0.125158	-2.44897	0.0143265	0.181911
ZMAT3	2557.43	-0.234486	0.0956835	-2.45064	0.0142603	0.181911
PTMA	2434.39	0.295952	0.12074	2.45115	0.01424	0.181911
DLGAP2	863.606	-0.33349	0.136098	-2.45037	0.0142708	0.181911
ANXA2R-AS1	98.7072	0.322663	0.131774	2.44861	0.0143407	0.181911
LOC102723313	27.8333	-0.274289	0.11201	-2.44879	0.0143337	0.181911
ACVR2A	521.606	-0.214164	0.0874828	-2.44807	0.0143625	0.182058
NOVA2	618.206	-0.281011	0.11485	-2.44677	0.0144144	0.182586
NOL4	453.324	-0.29023	0.118731	-2.44443	0.014508	0.182697
AMMECR1	151.127	-0.177757	0.0727264	-2.44419	0.0145177	0.182697
TMEM87A	601.056	0.253615	0.103697	2.44573	0.0144558	0.182697
CPT1A	561.948	0.276652	0.113177	2.44442	0.0145084	0.182697
ATL2	771.432	-0.206174	0.0843578	-2.44404	0.0145237	0.182697
RASGRP3	573.953	0.403233	0.164964	2.44438	0.0145103	0.182697
ZNF217	156.293	0.331407	0.135505	2.44571	0.0144567	0.182697
CCNE2	96.9584	0.291884	0.119378	2.44504	0.0144837	0.182697
KCNH8	548.159	0.407757	0.166747	2.44537	0.0144705	0.182697
LOC105373429	29.3473	-0.369913	0.151356	-2.444	0.0145254	0.182697
SIMC1	147.804	-0.202811	0.0829985	-2.44355	0.0145435	0.182796
CCDC144A	365.695	-0.486882	0.199326	-2.44264	0.0145802	0.183128
KCTD16	2473.08	-0.424293	0.173723	-2.44236	0.0145917	0.183145
ODAD1	13.902	0.688435	0.282056	2.44078	0.0146557	0.183454
FBXL18	352.6	-0.304276	0.124652	-2.44102	0.014646	0.183454
BAG4	950.748	-0.32039	0.131228	-2.44147	0.0146275	0.183454
IFNLR1	34.3082	0.28909	0.118444	2.44073	0.0146574	0.183454
SEMA6A	771.001	0.255964	0.104943	2.43906	0.0147254	0.183929
ITPRID2	3872.25	0.340572	0.139707	2.43776	0.0147784	0.183929
LRFN2	213.8	-0.400818	0.164436	-2.43753	0.014788	0.183929
CHTOP	593.989	0.181708	0.0745266	2.43817	0.014762	0.183929
FOXG1	518.238	-0.224022	0.0919044	-2.43755	0.0147872	0.183929
TGIF1	121.296	0.36682	0.150397	2.43901	0.0147277	0.183929
HSPD1P12	11.3813	-0.488325	0.200335	-2.43754	0.0147875	0.183929
SP2-DT	28.3659	0.304678	0.124958	2.43825	0.0147585	0.183929
DKFZp451B082	98.4077	0.335508	0.137575	2.43873	0.0147391	0.183929
GJB1	127.804	0.636808	0.261317	2.43692	0.0148131	0.184072
CRNDE	45.1645	0.692532	0.284204	2.43675	0.0148201	0.184072
USP9X	4111.06	0.175865	0.0722138	2.43534	0.0148777	0.184531
ITGBL1	13.3965	0.594673	0.244165	2.43553	0.0148699	0.184531
FBXL20	1182.64	-0.162387	0.066694	-2.43481	0.0148995	0.184673
DAPK2	134.186	0.34716	0.142631	2.43397	0.0149341	0.184939
NIPAL2	412.95	-0.410412	0.168666	-2.43329	0.0149623	0.184939
HPRT1	412.29	-0.369309	0.151773	-2.4333	0.0149619	0.184939
JAM3	1035.88	0.321649	0.132177	2.43347	0.0149551	0.184939
CACNA1A	1359.49	-0.364975	0.150013	-2.43296	0.0149759	0.184979
STAMBPL1	495.015	-0.229479	0.0943572	-2.43202	0.0150147	0.18533
ASB2	30.8415	-0.503266	0.206984	-2.43142	0.0150396	0.185381
SEMA4A	291.959	-0.373685	0.153684	-2.43152	0.0150358	0.185381
PRKAR2B	1134.54	-0.367786	0.151286	-2.43105	0.0150549	0.185431
CD81	1739.83	0.242188	0.0996481	2.43043	0.0150809	0.185431
TIMM22	192.848	-0.195116	0.0802837	-2.43033	0.0150851	0.185431
PRR14L	1324.99	-0.116623	0.0479857	-2.43036	0.0150839	0.185431
CRYAB	1937.29	0.525447	0.216303	2.42922	0.0151312	0.185764
RPL5P14	31.9164	-0.485723	0.199953	-2.42918	0.015133	0.185764
RFX2	127.421	0.325812	0.134163	2.42849	0.015162	0.185865
SCN1A	1757.31	-0.475685	0.195862	-2.42867	0.0151541	0.185865
MDK	47.7314	0.555388	0.228739	2.42804	0.0151806	0.185965
RPL17P29	26.6785	-0.318332	0.131122	-2.42776	0.0151925	0.185983
B4GALT6	569.218	-0.399646	0.164646	-2.42731	0.0152113	0.186023
ESYT3	313.589	-0.226218	0.0932019	-2.42718	0.0152165	0.186023
FAM216A	184.144	-0.222338	0.0916141	-2.4269	0.0152286	0.186043
PLP1	33764.9	0.513614	0.211678	2.42639	0.0152498	0.186047
LHX2-AS1	27.0792	-0.435671	0.179554	-2.4264	0.0152493	0.186047
CTPS2	222.513	0.205096	0.084545	2.42588	0.0152714	0.186057
LOC100129434	38.2535	0.270126	0.111345	2.42603	0.0152649	0.186057
H2BC5	141.03	0.283115	0.116732	2.42534	0.0152942	0.186208
MITF	213.809	0.244122	0.100695	2.42437	0.0153348	0.186448
LINC02210	716.649	-0.251709	0.103817	-2.42456	0.015327	0.186448
ALDH7A1	1253.48	0.250131	0.103203	2.42367	0.0153647	0.1865
TUBA1A	3499.78	0.453489	0.187117	2.42356	0.0153694	0.1865
POFUT2	148.795	0.221028	0.0912008	2.42353	0.0153703	0.1865
CAV2	186.4	0.322656	0.133203	2.42229	0.0154229	0.186603
ADAMTS14	58.535	0.575273	0.23752	2.422	0.0154353	0.186603
CNKSR2	3001.46	-0.323286	0.133453	-2.42248	0.0154151	0.186603
S100A10	81.4623	0.454998	0.187868	2.42191	0.0154393	0.186603
CHROMR	368.026	-0.23247	0.0959875	-2.42187	0.0154407	0.186603
RPL9P17	15.8145	-0.501173	0.206938	-2.42186	0.0154415	0.186603
SGO2	67.2086	0.23814	0.098341	2.42157	0.0154537	0.186624
PCDH7	2027.89	-0.321625	0.132863	-2.42072	0.0154897	0.186932
NKX2-2	43.8606	0.276586	0.11427	2.42047	0.0155006	0.186938
TPR	2403.52	0.149298	0.0617184	2.41902	0.0155624	0.187172
MAST1	772.137	-0.389362	0.16091	-2.41975	0.0155312	0.187172
SERPINB6	688.973	0.242482	0.100243	2.41894	0.0155659	0.187172
JAKMIP1	62.9519	-0.310413	0.128334	-2.41879	0.0155723	0.187172
LRRC3B	278.75	-0.282996	0.116997	-2.41884	0.0155702	0.187172
PRICKLE2-AS1	28.9208	-0.313634	0.129692	-2.41829	0.0155937	0.187302
SLC35B2	167.195	0.24014	0.0993166	2.41793	0.0156093	0.187364
TCTN3	207.702	0.172341	0.0712856	2.41762	0.0156225	0.187397
FBXO7	1190.23	0.222391	0.0921161	2.41425	0.0157677	0.187579
ST13	2163.37	0.246412	0.102088	2.41371	0.0157909	0.187579
KHDRBS3	1119.21	-0.285613	0.118335	-2.4136	0.0157959	0.187579
SLC19A3	111.356	0.44781	0.185416	2.41517	0.0157279	0.187579
TRPM2	454.11	-0.342556	0.141893	-2.41419	0.0157704	0.187579
THSD7B	51.4661	-0.246797	0.102299	-2.41251	0.015843	0.187579
LINC01600	19.9002	0.394585	0.163446	2.41416	0.0157714	0.187579
MEI1	16.0275	-0.374436	0.15502	-2.4154	0.0157178	0.187579
GPR37	938.559	0.486262	0.201586	2.41218	0.0158574	0.187579
ZDHHC21	1961.75	-0.218295	0.0904643	-2.41305	0.0158198	0.187579
ORAI3	35.2016	0.266831	0.110619	2.41216	0.0158581	0.187579
NIM1K	192.38	-0.170987	0.0708764	-2.41247	0.0158447	0.187579
RTKN2	49.0663	-0.46311	0.191829	-2.41418	0.0157705	0.187579
KCNK12	284.708	-0.318504	0.132032	-2.41233	0.0158508	0.187579
HYAL3	25.9998	-0.400786	0.166114	-2.41272	0.015834	0.187579
CCDC152	91.0025	0.32393	0.13412	2.41522	0.0157256	0.187579
LINC00937	54.825	-0.349839	0.144823	-2.41563	0.0157078	0.187579
MTHFD1P1	21.3521	-0.319901	0.132405	-2.41607	0.015689	0.187579
BDNF-AS	131.239	0.235246	0.097514	2.41244	0.0158463	0.187579
CDH18-AS1	9.39978	-0.463832	0.19206	-2.41504	0.0157334	0.187579
GAN	899.137	0.161139	0.0667482	2.41413	0.0157728	0.187579
ATXN3	696.319	-0.127222	0.0527758	-2.41062	0.0159253	0.188149
ESRRG	296.136	-0.26921	0.111679	-2.41058	0.0159274	0.188149
GSTP1	617.947	0.295523	0.122631	2.40985	0.0159592	0.188401
DNALI1	163.756	0.280967	0.116631	2.40903	0.0159951	0.188452
SALL2	398.846	0.220143	0.0913723	2.4093	0.015983	0.188452
YJEFN3	75.3355	-0.336203	0.139556	-2.40909	0.0159924	0.188452
LINC02613	28.3086	-0.346725	0.143955	-2.40856	0.0160158	0.188571
OR2AG2	16.3968	-0.381364	0.158366	-2.40811	0.0160353	0.188676
SDC4	1087.15	0.377929	0.156983	2.40745	0.0160645	0.188781
EFCAB5	51.1891	-0.259717	0.107882	-2.40743	0.0160654	0.188781
SP110	108.949	0.274063	0.113904	2.40608	0.0161246	0.189353
CBLN2	443.012	-0.479171	0.199213	-2.40532	0.0161583	0.189488
NRG1	160.35	-0.358301	0.148955	-2.40543	0.0161532	0.189488
SMIM10	46.4699	0.315926	0.131357	2.4051	0.0161679	0.189488
CUX2	372.522	-0.394556	0.164067	-2.40485	0.0161791	0.189494
CRTC3-AS1	16.4726	0.319695	0.132981	2.40407	0.0162138	0.189777
FBXO31	597.449	-0.222815	0.0927025	-2.40355	0.0162369	0.189922
ZNF185	70.3214	0.221239	0.0920741	2.40283	0.0162687	0.189922
MRTFA	496.493	-0.254059	0.105729	-2.40294	0.016264	0.189922
LINC01608	337.739	0.508922	0.21178	2.40306	0.0162584	0.189922
ABCB1	540.106	0.396603	0.165111	2.40203	0.0163043	0.19009
ARIH2	789.5	0.112221	0.046715	2.40224	0.0162948	0.19009
LOC105376654	131.715	-0.390728	0.1627	-2.40153	0.0163266	0.190225
LINC00943	9.95999	-0.521678	0.217275	-2.401	0.0163504	0.190254
EXOSC6	1092.53	-0.218231	0.0908907	-2.40103	0.016349	0.190254
RPL12	967.93	0.224734	0.0936286	2.40027	0.0163829	0.190509
IL18R1	64.7366	0.628248	0.261776	2.39995	0.0163975	0.190534
SPATA6	392.646	0.253131	0.105482	2.39975	0.0164064	0.190534
PLTP	436.637	0.284234	0.118591	2.39675	0.0165411	0.190692
CYTH1	1090.12	0.162849	0.0679399	2.39695	0.0165321	0.190692
BAZ2B	2881.76	0.206908	0.0862945	2.3977	0.0164986	0.190692
LMO2	218.965	0.337997	0.140903	2.3988	0.0164489	0.190692
CPNE2	367.307	0.258453	0.107815	2.39719	0.0165214	0.190692
SCD5	4277.78	0.126512	0.052793	2.39638	0.0165579	0.190692
MTMR12	806.171	-0.178814	0.0746188	-2.39636	0.0165588	0.190692
TTC39B	711.041	-0.22264	0.0928522	-2.39779	0.0164943	0.190692
NPM2	256.127	-0.31862	0.132821	-2.39887	0.0164459	0.190692
STARD9	1031.79	0.257832	0.107536	2.39762	0.016502	0.190692
B3GALT1	317.232	-0.226438	0.0944899	-2.39643	0.0165558	0.190692
ZNF536	649.243	0.328306	0.136955	2.39718	0.0165218	0.190692
SORBS2-AS1	48.8699	-0.366586	0.152868	-2.39805	0.0164824	0.190692
TMED4	769.01	0.137662	0.0574693	2.3954	0.0166021	0.191068
IFI35	51.8092	0.302203	0.126184	2.39494	0.0166233	0.19117
RPL22	602.977	0.178536	0.0746105	2.39291	0.0167152	0.19117
HSPA12B	43.9846	0.417568	0.174396	2.39436	0.0166494	0.19117
DZIP1	1224.54	-0.136971	0.0572117	-2.39412	0.0166604	0.19117
H2AC6	573.168	0.253502	0.105941	2.39285	0.0167179	0.19117
NGRN	1065.76	-0.196022	0.0818921	-2.39367	0.016681	0.19117
C8orf34-AS1	14.2106	0.47229	0.197301	2.39376	0.0166768	0.19117
LOC105374524	50.577	-0.581848	0.243148	-2.39298	0.0167121	0.19117
DDX19A-DT	15.7927	0.386815	0.16157	2.3941	0.016661	0.19117
LRRC37A17P	14.5813	-0.397523	0.166088	-2.39344	0.016691	0.19117
SLC35G1	36.5667	0.294098	0.122928	2.39245	0.0167364	0.191259
CLCN2	129.695	0.265919	0.111197	2.39142	0.0167834	0.191349
POC1B	493.829	0.279542	0.116892	2.39144	0.0167823	0.191349
ZNF827	498.899	-0.123736	0.0517436	-2.39134	0.0167871	0.191349
CLCN3P1	61.7226	-0.256212	0.107135	-2.39148	0.0167807	0.191349
PLD1	741.209	0.315326	0.13196	2.38956	0.0168686	0.192068
PHLPP1	1843.07	0.24051	0.10066	2.38933	0.016879	0.192068
ANXA4	251.486	0.198972	0.0832778	2.38926	0.0168824	0.192068
KIAA0087	25.8313	-0.44029	0.184307	-2.38889	0.0168992	0.192137
CENPUP2	13.2124	-0.430543	0.180251	-2.38857	0.0169139	0.192182
EVPL	5.3384	-0.624822	0.261628	-2.38821	0.0169308	0.192252
ARAF	126.026	0.185044	0.0775096	2.38737	0.0169693	0.192419
ERF	184.289	0.233501	0.0978167	2.38713	0.0169804	0.192419
CRISPLD1	141.175	0.53229	0.223021	2.38672	0.0169994	0.192419
ZNF543	278.452	-0.134877	0.056509	-2.38683	0.0169946	0.192419
NDUFA9P1	44.0106	-0.241179	0.101027	-2.38728	0.0169735	0.192419
HRH1	215.478	-0.272666	0.114259	-2.38639	0.0170147	0.192471
MT1G	140.063	0.491755	0.206116	2.38582	0.017041	0.192521
RPL4	4204.41	0.193322	0.0810338	2.38569	0.0170471	0.192521
MX2	53.2611	0.3639	0.152541	2.3856	0.0170515	0.192521
TDRD3	578.632	0.188353	0.0790211	2.38358	0.017145	0.192968
MGAT3	1013.09	-0.271117	0.1137	-2.38448	0.0171031	0.192968
TDRD12	19.8935	0.470093	0.197179	2.38409	0.0171214	0.192968
RBMXL1	437.26	0.161958	0.0679392	2.38387	0.0171316	0.192968
RPSAP35	7.30306	-0.881369	0.369749	-2.38369	0.0171399	0.192968
RPS7	1222.12	0.242372	0.1017	2.3832	0.0171628	0.193047
ROBO3	144.171	0.284048	0.119217	2.38261	0.0171905	0.193236
GCNT4	198.256	-0.346088	0.145333	-2.38134	0.0172497	0.19378
MIR124-2HG	731.447	-0.419548	0.176217	-2.38086	0.0172722	0.193911
NUMBL	291.571	-0.284714	0.119631	-2.37993	0.0173157	0.194278
FADS6	60.0007	-0.342864	0.144086	-2.37958	0.0173324	0.194343
ST7	293.271	-0.163592	0.0687593	-2.3792	0.0173503	0.194421
DMBT1	15.0427	0.68709	0.28891	2.37821	0.0173969	0.194821
PITPNM2	642.414	-0.313404	0.131827	-2.37738	0.0174359	0.194892
VHL	340.729	-0.113762	0.0478497	-2.37749	0.0174311	0.194892
LPAR1	2283.52	0.329791	0.138701	2.3777	0.0174208	0.194892
ANKRD34C-AS1	165.021	-0.299356	0.125936	-2.37705	0.0174516	0.194945
TMOD2	9517.11	-0.21151	0.0890298	-2.37572	0.0175146	0.19548
PKDREJ	33.3074	0.451854	0.190227	2.37534	0.0175327	0.19548
SLC4A10	2609.9	-0.472491	0.198933	-2.37512	0.0175432	0.19548
DHTKD1	477.859	0.147896	0.0622651	2.37527	0.0175362	0.19548
SPX	431.078	0.404067	0.170147	2.37481	0.0175578	0.195487
ENPP2	2238.87	0.588864	0.248045	2.37402	0.0175958	0.195487
SETD7	1499.87	0.170266	0.0717224	2.37396	0.0175986	0.195487
HSPE1P27	17.869	-0.333076	0.140284	-2.37431	0.017582	0.195487
R3HDM2P1	55.461	0.320147	0.134852	2.37406	0.0175937	0.195487
TRIM56	376.757	0.417195	0.175765	2.37359	0.017616	0.195559
KLHL20	262.816	0.166823	0.0703437	2.37154	0.0177143	0.195742
SRPK1	431.586	-0.182105	0.0768288	-2.37028	0.0177748	0.195742
STAT5A	104.397	0.299613	0.126353	2.37124	0.0177283	0.195742
RPS6KC1	1562.38	-0.189247	0.0797532	-2.37291	0.0176487	0.195742
SGSM2	1314.91	-0.292303	0.12331	-2.37048	0.0177651	0.195742
SYPL2	19.6199	-0.455189	0.191976	-2.37107	0.0177365	0.195742
NAT8	11.6716	-0.366999	0.154738	-2.37174	0.0177043	0.195742
PARP8	674.826	-0.196759	0.0829535	-2.37192	0.017696	0.195742
SHH	26.4034	-0.326153	0.137569	-2.37082	0.0177486	0.195742
ZBTB5	245.041	0.141455	0.0596784	2.37028	0.0177746	0.195742
SMARCE1P5	24.3648	-0.440458	0.185719	-2.37163	0.0177096	0.195742
CNIH3-AS2	27.1124	-0.355679	0.149949	-2.372	0.0176923	0.195742
LINC02371	43.2926	-0.28327	0.119503	-2.37041	0.0177683	0.195742
SPTLC3	83.1132	0.491133	0.207262	2.36962	0.0178064	0.195969
NETO1-DT	81.0372	-0.358881	0.151491	-2.36899	0.017837	0.196185
DOCK1	1597.66	0.24506	0.103468	2.36847	0.0178618	0.196337
LMO3	3086.62	-0.311868	0.131765	-2.36686	0.0179399	0.196345
ITM2A	591.1	0.416519	0.176109	2.36513	0.018024	0.196345
AACS	692.578	-0.271522	0.11474	-2.3664	0.0179619	0.196345
C5	246.202	0.244769	0.103513	2.36461	0.0180493	0.196345
ECHDC3	25.1148	0.399782	0.168894	2.36705	0.0179303	0.196345
G6PC3	155.587	0.19429	0.0821579	2.36484	0.018038	0.196345
CNTN5	404.316	-0.422109	0.178365	-2.36655	0.017955	0.196345
UEVLD	347.134	0.191066	0.0808	2.36467	0.0180459	0.196345
KCNS2	339.89	-0.444588	0.187842	-2.36682	0.0179418	0.196345
KCNJ6	1320.77	-0.388956	0.164416	-2.36568	0.0179969	0.196345
WRN	478.724	0.162054	0.0684757	2.36659	0.0179526	0.196345
UGP2	1731.1	-0.199454	0.0842993	-2.36602	0.0179802	0.196345
RMDN1	683.26	0.198517	0.083946	2.36481	0.0180392	0.196345
MAML2	420.931	0.282114	0.119302	2.36471	0.0180441	0.196345
LINC01821	59.9826	-0.615027	0.26004	-2.36513	0.0180238	0.196345
PVT1	173.785	-0.265916	0.112294	-2.36805	0.0178823	0.196345
LOC105370586	54.7541	-0.362441	0.153092	-2.36748	0.0179097	0.196345
CACNB2	769.486	-0.219564	0.0928684	-2.36425	0.0180668	0.196416
GLS	3776.61	-0.346354	0.146629	-2.36211	0.0181711	0.197408
LRRC10B	74.8412	-0.433701	0.183622	-2.36193	0.0181802	0.197408
SPAG9	5603.71	0.164965	0.0698617	2.3613	0.0182109	0.197439
SLC16A6	67.3378	0.464615	0.196808	2.36075	0.0182382	0.197439
SP1	919.459	0.211436	0.089532	2.36157	0.0181979	0.197439
CFI	24.3832	0.588268	0.249169	2.36092	0.0182296	0.197439
CD24	171.093	0.581335	0.246205	2.36119	0.0182166	0.197439
LINC01776	18.2917	-0.485981	0.205952	-2.35968	0.0182905	0.197765
LIFR-AS1	101.117	0.28558	0.121024	2.3597	0.0182899	0.197765
FMNL3	668.691	0.226392	0.0959637	2.35914	0.0183172	0.197821
DPF3	180.939	0.215792	0.0914711	2.35913	0.0183178	0.197821
CHD5	2223.28	-0.42069	0.178363	-2.35862	0.0183432	0.197959
SLC16A9	493.988	0.390115	0.165429	2.3582	0.0183638	0.197959
BRINP2	683.802	-0.34329	0.145573	-2.35821	0.0183635	0.197959
PPP1R36	23.405	0.39335	0.166854	2.35746	0.0184007	0.198117
LCTL	17.0637	0.380413	0.161359	2.35756	0.0183954	0.198117
RGS17	419.712	-0.224222	0.0951308	-2.35699	0.018424	0.19813
GTPBP1	478.249	0.209179	0.0887467	2.35703	0.0184217	0.19813
LINC01265	23.4607	0.431098	0.182925	2.35669	0.0184386	0.198168
CDHR2	58.1984	-0.383608	0.162802	-2.35628	0.0184588	0.198266
ARHGAP44	574.515	-0.240715	0.102226	-2.35474	0.0185356	0.198494
HRH3	123.07	-0.373696	0.158685	-2.35496	0.0185249	0.198494
POLA1	391.922	0.198969	0.0844929	2.35486	0.0185296	0.198494
DENND2A	327.903	0.262012	0.111233	2.35552	0.0184967	0.198494
C10orf105	60.1244	0.708481	0.300834	2.35506	0.0185199	0.198494
NAALAD2	523.13	-0.237804	0.101012	-2.35421	0.0185621	0.1985
TSPAN8	30.4979	0.68519	0.29108	2.35396	0.0185748	0.1985
DCBLD1	171.788	-0.244337	0.103787	-2.35422	0.0185616	0.1985
LITATS1	18.2662	0.354271	0.150508	2.35384	0.0185806	0.1985
NDRG2	6425.41	0.197549	0.0839482	2.35323	0.0186111	0.198589
NPAS2	405.685	-0.241609	0.102664	-2.35339	0.0186029	0.198589
SLC36A1	427.355	-0.251119	0.106791	-2.3515	0.0186981	0.198923
LRIG1	1835.12	0.226851	0.096468	2.35156	0.0186947	0.198923
SYBU	947.954	-0.275679	0.117209	-2.35204	0.018671	0.198923
HHEX	34.6636	0.362557	0.154161	2.35181	0.0186824	0.198923
MAP6	790.344	-0.206038	0.0875998	-2.35203	0.0186712	0.198923
BTN2A2	61.7308	0.362419	0.154175	2.3507	0.0187381	0.19923
BATF3	38.3262	-0.28508	0.12135	-2.34924	0.0188116	0.199347
MYH15	127.503	0.32472	0.138221	2.34927	0.01881	0.199347
DIS3L	570.806	0.135701	0.0577626	2.34929	0.0188091	0.199347
SH3TC2	793.517	0.392743	0.167151	2.34964	0.0187917	0.199347
LRRC8C-DT	336	0.260032	0.110692	2.34916	0.018816	0.199347
EPB41L4A-DT	8.2461	0.441654	0.187998	2.34924	0.0188115	0.199347
SLC16A7	706.911	-0.332082	0.141448	-2.34773	0.0188884	0.199531
RDX	2168.08	0.28815	0.12271	2.34822	0.0188633	0.199531
ZNF675	265.008	-0.184791	0.0787112	-2.34771	0.0188892	0.199531
ARPC1AP1	31.6054	-0.42345	0.180343	-2.34803	0.0188732	0.199531
LOC105370500	55.9718	0.305531	0.130116	2.34814	0.0188672	0.199531
SYPL1	477.56	0.387601	0.165117	2.34744	0.0189032	0.199561
CRTAC1	111.889	-0.339538	0.144673	-2.34693	0.0189289	0.199648
CLEC1A	26.7305	0.491793	0.209556	2.34683	0.0189337	0.199648
TRAF4	114.425	0.267971	0.114197	2.34656	0.0189474	0.199674
AK2	492.358	0.14064	0.059975	2.34498	0.0190281	0.199736
OPRK1	252.987	-0.39724	0.169396	-2.34504	0.0190253	0.199736
CTSH	471.136	0.28178	0.120166	2.34491	0.0190315	0.199736
RASL11A	19.3465	0.308415	0.131491	2.34552	0.0190008	0.199736
ADAM20	117.243	-0.223859	0.0954188	-2.34607	0.0189726	0.199736
DPYS	15.1998	-0.362922	0.154755	-2.34514	0.0190197	0.199736
PKD1L1	81.7164	-0.275607	0.117496	-2.34566	0.0189932	0.199736
ATAD2B	762.449	0.15752	0.0671827	2.34465	0.0190451	0.199761
UNC5B	481.021	0.253879	0.108456	2.34085	0.0192401	0.200547
ADGRD1	69.5967	0.403982	0.172659	2.33978	0.0192953	0.200547
SLC16A10	166.481	-0.202656	0.0865584	-2.34126	0.0192186	0.200547
ACVR1	244.824	0.230187	0.0983528	2.34042	0.019262	0.200547
PADI2	1902.25	0.275102	0.117498	2.34132	0.0192154	0.200547
MOSPD2	408.761	0.298289	0.127479	2.33992	0.019288	0.200547
GFOD2	368.895	-0.203291	0.0868402	-2.34097	0.0192336	0.200547
LIX1	523.582	0.360092	0.153868	2.34027	0.0192699	0.200547
GRM1	582.753	-0.356456	0.152178	-2.34237	0.0191619	0.200547
MSS51	87.9196	-0.258469	0.110349	-2.34228	0.0191662	0.200547
GPRIN1	539.78	-0.302863	0.129337	-2.34165	0.0191985	0.200547
PJVK	60.983	0.221114	0.0944789	2.34035	0.0192656	0.200547
TRIM59	194.82	0.509504	0.217765	2.33969	0.0192996	0.200547
IRF9	40.5332	0.307203	0.131255	2.34051	0.0192576	0.200547
RPS3AP43	10.7961	-0.412646	0.176341	-2.34005	0.0192811	0.200547
ZNF850	89.2129	0.19198	0.0819707	2.34206	0.0191776	0.200547
HNRNPUL2	412.872	-0.169567	0.0724883	-2.33923	0.0193235	0.200679
DAAM2-AS1	122.249	0.387893	0.165866	2.33859	0.0193566	0.200906
NUDT12	340.701	0.321704	0.137601	2.33794	0.0193903	0.201059
AA06	16.1834	-0.514044	0.219877	-2.33787	0.0193938	0.201059
FBXW7	2793.14	-0.390392	0.167021	-2.33738	0.0194194	0.201091
SPAG17	51.0748	0.818851	0.350309	2.33751	0.0194125	0.201091
HCG27	38.658	-0.282698	0.120988	-2.33659	0.0194608	0.201403
RIMS4	810.062	-0.313649	0.134401	-2.33367	0.0196128	0.202166
PRRG1	617.647	0.303105	0.12987	2.33391	0.0196006	0.202166
DEPTOR	309.294	0.237675	0.101828	2.33408	0.0195917	0.202166
CCDC89	17.2776	0.339476	0.145407	2.33466	0.0195609	0.202166
ANKFY1	1294.91	0.147785	0.0633277	2.33366	0.0196137	0.202166
PABPC1L2A	17.5569	-0.434067	0.185907	-2.33486	0.0195508	0.202166
C16orf95	16.1989	-0.339572	0.145483	-2.3341	0.0195906	0.202166
SHF	163.946	-0.231325	0.0991531	-2.33301	0.0196478	0.202401
HEBP1	117.676	0.16993	0.072859	2.33232	0.019684	0.202488
SFR1	75.1885	0.306149	0.13126	2.33239	0.0196804	0.202488
CCDC8	48.3165	0.451003	0.193399	2.33198	0.0197016	0.202488
TAS2R40	16.2768	0.435695	0.186821	2.33215	0.0196926	0.202488
CHRD	383.967	-0.355097	0.152307	-2.33145	0.0197297	0.20255
TTYH3	620.629	-0.351556	0.150803	-2.33122	0.0197416	0.20255
DSCAM	650.536	-0.211676	0.0907971	-2.3313	0.0197374	0.20255
PAX6	250.748	0.267701	0.114941	2.32904	0.0198569	0.202911
LXN	38.2615	0.226676	0.0973344	2.32884	0.0198677	0.202911
IL13RA1	545.04	0.305951	0.131344	2.32939	0.0198382	0.202911
ACY3	15.9263	0.756809	0.324926	2.32917	0.0198501	0.202911
ADAMDEC1	7.01905	-0.490302	0.21045	-2.32978	0.019818	0.202911
MYOCD	32.5874	-0.605986	0.260156	-2.32932	0.0198423	0.202911
TMTC2	1238.65	0.291667	0.125213	2.32937	0.0198397	0.202911
FAM167A-AS1	16.8374	0.486738	0.208887	2.33015	0.019798	0.202911
CDKN1C	212.97	0.483401	0.207598	2.32854	0.0198834	0.202956
HSD11B1L	177.772	-0.321709	0.138182	-2.32816	0.0199037	0.203047
ADGRE5	55.21	0.348862	0.149882	2.32759	0.0199341	0.203241
COL5A3	605.788	-0.376367	0.161791	-2.32626	0.0200048	0.203765
GRM6	45.2531	-0.371275	0.159621	-2.32598	0.0200197	0.203765
LOC100419356	17.6648	-0.437617	0.188129	-2.32615	0.0200104	0.203765
SUCO	787.698	0.140273	0.0603472	2.32444	0.0201021	0.203907
SHANK2	1169.35	-0.303747	0.130647	-2.32495	0.0200748	0.203907
CYB5A	170.791	0.200617	0.0862766	2.32528	0.0200571	0.203907
RPSAP23	16.3989	-0.533575	0.229517	-2.32477	0.0200842	0.203907
LINC01252	105.86	-0.317769	0.136651	-2.32541	0.0200502	0.203907
PARTICL	25.2767	0.318811	0.137145	2.32463	0.020092	0.203907
RAB13	28.6832	0.385238	0.165779	2.32381	0.0201355	0.20413
NOP53	384.678	0.224685	0.0967184	2.32309	0.0201744	0.204293
CIR1P2	18.7825	0.682972	0.29397	2.32327	0.0201647	0.204293
MSANTD1	71.7437	-0.35172	0.151424	-2.32275	0.0201928	0.204364
HOOK1	571.921	-0.356843	0.153659	-2.3223	0.0202167	0.20449
THPO	22.5546	-0.372953	0.160611	-2.32209	0.0202283	0.204491
COA4	148.826	0.207801	0.0895049	2.32168	0.0202504	0.204599
UPP2	91.2684	-0.243034	0.104726	-2.32067	0.0203049	0.204877
NTN1	103.11	0.321782	0.138689	2.32017	0.0203314	0.204877
CD63	876.185	0.262563	0.11315	2.32048	0.0203147	0.204877
MDM4	1819.14	0.169222	0.0729372	2.3201	0.0203352	0.204877
CTAGE14P	44.9105	-0.278774	0.120137	-2.32046	0.020316	0.204877
HIP1R	1348.96	0.246782	0.106385	2.31972	0.0203562	0.204973
LINC00951	14.798	-0.589504	0.254211	-2.31896	0.0203974	0.205272
TESK2	129.726	0.229257	0.0990135	2.31541	0.0205903	0.205363
YJU2B	185.517	0.216995	0.093697	2.31592	0.0205627	0.205363
GORASP2	258.495	0.156057	0.067384	2.31593	0.020562	0.205363
TCEANC2	299.775	0.191938	0.0828341	2.31713	0.0204964	0.205363
TSHZ3	270.479	-0.256399	0.110613	-2.31799	0.02045	0.205363
FADS1	1332.36	0.237266	0.102453	2.31586	0.0205658	0.205363
POGLUT3	197.498	0.281502	0.121502	2.31686	0.0205115	0.205363
SOX2	790.734	0.176746	0.0763022	2.31639	0.0205369	0.205363
FAM86B1	56.1874	-0.324176	0.139892	-2.31733	0.020486	0.205363
LIPJ	11.5697	0.504502	0.217887	2.31543	0.0205895	0.205363
LINC02347	70.5302	-0.464801	0.20072	-2.31567	0.0205761	0.205363
LINC03013	198.319	0.420669	0.181624	2.31615	0.0205499	0.205363
SHISA9	452.933	-0.356911	0.154078	-2.31642	0.0205352	0.205363
OR2W3	7.68001	-0.568452	0.245457	-2.31589	0.0205643	0.205363
MSANTD2-AS1	112.105	0.224947	0.0970862	2.31698	0.0205046	0.205363
TTC23L-AS1	15.2757	0.323194	0.139484	2.31706	0.0205005	0.205363
APLNR	957.601	0.642649	0.27761	2.31494	0.0206164	0.205373
TNFAIP8L1	183.279	-0.277183	0.119729	-2.31508	0.0206085	0.205373
GRIN3A	300.207	-0.30619	0.132277	-2.31477	0.0206258	0.205373
MYCL	22.1381	0.293416	0.126809	2.31385	0.020676	0.205405
PRPF38A	483.119	0.150822	0.0652054	2.31303	0.0207209	0.205405
RNF207	163.249	-0.365802	0.158108	-2.31362	0.0206885	0.205405
PBXIP1	1868.57	0.252321	0.109076	2.31327	0.0207079	0.205405
TMEM154	34.1074	0.281789	0.121785	2.31382	0.0206776	0.205405
VMAC	74.2165	0.271154	0.117176	2.31407	0.0206638	0.205405
ZDHHC11	168.046	0.397582	0.171789	2.31437	0.0206474	0.205405
MAML3	124.393	0.195703	0.0846079	2.31306	0.0207193	0.205405
ARSD	140.979	0.277968	0.120206	2.31243	0.020754	0.205471
C7orf25	29.2761	-0.292899	0.126671	-2.31228	0.0207621	0.205471
KCNMA1-AS1	181.446	-0.280626	0.12135	-2.31254	0.020748	0.205471
CBX6	3010.24	-0.253758	0.109759	-2.31195	0.0207805	0.205539
DERA	151.471	0.276958	0.119866	2.31056	0.0208569	0.20584
WIPI1	125.186	0.178178	0.0771012	2.31096	0.0208348	0.20584
CDC14B	1131.05	0.225714	0.0976985	2.31032	0.0208707	0.20584
GRHL2	12.2962	-0.503595	0.21802	-2.30985	0.0208962	0.20584
JPH4	1861.66	-0.301854	0.130673	-2.31	0.0208882	0.20584
RAB15	683.957	-0.312831	0.135437	-2.30978	0.0209002	0.20584
GRIK3	545.819	-0.274026	0.118579	-2.31091	0.020838	0.20584
MYD88	57.949	0.341316	0.147773	2.30973	0.020903	0.20584
C19orf12	575.281	-0.200982	0.0870369	-2.30915	0.020935	0.206042
EHD1	232.828	0.238258	0.103233	2.30795	0.021002	0.206587
SLC5A6	207.105	0.242775	0.105215	2.30741	0.0210317	0.206641
FAM111A	221.775	0.290053	0.125726	2.30702	0.0210537	0.206641
ANKDD1A	245.995	-0.214873	0.0931208	-2.30746	0.0210291	0.206641
KAZN-AS1	84.7649	-0.294896	0.127821	-2.3071	0.0210495	0.206641
SHANK2-AS1	70.2925	-0.412192	0.178713	-2.30645	0.0210855	0.206839
PATL2	12.3629	0.490296	0.212624	2.30593	0.0211144	0.207009
MCC	697.18	0.203265	0.0881876	2.30491	0.0211716	0.207456
NELFCD	399.632	0.132112	0.0573478	2.3037	0.0212397	0.208009
MIR137HG	707.807	-0.399005	0.173242	-2.30316	0.0212696	0.208189
LOC107984948	34.6833	0.251426	0.10918	2.30286	0.0212867	0.208242
SPDYE1	31.7679	-0.311022	0.135077	-2.30255	0.021304	0.208296
HOMER3	64.2253	0.27981	0.121543	2.30215	0.021327	0.20831
MAP3K1	460.238	0.220825	0.0959265	2.30202	0.0213339	0.20831
LRRIQ1	116.224	0.472132	0.205105	2.30191	0.0213403	0.20831
MAGT1	731.804	0.26803	0.11646	2.30148	0.0213648	0.208321
CUEDC1	221.018	0.269342	0.117022	2.30163	0.021356	0.208321
SIRT2	1011.8	0.241374	0.104898	2.30103	0.0213901	0.208454
MAPK10-AS1	76.32	-0.266011	0.115621	-2.30072	0.0214076	0.208511
BMPER	219.68	-0.29866	0.129827	-2.30045	0.0214229	0.208547
VSTM2A	898.183	-0.440714	0.191607	-2.3001	0.0214427	0.208626
LNX1	396.905	-0.449466	0.195445	-2.2997	0.0214652	0.208731
SYNE2	1516.13	0.389078	0.169341	2.2976	0.0215847	0.208745
SPG11	1712.73	0.132191	0.0575056	2.29876	0.0215188	0.208745
SPARC	4231.04	0.585368	0.254571	2.29942	0.0214809	0.208745
SSX2IP	1700.84	-0.314026	0.136686	-2.29742	0.0215951	0.208745
NUDT10	137.516	-0.395882	0.172238	-2.29847	0.0215353	0.208745
HSPB8	1168.01	0.364724	0.158728	2.29779	0.0215739	0.208745
GPRC5B	4014.49	0.272909	0.11871	2.29895	0.0215077	0.208745
KNDC1	1360.59	-0.332705	0.144808	-2.29755	0.0215871	0.208745
KCND2	496.298	-0.2954	0.128492	-2.29898	0.0215058	0.208745
RPS15AP3	23.276	-0.354556	0.154309	-2.2977	0.021579	0.208745
DNM3-IT1	20.1511	0.367959	0.160133	2.29784	0.021571	0.208745
LSMEM2	11.7454	0.505036	0.219908	2.29658	0.0216426	0.209091
PAQR8	2198.06	0.259856	0.113171	2.29612	0.0216688	0.209118
UAP1L1	168.466	0.299393	0.130386	2.29622	0.0216635	0.209118
TTC9B	192.288	-0.364547	0.158787	-2.29583	0.0216856	0.209167
PCDH10	1786.26	-0.156279	0.0680849	-2.29535	0.0217129	0.209182
REEP3	915.491	0.311089	0.135538	2.29522	0.0217205	0.209182
ARPP21	1685.12	-0.404794	0.176366	-2.29519	0.0217223	0.209182
KIF21B	1042.54	-0.351826	0.153321	-2.2947	0.0217504	0.209341
PLPP1	294.212	0.218245	0.095159	2.29348	0.0218203	0.209428
KIF3C	2128.61	-0.32104	0.140101	-2.29149	0.0219353	0.209428
ETV3	358.804	0.194007	0.0845685	2.29408	0.0217857	0.209428
LRFN1	74.5074	-0.359991	0.157075	-2.29184	0.0219146	0.209428
POSTN	36.7891	-0.510113	0.222459	-2.29307	0.021844	0.209428
STK32A	310.197	0.293053	0.127883	2.29157	0.0219303	0.209428
CRTAP	1082.3	0.256788	0.111999	2.29276	0.0218616	0.209428
CDK1	12.7363	0.504617	0.219981	2.29392	0.0217952	0.209428
DDX60L	238.482	0.290666	0.126782	2.29266	0.0218678	0.209428
RBM43	98.487	0.315905	0.137753	2.29327	0.0218325	0.209428
ARID2	898.245	0.163761	0.071408	2.29332	0.0218296	0.209428
PRKAR2A-AS1	28.705	0.254964	0.111131	2.29426	0.0217754	0.209428
CSRP1-AS1	25.4983	0.292132	0.127455	2.29204	0.0219034	0.209428
NIFK-AS1	140.168	0.220271	0.0961099	2.29187	0.0219134	0.209428
ALG1L10P	23.0904	-0.415037	0.181099	-2.29177	0.0219186	0.209428
ARID4B	1497.13	0.130224	0.056869	2.2899	0.0220271	0.209784
EMC2	878.104	0.205582	0.0897805	2.28983	0.0220312	0.209784
SYNGR3	516.786	-0.373908	0.163282	-2.28995	0.022024	0.209784
ORMDL1P1	12.4555	-0.496169	0.216635	-2.29034	0.0220016	0.209784
LOC102724612	5.75538	-0.565431	0.246901	-2.29011	0.022015	0.209784
ICAM1	100.684	0.661135	0.288799	2.28926	0.0220642	0.209986
RPEL1	14.9751	-0.446203	0.194961	-2.28868	0.0220979	0.210195
COL6A6	111.789	-0.247449	0.10814	-2.28823	0.0221244	0.210223
PTTG1P2	11.257	-0.581088	0.253943	-2.28827	0.0221221	0.210223
ABCC5	1442.13	-0.192945	0.0843383	-2.28775	0.022152	0.210262
SMIM13	1145.07	-0.231611	0.101239	-2.28776	0.0221517	0.210262
CHPF2	373.54	-0.189828	0.0830658	-2.28528	0.0222966	0.210291
PAK5	346.101	-0.340543	0.149335	-2.28039	0.0225843	0.210291
PLXNA1	1379.51	-0.30265	0.132683	-2.281	0.0225487	0.210291
PLAGL1	135.684	-0.225536	0.0986626	-2.28593	0.0222583	0.210291
GRM4	103.947	-0.335762	0.147194	-2.28109	0.0225434	0.210291
SNX6	758.594	0.219218	0.0961212	2.28064	0.0225698	0.210291
AOC3	22.2898	-0.53685	0.235199	-2.28254	0.0224576	0.210291
EFR3A	2468.63	-0.264242	0.115772	-2.28244	0.0224634	0.210291
TTC9	235.857	-0.254018	0.111157	-2.28522	0.0223002	0.210291
TPMT	288.981	-0.204909	0.0896993	-2.2844	0.0223483	0.210291
PPCDC	59.3427	0.262592	0.114878	2.28583	0.0222641	0.210291
PRDM5	249.735	0.21876	0.0958126	2.28321	0.022418	0.210291
XPR1	947.152	-0.201259	0.0880892	-2.28472	0.0223291	0.210291
MBOAT2	2110.06	0.171762	0.0752633	2.28215	0.0224807	0.210291
IL17RD	364.833	0.241693	0.105763	2.28523	0.0222996	0.210291
ST18	2091.16	0.402586	0.176031	2.28701	0.0221952	0.210291
CFAP100	30.6771	0.48265	0.211213	2.28514	0.0223049	0.210291
ABLIM2	473.3	-0.309139	0.135568	-2.28033	0.0225883	0.210291
SPMIP6	44.0343	0.311532	0.136605	2.28054	0.0225758	0.210291
SLFN5	339.961	0.229381	0.100484	2.28276	0.0224447	0.210291
THEMIS	77.8089	-0.4239	0.185383	-2.28662	0.0222181	0.210291
CD163L1	39.4261	-0.333358	0.146191	-2.28029	0.0225905	0.210291
ZNF664	1773.87	0.1755	0.0769526	2.28062	0.0225708	0.210291
AFMID	233.45	0.260185	0.113996	2.28241	0.0224654	0.210291
CTNNA3	1280.87	0.369119	0.161607	2.28405	0.0223688	0.210291
TENT5C	38.6428	0.409199	0.179278	2.28248	0.0224613	0.210291
SCN5A	29.9335	-0.487451	0.213286	-2.28543	0.0222875	0.210291
ZNF677	173.697	0.202459	0.0886279	2.28438	0.0223495	0.210291
ZNF442	76.8704	0.328757	0.14411	2.2813	0.0225309	0.210291
ITPRIPL1	17.8122	-0.305145	0.133627	-2.28355	0.0223977	0.210291
NAGA	158.64	0.19445	0.0852306	2.28145	0.0225215	0.210291
HSD17B8	30.5311	0.396483	0.17343	2.28613	0.0222468	0.210291
LOC339260	50.4299	-0.349601	0.15306	-2.28407	0.0223672	0.210291
GSN-AS1	210.93	0.358267	0.156766	2.28537	0.0222914	0.210291
MTCYBP43	11.6981	-0.404081	0.17669	-2.28695	0.0221989	0.210291
MAL2-AS1	23.0042	-0.474164	0.207916	-2.28056	0.0225747	0.210291
ZNF407-AS1	265.175	0.302006	0.132272	2.28322	0.0224173	0.210291
PTGIS	57.9379	-0.42881	0.188121	-2.27943	0.0226413	0.210655
SEPTIN10	433.79	0.330715	0.145133	2.27871	0.0226843	0.210945
DOCK9	4035.31	0.153316	0.0673084	2.27782	0.0227374	0.211243
CYP2J2	320.342	0.224139	0.0984027	2.27778	0.02274	0.211243
VSX1	51.2349	0.318964	0.140061	2.27732	0.0227674	0.211376
CA14	56.4058	0.383117	0.168321	2.27611	0.0228392	0.211376
SELENOS	194.902	0.206157	0.0905551	2.27659	0.0228107	0.211376
KLF4	86.596	0.492302	0.216306	2.27595	0.0228489	0.211376
NOC3L	333.772	0.199527	0.0876524	2.27634	0.0228255	0.211376
OR2L13	47.9632	-0.592604	0.260374	-2.27597	0.0228477	0.211376
RANBP17	189.865	0.274555	0.120609	2.2764	0.0228219	0.211376
LINC02150	13.2921	-0.414678	0.182151	-2.27656	0.0228123	0.211376
PIGA	243.193	0.2345	0.103054	2.2755	0.0228762	0.211379
MIR646HG	146.936	0.34653	0.152279	2.27562	0.0228688	0.211379
LINC00326	23.6703	-0.635557	0.279322	-2.27535	0.0228847	0.211379
PLEKHH2	368.453	0.289143	0.127099	2.27495	0.0229091	0.211408
ADAMTS16-DT	49.4719	-0.424249	0.186491	-2.27491	0.0229115	0.211408
RAP2A	2801.42	-0.215042	0.0945452	-2.27449	0.0229366	0.211466
TMEM151B	752.354	-0.307349	0.135133	-2.27441	0.0229415	0.211466
EIF4B	2594.46	0.195846	0.086131	2.27382	0.022977	0.211685
RFC2	90.6927	0.201868	0.0887952	2.27341	0.0230014	0.2118
ZNF501	106.759	0.231792	0.10197	2.27314	0.0230177	0.211841
LINC00158	64.5663	-0.235294	0.103524	-2.27285	0.0230352	0.211893
ZDHHC4	172.124	0.149648	0.0658742	2.27173	0.0231031	0.212236
THAP6	209.391	0.183239	0.0806555	2.27187	0.0230941	0.212236
H1-2	627.936	0.261368	0.115067	2.27145	0.0231199	0.212236
SNAI3-AS1	266.288	-0.307471	0.135354	-2.2716	0.0231106	0.212236
RPL5	2132.95	0.23566	0.103767	2.27104	0.0231445	0.212352
PLAAT4	136.532	0.40725	0.179342	2.2708	0.0231593	0.212379
TLE4	914.683	0.234226	0.103181	2.27006	0.0232041	0.212681
DUBR	656.499	0.27759	0.12232	2.26938	0.0232452	0.212948
MTUS2	416.095	-0.388378	0.171157	-2.26913	0.0232603	0.212977
WEE1	66.1398	0.371767	0.163851	2.26893	0.0232726	0.212981
PIK3CB	961.924	-0.230161	0.101479	-2.26806	0.0233255	0.213029
COL21A1	339.221	0.27613	0.121727	2.26843	0.0233028	0.213029
KIF2C	13.0789	0.335061	0.147701	2.26851	0.023298	0.213029
RPL38	1257.31	0.192915	0.0850551	2.26812	0.0233217	0.213029
DECR1	421.995	0.164018	0.072338	2.26739	0.0233665	0.213255
PPP2R1B	593.598	0.232543	0.102566	2.26726	0.0233741	0.213255
MYCT1	83.8366	0.415169	0.183148	2.26685	0.0233996	0.213379
RBM24	110.795	-0.249043	0.10988	-2.2665	0.0234208	0.213463
GABRQ	106.375	0.66547	0.293647	2.26623	0.0234375	0.213506
FBXO41	1662.5	-0.32649	0.144096	-2.26577	0.0234652	0.21365
MYLIP	296.4	0.171473	0.0756877	2.26554	0.0234797	0.213673
CPT1C	338.247	-0.323474	0.142809	-2.26508	0.0235075	0.21379
KRT8P43	22.7422	-0.375351	0.165722	-2.26494	0.0235165	0.21379
NUP160	531.224	0.15105	0.0667691	2.26227	0.0236804	0.214079
CYP46A1	476.619	-0.250164	0.110524	-2.26343	0.0236091	0.214079
CACNG5	12.8808	0.391751	0.173099	2.26316	0.023626	0.214079
ACTA2	218.159	-0.551335	0.243643	-2.26288	0.0236432	0.214079
RPE65	16.949	0.852901	0.37706	2.26197	0.0236991	0.214079
ABHD13	462.192	-0.21293	0.0941329	-2.26201	0.0236967	0.214079
UTRN	2609.15	0.235728	0.104229	2.26163	0.0237203	0.214079
DDR2	973.061	0.342799	0.15158	2.2615	0.023728	0.214079
PHOSPHO1	28.7362	-0.321005	0.141942	-2.26152	0.0237269	0.214079
MKRN3	91.1935	0.255341	0.112836	2.26294	0.0236396	0.214079
TMEM229B	191.63	-0.208157	0.0920412	-2.26156	0.0237246	0.214079
LENG8-AS1	69.6079	0.242935	0.107379	2.2624	0.0236726	0.214079
RPSAP36	76.4363	0.453613	0.200458	2.26288	0.0236429	0.214079
TMEM220-AS1	16.8107	0.416364	0.183931	2.26369	0.023593	0.214079
RN7SL3	2767.07	0.322774	0.142656	2.26259	0.0236607	0.214079
PPP3CA	4816.6	-0.354403	0.156748	-2.26098	0.0237607	0.214266
NCALD	1093.3	-0.529783	0.234354	-2.26061	0.0237834	0.214362
DIMT1	739.675	0.17923	0.0792962	2.26026	0.0238049	0.214388
NUDT4	823.078	-0.201593	0.0891934	-2.26018	0.0238102	0.214388
ARHGAP32	3954.21	-0.241522	0.106888	-2.25958	0.0238473	0.214614
POLR2G	202.912	0.233026	0.103162	2.25883	0.0238942	0.214927
SMAD9	651.684	0.41895	0.185496	2.25854	0.0239118	0.214977
MED29	537.298	0.191029	0.0846006	2.258	0.0239454	0.215064
CELF2-AS2	578.087	-0.30958	0.137103	-2.25801	0.023945	0.215064
PPP1R15A	219.685	0.407947	0.18073	2.25722	0.0239944	0.215101
PARD3B	366.182	0.314142	0.139152	2.25755	0.023974	0.215101
FKBP1B	59.8863	-0.316844	0.14037	-2.25721	0.0239947	0.215101
ZMAT1	741.523	0.265204	0.117504	2.25697	0.0240097	0.215101
RPLP2	778.035	0.233245	0.103341	2.25704	0.0240055	0.215101
AKAP12	3254.81	-0.263628	0.116843	-2.25625	0.0240548	0.215131
CACNA1B	1369.39	-0.343545	0.152283	-2.25596	0.0240732	0.215131
BRINP3	282.135	-0.192774	0.085442	-2.2562	0.0240579	0.215131
ZNF311	21.0357	0.365305	0.161901	2.25635	0.0240487	0.215131
[truncated: 15,880 more rows]

## Sheet: Hallmark AD F vs M (PHG)
UP in AD females vs AD males filtered by Padj. < 0,05										UP in AD males vs AD females filtered by Padj. < 0,05										UP in AD females & AD males filtered by Padj. < 0,05
Term	Overlap	P.value	Adjusted.P.value	Odds.Ratio	Combined.Score	Genes				Term	Overlap	P.value	Adjusted.P.value	Odds.Ratio	Combined.Score	Genes				Term	Overlap	P.value	Adjusted.P.value	Odds.Ratio	Combined.Score	Genes
Interferon Alpha Response	9/97	7.5287e-08	2.18332e-06	13.559	222.395	CNP;RIPK2;HLA-C;TRAFD1;TXNIP;GMPR;PARP12;GBP4;PSMB9				Reactive Oxygen Species Pathway	1/49	0.198494	0.596088	4.64934	7.51796	MSRA				Interferon Alpha Response	9/97	3.31642e-06	0.000109442	8.41461	106.164	CNP;RIPK2;HLA-C;TRAFD1;TXNIP;GMPR;PARP12;GBP4;PSMB9
Interferon Gamma Response	7/200	0.00107649	0.0156091	4.71959	32.2539	RIPK2;TNFSF10;TRAFD1;TXNIP;PARP12;GBP4;PSMB9				Protein Secretion	1/96	0.352093	0.596088	2.34358	2.44637	TOM1L1				Interferon Gamma Response	7/200	0.0125893	0.207723	2.94354	12.8777	RIPK2;TNFSF10;TXNIP;TRAFD1;PARP12;GBP4;PSMB9
p53 Pathway	6/200	0.00519025	0.0501724	3.99783	21.0325	CDKN2B;CDKN2A;TRAFD1;TXNIP;TGFA;HBEGF				Pperoxisome	1/104	0.375166	0.596088	2.16069	2.1183	CTPS1				p53 Pathway	6/200	0.038853	0.427383	2.49953	8.1184	CDKN2B;CDKN2A;TXNIP;TGFA;TRAFD1;HBEGF
UV Response Up	4/158	0.0368134	0.266897	3.32063	10.9644	CDKN2B;EIF2S3;CNP;HLA-F				KRAS Signaling Dn	1/200	0.596088	0.596088	1.11292	0.575791	CPEB3				UV Response Up	4/158	0.133697	0.857705	2.08623	4.19786	CDKN2B;EIF2S3;CNP;HLA-F
Mitotic Spindle	4/199	0.0732897	0.42508	2.61698	6.83906	CCNB2;PCM1;KIF4A;FLNB				E2F Targets	1/200	0.596088	0.596088	1.11292	0.575791	CTPS1				Mitotic Spindle	4/199	0.234225	0.857705	1.64414	2.38642	CCNB2;PCM1;KIF4A;FLNB
Spermatogenesis	3/135	0.091579	0.433664	2.89003	6.90877	CCNB2;CFTR;CCT6B				Myc Targets V1	1/200	0.596088	0.596088	1.11292	0.575791	CTPS1				Spermatogenesis	3/135	0.235085	0.857705	1.82004	2.63507	CCNB2;CFTR;CCT6B
IL-2/STAT5 Signaling	3/199	0.208454	0.433664	1.94003	3.04203	TNFSF10;DENND5A;GBP4														E2F Targets	4/200	0.236885	0.857705	1.63566	2.35565	CCNB2;CDKN2A;KIF4A;CTPS1
TNF-alpha Signaling via NF-kB	3/200	0.210496	0.433664	1.93008	3.00762	RIPK2;DENND5A;HBEGF														Notch Signaling	1/32	0.329406	0.857705	2.57555	2.86006	APH1A
Myogenesis	3/200	0.210496	0.433664	1.93008	3.00762	MYL3;APOD;HBEGF														IL-2/STAT5 Signaling	3/199	0.449192	0.857705	1.22174	0.977766	TNFSF10;DENND5A;GBP4
E2F Targets	3/200	0.210496	0.433664	1.93008	3.00762	CCNB2;CDKN2A;KIF4A														TNF-alpha Signaling via NF-kB	3/200	0.452425	0.857705	1.21548	0.964036	RIPK2;DENND5A;HBEGF
Epithelial Mesenchymal Transition	3/200	0.210496	0.433664	1.93008	3.00762	ITGA2;PMP22;NID2														Myogenesis	3/200	0.452425	0.857705	1.21548	0.964036	MYL3;APOD;HBEGF
Inflammatory Response	3/200	0.210496	0.433664	1.93008	3.00762	RIPK2;TNFSF10;HBEGF														Epithelial Mesenchymal Transition	3/200	0.452425	0.857705	1.21548	0.964036	ITGA2;PMP22;NID2
Allograft Rejection	3/200	0.210496	0.433664	1.93008	3.00762	RIPK2;CDKN2A;HLA-E														Inflammatory Response	3/200	0.452425	0.857705	1.21548	0.964036	RIPK2;TNFSF10;HBEGF
KRAS Signaling Up	3/200	0.210496	0.433664	1.93008	3.00762	ITGA2;APOD;HBEGF														Allograft Rejection	3/200	0.452425	0.857705	1.21548	0.964036	RIPK2;CDKN2A;HLA-E
Notch Signaling	1/32	0.224309	0.433664	4.07047	6.08426	APH1A														KRAS Signaling Up	3/200	0.452425	0.857705	1.21548	0.964036	ITGA2;APOD;HBEGF
UV Response Dn	2/144	0.31508	0.545515	1.77862	2.05418	TJP1;PMP22														KRAS Signaling Dn	3/200	0.452425	0.857705	1.21548	0.964036	COPZ2;CPEB3;GPRC5C
TGF-beta Signaling	1/54	0.348751	0.545515	2.3782	2.50519	TJP1														Reactive Oxygen Species Pathway	1/49	0.457809	0.857705	1.66194	1.29848	MSRA
Fatty Acid Metabolism	2/158	0.355412	0.545515	1.61785	1.67363	ALAD;XIST														TGF-beta Signaling	1/54	0.490683	0.857705	1.50477	1.07133	TJP1
Apoptosis	2/161	0.363954	0.545515	1.58708	1.60411	TNFSF10;TXNIP														UV Response Dn	2/144	0.535174	0.857705	1.12275	0.701904	TJP1;PMP22
G2-M Checkpoint	2/200	0.470272	0.545515	1.27195	0.959617	CCNB2;KIF4A														Fatty Acid Metabolism	2/158	0.585534	0.857705	1.02126	0.546612	ALAD;XIST
Estrogen Response Early	2/200	0.470272	0.545515	1.27195	0.959617	SLC16A1;FLNB														Apoptosis	2/161	0.595788	0.857705	1.00184	0.518823	TNFSF10;TXNIP
Estrogen Response Late	2/200	0.470272	0.545515	1.27195	0.959617	SLC16A1;FLNB														Protein Secretion	1/96	0.69902	0.857705	0.837716	0.299966	TOM1L1
Apical Junction	2/200	0.470272	0.545515	1.27195	0.959617	TJP1;ITGA2														G2-M Checkpoint	2/200	0.712026	0.857705	0.802907	0.2727	CCNB2;KIF4A
Xenobiotic Metabolism	2/200	0.470272	0.545515	1.27195	0.959617	AOX1;CES1														Estrogen Response Early	2/200	0.712026	0.857705	0.802907	0.2727	SLC16A1;FLNB
KRAS Signaling Dn	2/200	0.470272	0.545515	1.27195	0.959617	COPZ2;GPRC5C														Estrogen Response Late	2/200	0.712026	0.857705	0.802907	0.2727	SLC16A1;FLNB
Coagulation	1/138	0.666565	0.743476	0.916128	0.371598	ITGA2														Apical Junction	2/200	0.712026	0.857705	0.802907	0.2727	TJP1;ITGA2
Complement	1/200	0.796938	0.796938	0.628717	0.142705	PSMB9														Xenobiotic Metabolism	2/200	0.712026	0.857705	0.802907	0.2727	AOX1;CES1
Glycolysis	1/200	0.796938	0.796938	0.628717	0.142705	TGFA														Pperoxisome	1/104	0.72775	0.857705	0.772336	0.245447	CTPS1
heme Metabolism	1/200	0.796938	0.796938	0.628717	0.142705	ALAD														Coagulation	1/138	0.822335	0.918574	0.579657	0.113385	ITGA2
																				Complement	1/200	0.918574	0.918574	0.397799	0.0337861	PSMB9
																				Myc Targets V1	1/200	0.918574	0.918574	0.397799	0.0337861	CTPS1
																				Glycolysis	1/200	0.918574	0.918574	0.397799	0.0337861	TGFA
																				heme Metabolism	1/200	0.918574	0.918574	0.397799	0.0337861	ALAD

## Sheet: DE file Ctrl F vs M (PHG)
gene_symbol	baseMean	log2FoldChange	lfcSE	stat	pvalue	padj
XIST	4890.02	9.29951	0.356125	26.1131	2.59148e-150	6.61864e-147
TSIX	49.1964	4.79977	0.211722	22.6702	8.82767e-114	1.75357e-110		UP in CtrlF Padj. < 0,05 (16)
DES	42.0608	2.10217	0.519525	4.04633	5.20267e-05	0.0258371		DOWN in CtrlF Padj. < 0,05 (26)
SLC5A5	12.8378	1.86183	0.574509	3.24074	0.00119222	0.215298
LINC01830	19.9926	1.80193	0.334932	5.37997	7.44963e-08	6.05384e-05
NHIP	19.5504	1.76928	0.493923	3.5821	0.000340843	0.110793
LINC02470	55.85	1.64014	0.470682	3.4846	0.000492874	0.133509
SP100	814.935	1.53751	0.511959	3.00318	0.00267174	0.334023
LOC102724560	11.3696	1.51099	0.660348	2.28817	0.0221275	0.742253
ACTG2	7.14455	1.43379	0.597883	2.39812	0.0164796	0.698074
BMP5	13.131	1.32554	0.366874	3.61307	0.000302587	0.102069
RN7SL107P	9.46312	1.27238	0.707881	1.79745	0.0722647	0.920627
LOC124909494	12.5039	1.23855	0.250127	4.95167	7.35774e-07	0.000548234
RN7SL314P	3.75094	1.21412	0.917381	1.32347	0.18568	0.98184
PKD1P5	71.3616	1.16386	0.595634	1.95398	0.0507037	0.868354
RN7SL33P	7.7931	1.16141	0.820688	1.41516	0.15702	0.97682
COL3A1	61.0756	1.12337	0.39304	2.85815	0.00426119	0.419605
RN7SL124P	8.53662	1.07786	1.08103	0.997071	0.31873	0.984319
ZIC4	31.7289	1.06338	0.235758	4.51048	6.46806e-06	0.00428281
RN7SL494P	10.4042	1.05278	0.693624	1.5178	0.129065	0.958281
COLEC11	14.9252	1.01382	0.284112	3.56837	0.000359205	0.114676
LUM	17.3994	1.00399	0.287756	3.48903	0.000484773	0.133509
FZD10-AS1	18.654	1.00186	0.285173	3.51315	0.000442824	0.128971
MFAP5	10.263	1.00015	0.312233	3.20321	0.00135907	0.231404
RN7SL543P	5.80381	0.994857	0.938001	1.06061	0.288865	0.984319
LINC01139	8.57665	0.993587	0.264983	3.74963	0.000177097	0.068829
HBA2	99.3316	0.990813	0.382296	2.59174	0.00954908	0.585312
ZIC2	68.1107	0.969813	0.229716	4.22179	2.4237e-05	0.0135409
TBX18	69.307	0.967007	0.246527	3.92253	8.76254e-05	0.0412254
MYH11	344.272	0.946037	0.399292	2.36929	0.0178224	0.707945
CXCL12	94.7685	0.938466	0.244336	3.84088	0.000122595	0.0520033
FCGR2B	9.06652	0.919275	0.316735	2.90235	0.0037038	0.408616
HCG22	7.89804	0.915944	0.345761	2.64907	0.00807144	0.550768
RN7SL764P	4.26246	0.913972	0.479912	1.90446	0.0568508	0.899028
UCKL1-AS1	53.9611	0.913922	0.405101	2.25603	0.0240686	0.756547
COL14A1	70.5502	0.904938	0.263536	3.43383	0.000595124	0.1424
ZIC3	14.8653	0.890716	0.243763	3.65402	0.000258163	0.0924926
HGFAC	27.2183	0.880473	0.438491	2.00796	0.0446472	0.844917
LINC02055	53.9897	0.863665	0.269027	3.21033	0.00132582	0.229047
COL1A2	139.578	0.85334	0.292887	2.91355	0.00357348	0.399292
COL6A2	100.055	0.843374	0.248126	3.39898	0.000676375	0.151153
IGFN1	26.6975	0.838771	0.376029	2.2306	0.0257075	0.764939
TRGC1	9.01989	0.83404	0.247079	3.37559	0.000736567	0.15852
COL1A1	22.8097	0.833695	0.351923	2.36897	0.0178377	0.707945
CASQ2	22.4748	0.830274	0.243295	3.41263	0.000643398	0.151153
MYL9	50.6951	0.813188	0.298614	2.72321	0.0064651	0.489553
TEDC2-AS1	18.4277	0.812857	0.325809	2.49489	0.0125996	0.634849
SALL3	184.44	0.812144	0.264902	3.06582	0.00217071	0.305574
LRRC37A	31.4728	0.80562	0.239483	3.364	0.000768213	0.161578
LOC105376380	9.36151	0.800558	0.610523	1.31126	0.189768	0.98208
MIR646HG	159.929	0.793266	0.216837	3.65836	0.000253838	0.0924926
CLEC5A	27.3908	0.783587	0.260674	3.006	0.00264707	0.33327
FOXJ1	29.8937	0.781296	0.479837	1.62825	0.103471	0.939933
ST8SIA6	109.769	0.779512	0.235012	3.3169	0.000910232	0.178486
PRELP	192.778	0.777474	0.249449	3.11676	0.00182849	0.288577
C7	90.4195	0.775049	0.247752	3.12832	0.00175807	0.286831
CEL	9.34351	0.77457	0.282097	2.74576	0.00603716	0.476384
TEX47	19.711	0.768715	0.180738	4.25319	2.10744e-05	0.0125589
FZD8	94.6089	0.764959	0.224996	3.39988	0.000674149	0.151153
LRRC3	18.7545	0.757608	0.272703	2.77815	0.00546699	0.456316
MIR3147HG	15.0416	0.757551	0.333413	2.27211	0.0230797	0.746147
ACY3	17.2095	0.755776	0.343462	2.20047	0.0277739	0.778766
FHL5	93.2373	0.754485	0.205846	3.66529	0.000247062	0.0924926
GJB2	20.2802	0.754151	0.292985	2.57403	0.0100522	0.588503
PSPHP1	33.2063	0.752944	1.01502	0.741804	0.458206	0.986069
CPT1B	11.0449	0.752911	0.24394	3.08647	0.00202551	0.301767
PRSS35	67.7952	0.749429	0.21331	3.51334	0.000442518	0.128971
MT1H	18.5063	0.748187	0.365946	2.04453	0.0409016	0.844917
CHAD	11.808	0.747435	0.330731	2.25995	0.0238245	0.752534
ADAMTS7	15.8832	0.743479	0.27693	2.68472	0.00725908	0.518398
TTPA	76.8393	0.742543	0.226046	3.28492	0.0010201	0.191973
LINC01684	13.5711	0.736296	0.250382	2.94069	0.00327478	0.372908
LOC105370047	23.6567	0.731953	0.31323	2.33679	0.01945	0.728988
OCLN	45.7476	0.725498	0.224855	3.22652	0.00125304	0.224018
SLC13A4	123.459	0.722659	0.262667	2.75123	0.00593711	0.473856
SLC27A6	32.9288	0.722486	0.406091	1.77912	0.0752194	0.920627
LINC00958	11.6273	0.721731	0.325831	2.21505	0.0267566	0.770298
MMD2	192.001	0.719988	0.255816	2.81448	0.00488567	0.426078
VENTX	7.44815	0.71973	0.302031	2.38296	0.0171739	0.70143
PRRX1	282.207	0.715978	0.183584	3.90001	9.61892e-05	0.0429918
RN7SL210P	3.58661	0.713498	0.637247	1.11966	0.26286	0.984319
LOC107984827	41.9804	0.712999	0.393822	1.81046	0.0702244	0.920627
CNTN6	178.75	0.707108	0.230281	3.07063	0.00213607	0.305509
ZIC1	103.957	0.700748	0.193483	3.62176	0.000292607	0.1006
LOC124901612	22.1796	0.698758	0.201675	3.46477	0.000530685	0.134416
ABO	27.1417	0.695	0.261031	2.66252	0.00775574	0.533297
TGFB1I1	15.3144	0.691912	0.297583	2.32511	0.0200662	0.730554
BNC2	45.2304	0.691823	0.197312	3.50624	0.000454477	0.128971
ERAP2	154.516	0.690471	0.204038	3.38404	0.000714288	0.157655
FAM151A	20.2485	0.687207	0.402091	1.70908	0.0874355	0.920627
SLC16A12	20.6221	0.683844	0.283787	2.40971	0.0159652	0.695285
PRRG4	20.6983	0.681418	0.215405	3.16343	0.00155922	0.260521
LOC124903670	18.713	0.679604	0.291722	2.32963	0.0198259	0.730554
HPR	66.3652	0.679003	0.356102	1.90677	0.0565508	0.897085
GPR17	107.33	0.677065	0.309268	2.18925	0.0285788	0.781158
MFAP4	32.1913	0.676813	0.251732	2.68862	0.00717478	0.516429
ABCG2	608.373	0.675889	0.227262	2.97405	0.00293894	0.355016
HMCN1	56.6597	0.675207	0.249248	2.70898	0.00674912	0.500667
NOTCH3	217.758	0.674674	0.307713	2.19254	0.0283403	0.781158
CAV1	134.579	0.67311	0.195546	3.44221	0.00057699	0.141307
PRDM16-DT	253.972	0.670231	0.284478	2.356	0.0184727	0.707945
MYOCD	23.2844	0.668475	0.256182	2.60938	0.00907074	0.574034
LINC01833	1.5674	0.665414	0.820736	0.810752	0.417508	0.98549
SNORD114-6	14.1601	0.664083	0.334548	1.98502	0.0471426	0.860017
MS4A14	17.2099	0.660365	0.311992	2.11661	0.0342934	0.81475
ARL17A	74.2064	0.660008	0.470836	1.40178	0.160981	0.97682
EBF1	66.6896	0.658741	0.187579	3.5118	0.000445075	0.128971
CPED1	117.803	0.656224	0.191163	3.4328	0.00059738	0.1424
WIF1	341.055	0.656036	0.250311	2.62088	0.00877026	0.567197
ZIC5	68.9969	0.655765	0.189551	3.45957	0.000541041	0.134416
KCNJ10	1542.86	0.654622	0.182349	3.58994	0.00033075	0.109503
INMT	10.9522	0.652226	0.333171	1.95763	0.0502736	0.866724
CLDN9	7.66269	0.649917	0.369181	1.76043	0.0783352	0.920627
TEX22	13.852	0.648991	0.244788	2.65124	0.00801962	0.549328
LOC100129774	10.2101	0.641898	0.216003	2.97171	0.00296147	0.355337
RN7SL563P	10.8816	0.636364	0.944181	0.673985	0.500321	0.986304
HSPB7	13.5426	0.63535	0.380264	1.67081	0.0947588	0.931269
ARL17A	36.884	0.633829	0.221165	2.86586	0.0041588	0.419605
EYA2	51.9348	0.631207	0.240131	2.62859	0.0085739	0.567197
ZFX	1274.48	0.630384	0.127309	4.95162	7.35966e-07	0.000548234
SPINT1	6.77665	0.627016	0.238399	2.63011	0.00853567	0.567197
C6orf141	20.0297	0.62677	0.280236	2.23658	0.0253136	0.762524
RN7SL606P	10.9469	0.626403	0.570896	1.09723	0.272542	0.984319
BMS1P10	13.9761	0.626282	0.359134	1.74387	0.0811824	0.920627
GALNT7-DT	89.0107	0.62441	0.221392	2.82038	0.00479674	0.420373
RN7SL564P	33.3681	0.620757	0.675768	0.918595	0.358307	0.984319
VESTAR	11.5729	0.616229	0.336449	1.83157	0.0670159	0.920627
FRZB	74.9409	0.615646	0.198798	3.09685	0.00195589	0.293844
FZD2	11.5186	0.614167	0.227283	2.70221	0.00688793	0.506759
WNT7B	46.7799	0.612725	0.304202	2.0142	0.0439884	0.844917
LRAT	56.4077	0.612495	0.199019	3.07757	0.00208695	0.305509
LINC02944	40.6282	0.610114	0.17917	3.40522	0.000661113	0.151153
SFRP4	23.0035	0.607	0.226206	2.68339	0.00728797	0.518398
ITGA8	236.975	0.604634	0.143168	4.22326	2.40791e-05	0.0135409
GLI3	206.872	0.602689	0.21889	2.75339	0.00589822	0.472863
CCL5	14.3881	0.600587	0.451317	1.33074	0.183274	0.981471
ATP2A1	21.9181	0.597116	0.263702	2.26436	0.0235517	0.749142
FOXC1	64.835	0.595043	0.223078	2.66742	0.0076436	0.527615
ITIH5	295.155	0.593912	0.234263	2.53523	0.0112373	0.614373
MYORG	693.844	0.593532	0.209625	2.8314	0.0046345	0.419899
OLFML1	21.8095	0.592861	0.298354	1.98711	0.0469107	0.856756
C20orf144	22.8862	0.592603	0.263937	2.24525	0.0247523	0.760504
GAREM2	315.08	0.59134	0.280763	2.10619	0.0351881	0.8162
TSPAN8	16.0179	0.590681	0.285781	2.0669	0.0387434	0.83794
OBI1-AS1	196.987	0.586246	0.168176	3.4859	0.000490486	0.133509
AKR1C2	72.5972	0.586106	0.148391	3.94973	7.82383e-05	0.0378039
OR10AH1P	25.9492	0.585843	0.299423	1.95658	0.0503974	0.866724
ST6GALNAC6	35.2358	0.58394	0.297327	1.96397	0.0495339	0.864918
MIR1249	11.2011	0.583791	0.280953	2.0779	0.0377188	0.833544
LINC02997	12.2355	0.583341	0.245768	2.37354	0.0176185	0.707826
DPY19L3-DT	13.1439	0.580008	0.394673	1.46959	0.141673	0.966891
MRGPRF	10.2972	0.578393	0.301562	1.91799	0.0551123	0.890062
RN7SL655P	6.67727	0.578237	0.461895	1.25188	0.210613	0.984319
GPX8	9.27311	0.575509	0.27777	2.07189	0.0382759	0.836549
INHBA	47.9992	0.573865	0.163529	3.50926	0.000449363	0.128971
SYDE1	40.7474	0.572804	0.231905	2.46999	0.0135116	0.661811
OGN	124.991	0.572576	0.236873	2.41723	0.0156391	0.691827
TBC1D3	23.297	0.570897	0.586003	0.974222	0.329946	0.984319
SLC52A1	15.9402	0.570423	0.358628	1.59057	0.111706	0.949737
MRC1	121.262	0.570007	0.196519	2.90052	0.00372549	0.408616
FHL1P1	12.4576	0.569689	0.223664	2.54707	0.0108631	0.605194
GADL1	4.66236	0.569437	0.433492	1.31361	0.188979	0.98208
H3P43	13.5055	0.568742	0.326576	1.74153	0.0815906	0.920627
RNU6-879P	12.6427	0.568336	0.212594	2.67334	0.00750996	0.522424
PLN	105.943	0.567167	0.226757	2.50121	0.012377	0.634849
RN7SL672P	9.83058	0.566409	0.374149	1.51386	0.130062	0.958281
FERMT1	101.446	0.566314	0.218805	2.58822	0.00964735	0.586651
LINC01115	46.7065	0.565098	0.51133	1.10515	0.269093	0.984319
SIRPB1	15.2106	0.562913	0.369537	1.52329	0.127686	0.958281
LINC01231	16.2456	0.562874	0.234934	2.39589	0.0165802	0.698074
FBLN1	175.877	0.560372	0.205506	2.72678	0.00639552	0.489553
PGR	62.2179	0.554171	0.254921	2.1739	0.0297129	0.78814
HIF3A	349.324	0.554004	0.309415	1.79049	0.0733752	0.920627
MEX3A	24.0139	0.55372	0.26626	2.07962	0.03756	0.833107
LINC03016	26.7813	0.553166	0.286714	1.92933	0.0536895	0.883849
TENT5C	35.9193	0.552769	0.193611	2.85505	0.00430305	0.419605
TENT5A	87.1498	0.552689	0.21289	2.59613	0.00942806	0.583235
LOC105372432	9.55996	0.54954	0.250027	2.19792	0.0279546	0.779677
AQP4	20017.7	0.547196	0.179441	3.04944	0.00229266	0.310517
RPS3AP14	15.8152	0.546668	0.179109	3.05216	0.00227204	0.310517
PLCB3	108.162	0.546406	0.215436	2.53629	0.0112035	0.614373
EMCN	89.0562	0.543596	0.191572	2.83756	0.00454601	0.419899
SOX4	133.332	0.540828	0.152486	3.54673	0.000390044	0.122337
MBNL3	220.233	0.539577	0.166396	3.24272	0.00118393	0.215298
RN7SL769P	35.3633	0.539284	0.674656	0.799346	0.42409	0.985563
MSX2	7.99957	0.537823	0.557499	0.964707	0.334692	0.984319
LINC00886	19.5411	0.536276	0.182063	2.94555	0.00322385	0.37129
MARVELD2	26.6152	0.536208	0.220756	2.42896	0.015142	0.691827
TPM2	171.772	0.536143	0.223049	2.4037	0.0162302	0.698074
GPNMB	369.978	0.534824	0.215245	2.48472	0.0129653	0.645299
CAVIN1	307.661	0.534766	0.202378	2.64242	0.0082317	0.559568
COL4A6	16.3544	0.531991	0.277937	1.91407	0.0556116	0.893199
FLJ16779	59.1178	0.531845	0.273706	1.94313	0.0520009	0.87527
EYA1	112.253	0.530848	0.172318	3.08062	0.00206567	0.305207
RN7SL518P	3.65312	0.530625	0.396075	1.33971	0.180341	0.981025
LINC00499	390.441	0.529688	0.246305	2.15054	0.0315127	0.803211
ZNF208	213.893	0.529055	0.229019	2.31009	0.020883	0.738402
LOC101927539	19.954	0.528552	0.211898	2.49437	0.0126182	0.634849
HSPA1A	739.268	0.528394	0.407626	1.29627	0.194881	0.982999
PUDP	100.616	0.527003	0.117582	4.48199	7.39513e-06	0.00472179
CCDC141	59.5223	0.526613	0.171451	3.07151	0.00212981	0.305509
RGS9BP	13.9721	0.525663	0.207243	2.53646	0.0111981	0.614373
AEBP1	272.596	0.523943	0.254322	2.06016	0.0393835	0.839572
SNHG31	12.3231	0.523185	0.209157	2.5014	0.0123703	0.634849
LINC00836	27.3896	0.523048	0.246831	2.11905	0.0340862	0.814112
LOC100421094	48.7184	0.52253	0.294522	1.77416	0.0760366	0.920627
LIMS2	131.158	0.521668	0.256154	2.03654	0.0416959	0.844917
ZDHHC11	196.48	0.521189	0.388153	1.34274	0.179356	0.980034
ZNF676	74.8416	0.520577	0.182304	2.85554	0.0042964	0.419605
SGO1	15.8573	0.520561	0.295883	1.75935	0.0785183	0.920627
VANGL1	58.0947	0.518852	0.176881	2.93334	0.00335336	0.379439
METTL27	10.263	0.517612	0.30747	1.68346	0.0922869	0.926393
OR2W3	12.5348	0.517592	0.299467	1.72838	0.0839204	0.920627
TRGC2	14.6507	0.517111	0.290905	1.7776	0.0754701	0.920627
CPXM2	24.555	0.51671	0.251123	2.0576	0.0396287	0.841236
LOC105377188	11.8899	0.516659	0.269085	1.92006	0.0548503	0.888237
TMEM106A	39.5064	0.5166	0.268027	1.92742	0.0539275	0.886136
RN7SL234P	3.43673	0.515607	0.653803	0.788626	0.43033	0.985563
PLEKHG4B	18.3455	0.515514	0.324228	1.58997	0.11184	0.949737
CARD14	25.9273	0.514873	0.286662	1.7961	0.0724791	0.920627
SIGLEC14	16.4707	0.514825	0.436221	1.18019	0.237924	0.984319
CALHM5	34.6211	0.514535	0.222592	2.31156	0.0208022	0.738402
WDR86-AS1	4.46103	0.513098	0.328436	1.56225	0.11823	0.957557
JPX	535.473	0.512628	0.104832	4.88998	1.00844e-06	0.000721159
CELSR1	22.9793	0.511751	0.285422	1.79297	0.0729785	0.920627
PRDM16	160.416	0.511112	0.237946	2.14802	0.0317122	0.803211
LOC124902108	15.9486	0.509784	0.237817	2.14359	0.0320655	0.804749
CCND1	265.759	0.508777	0.200088	2.54277	0.0109978	0.608729
LOC100419700	14.4358	0.508721	0.217272	2.3414	0.0192118	0.72309
TM4SF18	103.876	0.508128	0.268553	1.8921	0.0584776	0.901988
LRP5	88.2687	0.507933	0.245013	2.07309	0.0381643	0.836488
CNN1	29.3734	0.5077	0.248263	2.04501	0.0408537	0.844917
NLRP2	60.1581	0.506632	0.253583	1.99789	0.0457281	0.8506
LTC4S	22.556	0.506611	0.270931	1.86989	0.0614989	0.912677
SOD3	26.2951	0.505093	0.231129	2.18533	0.0288647	0.782308
MT1G	136.825	0.504962	0.237384	2.12719	0.0334042	0.81096
FMO3	20.4722	0.504464	0.236204	2.13571	0.0327027	0.807539
LINGO1-AS1	34.4794	0.504389	0.256961	1.9629	0.0496579	0.865286
AR	83.535	0.504042	0.149455	3.37253	0.000744806	0.15852
MTUS1-DT	100.747	0.504038	0.162157	3.10833	0.00188145	0.288577
OLMALINC	361.622	0.503408	0.169226	2.97476	0.00293216	0.355016
IL20RA	32.493	0.503264	0.193045	2.60697	0.00913472	0.575037
ZNF366	35.6747	0.503176	0.228694	2.20022	0.0277913	0.778766
SLC13A5	78.5861	0.501703	0.258814	1.93847	0.0525661	0.877386
VGLL3	31.3625	0.500183	0.215574	2.32023	0.0203282	0.735086
VCAN-AS1	22.0579	0.498085	0.220096	2.26304	0.0236333	0.749142
CLEC18B	17.0477	0.498058	0.355298	1.4018	0.160974	0.97682
GBP4	120.347	0.497453	0.228477	2.17725	0.0294616	0.788069
HNF4G	17.5565	0.497419	0.207426	2.39806	0.0164824	0.698074
TEX52	11.0825	0.493712	0.234427	2.10604	0.0352011	0.8162
CRNDE	24.4785	0.493182	0.233676	2.11054	0.0348123	0.816089
LINC00391	28.0464	0.492662	0.245505	2.00673	0.0447786	0.844917
CLEC9A	19.6045	0.4923	0.28704	1.71509	0.0863291	0.920627
CLEC3B	20.1705	0.492121	0.253713	1.93967	0.0524193	0.875844
LHFPL3	206.983	0.491565	0.141732	3.46827	0.000523819	0.134416
MMP2	28.8546	0.490103	0.234676	2.08842	0.0367597	0.825988
ZNF804B	59.0967	0.4897	0.220542	2.22044	0.0263891	0.765291
MARCO	8.49103	0.489519	0.334673	1.46268	0.143556	0.967755
LRRIQ3	19.6854	0.48931	0.250809	1.95092	0.0510661	0.869179
GIMAP5	27.4234	0.489091	0.260922	1.87447	0.0608654	0.910513
INAVA	12.4593	0.488879	0.314159	1.55615	0.119672	0.9577
LOC105375483	23.2909	0.488469	0.172581	2.83038	0.00464928	0.419899
VCAN	3687.1	0.48773	0.161801	3.01438	0.00257501	0.326911
OLFML3	51.4735	0.485911	0.172111	2.82324	0.0047541	0.420373
SSC5D	31.1167	0.485652	0.280525	1.73123	0.0834114	0.920627
AOC3	18.9905	0.485577	0.296429	1.63809	0.101404	0.937219
GPR141	8.50513	0.485031	0.293613	1.65194	0.098547	0.936733
BCAN	1242.82	0.484997	0.198581	2.44232	0.0145933	0.691278
KANK4	32.7812	0.484955	0.188611	2.57119	0.0101351	0.588503
VIM	979.152	0.484869	0.160702	3.01719	0.00255127	0.326911
GREP1	18.7494	0.484015	0.435676	1.11095	0.26659	0.984319
RNU6-529P	22.2092	0.483053	0.174312	2.7712	0.00558502	0.456316
GRIN2C	350.101	0.482967	0.246642	1.95817	0.0502097	0.866724
LOC105374235	101.008	0.482011	0.224487	2.14717	0.0317797	0.803211
CYP11A1	14.0294	0.480886	0.25079	1.91748	0.0551764	0.890292
DSG2	13.3025	0.480857	0.340047	1.41409	0.157336	0.97682
SNX33	213.162	0.480394	0.230177	2.08706	0.0368826	0.826301
TLX2	10.0188	0.480176	0.266219	1.80369	0.0712805	0.920627
ZNF728	62.8262	0.479781	0.198401	2.41824	0.0155959	0.691827
OAF	179.299	0.479572	0.211069	2.27212	0.0230795	0.746147
SYT6	50.8421	0.479311	0.190636	2.51427	0.0119279	0.623185
CLYBL	159.036	0.47756	0.166036	2.87625	0.00402428	0.414695
CST3	3601.2	0.477422	0.142607	3.34783	0.000814472	0.164016
RN7SL678P	13.0415	0.476954	0.487572	0.978224	0.327964	0.984319
CLDN15	52.4421	0.475618	0.265016	1.79468	0.0727054	0.920627
RN7SL646P	9.49227	0.475226	0.73273	0.648569	0.516617	0.986304
STK33	164.782	0.474619	0.160609	2.95512	0.00312549	0.367615
EMX2OS	847.535	0.474073	0.195722	2.42218	0.0154278	0.691827
CKAP2LP1	117.41	0.47397	0.180891	2.62019	0.00878809	0.567197
EDNRB	1334.27	0.473163	0.174651	2.70919	0.00674478	0.500667
ANKRD45	18.3349	0.471356	0.205946	2.28874	0.0220946	0.742253
PDGFRA	1093.75	0.470997	0.146466	3.21575	0.00130102	0.228036
SPACA6-AS1	23.6631	0.469954	0.249643	1.8825	0.0597675	0.903233
LOC101926964	108.951	0.469782	0.202376	2.32133	0.020269	0.73503
TNFAIP8	34.3088	0.469414	0.197243	2.37988	0.0173183	0.70143
GLIPR1L2	66.7335	0.468088	0.218264	2.1446	0.0319848	0.804749
CLEC19A	21.5257	0.467903	0.304488	1.53669	0.12437	0.958281
PYGO1	407.193	0.467668	0.15027	3.11218	0.00185709	0.288577
TNFRSF12A	18.1787	0.466454	0.340079	1.3716	0.170187	0.978148
A2ML1	150.098	0.466315	0.190405	2.44907	0.0143227	0.682832
LOC101927551	15.1562	0.46599	0.282948	1.64691	0.0995765	0.937167
ZNF423	202.03	0.465857	0.217511	2.14176	0.0322126	0.804749
TSPAN12	68.6332	0.465293	0.16792	2.77093	0.00558973	0.456316
IGSF1	68.9318	0.463979	0.165229	2.8081	0.00498355	0.432505
RN7SL183P	4.91907	0.463897	0.65323	0.710159	0.477606	0.986304
NBPF14	66.5912	0.463173	0.211126	2.19382	0.0282483	0.781158
MIR1915HG	124.886	0.46267	0.211377	2.18884	0.0286084	0.781158
LILRA4	8.46688	0.462243	0.328207	1.40839	0.159016	0.97682
CLIC6	8.71878	0.461912	0.399021	1.15761	0.247021	0.984319
LOC101929372	38.5689	0.46162	0.25582	1.80448	0.0711568	0.920627
NTN1	85.3419	0.461451	0.236215	1.95352	0.0507582	0.868377
LOC124902337	8.95877	0.460254	0.21539	2.13684	0.0326106	0.80742
ND3	2794.23	0.460177	0.244341	1.88334	0.0596543	0.903233
ATP1A2	10727.6	0.460001	0.179868	2.55744	0.0105445	0.602282
F2R	47.6424	0.4597	0.15324	2.99987	0.00270091	0.335325
FMO2	48.9811	0.459245	0.174057	2.63847	0.00832818	0.563982
P2RY1	421.653	0.458602	0.187845	2.44139	0.014631	0.691278
SEMA3G	84.8783	0.45845	0.234927	1.95146	0.0510023	0.869179
LPIN3	43.3827	0.458258	0.245532	1.86639	0.0619867	0.913085
STK32A	259.692	0.458254	0.168281	2.72315	0.00646621	0.489553
RPL5P18	23.7988	0.458158	0.179793	2.54825	0.0108264	0.605194
LINC02355	14.0085	0.458082	0.176797	2.59101	0.00956951	0.585312
AJUBA	21.3074	0.457651	0.304632	1.50231	0.133017	0.959679
DCHS2	600.174	0.457279	0.153579	2.97748	0.00290627	0.355016
SMTN	137.509	0.45725	0.34578	1.32237	0.186043	0.98184
FHDC1	48.2454	0.45632	0.166634	2.73846	0.0061728	0.483846
COL22A1	23.9929	0.456211	0.246476	1.85094	0.0641788	0.915713
PODNL1	11.1472	0.455913	0.280035	1.62806	0.103513	0.939933
TPTE2	10.1867	0.45532	0.390881	1.16485	0.244078	0.984319
LOC100419712	57.1169	0.455063	0.131527	3.45983	0.000540512	0.134416
LRP1-AS	13.3977	0.454599	0.286184	1.58849	0.112176	0.949737
PHLDB2	246.987	0.454444	0.185039	2.45594	0.0140518	0.678967
MYO10	1475.6	0.454203	0.187962	2.41646	0.0156723	0.691827
RIBC1	11.7455	0.453843	0.195234	2.32461	0.0200931	0.730554
SPTBN5	100.588	0.453397	0.25827	1.75551	0.0791714	0.920627
TAGLN	240.54	0.452363	0.217419	2.0806	0.0374704	0.833107
LINC03021	36.6679	0.452095	0.219734	2.05746	0.0396416	0.841236
NPFFR1	112.16	0.449743	0.198875	2.26144	0.0237322	0.750946
KDR	129.04	0.449377	0.190532	2.35854	0.018347	0.707945
NRG1-IT3	11.9318	0.448817	0.220387	2.03649	0.0417011	0.844917
FOXF2	25.7006	0.448414	0.189108	2.37121	0.0177299	0.707945
ADCY10	40.7808	0.448396	0.190905	2.34879	0.0188344	0.711885
PAQR8	1949.26	0.448027	0.143756	3.11659	0.00182958	0.288577
NBPF10	59.05	0.447069	0.209111	2.13795	0.0325204	0.80638
TRIL	777.661	0.446893	0.145729	3.0666	0.00216509	0.305574
MTSS2	665.667	0.446146	0.224085	1.99097	0.0464843	0.853886
PROSER2	8.68115	0.445997	0.249902	1.78469	0.0743118	0.920627
PRR5	48.6519	0.445491	0.205633	2.16644	0.0302778	0.796039
CYBRD1	1054.3	0.445243	0.157215	2.83206	0.00462492	0.419899
COLEC12	229.718	0.444954	0.207141	2.14808	0.0317076	0.803211
MZF1-AS1	40.4616	0.444939	0.154283	2.88392	0.00392759	0.414695
ADAMTS12	12.054	0.44459	0.289418	1.53615	0.124501	0.958281
PRKG2	199.686	0.44417	0.115791	3.83595	0.000125078	0.0520033
WIPF1	373.669	0.443871	0.168906	2.62791	0.00859112	0.567197
COL5A3	785.705	0.443454	0.285318	1.55424	0.120127	0.958281
MAML2	341.494	0.44317	0.159485	2.77876	0.00545665	0.456316
NKAIN3	188.518	0.443074	0.144239	3.0718	0.00212771	0.305509
OLFML2A	59.4046	0.442522	0.226337	1.95515	0.0505656	0.867719
ASB16	18.2787	0.442155	0.28544	1.54903	0.121375	0.958281
HSPA7	13.0481	0.441738	0.283513	1.55809	0.119213	0.9577
NT5E	348.712	0.438819	0.163827	2.67855	0.00739409	0.518398
MBOAT1	13.6314	0.43788	0.240071	1.82396	0.0681585	0.920627
RN7SL30P	5.54924	0.43778	0.498362	0.878438	0.379706	0.984319
LOC101927164	10.9218	0.436727	0.26142	1.6706	0.0948015	0.931269
SLC1A2-AS1	79.6054	0.436718	0.216408	2.01803	0.0435883	0.844917
GSTM2	146.373	0.435865	0.214151	2.03532	0.0418187	0.844917
COL8A2	45.51	0.435175	0.234232	1.85788	0.0631857	0.913627
PDE3A	181.501	0.435096	0.151038	2.8807	0.00396788	0.414695
COL9A1	128.606	0.434845	0.202167	2.15092	0.0314823	0.803211
ZNF730	31.6931	0.434752	0.16665	2.60878	0.00908668	0.574034
LINC02984	50.1015	0.434424	0.196953	2.20573	0.027403	0.77863
PGM5	76.4541	0.433975	0.197015	2.20275	0.0276123	0.778655
TEAD3	24.4568	0.433194	0.255802	1.69348	0.0903647	0.923329
STAM-DT	12.6045	0.432331	0.192618	2.2445	0.0248003	0.760515
KRTAP5-1	13.4307	0.432282	0.387574	1.11535	0.264699	0.984319
LOC124900989	26.7993	0.432029	0.183361	2.35617	0.0184646	0.707945
DUXAP8	29.1341	0.431892	0.260227	1.65967	0.0969801	0.933374
CYP3A4	48.4873	0.431715	0.157266	2.74513	0.00604873	0.476384
ZNF277-AS1	12.6828	0.431677	0.196399	2.19796	0.0279516	0.779677
CCNB2P1	14.9723	0.431665	0.1784	2.41965	0.0155355	0.691827
CEDORA	173.894	0.431581	0.219774	1.96374	0.0495598	0.864918
DSP	208.053	0.43152	0.227568	1.89622	0.0579309	0.90094
RN7SL218P	7.46506	0.431364	0.718557	0.60032	0.548293	0.987261
STAB2	39.1931	0.43082	0.271813	1.58499	0.112969	0.950087
ACSS1	724.119	0.430757	0.190228	2.26443	0.0235478	0.749142
LINC02848	39.3505	0.430598	0.163683	2.63069	0.00852126	0.567197
COX2	8756.6	0.429987	0.202479	2.12361	0.0337031	0.81096
CLEC2D	87.3437	0.429892	0.146022	2.94402	0.0032398	0.37129
SLC6A20	54.7752	0.429656	0.335345	1.28124	0.200111	0.984319
RN7SL141P	9.39005	0.429017	0.442021	0.970582	0.331757	0.984319
ITGBL1	8.95187	0.428791	0.537005	0.798485	0.424589	0.985563
LINC00339	28.7473	0.428391	0.176136	2.43216	0.0150092	0.691827
ACTA2	185.585	0.428383	0.216742	1.97647	0.0481021	0.861692
BLID	17.7177	0.428326	0.225965	1.89554	0.0580206	0.90094
DHRS9	19.2331	0.428015	0.225895	1.89475	0.0581255	0.901272
NFIB-AS1	47.9358	0.427941	0.210533	2.03266	0.0420872	0.844917
ADAM33	87.4999	0.427509	0.230545	1.85434	0.0636901	0.913761
SYPL2	19.0029	0.42692	0.272569	1.56628	0.117283	0.957415
LOC101928254	13.247	0.425642	0.208711	2.03938	0.0414119	0.844917
EDA2R	39.4458	0.425582	0.22165	1.92006	0.0548502	0.888237
PVRIG	26.4057	0.42522	0.231256	1.83875	0.0659527	0.918183
SLC39A12	533.481	0.425052	0.135921	3.1272	0.00176482	0.286831
GJD2-DT	20.288	0.42456	0.188394	2.25358	0.0242229	0.758418
KIF25	27.0257	0.423878	0.398636	1.06332	0.287636	0.984319
OLIG1	504.327	0.423461	0.212808	1.98987	0.0466053	0.853886
SPATA22	19.8994	0.423051	0.24692	1.71331	0.0866551	0.920627
SLC16A1	1075.16	0.42291	0.232606	1.81814	0.0690432	0.920627
SLC7A11-AS1	83.8207	0.42291	0.307326	1.3761	0.168791	0.97682
ZSCAN5A-AS1	23.6869	0.422796	0.229758	1.84018	0.0657419	0.91791
STON2	1898.15	0.422285	0.164122	2.57299	0.0100823	0.588503
IRF6	21.9866	0.422267	0.204763	2.06223	0.039186	0.838226
LUCAT1	74.6026	0.42202	0.188759	2.23577	0.0253671	0.762524
SLC40A1	206.171	0.421727	0.135432	3.11393	0.00184613	0.288577
SOX21	97.8096	0.42165	0.208667	2.02068	0.0433125	0.844917
TNS3	1548.31	0.421231	0.206485	2.04001	0.0413495	0.844917
PRTG	111.64	0.421056	0.16495	2.55263	0.0106913	0.605194
RN7SL551P	2.72578	0.420743	1.26813	0.331783	0.740053	0.992012
METTL21C	9.81998	0.420555	0.204204	2.05949	0.0394474	0.839572
OR13C5	17.811	0.420423	0.164381	2.55762	0.010539	0.602282
SEMA5A-AS1	27.3655	0.420104	0.298912	1.40544	0.159889	0.97682
PLEKHA7	123.638	0.419865	0.234611	1.78962	0.0735146	0.920627
CHRDL1	506.371	0.419811	0.153376	2.73714	0.0061976	0.483846
TNFSF10	65.6589	0.419301	0.207839	2.01744	0.0436499	0.844917
HSD11B1	92.6259	0.418169	0.177784	2.35212	0.0186669	0.708177
ELN	136.989	0.417718	0.18458	2.26307	0.0236315	0.749142
GDF11	471.152	0.417165	0.206337	2.02176	0.0432011	0.844917
ITGB5	319.108	0.417095	0.219122	1.90349	0.056977	0.899028
CEP152	133.269	0.416595	0.144753	2.87798	0.00400235	0.414695
LINC00449	31.254	0.416466	0.180852	2.3028	0.0212899	0.74195
EGFR	976.154	0.416265	0.17276	2.4095	0.0159743	0.695285
FOXN3-AS2	18.9532	0.416223	0.242414	1.717	0.0859799	0.920627
FAM124B	16.6151	0.416123	0.287555	1.44711	0.147867	0.971652
LINC00222	24.8239	0.415841	0.21456	1.93811	0.0526098	0.877386
CRYBA1	16.5001	0.414897	0.27758	1.49469	0.134994	0.963061
GEMIN7-AS1	16.6141	0.414828	0.206364	2.01017	0.0444127	0.844917
NOTCH2	2292.27	0.414021	0.169025	2.44947	0.0143066	0.682832
PCDH15	617.171	0.41382	0.177291	2.33413	0.019589	0.730554
NHSL1	334.485	0.413289	0.223961	1.84536	0.0649856	0.916954
EDNRA	63.5749	0.412889	0.144484	2.85767	0.00426761	0.419605
PIK3R5	48.7477	0.412642	0.253804	1.62583	0.103986	0.939933
RN7SL493P	9.98532	0.412307	0.406754	1.01365	0.310749	0.984319
CCDC102A	11.5933	0.411083	0.315557	1.30272	0.192671	0.982999
NWD1	470.357	0.41039	0.234841	1.74752	0.0805465	0.920627
PSAPL1	21.0975	0.410253	0.290677	1.41137	0.158136	0.97682
TGFBI	55.4852	0.409928	0.286847	1.42908	0.15298	0.97682
CXCR6	29.4212	0.409228	0.227624	1.79783	0.0722042	0.920627
LOC124900217	45.21	0.408829	0.237984	1.71788	0.0858178	0.920627
HSD3BP2	15.8314	0.408802	0.329159	1.24196	0.214251	0.984319
JADE3	101.605	0.408749	0.183998	2.22149	0.0263176	0.765291
PLA2G4B	12.4879	0.408728	0.298026	1.37145	0.170234	0.978148
P2RY12	290.585	0.40863	0.188138	2.17198	0.0298575	0.790804
VRK2	342.936	0.408161	0.173149	2.35728	0.0184094	0.707945
PEAR1	33.2327	0.408026	0.304051	1.34197	0.179607	0.980034
SNORD113-9	13.8843	0.407979	0.254786	1.60126	0.109319	0.946889
KANK2	225.302	0.407573	0.2476	1.64609	0.0997446	0.937167
AXL	474.974	0.407102	0.156801	2.5963	0.00942333	0.583235
TNFRSF13C	19.1854	0.406972	0.243112	1.67401	0.0941286	0.92974
BCAM	79.4675	0.406749	0.234858	1.7319	0.083292	0.920627
CTXND1	304.541	0.406479	0.172366	2.35823	0.0183623	0.707945
ASCL1	139.721	0.406251	0.13731	2.95864	0.00309	0.365847
SMAD6	95.6171	0.406221	0.330975	1.22735	0.219693	0.984319
ACBD7	1580.97	0.405874	0.177771	2.28313	0.0224228	0.742253
NXPH4	12.1388	0.405868	0.263552	1.53999	0.123562	0.958281
HLA-K	27.6206	0.405581	0.291998	1.38899	0.164837	0.97682
LOC105372401	21.8199	0.405159	0.245729	1.6488	0.0991879	0.937167
PPP1R13L	27.5329	0.40505	0.260263	1.55631	0.119635	0.9577
SLC7A2	973.147	0.404935	0.161077	2.51392	0.0119396	0.623185
WFDC1	76.8034	0.404572	0.17566	2.30315	0.0212702	0.74195
MDGA1	221.469	0.404468	0.222614	1.8169	0.0692324	0.920627
FGL1	25.9215	0.404436	0.214965	1.8814	0.0599173	0.903338
PCGF3-AS1	109.489	0.404364	0.180241	2.24346	0.0248669	0.760942
SPDYE2	11.0403	0.404279	0.285306	1.417	0.156482	0.97682
ARHGAP42	343.869	0.404109	0.183489	2.20236	0.0276397	0.778655
LPAR3	57.5901	0.40376	0.23213	1.73937	0.0819696	0.920627
CLDN18	24.007	0.403719	0.320329	1.26033	0.207552	0.984319
KCNE4	94.3294	0.403672	0.240922	1.67553	0.0938297	0.92974
SAMD9L	227.416	0.402766	0.169138	2.38128	0.0172526	0.70143
LINC02054	12.0402	0.402708	0.316087	1.27404	0.202649	0.984319
HEG1	522.95	0.402247	0.241329	1.6668	0.0955551	0.932143
LOC102723996	9.23386	0.402152	0.434924	0.924648	0.355149	0.984319
SLC6A13	70.1105	0.402046	0.204514	1.96586	0.0493152	0.864918
YAP1	455.186	0.40166	0.176482	2.27593	0.0228503	0.743824
KIF26A	44.1038	0.401181	0.225602	1.77827	0.0753602	0.920627
LINC01091	14.8634	0.401154	0.204306	1.9635	0.0495884	0.864918
C8orf88	21.2118	0.401018	0.186712	2.14779	0.0317308	0.803211
FREM3	155.453	0.400966	0.295453	1.35712	0.174742	0.978148
UXT-AS1	24.0727	0.400654	0.208479	1.92179	0.0546323	0.888237
LOC124903419	13.947	0.399836	0.20229	1.97655	0.0480923	0.861692
ORMDL1P1	17.7775	0.399574	0.245438	1.62801	0.103524	0.939933
LNCAROD	10.7921	0.398732	0.629904	0.633003
SULT1C4	120.376	0.398699	0.128049	3.11366	0.00184784	0.288577
ZNF124	402.507	0.398573	0.128468	3.10252	0.00191882	0.290717
LOC105373170	117.909	0.398524	0.208334	1.91291	0.055759	0.893199
PLVAP	9.58342	0.397907	0.264428	1.50478	0.132379	0.959545
TSPAN2	37.3363	0.397441	0.153852	2.58326	0.00978705	0.588503
HIPK2	6012.67	0.397401	0.225479	1.76247	0.0779898	0.920627
CYP2S1	8.27545	0.397348	0.220535	1.80174	0.0715856	0.920627
LINC01625	21.9151	0.39713	0.184249	2.1554	0.0311305	0.801864
TUB-AS1	13.2553	0.397113	0.255749	1.55274	0.120485	0.958281
LOC105371574	23.1731	0.396527	0.277986	1.42643	0.153745	0.97682
MRC2	105.489	0.39595	0.179479	2.20611	0.0273765	0.77863
KDM6A	763.761	0.395788	0.109246	3.62289	0.000291326	0.1006
LOC389906	116.855	0.395589	0.172573	2.2923	0.0218885	0.742253
CEP295NL	47.1345	0.395032	0.269617	1.46516	0.142877	0.967114
IFIH1	102.306	0.394106	0.17256	2.28387	0.0223789	0.742253
CUBN	128.037	0.39357	0.154337	2.55007	0.0107701	0.605194
PINLYP	47.3771	0.393342	0.169126	2.32574	0.0200326	0.730554
TBX2-AS1	7.46941	0.393292	0.354294	1.11007	0.266967	0.984319
CCN4	32.193	0.393132	0.195148	2.01453	0.0439539	0.844917
SYNE4	12.8367	0.393053	0.372728	1.05453	0.29164	0.984319
SLC26A1	76.0181	0.392911	0.21526	1.82528	0.0679582	0.920627
PRKAG2-AS2	34.848	0.392238	0.264481	1.48305	0.138062	0.965769
OTX1	18.1457	0.392182	0.254349	1.5419	0.123097	0.958281
CHST7	91.1504	0.391151	0.154522	2.53137	0.0113619	0.618415
SELPLG	103.093	0.391132	0.228339	1.71294	0.0867229	0.920627
RBM14	555.967	0.389599	0.189155	2.05968	0.039429	0.839572
ACOT6	23.9068	0.389575	0.282091	1.38103	0.167271	0.97682
FAS	141.365	0.38949	0.22818	1.70694	0.0878325	0.920627
CAVIN2	198.688	0.388968	0.258884	1.50248	0.132972	0.959679
DEXI	57.3739	0.388905	0.196215	1.98204	0.0474753	0.861131
CES1	9.2887	0.388712	0.335193	1.15967	0.246185	0.984319
NR2E1	226.791	0.388657	0.150789	2.5775	0.00995185	0.588503
LEF1	73.3721	0.388392	0.218358	1.77869	0.0752903	0.920627
GPR143	42.0664	0.388204	0.165086	2.35152	0.0186967	0.708177
PNPLA4	156.351	0.387675	0.134828	2.87533	0.00403607	0.414695
TLR5	68.3692	0.387105	0.200575	1.92998	0.0536097	0.883849
FBLN2	140.031	0.386982	0.191106	2.02495	0.0428721	0.844917
PRKD1	304.976	0.386769	0.117676	3.28674	0.00101354	0.191973
CCDC154	25.6912	0.386544	0.275372	1.40372	0.160403	0.97682
FGFR3	1971.11	0.386248	0.204212	1.8914	0.0585706	0.901988
FRK	102.87	0.385771	0.159482	2.4189	0.0155676	0.691827
GBP1	104.02	0.385577	0.255072	1.51164	0.130626	0.958281
ADORA2A	13.5685	0.385503	0.388885	0.991303	0.321537	0.984319
CMYA5	664.443	0.385084	0.168169	2.28986	0.0220295	0.742253
EFCC1	15.5307	0.384947	0.180042	2.1381	0.032509	0.80638
SULT1B1	41.322	0.38494	0.265091	1.45211	0.146472	0.971629
TAS2R40	14.907	0.384864	0.181866	2.1162	0.0343282	0.81475
RN7SL126P	17.2539	0.384462	0.672642	0.57157	0.567613	0.987261
F10	14.1523	0.384445	0.235015	1.63583	0.101875	0.937219
TSPAN10	7.7449	0.384236	0.271461	1.41544	0.15694	0.97682
RN7SL709P	9.16096	0.384151	0.726332	0.528892	0.596881	0.987261
OSTM1-AS1	15.9982	0.38404	0.194615	1.97333	0.0484581	0.864168
PIERCE2	18.4295	0.383705	0.199239	1.92585	0.0541233	0.886908
TTYH1	1862.86	0.383452	0.151969	2.52323	0.0116283	0.623185
DMRTA1	26.7133	0.383378	0.201633	1.90137	0.0572536	0.900087
FMOD	29.3761	0.382989	0.227314	1.68484	0.092019	0.924742
MAMDC4	147.677	0.382393	0.293397	1.30333	0.192462	0.982999
LOC105371789	9.03722	0.382317	0.270073	1.4156	0.156891	0.97682
RUNX3	7.12565	0.382058	0.367586	1.03937	0.298632	0.984319
LINC02193	13.2395	0.381843	0.289976	1.31681	0.187902	0.98208
ARHGAP19-SLIT1	81.5947	0.381632	0.241625	1.57944	0.114235	0.952246
ETV4	25.217	0.381145	0.250624	1.52079	0.128313	0.958281
SLC38A4	17.6729	0.380192	0.232902	1.63241	0.102593	0.939703
RRS1-DT	29.5208	0.380191	0.224488	1.69359	0.0903438	0.923329
LINC02788	13.7683	0.380016	0.217101	1.75041	0.0800473	0.920627
MFGE8	247.025	0.379304	0.180601	2.10023	0.0357087	0.817667
PLEKHH2	344.897	0.378949	0.187072	2.02569	0.0427963	0.844917
TEX15	182.234	0.378475	0.165395	2.28831	0.0221197	0.742253
LINC00906	11.4031	0.378444	0.33006	1.14659	0.251551	0.984319
HSPB6	16.0199	0.378024	0.254585	1.48486	0.137581	0.965769
CHL1-AS2	37.4912	0.377622	0.177586	2.12641	0.0334688	0.81096
PERP	85.1641	0.377549	0.156235	2.41654	0.0156686	0.691827
WDR64	10.0637	0.377178	0.227937	1.65475	0.097976	0.935192
PCDHGC3	1007.6	0.376827	0.186752	2.0178	0.0436124	0.844917
ACOX2	55.7495	0.376671	0.187783	2.00589	0.0448681	0.844917
FLT1	1336.58	0.376004	0.234643	1.60245	0.109056	0.946889
PTPRZ1	6685.11	0.375926	0.143146	2.62618	0.00863498	0.567197
LOC102723663	11.9624	0.375398	0.316799	1.18497	0.236028	0.984319
PIEZO1	325.092	0.375273	0.203776	1.8416	0.0655339	0.917477
NKD1	323.481	0.37522	0.197087	1.90383	0.056932	0.899028
SLC26A5	11.9405	0.374949	0.195175	1.92109	0.0547207	0.888237
PATL2	9.67319	0.374693	0.228302	1.64121	0.100753	0.937219
STH	29.4145	0.374494	0.417975	0.895974	0.370267	0.984319
BPIFB5P	12.338	0.374202	0.404356	0.925429	0.354743	0.984319
FLI1	125.66	0.373852	0.238834	1.56532	0.117508	0.957415
ADRA1A	295.752	0.373723	0.144486	2.58657	0.0096936	0.587465
AIFM3	479.776	0.373374	0.183844	2.03093	0.0422621	0.844917
UACA	397.075	0.373242	0.176058	2.12	0.0340064	0.814112
HCP5B	14.8111	0.373153	0.251921	1.48123	0.138545	0.965769
SSBL3P	15.4898	0.372971	0.222936	1.673	0.0943276	0.931192
HAS2	22.9275	0.372883	0.206933	1.80195	0.0715527	0.920627
PLBD1-AS1	17.8982	0.372348	0.176757	2.10655	0.0351566	0.8162
SSC4D	16.5687	0.372301	0.28973	1.28499	0.198795	0.984319
BCHE	115.898	0.37198	0.157142	2.36716	0.0179254	0.707945
ROR1	42.7803	0.371825	0.158109	2.3517	0.0186879	0.708177
BAMBI	68.4196	0.371642	0.15608	2.3811	0.0172609	0.70143
ABI3BP	158.967	0.371088	0.169201	2.19318	0.0282948	0.781158
ANTXR2	134.774	0.370871	0.134669	2.75395	0.00588811	0.472863
LCTL	15.6043	0.370843	0.197735	1.87545	0.0607304	0.910513
DOK5	166.084	0.370394	0.122655	3.01981	0.00252933	0.326911
COL6A6	127.483	0.370323	0.156552	2.3655	0.0180056	0.707945
SIGLEC8	70.4851	0.370282	0.25541	1.44975	0.147127	0.971652
KANSL1-AS1	23.4021	0.370259	0.243074	1.52324	0.1277	0.958281
DIO3	6.38773	0.369972	0.280607	1.31847	0.187347	0.981937
RBM38	94.3893	0.369968	0.185746	1.9918	0.0463933	0.853886
HSPA2-AS1	30.4665	0.369903	0.199113	1.85775	0.063204	0.913627
RN7SL629P	17.0584	0.369716	0.177219	2.08621	0.0369595	0.826723
DIAPH3	29.8571	0.369645	0.211818	1.7451	0.0809667	0.920627
GPR65	31.2832	0.369008	0.286325	1.28877	0.197477	0.983557
NIBAN1	153.31	0.368673	0.251303	1.46705	0.142363	0.967114
GLI2	29.7802	0.36817	0.275003	1.33878	0.180641	0.981312
MIR9-1HG	2974.88	0.367368	0.164828	2.2288	0.0258273	0.764939
LINC00472	671.035	0.367187	0.27805	1.32058	0.186642	0.98184
SLC39A12-AS1	11.3323	0.366575	0.290597	1.26145	0.207146	0.984319
PHGDH	638.448	0.36636	0.178092	2.05714	0.0396732	0.841236
PROX2	74.4468	0.366353	0.134592	2.72195	0.00648977	0.489553
NXPE1	27.3777	0.366299	0.178986	2.04652	0.0407052	0.844917
SYT9	291.889	0.366299	0.119734	3.05928	0.00221871	0.309891
ARHGEF26-AS1	287.38	0.366099	0.180181	2.03184	0.0421698	0.844917
SPATA46	35.1178	0.365796	0.208617	1.75343	0.0795282	0.920627
NEXN-AS1	13.1036	0.365735	0.194251	1.88279	0.0597282	0.903233
HEY2	78.6926	0.365648	0.147876	2.47267	0.0134109	0.658681
DCSTAMP	20.6724	0.365272	0.353646	1.03287	0.301663	0.984319
LINC02102	11.6265	0.365106	0.259963	1.40445	0.160183	0.97682
ANKRD20A8P	28.3174	0.364811	0.191898	1.90106	0.0572938	0.900087
ONECUT2	83.3472	0.364657	0.333526	1.09334	0.274245	0.984319
DPEP2	10.8497	0.364652	0.239179	1.5246	0.127359	0.958281
HPSE2	86.8924	0.36443	0.253483	1.43769	0.150521	0.975008
SSPN	358.338	0.364285	0.150181	2.42563	0.0152817	0.691827
IL17RD	323.295	0.364232	0.14062	2.59018	0.00959259	0.585312
SRRM5	11.5748	0.364201	0.273276	1.33272	0.182623	0.981471
COL20A1	113.769	0.363714	0.241746	1.50453	0.132445	0.959545
ANLN	1881.39	0.363647	0.184945	1.96625	0.04927	0.864918
PSMB9	52.1792	0.36358	0.180396	2.01546	0.0438568	0.844917
F2RL1	12.1301	0.362789	0.203072	1.78651	0.0740173	0.920627
SLFN12	32.2146	0.362288	0.239811	1.51072	0.130859	0.958281
WNT8A	19.1459	0.362219	0.202332	1.79022	0.0734187	0.920627
ZFHX3-AS1	74.2012	0.361736	0.14371	2.51712	0.011832	0.623185
SLC22A3	40.2345	0.361538	0.201504	1.7942	0.0727814	0.920627
SPART-AS1	51.9747	0.361414	0.168538	2.14441	0.0320003	0.804749
GRM6	47.023	0.361381	0.238046	1.51812	0.128985	0.958281
ANKRD18A	266.895	0.361263	0.157358	2.29581	0.0216869	0.742253
LPP	1874.75	0.36103	0.142688	2.5302	0.0113996	0.618415
LOC112268208	17.4647	0.360907	0.211548	1.70603	0.0880027	0.920627
MIR34AHG	70.5766	0.360697	0.177061	2.03713	0.0416368	0.844917
LINC00607	10.3363	0.36051	0.218046	1.65337	0.0982555	0.936733
SEMA5A	987.594	0.360454	0.139515	2.58362	0.00977691	0.588503
STK17B	399.057	0.360026	0.149246	2.41229	0.0158526	0.695285
ID4	1193.2	0.359974	0.1645	2.18829	0.0286485	0.781158
TRIM56	245.267	0.359891	0.200831	1.79201	0.0731318	0.920627
SNTB1	165.403	0.359793	0.150936	2.38374	0.0171375	0.70143
TFPI	66.7386	0.359759	0.166391	2.16214	0.0306077	0.797673
ARHGEF16	14.6574	0.359268	0.238556	1.50601	0.132064	0.959383
MSRB3	352.576	0.359087	0.179731	1.99792	0.0457254	0.8506
IL21R	10.8611	0.358829	0.325416	1.10268	0.270168	0.984319
CIITA	188.391	0.358614	0.217812	1.64644	0.0996731	0.937167
PABPC4L	8.52057	0.35856	0.26864	1.33472	0.181967	0.981471
GPC3	9.53749	0.358154	0.218888	1.63624	0.101789	0.937219
PCOLCE	14.4974	0.358123	0.24032	1.49019	0.136175	0.965649
HES5	35.7367	0.358105	0.289703	1.23611	0.216418	0.984319
POU3F2	399.27	0.357969	0.183097	1.95508	0.0505741	0.867719
NFE2L1-DT	20.9199	0.357597	0.217093	1.6472	0.099516	0.937167
PAIP2B	2314.45	0.357479	0.200737	1.78083	0.07494	0.920627
GPR37L1	1415.37	0.357421	0.187309	1.90819	0.0563672	0.894968
HRC	8.12489	0.357273	0.265364	1.34635	0.178189	0.978148
NDUFA13	29.8875	0.35723	0.225614	1.58336	0.113338	0.952191
LNCTAM34A	8.91039	0.357122	0.285301	1.25174	0.210666	0.984319
EVPL	7.50363	0.356891	0.336647	1.06013	0.289083	0.984319
CHST9	174.584	0.356346	0.141273	2.52239	0.0116559	0.623185
BTBD17	22.3525	0.356286	0.213472	1.66901	0.0951155	0.931269
ACADL	65.8444	0.356209	0.147943	2.40774	0.0160514	0.696521
JAM2	564.814	0.355973	0.155372	2.2911	0.0219574	0.742253
AKR1C1	143.869	0.355556	0.136186	2.61081	0.00903273	0.574034
SLC7A11	2291.4	0.355497	0.1579	2.25141	0.0243596	0.758712
TMEM229A	59.6309	0.355363	0.158832	2.23735	0.0252636	0.762524
FOXN3-AS1	15.9361	0.354933	0.162565	2.18332	0.0290121	0.783502
CPVL-AS2	116.386	0.35471	0.125714	2.82156	0.004779	0.420373
RNY1	31.344	0.354399	0.245068	1.44612	0.148142	0.971652
RGCC	591.828	0.353335	0.145592	2.42688	0.0152294	0.691827
ATP1B2	1411.91	0.353278	0.209253	1.68828	0.0913574	0.924693
SLC7A10	47.1533	0.353182	0.206448	1.71075	0.0871267	0.920627
RPL7AP10	14.951	0.352924	0.191713	1.8409	0.0656367	0.917477
CFAP300	15.3409	0.352817	0.196807	1.79271	0.0730194	0.920627
GMNC	7.77619	0.352681	0.263321	1.33935	0.180455	0.981025
CD40	34.6469	0.352424	0.185469	1.90018	0.0574098	0.900437
SLC2A10	75.4487	0.352348	0.151439	2.32666	0.0199833	0.730554
CHRNB3	14.8486	0.352075	0.173105	2.03388	0.0419639	0.844917
WSCD1	413.797	0.351871	0.194559	1.80856	0.0705192	0.920627
TSPAN11	121.032	0.351711	0.212799	1.65279	0.0983741	0.936733
FZD1	166.53	0.351367	0.178537	1.96804	0.0490636	0.864918
APOB	33.4013	0.351076	0.223187	1.57301	0.115716	0.954826
ZNF813	61.1936	0.350844	0.13035	2.69155	0.00711203	0.516086
WEE1	43.4574	0.350711	0.192479	1.82207	0.0684444	0.920627
TMC5	23.8463	0.350689	0.16978	2.06556	0.0388705	0.83794
MYL3	23.6967	0.350495	0.173653	2.01837	0.0435532	0.844917
LOC102724900	9.97202	0.350373	0.445791	0.785958	0.431892	0.985563
MLC1	1861.41	0.350169	0.172572	2.02912	0.0424459	0.844917
PREX2	3002.07	0.350067	0.160992	2.17444	0.0296723	0.78814
LOC102724159	46.3006	0.349966	0.412701	0.847988	0.396445	0.984319
THSD1	142.476	0.349827	0.202827	1.72476	0.084571	0.920627
SELENBP1	317.919	0.349723	0.169257	2.06622	0.0388081	0.83794
CHST14	25.5582	0.349302	0.190751	1.83119	0.067072	0.920627
CNTFR	212.681	0.349237	0.188087	1.85678	0.0633424	0.913761
SULT1A2	27.7493	0.348897	0.217893	1.60123	0.109326	0.946889
ZFPM1	82.5585	0.348894	0.226583	1.5398	0.123608	0.958281
RN7SL280P	18.5032	0.348581	0.405947	0.858688	0.390513	0.984319
CGNL1	528.188	0.348075	0.233115	1.49315	0.135398	0.963706
KCNJ16	317.935	0.348054	0.197104	1.76584	0.0774225	0.920627
RGS5	2311.94	0.348025	0.170409	2.04229	0.0411231	0.844917
PPP2R5A	750.767	0.347921	0.121609	2.86098	0.00422336	0.419605
CPT1A	539.07	0.347773	0.183358	1.89669	0.0578692	0.90094
LINC01748	219.735	0.347764	0.155144	2.24156	0.02499	0.762407
LINC02082	32.45	0.347745	0.14175	2.45323	0.0141581	0.680428
IL33	412.067	0.347671	0.191667	1.81393	0.0696888	0.920627
GPER1	69.9777	0.347606	0.20184	1.72218	0.0850366	0.920627
SMIM10	38.5656	0.34747	0.151612	2.29184	0.0219151	0.742253
TSSK5P	18.5854	0.347165	0.28211	1.2306	0.218473	0.984319
BMP7	448.706	0.347113	0.171762	2.0209	0.0432904	0.844917
GAL3ST4	48.3136	0.347095	0.23904	1.45204	0.14649	0.971629
HCG27	37.2203	0.347063	0.168304	2.06212	0.0391966	0.838226
RPL39	124.988	0.346928	0.145448	2.38524	0.017068	0.70143
ELOVL2-AS1	15.237	0.346927	0.207822	1.66935	0.095048	0.931269
DKK1	21.9249	0.346886	0.197012	1.76074	0.0782829	0.920627
ACKR2	15.6114	0.346677	0.201585	1.71975	0.0854773	0.920627
RRAS	30.2113	0.346122	0.211366	1.63755	0.101516	0.937219
FYCO1	350.154	0.346053	0.242026	1.42982	0.152768	0.97682
RRAD	15.9146	0.346036	0.250755	1.37998	0.167594	0.97682
A1BG	20.9193	0.345917	0.21126	1.6374	0.101547	0.937219
VWA3B	21.4158	0.345504	0.248217	1.39194	0.16394	0.97682
RN7SL665P	28.6205	0.345249	0.546565	0.63167	0.527603	0.986304
SLC1A2	99224.6	0.344591	0.151335	2.27701	0.0227859	0.743824
LINC02603	15.3926	0.344562	0.257597	1.3376	0.181025	0.981471
PSD2	1197.71	0.344378	0.168634	2.04217	0.041135	0.844917
EGFLAM	10.3567	0.343976	0.263345	1.30618	0.19149	0.982827
ACSM4	11.3998	0.34369	0.227665	1.50963	0.131139	0.958281
EVC2	29.1215	0.343387	0.237846	1.44374	0.148813	0.97324
ABTB2	130.446	0.343253	0.204384	1.67945	0.0930641	0.929037
TNFSF18	21.6634	0.342875	0.233549	1.46811	0.142075	0.966891
ADRB2	62.7134	0.342415	0.162717	2.10436	0.0353471	0.8162
CPB2	46.4717	0.342321	0.162822	2.10242	0.0355161	0.8162
PARD3B	278.2	0.342288	0.163754	2.09026	0.0365942	0.825988
CYTB	5522.04	0.34218	0.253043	1.35226	0.176293	0.978148
PYGM	226.934	0.34212	0.197169	1.73516	0.0827116	0.920627
POSTN	44.1251	0.341714	0.234113	1.45961	0.144398	0.968497
FN1	1407.92	0.341501	0.193024	1.76921	0.0768582	0.920627
PDCD1LG2	31.0922	0.340933	0.192095	1.77482	0.0759283	0.920627
EDN3	22.9749	0.340857	0.231189	1.47437	0.140383	0.96604
OLFM2	603.239	0.340649	0.208263	1.63566	0.10191	0.937219
POPDC1	136.78	0.340648	0.135235	2.51893	0.0117713	0.623185
RAPGEF3	784.852	0.340431	0.191346	1.77914	0.0752172	0.920627
POMC	18.8247	0.339587	0.266302	1.27519	0.202241	0.984319
DDR2	670.462	0.33957	0.136957	2.4794	0.0131603	0.649945
LOC101927377	60.1899	0.339401	0.203413	1.66853	0.0952102	0.931269
PAQR5	40.2947	0.339251	0.208672	1.62576	0.104001	0.939933
HSPA1B	627.578	0.33907	0.33552	1.01058	0.312217	0.984319
TMEM132D-AS2	14.5841	0.339053	0.1806	1.87737	0.0604673	0.909197
NES	291.923	0.338863	0.223383	1.51696	0.129278	0.958281
LRIG2-DT	71.7679	0.338763	0.194707	1.73986	0.0818828	0.920627
HPSE	44.0725	0.338488	0.161001	2.10239	0.0355187	0.8162
ALAS2	17.4591	0.338338	0.351214	0.963338	0.335378	0.984319
ITM2A	593.294	0.338313	0.202925	1.66719	0.0954776	0.932143
RHOJ	151.577	0.33805	0.193229	1.74948	0.0802083	0.920627
PMAIP1	14.6681	0.337796	0.434412	0.777594	0.436808	0.985563
STXBP4	320.278	0.33762	0.140654	2.40036	0.0163792	0.698074
LOC100133077	51.4856	0.337411	0.328121	1.02831	0.303803	0.984319
EGLN3	463.399	0.337233	0.125986	2.67675	0.00743408	0.519166
FLNA	1572.79	0.33703	0.233987	1.44038	0.149759	0.97324
SMO	79.1315	0.336945	0.228959	1.47164	0.141118	0.966891
LINC00520	12.345	0.336745	0.250262	1.34557	0.178442	0.978285
CCDC160	25.5317	0.336414	0.184997	1.81849	0.0689896	0.920627
SUCLG2	257.373	0.336017	0.161314	2.083	0.0372514	0.831437
SOX21-AS1	123.956	0.335792	0.148897	2.2552	0.0241208	0.756547
BAG2	194.544	0.335636	0.133525	2.51366	0.0119486	0.623185
MIR3681HG	34.3968	0.335467	0.2153	1.55814	0.119201	0.9577
RIBC2	11.6027	0.335466	0.208103	1.61202	0.106958	0.943999
CLDN1	35.8534	0.335384	0.190311	1.76229	0.0780198	0.920627
SUCLG2-DT	154.3	0.335304	0.169085	1.98305	0.0473618	0.861131
SMAGP	12.2527	0.335297	0.285801	1.17318	0.240722	0.984319
LOC100130881	44.6042	0.334518	0.177471	1.88492	0.0594405	0.903233
ENPP6	117.228	0.334269	0.158213	2.11278	0.0346194	0.816087
FGD2	127.423	0.33363	0.223848	1.49043	0.136111	0.965649
ATP13A4	1610.59	0.3335	0.149799	2.22632	0.0259929	0.764939
SYNE2	1134.84	0.333473	0.17657	1.88862	0.0589432	0.903233
ND5	4886.3	0.333391	0.249117	1.33829	0.180802	0.981471
SOX6	765.951	0.333373	0.170204	1.95867	0.0501518	0.866724
PAX6	224.713	0.333113	0.146356	2.27605	0.0228429	0.743824
PTOV1-AS1	31.3623	0.333108	0.182491	1.82534	0.0679497	0.920627
LOC105376030	15.8214	0.333075	0.319768	1.04161	0.297591	0.984319
ADGRV1	8270.62	0.332988	0.173222	1.92232	0.054566	0.888237
LINC00839	189.088	0.332871	0.156684	2.12447	0.0336311	0.81096
LRRC37A6P	63.3641	0.332732	0.177178	1.87795	0.0603877	0.908764
ANGPTL1	120.055	0.332394	0.138546	2.39916	0.0164329	0.698074
CARD8	309.121	0.332387	0.185757	1.78937	0.073556	0.920627
JPH2	13.319	0.332128	0.257634	1.28914	0.197348	0.983557
KCNG1	91.0874	0.33205	0.204863	1.62084	0.105053	0.942799
PELI2	333.049	0.332047	0.186505	1.78036	0.0750163	0.920627
ITGAX	117.697	0.331944	0.212032	1.56553	0.117458	0.957415
GABRG1	2081.79	0.331932	0.178306	1.86158	0.0626617	0.913085
CACNG4	134.282	0.331895	0.198614	1.67105	0.0947108	0.931269
SPRY4	204.146	0.331777	0.212817	1.55897	0.119002	0.9577
TUBA1C	24.3146	0.331777	0.190795	1.73891	0.0820497	0.920627
CHEK2	27.3615	0.331666	0.149945	2.21192	0.0269722	0.772771
FCGR3B	12.0281	0.331643	0.37655	0.88074	0.378459	0.984319
ZNF727	558.242	0.331561	0.170605	1.94344	0.0519625	0.87527
LINC01550	29.3737	0.331383	0.251287	1.31874	0.187256	0.981937
NRAD1	22.3543	0.331184	0.1948	1.70013	0.0891073	0.922739
TRIB1	140.142	0.330966	0.164508	2.01186	0.0442348	0.844917
EMP2	179.643	0.330945	0.165071	2.00487	0.044977	0.844917
DDX3X	3955.12	0.330478	0.101928	3.24226	0.00118587	0.215298
ANPEP	7.78964	0.329966	0.269458	1.22456	0.220742	0.984319
LINC00237	11.9566	0.329889	0.202372	1.63011	0.103079	0.939933
MCMDC2	85.87	0.329863	0.146697	2.24859	0.0245385	0.759706
ZBTB20	2994.13	0.329768	0.165126	1.99707	0.0458176	0.8506
LOC101929439	19.7705	0.329522	0.203866	1.61637	0.106014	0.94386
ITGA5	129.203	0.329421	0.292923	1.1246	0.26076	0.984319
MYOM1	191.515	0.329333	0.161692	2.03679	0.0416707	0.844917
ZNF114	14.9291	0.329313	0.241357	1.36442	0.172436	0.978148
ZNF99	43.0071	0.329188	0.146277	2.25044	0.0244213	0.759311
RPL21P72	15.422	0.329123	0.218046	1.50942	0.131192	0.958281
LLGL2	57.9256	0.329101	0.177289	1.85629	0.0634118	0.913761
SLC38A5	81.5967	0.328768	0.223328	1.47213	0.140986	0.966798
LRRIQ1	84.7566	0.328674	0.16924	1.94206	0.0521299	0.87527
ADAMTSL5	15.7206	0.32851	0.266569	1.23237	0.217812	0.984319
RNF182	360.902	0.328503	0.180323	1.82175	0.0684931	0.920627
ZNF415P1	12.9225	0.328055	0.190099	1.72571	0.0843996	0.920627
TMEM11-DT	33.7134	0.328005	0.19783	1.65801	0.0973152	0.934664
MARVELD3	14.0719	0.327964	0.321148	1.02122	0.307148	0.984319
PDGFRB	551.581	0.327719	0.205446	1.59516	0.110677	0.948168
CORIN	45.0968	0.327688	0.158425	2.06841	0.0386018	0.83794
PTTG2	10.4248	0.32757	0.248199	1.31979	0.186906	0.981937
LINC00310	28.0118	0.327398	0.226979	1.44241	0.149186	0.97324
C16orf89	138.337	0.327383	0.157492	2.07872	0.0376429	0.833107
DCN	639.094	0.327131	0.15641	2.0915	0.0364832	0.825988
GNG12	671.894	0.327114	0.14835	2.20501	0.0274531	0.77863
APCDD1	420.877	0.326791	0.17092	1.91195	0.0558825	0.893199
CTNNA3	1258.7	0.326346	0.199219	1.63813	0.101395	0.937219
LINC02293	16.3305	0.326201	0.261983	1.24512	0.213087	0.984319
SFXN5	2061.78	0.326161	0.150019	2.17413	0.0296956	0.78814
TRPM3	1561.83	0.326123	0.122235	2.668	0.00763039	0.527615
ZBTB20-AS1	149.115	0.326011	0.21349	1.52705	0.126748	0.958281
RN7SL127P	9.7971	0.326007	0.199942	1.63051	0.102994	0.939933
ADGRA3	902.915	0.325967	0.149225	2.1844	0.0289329	0.782545
A2M	2339.74	0.325577	0.19538	1.66638	0.0956384	0.932274
KLRB1	12.1039	0.325412	0.250965	1.29665	0.194753	0.982999
FGD6	783.046	0.325275	0.14464	2.24886	0.0245214	0.759706
NTNG2	383.301	0.324827	0.168099	1.93236	0.0533154	0.883446
ZNF852	145.345	0.324644	0.137745	2.35684	0.0184309	0.707945
LIMD1	135.547	0.324572	0.202019	1.60664	0.108134	0.946472
LOC124904710	23.0957	0.324466	0.215947	1.50252	0.132962	0.959679
HAGLR	25.9213	0.324262	0.220653	1.46956	0.141681	0.966891
SYT15	28.4899	0.323344	0.17548	1.84263	0.0653838	0.917477
EPHX1	487.289	0.323223	0.213634	1.51298	0.130285	0.958281
LOC101927143	12.0315	0.323213	0.308764	1.0468	0.295193	0.984319
RASSF3	146.127	0.32299	0.207814	1.55423	0.12013	0.958281
CARD10	23.0173	0.322679	0.291358	1.1075	0.268078	0.984319
CYTH4	104.858	0.322593	0.215007	1.50038	0.133515	0.960774
LINC00240	73.3653	0.322558	0.174398	1.84955	0.0643784	0.916403
NDP-AS1	19.7242	0.322339	0.278792	1.1562	0.2476	0.984319
HOGA1	45.0498	0.322326	0.150592	2.14038	0.0323237	0.804749
NTSR2	192.907	0.322299	0.152987	2.10671	0.0351423	0.8162
MUC6	53.2703	0.322052	0.364981	0.88238	0.377571	0.984319
RN7SL359P	6.2581	0.321963	0.363952	0.884629	0.376357	0.984319
SUSD2	11.8476	0.321936	0.262167	1.22798	0.219453	0.984319
MTATP6P1	401.93	0.321928	0.544384	0.591361	0.554278	0.987261
IQGAP2	47.568	0.321872	0.156053	2.06259	0.039152	0.838226
LOC102723834	11.088	0.321747	0.240145	1.3398	0.180309	0.981025
RNASE6	27.2536	0.321723	0.213687	1.50558	0.132174	0.959505
NTN3	28.5247	0.321556	0.280849	1.14494	0.252232	0.984319
LHFPL1	58.3713	0.321496	0.234175	1.37289	0.169787	0.978119
LOC101927141	22.8722	0.32134	0.255389	1.25824	0.208305	0.984319
TUBB1	18.0553	0.321213	0.2386	1.34624	0.178225	0.978148
LOC100996437	50.064	0.321121	0.228889	1.40295	0.160632	0.97682
RN7SL813P	5.82206	0.320681	0.815375	0.393293	0.694103	0.989164
ZNF470-DT	53.1161	0.320522	0.124656	2.57125	0.0101333	0.588503
FCGR1A	62.9605	0.320328	0.429245	0.74626	0.45551	0.986069
LEPR	385.711	0.320215	0.156621	2.04453	0.0409017	0.844917
GIMAP7	32.8434	0.320194	0.173135	1.84939	0.0644021	0.916403
SLCO1C1	654.334	0.320056	0.167307	1.91298	0.05575	0.893199
SGCA	13.3265	0.319994	0.308688	1.03663	0.299909	0.984319
DBX2	49.2124	0.31979	0.150691	2.12216	0.0338239	0.812775
CSPG4	390.904	0.319681	0.23011	1.38925	0.164756	0.97682
CARD11	29.3049	0.319551	0.215934	1.47985	0.138913	0.96582
SOWAHC	93.5491	0.319058	0.170377	1.87266	0.0611151	0.910513
TMEM71	13.8908	0.318662	0.175241	1.81842	0.0689999	0.920627
SNCAIP	88.9055	0.317516	0.15207	2.08795	0.036802	0.825988
SLC10A1	45.7162	0.31736	0.258706	1.22672	0.219927	0.984319
TSKU	26.3366	0.317239	0.210849	1.50458	0.132433	0.959545
PRMT5-DT	26.5107	0.317201	0.178576	1.77627	0.0756877	0.920627
MST1R	14.8965	0.317131	0.283539	1.11848	0.263364	0.984319
LINC00632	10149.9	0.316784	0.147558	2.14684	0.031806	0.803211
RN7SL45P	16.6966	0.316711	0.338262	0.936291	0.349123	0.984319
LOC100419830	15.5933	0.316518	0.270569	1.16983	0.242071	0.984319
MT1F	137.559	0.316403	0.225579	1.40262	0.160729	0.97682
SRL	12.6554	0.315915	0.19497	1.62032	0.105163	0.94288
LOC107985177	13.1465	0.315831	0.195526	1.61529	0.106248	0.943936
SCD	9119.25	0.315763	0.135848	2.32439	0.0201047	0.730554
CHDH	473.902	0.31559	0.183288	1.72183	0.0851008	0.920627
RNA5SP88	11.7082	0.315578	0.209489	1.50642	0.131959	0.959383
FBXL7	186.552	0.315439	0.221247	1.42573	0.153946	0.97682
GHRLOS	42.8261	0.3152	0.171341	1.83961	0.0658259	0.91791
SEPTIN10	332.571	0.315119	0.173361	1.81771	0.0691089	0.920627
SRPX	39.3383	0.314955	0.181688	1.7335	0.0830072	0.920627
PCED1B-AS1	25.2256	0.314948	0.174307	1.80686	0.0707838	0.920627
PROKR2	17.6769	0.314336	0.220377	1.42636	0.153765	0.97682
LOC101929532	10.4485	0.314279	0.273374	1.14963	0.250296	0.984319
ZNF69	107.621	0.31367	0.144875	2.16511	0.030379	0.796574
LOC122539214	84.9756	0.313581	0.239301	1.3104	0.19006	0.982827
ODAD2	25.3413	0.313467	0.144691	2.16647	0.0302756	0.796039
THTPA	46.1095	0.313275	0.14128	2.2174	0.0265955	0.768499
CCDC152	83.5761	0.313188	0.154106	2.03229	0.0421248	0.844917
LINC03122	210.761	0.313067	0.144338	2.16899	0.0300836	0.794439
ITIH3	24.1088	0.31297	0.209728	1.49227	0.135629	0.964383
POU3F3	506.038	0.312947	0.13725	2.28013	0.0226001	0.743824
TES	36.508	0.312935	0.206675	1.51414	0.129989	0.958281
EPS8	520.276	0.312853	0.182689	1.71249	0.0868065	0.920627
MSX1	47.1736	0.31249	0.199308	1.56788	0.11691	0.957415
MYO1C	174.036	0.312136	0.203261	1.53564	0.124626	0.958281
LOC105369391	30.5976	0.311655	0.159802	1.95026	0.0511453	0.869179
CCM2L	24.2902	0.311417	0.192528	1.61751	0.105768	0.943569
KRT19	7.14065	0.310927	0.29571	1.05146	0.293048	0.984319
EPHB3	75.4263	0.31089	0.195438	1.59074	0.111669	0.949737
ENPEP	40.9085	0.310862	0.189474	1.64066	0.100869	0.937219
LINC01600	19.7959	0.310856	0.181871	1.70921	0.0874121	0.920627
SIX1	4.84869	0.310608	0.32734	0.948886	0.342679	0.984319
TRPS1-AS1	29.964	0.310543	0.218375	1.42206	0.155007	0.97682
FAM111A	160.628	0.310445	0.173988	1.78429	0.074377	0.920627
LUZP2	575.63	0.310422	0.127323	2.43807	0.0147658	0.691278
LOC124902301	23.371	0.310091	0.197842	1.56737	0.117029	0.957415
COX3	28667.6	0.310046	0.217798	1.42355	0.154576	0.97682
RBMS3	430.172	0.310011	0.13254	2.33901	0.0193349	0.726195
LPAR5	44.4109	0.309859	0.230466	1.34449	0.178791	0.979596
LTBP2	132.257	0.309785	0.175112	1.76907	0.0768825	0.920627
SCUBE2	103.326	0.309767	0.183822	1.68515	0.0919605	0.924742
PLXNB1	1651.19	0.309766	0.203864	1.51947	0.128643	0.958281
ARHGAP31	580.321	0.309575	0.175568	1.76328	0.0778539	0.920627
ITPKB-IT1	19.7434	0.309512	0.285098	1.08564	0.27764	0.984319
ACTL6A	127.1	0.309254	0.134922	2.2921	0.0219	0.742253
GALR1	100.479	0.309107	0.18337	1.68571	0.0918521	0.924742
SMARCE1P5	25.8193	0.308972	0.209098	1.47764	0.139504	0.96582
SLC5A4	71.2509	0.308828	0.226606	1.36284	0.172931	0.978148
COX1	48814.3	0.308782	0.197333	1.56478	0.117635	0.957415
TRAPPC5	96.4729	0.308377	0.273515	1.12746	0.259549	0.984319
PXMP2	31.4135	0.308297	0.155849	1.97818	0.0479088	0.861692
TBX15	15.7608	0.308193	0.240756	1.28011	0.200507	0.984319
TMEM45B	19.4788	0.307862	0.194829	1.58016	0.114069	0.952246
CXCR4	57.9588	0.307613	0.232648	1.32222	0.186094	0.98184
MEDAG	9.99994	0.307061	0.295401	1.03947	0.298585	0.984319
IHO1	23.1027	0.306847	0.331581	0.925407	0.354754	0.984319
NPSR1-AS1	17.7477	0.306792	0.278763	1.10055	0.271093	0.984319
CBX2	13.0405	0.306569	0.21947	1.39686	0.162454	0.97682
STK32B	57.7488	0.306547	0.178287	1.71941	0.0855406	0.920627
LRP4	1816.53	0.30641	0.183623	1.66869	0.0951786	0.931269
COL4A5	1246.91	0.306275	0.160773	1.90502	0.0567776	0.899028
SMIM14-DT	27.9874	0.306256	0.177733	1.72312	0.0848663	0.920627
RPS9P3	15.9184	0.306117	0.240423	1.27324	0.202932	0.984319
TRPC6	87.1766	0.306097	0.161347	1.89713	0.0578103	0.90094
LOC100422627	86.2948	0.305775	0.127824	2.39217	0.0167493	0.698074
CCDC8	47.6926	0.305544	0.190892	1.60061	0.109463	0.946889
ZFP36L1	627.979	0.305443	0.182808	1.67084	0.0947531	0.931269
PHF21B	81.1544	0.305402	0.281333	1.08555	0.277678	0.984319
DOCK9-AS1	19.2014	0.305335	0.199441	1.53095	0.125781	0.958281
MCTP2	98.7384	0.305168	0.165275	1.84642	0.0648307	0.916954
RASSF8	1129.84	0.305014	0.133813	2.27941	0.0226428	0.743824
GIMAP6	133.946	0.305	0.205516	1.48407	0.13779	0.965769
EPN2-AS1	68.9462	0.304272	0.192692	1.57906	0.114323	0.952246
CASP10	71.6796	0.304225	0.215577	1.41121	0.158182	0.97682
SLC30A1	1056.51	0.304219	0.172104	1.76765	0.0771198	0.920627
LOC285638	16.1933	0.304103	0.217945	1.39532	0.162918	0.97682
LINC01622	22.9967	0.304021	0.218828	1.38932	0.164737	0.97682
NET1	498.487	0.303962	0.186582	1.6291	0.103291	0.939933
UTRN	2326.38	0.30378	0.129026	2.3544	0.0185525	0.708177
A2M-AS1	69.3246	0.303569	0.15708	1.93257	0.0532887	0.883446
ZNF257	55.3917	0.303377	0.177319	1.71091	0.0870973	0.920627
EPHX2	154.576	0.303265	0.13489	2.24823	0.0245615	0.759706
SCARA5	29.6396	0.303224	0.263961	1.14875	0.25066	0.984319
PDLIM5	1143.71	0.303028	0.133058	2.27741	0.0227617	0.743824
NUTM2B	12.4496	0.30285	0.263261	1.15038	0.249986	0.984319
CDA	4.4085	0.302836	0.421973	0.717666	0.472963	0.986304
CCRL2	9.70593	0.302802	0.287048	1.05488	0.291478	0.984319
MCPH1-DT	36.3506	0.302783	0.153126	1.97734	0.048003	0.861692
SLC44A3	106.109	0.302488	0.191331	1.58097	0.113886	0.952246
ADGRF3	17.621	0.302403	0.221205	1.36707	0.171604	0.978148
CTSH	491.238	0.302164	0.172738	1.74927	0.0802452	0.920627
NFATC2IP-AS1	47.1645	0.302137	0.176151	1.71521	0.0863064	0.920627
RASA4B	17.2239	0.301956	0.247192	1.22154	0.22188	0.984319
SLIT1-AS1	22.7571	0.301522	0.259414	1.16232	0.245106	0.984319
SPON1	928.356	0.301472	0.126057	2.39155	0.0167775	0.698074
ATF3	59.4774	0.301381	0.199933	1.50741	0.131706	0.959383
LOC400499	21.1875	0.301311	0.197124	1.52854	0.126379	0.958281
PCDH9-AS1	12.5866	0.301233	0.245296	1.22804	0.219433	0.984319
CDK2AP1	660.228	0.30119	0.131061	2.29809	0.0215565	0.742253
NFIA	5545.51	0.301175	0.164683	1.82882	0.0674271	0.920627
CDC42EP4	735.022	0.301016	0.170457	1.76593	0.0774069	0.920627
ZFPM1-AS1	20.6625	0.30098	0.238866	1.26004	0.207656	0.984319
LINC00707	60.117	0.3009	0.201658	1.49213	0.135665	0.964383
ZNF559-ZNF177	31.8326	0.30084	0.142334	2.11362	0.0345478	0.815912
ATP6V0D1-DT	85.7637	0.300672	0.198645	1.51361	0.130124	0.958281
CPVL	106.141	0.300595	0.162985	1.84431	0.0651378	0.917477
EMX2	93.0132	0.300464	0.146203	2.05511	0.0398685	0.842785
MID1	302.111	0.300369	0.145369	2.06625	0.0388047	0.83794
RPS4XP16	15.6464	0.300217	0.181781	1.65153	0.0986303	0.936862
LINC00539	48.1231	0.300039	0.146041	2.05449	0.0399283	0.842785
LAMA2	646.03	0.299953	0.135346	2.21619	0.0266788	0.769296
AFAP1L2	403.746	0.299882	0.162458	1.8459	0.0649064	0.916954
ADARB2-AS1	30.0727	0.299835	0.185652	1.61504	0.106302	0.943936
ND4	5751.94	0.299776	0.235325	1.27388	0.202706	0.984319
P2RY13	136.555	0.299567	0.139541	2.14681	0.0318086	0.803211
RNF152	463.15	0.299523	0.123072	2.43373	0.0149441	0.691827
FAH	110.913	0.29948	0.165424	1.81037	0.0702379	0.920627
SHOC1	222.85	0.299221	0.226293	1.32227	0.186077	0.98184
RFTN2	1177.26	0.298996	0.158578	1.88547	0.0593657	0.903233
LINC02072	55.5854	0.298935	0.197508	1.51353	0.130144	0.958281
AKR1C3	131.852	0.298773	0.160014	1.86717	0.0618785	0.913085
ADGRG6	86.2849	0.298659	0.169177	1.76536	0.0775033	0.920627
MISFA	19.1752	0.298649	0.222658	1.34129	0.179826	0.980088
PALMD	191.709	0.298435	0.193334	1.54363	0.122679	0.958281
SYDE2	265.848	0.298325	0.104682	2.84982	0.00437435	0.419605
LOC100131496	44.3729	0.298297	0.279923	1.06564	0.286585	0.984319
LOC124907726	20.389	0.298284	0.183506	1.62547	0.104063	0.939933
S1PR1	642.869	0.297865	0.147764	2.01582	0.0438187	0.844917
DDX60L	197.586	0.297772	0.182009	1.63603	0.101833	0.937219
RN7SL338P	15.49	0.297747	0.199149	1.4951	0.134889	0.962692
CCDC168	71.364	0.297681	0.213863	1.39192	0.163946	0.97682
PCDHB1	13.0537	0.297659	0.22514	1.32211	0.186132	0.98184
NLRP1	56.8755	0.297626	0.221823	1.34173	0.179685	0.980034
FAM98C	255.918	0.297431	0.148907	1.99743	0.0457783	0.8506
EDDM13	54.4289	0.297322	0.171274	1.73595	0.0825734	0.920627
CTU1	33.3585	0.297233	0.193505	1.53605	0.124527	0.958281
SAXO2	66.6955	0.297105	0.163334	1.819	0.0689108	0.920627
FIBCD1	29.8842	0.296883	0.307417	0.965734	0.334177	0.984319
GLTP	443.657	0.296834	0.136407	2.1761	0.0295481	0.78814
PTGDS	528.727	0.296741	0.192318	1.54297	0.122838	0.958281
PLPP3	1638.06	0.296731	0.150965	1.96556	0.0493493	0.864918
LINC01819	18.1198	0.296683	0.264344	1.12234	0.261719	0.984319
ZNF70	182.528	0.296593	0.157524	1.88284	0.0597223	0.903233
ZNF229	146.518	0.296561	0.109879	2.69899	0.00695509	0.507523
GDPD5	124.059	0.296421	0.134201	2.20878	0.02719	0.776523
PTGIS	53.0403	0.296147	0.206538	1.43386	0.151612	0.97682
FAM118A	276.913	0.295995	0.181416	1.63158	0.102768	0.93979
TEX29	28.0904	0.295921	0.201846	1.46607	0.142629	0.967114
OR2T33	13.075	0.295851	0.2576	1.14849	0.250766	0.984319
LHX2	337.18	0.295813	0.153234	1.93047	0.0535484	0.883849
GNG11	159.215	0.295788	0.174403	1.696	0.0898859	0.923329
RETREG1-AS1	35.2997	0.295595	0.179499	1.64678	0.0996029	0.937167
WEE2-AS1	24.862	0.295544	0.174543	1.69324	0.0904096	0.923329
HEATR5A	495.796	0.295539	0.149685	1.9744	0.048336	0.864168
ABHD15	55.2663	0.295517	0.146105	2.02264	0.0431104	0.844917
PRKCZ-AS1	40.6647	0.29528	0.222046	1.32981	0.183581	0.981471
NACC2	2116.27	0.295248	0.18757	1.57407	0.115471	0.954826
PTCSC1	19.6316	0.295167	0.234539	1.2585	0.208211	0.984319
NDUFA4L2	53.9088	0.29497	0.178565	1.65189	0.0985566	0.936733
IMPA2	57.4911	0.294831	0.174922	1.6855	0.0918922	0.924742
ATP11C	255.056	0.294688	0.145184	2.02976	0.0423814	0.844917
DFFA	656.474	0.294662	0.132897	2.21722	0.0266082	0.768499
SPINK7	25.4422	0.29465	0.208592	1.41256	0.157784	0.97682
HTR1B	28.5219	0.294633	0.157125	1.87515	0.0607726	0.910513
ZFHX4-AS1	65.1332	0.294588	0.173798	1.695	0.0900751	0.923329
PPARA	554.185	0.294547	0.193136	1.52508	0.12724	0.958281
LINC00908	57.4308	0.294322	0.216849	1.35726	0.174698	0.978148
SMIM20	176.125	0.294319	0.128927	2.28283	0.0224405	0.742253
LOC107985216	100.706	0.294191	0.189559	1.55198	0.120667	0.958281
LOC100422622	14.1903	0.294157	0.213825	1.37569	0.168917	0.97682
RFLNB	104.033	0.293812	0.157208	1.86894	0.0616314	0.912677
RPL17P17	11.4633	0.293791	0.23036	1.27536	0.202183	0.984319
KPNB1-DT	15.9001	0.29364	0.223764	1.31228	0.189426	0.98208
LINC02552	57.9895	0.29364	0.203007	1.44645	0.14805	0.971652
PCDHGA10	190.222	0.293282	0.130012	2.2558	0.0240831	0.756547
ADAM12	87.9057	0.293222	0.155318	1.88788	0.0590421	0.903233
GRAMD2B	983.182	0.293163	0.1522	1.92617	0.0540835	0.886908
LOC124902026	19.0133	0.293148	0.189849	1.54411	0.122561	0.958281
AGMO	20.9483	0.293061	0.236167	1.24091	0.214641	0.984319
GKAP1	246.258	0.292982	0.1509	1.94157	0.0521891	0.87527
CFAP58-DT	25.1103	0.292883	0.18287	1.60159	0.109246	0.946889
TDRD10	10.0677	0.292866	0.240046	1.22004	0.22245	0.984319
FGFRL1	256.985	0.292715	0.19071	1.53487	0.124815	0.958281
BISPR	13.6981	0.292479	0.226386	1.29195	0.196375	0.983557
ADAP2	78.0647	0.29238	0.189017	1.54685	0.1219	0.958281
NOL12	49.4016	0.291955	0.182265	1.60182	0.109195	0.946889
ARHGAP15	52.8106	0.291812	0.179902	1.62206	0.104791	0.942799
RAI14	180.538	0.291729	0.154823	1.88428	0.0595277	0.903233
RPS5P2	13.4281	0.291376	0.228663	1.27426	0.202571	0.984319
ATP13A5	71.9422	0.291358	0.154595	1.88466	0.0594761	0.903233
CLN3	51.7557	0.291354	0.262268	1.1109	0.266611	0.984319
RN7SL827P	5.11238	0.291116	0.255022	1.14153	0.253649	0.984319
KLRG1	58.457	0.291065	0.145599	1.99908	0.0455997	0.850202
LINC01291	54.4759	0.29066	1.25565	0.231482	0.81694	0.992099
TMEM156	21.0475	0.290638	0.187373	1.55112	0.120873	0.958281
HEPH	476.612	0.290623	0.127231	2.28421	0.0223591	0.742253
MIR130AHG	17.5668	0.290578	0.158763	1.83026	0.0672113	0.920627
HEBP2	193.327	0.290392	0.13614	2.13304	0.0329214	0.809585
SCUBE1	17.8217	0.289814	0.231063	1.25426	0.209746	0.984319
IFI44L	325.331	0.289644	0.221851	1.30558	0.191695	0.982827
VSTM4	290.829	0.289632	0.144561	2.00352	0.0451214	0.846337
PRELID2	251.039	0.289626	0.142221	2.03645	0.0417048	0.844917
LOC124905349	11.1213	0.289409	0.215193	1.34488	0.178663	0.979199
RN7SL513P	2.67623	0.289371	0.954952	0.303021	0.761874	0.992012
LHFPL3-AS1	28.6448	0.289359	0.24204	1.1955	0.231892	0.984319
SPINK13	16.3047	0.289073	0.205078	1.40957	0.158665	0.97682
MOB3A	154.099	0.289034	0.241895	1.19487	0.232136	0.984319
EFNB1	81.6965	0.288967	0.18788	1.53804	0.124039	0.958281
LOC101928417	18.8491	0.288306	0.192598	1.49693	0.134411	0.961415
PDLIM3	168.398	0.288301	0.146332	1.97018	0.0488172	0.864918
AMOT	1568.21	0.288192	0.162468	1.77384	0.0760897	0.920627
C14orf119	164.15	0.287931	0.136914	2.10301	0.035465	0.8162
IQCN	44.2172	0.287879	0.196076	1.4682	0.14205	0.966891
ANXA3	136.806	0.287817	0.211816	1.3588	0.174209	0.978148
ANTXR1	634.778	0.287256	0.148636	1.93261	0.0532842	0.883446
LINC02863	16.7554	0.28722	0.173298	1.65738	0.0974424	0.934664
ISYNA1	88.7139	0.286969	0.222482	1.28985	0.197102	0.983557
HSD17B6	137.101	0.28696	0.179641	1.5974	0.110176	0.948168
PIK3R6	10.077	0.286956	0.30576	0.938502	0.347986	0.984319
RAMP2	24.2416	0.28677	0.211481	1.35601	0.175096	0.978148
TDRD12	19.4883	0.286715	0.196356	1.46018	0.14424	0.968497
AMH	20.5583	0.286678	0.319013	0.89864	0.368844	0.984319
C18orf54	103.613	0.286476	0.15945	1.79665	0.0723919	0.920627
DAB2	167.23	0.286457	0.1671	1.71428	0.0864775	0.920627
GSN-AS1	169.442	0.28631	0.190021	1.50673	0.13188	0.959383
RPL7P11	19.7886	0.286069	0.210462	1.35924	0.17407	0.978148
ACP5	12.0094	0.285965	0.297935	0.959824	0.337144	0.984319
BMPR1B	903.994	0.285905	0.142842	2.00154	0.0453337	0.847779
NME2	13.672	0.285729	0.175434	1.6287	0.103377	0.939933
E2F3-IT1	11.4695	0.28569	0.195552	1.46094	0.144031	0.968497
LOC105371485	34.3649	0.285499	0.265168	1.07667	0.281627	0.984319
ND2	2192.74	0.284933	0.244121	1.16718	0.243137	0.984319
LINC01844	32.4405	0.284864	0.203089	1.40266	0.160719	0.97682
TTC12	137.007	0.284536	0.149111	1.90822	0.0563622	0.894968
LINC03007	22.5237	0.284414	0.149022	1.90853	0.0563221	0.894968
ZNF605	769.701	0.28441	0.109284	2.60249	0.00925491	0.580559
LOC105378311	17.5623	0.284281	0.281929	1.00834	0.313291	0.984319
GJC2	86.1949	0.284209	0.170381	1.66808	0.0953008	0.93154
ESAM-AS1	13.7321	0.284039	0.329091	0.863101	0.388082	0.984319
HYAL1	64.8391	0.283934	0.180825	1.57021	0.116366	0.956063
S100A4	22.4688	0.283919	0.420596	0.67504	0.49965	0.986304
CLDN10	317.694	0.283801	0.139898	2.02863	0.042496	0.844917
MORF4L1P5	15.6289	0.283433	0.172185	1.6461	0.0997438	0.937167
LOC102723670	44.1366	0.283433	0.181395	1.56252	0.118166	0.957557
IFI27	221.407	0.283294	0.202512	1.3989	0.161843	0.97682
EGFR-AS1	13.9071	0.283174	0.217948	1.29928	0.193849	0.982999
WWTR1	377.537	0.282989	0.201952	1.40127	0.161133	0.97682
PPP1R3G	94.8675	0.282888	0.191068	1.48056	0.138723	0.965769
LINC00484	11.3269	0.282849	0.216616	1.30576	0.191634	0.982827
ZFP36L2	182.048	0.282475	0.202274	1.3965	0.162564	0.97682
EGFL8	10.8518	0.282433	0.311205	0.907547	0.364118	0.984319
SPR	92.2898	0.282316	0.188406	1.49845	0.134018	0.961415
FAM86B1	67.905	0.282259	0.213956	1.31924	0.187089	0.981937
NEDD4	216.026	0.282229	0.166429	1.69579	0.089926	0.923329
TPRG1	25.7357	0.282204	0.179017	1.57641	0.114932	0.953482
KCTD15	403.234	0.282194	0.151236	1.86591	0.0620536	0.913085
LOC100129215	29.7674	0.282074	0.252554	1.11689	0.264043	0.984319
PLIN5	71.409	0.281825	0.250498	1.12506	0.260565	0.984319
LOC100128310	12.3015	0.281819	0.276182	1.02041	0.307534	0.984319
WNT9A	22.3231	0.281683	0.161141	1.74806	0.080454	0.920627
PAQR6	1186.46	0.281243	0.18947	1.48437	0.137712	0.965769
RNU7-99P	16.1447	0.280946	0.215221	1.30539	0.191762	0.982832
ASPN	59.0559	0.280922	0.156181	1.7987	0.0720666	0.920627
PADI4	10.0211	0.280886	0.282	0.996051	0.319226	0.984319
COL4A4	84.6163	0.280868	0.182727	1.5371	0.12427	0.958281
ZNRF3-AS1	24.1319	0.280759	0.209437	1.34054	0.180069	0.980587
MAF	543.841	0.280227	0.135595	2.06665	0.0387676	0.83794
PTAR1	3018.75	0.280143	0.137246	2.04118	0.0412329	0.844917
VSX1	51.4497	0.279786	0.194519	1.43835	0.150336	0.974832
CASS4	25.0318	0.279547	0.330491	0.845852	0.397635	0.984319
LINC02371	52.1072	0.279344	0.141908	1.96849	0.0490116	0.864918
BEND7	134.899	0.279343	0.143873	1.9416	0.0521861	0.87527
MDFI	18.4572	0.279027	0.242067	1.15268	0.249041	0.984319
TMUB1	80.0979	0.278872	0.159766	1.7455	0.0808977	0.920627
LINC00928	22.9511	0.2786	0.198354	1.40456	0.160153	0.97682
GDPD2	54.7404	0.278567	0.201745	1.38079	0.167344	0.97682
FGD4	1386.01	0.278376	0.145764	1.90977	0.056163	0.894532
FIRRE	55.2672	0.278376	0.183524	1.51683	0.129309	0.958281
EVC	117.207	0.278287	0.192043	1.44909	0.147313	0.971652
LINC02798	102.189	0.278073	0.124723	2.22952	0.0257791	0.764939
ALDH6A1	2699.28	0.278014	0.123828	2.24517	0.0247574	0.760504
TNNT2	41.5914	0.277845	0.21901	1.26864	0.204568	0.984319
MYCBP	172.238	0.277828	0.157853	1.76004	0.0784004	0.920627
KCTD21	109.199	0.277714	0.160329	1.73215	0.0832464	0.920627
SELENOP	441.385	0.277657	0.138297	2.00769	0.0446761	0.844917
SLC34A3	25.2902	0.277471	0.196629	1.41114	0.158204	0.97682
CCNA2	52.8189	0.277378	0.225196	1.23172	0.218054	0.984319
LVRN	24.3808	0.277258	0.222757	1.24467	0.213254	0.984319
MGARP	11.1728	0.277188	0.225189	1.23091	0.218355	0.984319
SOX13	163.19	0.277121	0.220446	1.25709	0.20872	0.984319
ZP3	10.733	0.276912	0.21915	1.26357	0.206384	0.984319
MGAT4C	953.065	0.27673	0.151762	1.82345	0.0682356	0.920627
LY6S-AS1	30.1268	0.276475	0.155555	1.77734	0.0755115	0.920627
HISLA	14.3937	0.276365	0.261144	1.05829	0.289925	0.984319
PEX6	423.809	0.275817	0.156004	1.76801	0.0770589	0.920627
SASH1	2460.94	0.27579	0.184302	1.4964	0.134549	0.961415
CDCA8	26.0171	0.275595	0.177136	1.55584	0.119746	0.957858
PPIC	35.9302	0.275448	0.159375	1.72831	0.0839336	0.920627
AHNAK	9452.17	0.275387	0.196586	1.40085	0.16126	0.97682
TSHR	87.5925	0.275241	0.213351	1.29008	0.197021	0.983557
LGR6	11.5031	0.275098	0.275289	0.999308	0.317646	0.984319
IL17D	401.362	0.274978	0.126097	2.18069	0.0292066	0.785396
PKD1P2	33.6439	0.274943	0.394011	0.697806	0.485299	0.986304
LOC284933	73.3478	0.274815	0.336064	0.817745	0.413503	0.98549
SLC25A20	150.562	0.274339	0.121167	2.26414	0.0235656	0.749142
ITGB3	13.9563	0.274321	0.223109	1.22954	0.218871	0.984319
COL8A1	77.7714	0.274186	0.265124	1.03418	0.301052	0.984319
LOC101929698	15.4817	0.274132	0.309244	0.88646	0.37537	0.984319
BGN	102.409	0.27399	0.226854	1.20778	0.22713	0.984319
LINC01470	67.7194	0.273875	0.256974	1.06577	0.286526	0.984319
ERCC6L2-AS1	195.241	0.273815	0.112706	2.42946	0.0151212	0.691827
AIF1L	1075.63	0.273793	0.149891	1.82661	0.0677581	0.920627
RAVER2	557.329	0.273776	0.126841	2.15843	0.0308947	0.801648
HROB	15.4825	0.273681	0.327197	0.836441	0.402907	0.984319
GJB6	750.322	0.273584	0.178904	1.52922	0.126211	0.958281
LDLRAP1	143.387	0.273582	0.195312	1.40074	0.161291	0.97682
OAS3	149.138	0.273189	0.183172	1.49143	0.135848	0.965296
CX3CR1	260.397	0.273135	0.234049	1.167	0.24321	0.984319
TMEM104	125.349	0.272698	0.162697	1.67611	0.0937175	0.929274
S100A11	31.2757	0.272531	0.235755	1.156	0.247683	0.984319
FAM227A	180.002	0.272264	0.150782	1.80568	0.0709679	0.920627
LRRC46	23.9701	0.271754	0.27219	0.998398	0.318086	0.984319
APOBEC3F	11.3104	0.27156	0.31147	0.871865	0.383282	0.984319
MPEG1	57.3523	0.271485	0.142574	1.90416	0.0568891	0.899028
LOC105369302	447.143	0.271437	0.241939	1.12192	0.261896	0.984319
LNC-LBCS	38.3816	0.271233	0.176103	1.54019	0.123513	0.958281
NID2	44.9098	0.271204	0.174735	1.55209	0.12064	0.958281
SFTA1P	161.75	0.271085	0.146299	1.85296	0.0638886	0.913761
MSI2	2076.71	0.270888	0.153669	1.7628	0.077935	0.920627
CLCN5	225.604	0.270615	0.126276	2.14304	0.0321096	0.804749
XAF1	127.756	0.270481	0.206218	1.31162	0.189647	0.98208
TMEM47	1476.79	0.270475	0.149444	1.80988	0.0703141	0.920627
MICA	59.712	0.270382	0.182358	1.4827	0.138154	0.965769
ZNF469	176.671	0.270054	0.245189	1.10141	0.270718	0.984319
ZNF252P-AS1	18.9255	0.270048	0.158467	1.70413	0.0883568	0.920627
TMEM273	84.3103	0.269998	0.183657	1.47013	0.141527	0.966891
NFATC2	98.7133	0.269806	0.18919	1.42611	0.153836	0.97682
LOC105379199	75.3311	0.269483	0.159252	1.69218	0.0906107	0.923709
SLC1A3	12740.6	0.269449	0.145416	1.85296	0.0638884	0.913761
PLAC4	100.681	0.269414	0.268483	1.00347	0.315635	0.984319
LINC02028	16.6666	0.269338	0.206787	1.30249	0.192749	0.982999
ARHGEF6	825.926	0.269323	0.122028	2.20706	0.0273101	0.77863
TCEA3	79.3167	0.269234	0.191001	1.40959	0.158661	0.97682
RPH3AL-AS1	14.7997	0.26912	0.218262	1.23302	0.217569	0.984319
SEL1L3	480.694	0.268985	0.12479	2.1555	0.0311229	0.801864
LINC00426	20.7254	0.268959	0.16017	1.67921	0.0931113	0.929037
MIR657	5.52914	0.268703	0.306265	0.877355	0.380294	0.984319
RPL6P4	21.0277	0.268683	0.29729	0.903774	0.366115	0.984319
MIR3682	32.2419	0.268603	0.176167	1.5247	0.127333	0.958281
DNAI4	347.936	0.268497	0.133491	2.01136	0.0442876	0.844917
CDT1	27.575	0.268249	0.198468	1.3516	0.176504	0.978148
ELOA2	31.4206	0.268091	0.239292	1.12035	0.262564	0.984319
SAMD9	142.546	0.267817	0.154347	1.73516	0.0827129	0.920627
ABHD3	155.033	0.267805	0.158814	1.68629	0.0917408	0.924742
C1QL2	61.0644	0.267774	0.193549	1.38349	0.166515	0.97682
TMEM51-AS1	40.4061	0.2673	0.24669	1.08355	0.278566	0.984319
IL17RB	377.932	0.267246	0.129128	2.06961	0.0384887	0.83794
HKDC1	14.6749	0.267178	0.269297	0.992132	0.321133	0.984319
TMC3	10.6161	0.267098	0.214349	1.24609	0.212732	0.984319
ITGA7	556.909	0.266943	0.175132	1.52424	0.127448	0.958281
ZNF230-DT	14.0799	0.266923	0.189748	1.40672	0.15951	0.97682
CC2D2B	162.583	0.26678	0.163064	1.63604	0.101831	0.937219
PPP3R2	27.6415	0.266738	0.164845	1.61812	0.105637	0.943569
CDHR3	231.77	0.266738	0.123679	2.15669	0.0310299	0.801864
DCT	98.826	0.266727	0.139603	1.91061	0.0560543	0.893968
LINC01237	23.9354	0.266643	0.192269	1.38682	0.165495	0.97682
REST	374.475	0.266558	0.187436	1.42213	0.154989	0.97682
FAM167A	380.763	0.266557	0.17407	1.53132	0.12569	0.958281
SPMIP6	59.8452	0.266158	0.149489	1.78045	0.0750025	0.920627
DDX11	75.7773	0.265997	0.219404	1.21236	0.225374	0.984319
DNASE1L2	30.2943	0.265854	0.239989	1.10777	0.26796	0.984319
LOC101928446	25.4446	0.265602	0.175338	1.5148	0.129824	0.958281
SPATA1	41.8427	0.265563	0.141737	1.87363	0.0609815	0.910513
SLC6A16	30.5138	0.265398	0.22392	1.18523	0.235925	0.984319
NFATC1	44.4947	0.265225	0.212802	1.24634	0.212638	0.984319
PIPOX	100.458	0.265208	0.174388	1.52079	0.128312	0.958281
STK38	334.644	0.265198	0.131331	2.01932	0.0434542	0.844917
MARCKSL1	754.384	0.265055	0.127623	2.07686	0.0378148	0.834633
RPL30P13	12.364	0.26497	0.192006	1.38001	0.167585	0.97682
ZNF354C	266.865	0.264943	0.125982	2.10303	0.0354633	0.8162
ZNF404	213.039	0.26467	0.128974	2.05212	0.0401584	0.844649
CYSRT1	13.5572	0.264621	0.306904	0.862227	0.388563	0.984319
FBXL19-AS1	27.3535	0.264605	0.209366	1.26384	0.206289	0.984319
ZFHX3	509.971	0.264596	0.180154	1.46872	0.141908	0.966891
LOC646112	21.6804	0.264591	0.150274	1.76072	0.0782866	0.920627
GNG7	908.602	0.264434	0.188196	1.4051	0.15999	0.97682
UNC5B	400.222	0.264354	0.149986	1.76253	0.0779804	0.920627
EPCAM-DT	21.3019	0.26435	0.203184	1.30104	0.193244	0.982999
SLC16A9	346.659	0.264344	0.177585	1.48855	0.136606	0.965704
IGF2BP2	8.70497	0.264163	0.270519	0.976507	0.328813	0.984319
HBA1	34.1644	0.263997	0.383817	0.687821	0.491565	0.986304
TMC1	29.5276	0.263824	0.15375	1.71593	0.0861756	0.920627
SLC25A43	71.5346	0.263797	0.128262	2.05671	0.0397138	0.841236
SHPK	28.6965	0.263646	0.197913	1.33213	0.182816	0.981471
JDP2	222.766	0.263413	0.173127	1.5215	0.128133	0.958281
LINC03021	15.4917	0.26303	0.426125	0.617261	0.537063	0.986329
RPL21P32	24.6961	0.263026	0.160871	1.63502	0.102046	0.937322
SOX5	1162.86	0.263008	0.10788	2.43796	0.0147706	0.691278
ZNF774	217.568	0.262979	0.127433	2.06367	0.039049	0.838077
SRP14-DT	108.878	0.262733	0.228282	1.15091	0.249768	0.984319
FCGRT	212.559	0.262711	0.182064	1.44296	0.149033	0.97324
ZNF492	15.2535	0.262462	0.18599	1.41116	0.158197	0.97682
PLA2R1	236.817	0.262165	0.159322	1.64551	0.0998654	0.937167
ABCC9	633.852	0.262132	0.144186	1.81802	0.0690614	0.920627
SPATA17	30.1041	0.261758	0.17644	1.48356	0.137926	0.965769
KCNK12	343.483	0.261756	0.153969	1.70005	0.089121	0.922739
EMID1	232.505	0.261605	0.185663	1.40903	0.158826	0.97682
KDM5C	1246.01	0.26145	0.0908787	2.87691	0.00401592	0.414695
LCP2	86.656	0.261441	0.195817	1.33513	0.181834	0.981471
NOD2	10.6555	0.261306	0.334156	0.781987	0.434222	0.985563
ANGPT1	116.36	0.261146	0.187093	1.39581	0.162771	0.97682
LRP10	369.664	0.261013	0.166205	1.57043	0.116315	0.956063
EPB41L4A-DT	9.81499	0.260952	0.23807	1.09612	0.273028	0.984319
ZBTB12	35.9381	0.26092	0.20449	1.27596	0.201971	0.984319
BAZ2B-AS1	29.9226	0.260831	0.140036	1.8626	0.0625188	0.913085
INKA1	25.7012	0.260804	0.27802	0.938076	0.348205	0.984319
ZNF816	65.8555	0.26061	0.138202	1.88572	0.0593332	0.903233
TMEM123	1085.05	0.260453	0.173603	1.50027	0.133543	0.960774
CHRNA10	11.7692	0.260313	0.337351	0.771639	0.440328	0.985563
PARD6G	117.55	0.260051	0.192966	1.34765	0.17777	0.978148
CNTFR-AS1	37.1901	0.259831	0.274038	0.948156	0.34305	0.984319
SORBS3	169.218	0.259701	0.222617	1.16658	0.243379	0.984319
VEGFC	18.6143	0.259677	0.262409	0.989588	0.322376	0.984319
ALDH3B1	36.5444	0.259676	0.139412	1.86265	0.0625114	0.913085
NKX2-2	41.0323	0.259508	0.181075	1.43316	0.151813	0.97682
TIGAR	257.068	0.259484	0.124984	2.07614	0.0378806	0.835054
LOC400627	21.2427	0.259443	0.260992	0.994065	0.320191	0.984319
LMNTD1	17.2876	0.259163	0.219721	1.17951	0.238195	0.984319
CSP2	63.5102	0.259125	0.226718	1.14294	0.253064	0.984319
ARHGAP5	7013.32	0.259104	0.143589	1.80449	0.0711551	0.920627
INHBB	59.7984	0.258986	0.20114	1.28759	0.197889	0.983557
FAT1	2689.56	0.258939	0.13201	1.96151	0.0498197	0.866165
SEC63P1	12.4109	0.258827	0.191193	1.35375	0.175816	0.978148
LINC02316	15.3126	0.258766	0.214021	1.20907	0.226637	0.984319
ST7-OT4	19.656	0.258466	0.242478	1.06594	0.286453	0.984319
TMCO4	39.581	0.258462	0.164425	1.57191	0.115971	0.955866
TRIB2	564.373	0.258214	0.127517	2.02493	0.0428741	0.844917
ZSCAN21	59.9667	0.258159	0.143275	1.80185	0.0715691	0.920627
ANXA9	58.3211	0.258015	0.162793	1.58493	0.112982	0.950087
OR7C1	15.4862	0.257893	0.254456	1.01351	0.310818	0.984319
CRADD-AS1	62.1885	0.257875	0.168392	1.5314	0.125671	0.958281
FBXO38-DT	174.241	0.257824	0.157589	1.63605	0.101829	0.937219
BRCA1	172.863	0.257733	0.147186	1.75107	0.0799342	0.920627
BLNK	47.2843	0.257705	0.195502	1.31817	0.187447	0.98208
LOC101927314	277.888	0.25761	0.148038	1.74016	0.0818316	0.920627
ANO6	586.998	0.257561	0.136176	1.89138	0.0585741	0.901988
RN7SL692P	6.97578	0.257232	0.69347	0.370935	0.710686	0.989903
LINC02097	43.8327	0.257004	0.207135	1.24076	0.214696	0.984319
ADSL	143.789	0.256982	0.120736	2.12847	0.0332978	0.81096
CPT2	111.348	0.256938	0.12087	2.12573	0.0335253	0.81096
DNAAF8	51.1951	0.256845	0.29447	0.872227	0.383084	0.984319
TEX26	17.1317	0.25681	0.204028	1.2587	0.208138	0.984319
CDK2	31.0491	0.256668	0.277219	0.925865	0.354516	0.984319
CPQ	319.454	0.256492	0.150004	1.7099	0.0872836	0.920627
SYPL1	394.614	0.256478	0.154356	1.66161	0.0965916	0.933374
RPL7AP62	24.674	0.25644	0.179055	1.43218	0.152092	0.97682
FEZF1-AS1	16.4594	0.256437	0.240138	1.06788	0.285577	0.984319
SH2D6	15.5675	0.256243	0.216652	1.18274	0.236912	0.984319
SLC24A3	149.289	0.256201	0.168618	1.51942	0.128657	0.958281
POT1-AS1	166.663	0.256116	0.142672	1.79514	0.0726316	0.920627
CDC14A	168.351	0.255998	0.154052	1.66176	0.0965613	0.933374
HSDL2	950.356	0.255996	0.143539	1.78346	0.0745116	0.920627
RAC1P7	14.6117	0.25585	0.199176	1.28454	0.198952	0.984319
SMOC2	39.7638	0.255825	0.196433	1.30235	0.192795	0.982999
LOC127814295	37.1016	0.255722	0.14732	1.73582	0.0825954	0.920627
BTN3A1	155.603	0.255628	0.131434	1.94491	0.0517853	0.87527
ERI3-IT1	24.8899	0.255628	0.184761	1.38356	0.166494	0.97682
GPAM	1132.43	0.255511	0.192019	1.33066	0.183302	0.981471
CCDC125	172.941	0.255198	0.116614	2.18841	0.0286399	0.781158
EPOR	58.1265	0.255132	0.158141	1.61332	0.106675	0.943999
SLC9A3	19.8952	0.255058	0.181236	1.40732	0.159332	0.97682
PDK4	1238.42	0.255022	0.22376	1.13972	0.254405	0.984319
CXXC5-AS1	12.9992	0.254856	0.266115	0.957692	0.338218	0.984319
DOCK7-DT	24.6215	0.254393	0.211109	1.20503	0.22819	0.984319
TNFRSF19	68.2262	0.254331	0.123179	2.06473	0.0389489	0.83794
ZNF844	190.064	0.254224	0.144428	1.76022	0.0783704	0.920627
SLC25A15	137.767	0.254099	0.100879	2.51885	0.011774	0.623185
EMP3	38.4191	0.254068	0.184999	1.37335	0.169644	0.978039
LOC100418723	35.2229	0.254017	0.196	1.29601	0.194973	0.982999
NTRK2	21462	0.253997	0.126578	2.00664	0.0447875	0.844917
RHBDL2	126.447	0.253898	0.159726	1.58958	0.111929	0.949737
WDFY4	156.533	0.253869	0.211175	1.20217	0.229297	0.984319
USP34-DT	49.8914	0.253833	0.145159	1.74866	0.0803495	0.920627
AFAP1L1	56.3402	0.253783	0.184741	1.37372	0.169527	0.977681
SYCP3	151.456	0.253722	0.208031	1.21963	0.222603	0.984319
CYSLTR2	65.9902	0.253614	0.16421	1.54445	0.122479	0.958281
SLC25A32	15.0816	0.253519	0.265519	0.954803	0.339677	0.984319
NBPF8	92.4163	0.253497	0.128246	1.97664	0.0480823	0.861692
PPP3CB-AS1	99.5513	0.253482	0.164856	1.5376	0.124147	0.958281
CSPG5	782.654	0.253481	0.117632	2.15487	0.0311721	0.801864
DNAJC22	31.1686	0.253434	0.148671	1.70467	0.0882566	0.920627
LINC03060	11.6689	0.253257	0.216312	1.1708	0.24168	0.984319
SOX2	753.672	0.253135	0.128798	1.96536	0.0493727	0.864918
TAL1	79.7688	0.25287	0.23989	1.05411	0.291833	0.984319
MAP3K1	451.041	0.252819	0.159653	1.58355	0.113296	0.952191
MYOF	219.019	0.252793	0.204474	1.23631	0.216343	0.984319
QRICH2	269.371	0.252759	0.207299	1.2193	0.222732	0.984319
CCND2-AS1	45.0716	0.252737	0.165139	1.53045	0.125905	0.958281
LOC124904154	10.8459	0.252418	0.228427	1.10503	0.269148	0.984319
VEPH1	19.954	0.25229	0.168478	1.49746	0.134273	0.961415
ND4L	1075.42	0.252184	0.248923	1.0131	0.311013	0.984319
KYAT1	31.0038	0.252129	0.178445	1.41293	0.157677	0.97682
SH2D7	12.7115	0.252104	0.301979	0.834838	0.403809	0.984319
TM4SF1	249.381	0.251904	0.258339	0.975091	0.329515	0.984319
NCAN	1908.12	0.25187	0.157864	1.59549	0.110604	0.948168
LINC01241	16.4036	0.251846	0.214416	1.17457	0.240168	0.984319
ST3GAL2	414.936	0.251841	0.166443	1.51308	0.13026	0.958281
ZBTB37	1761.99	0.25182	0.139339	1.80725	0.070724	0.920627
MMRN2	161.517	0.251789	0.242529	1.03818	0.299185	0.984319
HYKK	83.6891	0.251716	0.117541	2.14152	0.032232	0.804749
UBOX5-AS1	18.6651	0.251586	0.18808	1.33765	0.18101	0.981471
GBP2	129.806	0.251536	0.18283	1.37579	0.168887	0.97682
PRSS37	37.5117	0.251526	0.236231	1.06475	0.286991	0.984319
C5orf63	62.0129	0.251211	0.142491	1.76299	0.0779013	0.920627
LY75	26.2466	0.251171	0.222638	1.12816	0.259254	0.984319
ZNF691-DT	19.2071	0.250902	0.149327	1.68022	0.0929141	0.928518
AIRN	13.0771	0.250711	0.311263	0.805464	0.420552	0.985563
ATP2C2	76.0181	0.250599	0.172059	1.45647	0.145262	0.970569
PPP1R18	122.2	0.250588	0.227177	1.10305	0.270004	0.984319
TMEM79	30.3834	0.250274	0.226748	1.10375	0.269701	0.984319
MAGT1	637.646	0.250234	0.188827	1.3252	0.185104	0.98184
GJB1	108.825	0.250193	0.175879	1.42253	0.154872	0.97682
ARHGEF40	406.98	0.250067	0.197299	1.26745	0.204994	0.984319
CRB2	408.037	0.250009	0.227384	1.0995	0.271549	0.984319
PCDHB4	184.336	0.249974	0.122722	2.03691	0.0416593	0.844917
HSP90AB2P	20.4325	0.249869	0.188451	1.32591	0.184868	0.981702
WNT4	31.844	0.249482	0.205209	1.21574	0.224083	0.984319
SMG7-AS1	11.2798	0.249436	0.183506	1.35928	0.174058	0.978148
ZNF616	194.42	0.249414	0.12347	2.02003	0.04338	0.844917
TMEM9B-AS1	81.3584	0.249304	0.203551	1.22478	0.220659	0.984319
ZEB1-AS1	51.6667	0.249236	0.151501	1.64512	0.0999457	0.937167
SH3BP1	14.2275	0.24919	0.223502	1.11494	0.264878	0.984319
RN7SL752P	41.9982	0.249188	0.448838	0.555185	0.578768	0.987261
CEBPA	43.0904	0.249138	0.184267	1.35205	0.176361	0.978148
TNFRSF25	205.23	0.249053	0.222309	1.1203	0.262584	0.984319
HIPK1-AS1	24.0307	0.24898	0.141672	1.75744	0.0788422	0.920627
DSCAM-AS1	26.1273	0.248949	0.21348	1.16615	0.243555	0.984319
LINC00612	33.2163	0.248915	0.177539	1.40203	0.160905	0.97682
H4C11	9.843	0.248914	0.356963	0.697311	0.485608	0.986304
CCDC74A	49.8181	0.248883	0.124875	1.99306	0.0462552	0.853886
POLD4	65.4104	0.248831	0.226504	1.09857	0.271956	0.984319
ANKRD18DP	37.3644	0.248508	0.260272	0.954801	0.339678	0.984319
LINC00910	66.1972	0.248506	0.142495	1.74396	0.0811658	0.920627
PLCD3	257.908	0.248387	0.191129	1.29958	0.193746	0.982999
PAWR	222.76	0.248356	0.146944	1.69014	0.0910005	0.924036
RNU6-530P	12.6862	0.248306	0.195165	1.27229	0.20327	0.984319
SP110	88.76	0.248176	0.14934	1.66182	0.0965485	0.933374
KIAA0040	73.9391	0.248067	0.346179	0.716586	0.47363	0.986304
ESAM	95.9057	0.248014	0.230436	1.07628	0.281802	0.984319
GPC5	408.824	0.247844	0.127622	1.94201	0.052136	0.87527
TFAP2C	19.443	0.247815	0.22176	1.11749	0.263785	0.984319
LCA5L	63.6474	0.247774	0.15105	1.64034	0.100934	0.937219
PTCSC3	22.8782	0.247615	0.222072	1.11502	0.264842	0.984319
GLIS2	70.6675	0.247596	0.218445	1.13345	0.257027	0.984319
LINC01266	73.326	0.247461	0.222128	1.11405	0.265258	0.984319
ACTR3C	78.1558	0.247428	0.151345	1.63486	0.102079	0.937322
ATG16L2	229.447	0.247244	0.167799	1.47346	0.140628	0.966234
PPP2R1B	517.872	0.247209	0.128701	1.9208	0.0547569	0.888237
ICAM2	45.6061	0.247075	0.273468	0.903486	0.366268	0.984319
SLC41A1	611.017	0.247065	0.15134	1.63252	0.10257	0.939703
DOC2B	573.858	0.246917	0.190569	1.29568	0.195086	0.982999
SWSAP1	13.6905	0.246745	0.21671	1.1386	0.254871	0.984319
NIFK-AS1	139.318	0.246676	0.153125	1.61094	0.107192	0.943999
GFRA1	742.166	0.246659	0.149822	1.64635	0.0996919	0.937167
RANBP3L	1623.35	0.246428	0.139369	1.76818	0.0770315	0.920627
HFE	56.114	0.246413	0.183128	1.34558	0.178438	0.978285
LOC100129540	12.9644	0.246309	0.19591	1.25726	0.20866	0.984319
RPS26P12	13.701	0.2462	0.175942	1.39932	0.161717	0.97682
LOC105370500	56.6193	0.246195	0.135425	1.81794	0.0690737	0.920627
KCNA5	46.4084	0.246192	0.150139	1.63976	0.101056	0.937219
PSAT1	856.358	0.246136	0.153061	1.60809	0.107815	0.945641
EAF2	106.728	0.246124	0.136172	1.80744	0.070693	0.920627
PLA2G5	27.3683	0.2461	0.220471	1.11625	0.264316	0.984319
PCDHB8	39.5189	0.245875	0.138081	1.78067	0.0749672	0.920627
KRT18P5	19.7905	0.245841	0.261993	0.938349	0.348065	0.984319
NOVA1-DT	25.1216	0.245695	0.179743	1.36693	0.171648	0.978148
TMT1B	19.6418	0.24562	0.203489	1.20704	0.227415	0.984319
GCNT4	348.665	0.245589	0.193583	1.26865	0.204566	0.984319
LOC105370259	63.6638	0.245288	0.196292	1.2496	0.211444	0.984319
NTRK3-AS1	27.4914	0.245245	0.203084	1.20761	0.227199	0.984319
B3GNT7	65.9721	0.245227	0.181906	1.3481	0.177626	0.978148
CASKIN2	226.781	0.245174	0.209608	1.16968	0.242129	0.984319
RGL2	327.007	0.245033	0.17307	1.41581	0.156832	0.97682
DIO2	1164.96	0.24496	0.192892	1.26993	0.204109	0.984319
SPTLC3	53.0258	0.244947	0.193995	1.26264	0.206717	0.984319
LOC101927040	19.6126	0.244867	0.189127	1.29472	0.195416	0.982999
CYSTM1	256.053	0.244852	0.102521	2.38831	0.0169259	0.698405
LCN12	33.5446	0.244781	0.219838	1.11346	0.26551	0.984319
LATS2	76.5645	0.244752	0.222376	1.10062	0.271063	0.984319
QPRT	192.914	0.244617	0.127853	1.91326	0.0557143	0.893199
RSKR	216.583	0.244559	0.172724	1.41589	0.156808	0.97682
LINC01776	21.0124	0.244318	0.257696	0.948087	0.343085	0.984319
GAPT	7.88119	0.244308	0.307569	0.794319	0.42701	0.985563
NSMCE1-DT	16.595	0.244215	0.212295	1.15036	0.249997	0.984319
ND1	2565.28	0.244158	0.297787	0.819907	0.412269	0.98549
FLJ32255	15.4355	0.244142	0.228261	1.06957	0.284812	0.984319
NEK7	1466.85	0.244081	0.166699	1.46421	0.143137	0.967114
BOK	395.364	0.244056	0.191095	1.27715	0.20155	0.984319
CYP2U1-AS1	333.158	0.24391	0.175854	1.38701	0.16544	0.97682
PRKAR2A-AS1	32.8296	0.243892	0.136574	1.78579	0.0741335	0.920627
EFHB	41.892	0.243837	0.291022	0.837866	0.402106	0.984319
CHRM3-AS1	17.6166	0.243744	0.17085	1.42666	0.153678	0.97682
MKNK2	439.011	0.243647	0.239325	1.01806	0.308649	0.984319
ZNF630	104.048	0.243447	0.146398	1.66291	0.0963295	0.933374
EMILIN1	101.335	0.243275	0.19932	1.22052	0.222267	0.984319
PHKA1	285.163	0.243231	0.142234	1.71008	0.0872519	0.920627
LINC02611	15.9156	0.243034	0.186429	1.30363	0.19236	0.982999
RPL21P137	12.6956	0.243029	0.193783	1.25413	0.209794	0.984319
TMEM30B	9.30101	0.242923	0.298361	0.814192	0.415535	0.98549
FOXO6	15.1518	0.242908	0.259733	0.935221	0.349674	0.984319
ZNF732	59.3575	0.24286	0.15309	1.58639	0.112651	0.949737
AQP4-AS1	285.366	0.242728	0.124225	1.95394	0.0507082	0.868354
LOC100422687	14.7444	0.242628	0.21736	1.11625	0.264315	0.984319
ABCB6	54.9541	0.242546	0.18391	1.31883	0.187227	0.981937
EZR	1270.7	0.242502	0.168209	1.44167	0.149395	0.97324
NIBAN2	304.732	0.242056	0.176386	1.37231	0.169968	0.978119
SDSL	32.9345	0.242037	0.234637	1.03153	0.30229	0.984319
ZNF600	44.4632	0.242002	0.162595	1.48837	0.136654	0.965704
SLC25A29	526.792	0.241921	0.149278	1.62061	0.105101	0.942799
SPX	349.354	0.241857	0.20747	1.16574	0.243719	0.984319
ADAM7	26.4547	0.241792	0.207664	1.16435	0.244284	0.984319
CCDC40	109.461	0.241738	0.194361	1.24376	0.213588	0.984319
CASP1	51.9442	0.241625	0.287473	0.840514	0.40062	0.984319
LINC02614	149.075	0.241605	0.143123	1.68809	0.0913932	0.924693
LOC101929227	17.6109	0.24157	0.225495	1.07129	0.284039	0.984319
LRRC37A	126.214	0.241491	0.247823	0.974447	0.329835	0.984319
RPS4XP14	23.1526	0.241439	0.169937	1.42075	0.155389	0.97682
LOC105370169	167.837	0.241187	0.192456	1.25321	0.210131	0.984319
PITPNC1	1264.89	0.241154	0.127237	1.89531	0.0580507	0.90094
TMEM14B-DT	23.7578	0.240919	0.193693	1.24382	0.213567	0.984319
LINC02482	37.6047	0.240852	0.162223	1.4847	0.137623	0.965769
CALD1	982.06	0.240701	0.126999	1.89529	0.0580537	0.90094
LAMA1	204.42	0.240508	0.200085	1.20203	0.229354	0.984319
ATL3	1068.39	0.240503	0.139905	1.71904	0.0856073	0.920627
PLAT	175.434	0.240449	0.151319	1.58903	0.112055	0.949737
SHROOM1	154.857	0.24039	0.164725	1.45934	0.144472	0.968497
OTULIN-DT	23.329	0.240336	0.192993	1.24531	0.213019	0.984319
LOC100420052	11.6592	0.240334	0.183947	1.30654	0.191369	0.982827
MLANA	48.3626	0.240172	0.201862	1.18978	0.234132	0.984319
PCED1B	17.5373	0.240155	0.165746	1.44893	0.147358	0.971652
RPL6P6	25.9475	0.240058	0.159586	1.50425	0.132516	0.959545
KIF1C	1609.86	0.239984	0.214088	1.12096	0.262305	0.984319
BMP6	53.9371	0.239866	0.229115	1.04693	0.295134	0.984319
POGLUT3	150.477	0.239791	0.136528	1.75636	0.0790277	0.920627
PLXNB3	521.83	0.23976	0.163653	1.46505	0.142906	0.967114
RPS15AP16	10.6708	0.239416	0.185906	1.28783	0.197805	0.983557
CGAS	39.3206	0.239324	0.213383	1.12157	0.262045	0.984319
COL6A1	526.369	0.239191	0.158147	1.51246	0.130417	0.958281
SULF2	517.702	0.238982	0.112278	2.12849	0.0332968	0.81096
UST	239.393	0.238967	0.116446	2.05216	0.040154	0.844649
COX6CP13	26.7086	0.238956	0.157185	1.52023	0.128454	0.958281
LOC124901151	13.1055	0.238703	0.200903	1.18815	0.234774	0.984319
CD63-AS1	73.1572	0.238678	0.153325	1.55668	0.119546	0.9577
DNASE1	267.91	0.238642	0.18151	1.31476	0.188591	0.98208
PTGDR2	32.1625	0.238595	0.291508	0.818484	0.413081	0.98549
CD38	149.684	0.238484	0.262604	0.908152	0.363798	0.984319
PNP	103.896	0.238476	0.230239	1.03578	0.300307	0.984319
TMEM30A-DT	58.4358	0.238258	0.156313	1.52424	0.127449	0.958281
MDFIC	160.269	0.238204	0.152034	1.56678	0.117165	0.957415
SLC4A4	3610	0.237978	0.151615	1.56962	0.116504	0.956318
FREM2	373.548	0.237895	0.194547	1.22281	0.2214	0.984319
RPL5P23	14.8006	0.237766	0.178401	1.33277	0.182608	0.981471
OR13C1P	24.964	0.237694	0.174412	1.36283	0.172936	0.978148
NOTCH1	556.421	0.237648	0.222586	1.06767	0.285669	0.984319
RAB31	1959.89	0.237484	0.133476	1.77923	0.0752026	0.920627
ANKRD55	40.5616	0.237421	0.175107	1.35586	0.175143	0.978148
CCDC18	159.7	0.237416	0.12433	1.90956	0.0561897	0.894532
PLCG2	102.674	0.237389	0.207639	1.14327	0.252925	0.984319
LPAR4	29.865	0.237296	0.205568	1.15434	0.248361	0.984319
POLE2	79.2053	0.237277	0.156214	1.51893	0.128781	0.958281
PDE9A	109.223	0.237121	0.157035	1.50999	0.131046	0.958281
LOC124909426	17.729	0.237082	0.25334	0.935824	0.349364	0.984319
GBP5	15.7574	0.237057	0.260925	0.908525	0.363601	0.984319
MMP11	9.18377	0.23699	0.275228	0.861069	0.3892	0.984319
HEATR5A-DT	45.2699	0.236901	0.171969	1.37758	0.168333	0.97682
CDH18-AS1	11.1795	0.23675	0.24221	0.977456	0.328343	0.984319
KRT18P61	16.4192	0.236726	0.197184	1.20053	0.229932	0.984319
NHERF1	311.488	0.236692	0.138824	1.70498	0.088199	0.920627
SLC26A6	78.5554	0.236553	0.185299	1.2766	0.201745	0.984319
MEGF10	1509.62	0.236451	0.144882	1.63203	0.102673	0.93979
TEAD4	11.6674	0.236293	0.321029	0.736048	0.461701	0.986099
EPSTI1	62.1535	0.236287	0.168038	1.40616	0.159677	0.97682
GLUD1	5546.97	0.236262	0.124145	1.90312	0.0570253	0.899028
G0S2	25.6666	0.236209	0.320289	0.737488	0.460825	0.986099
TGFBR2	372.739	0.236135	0.192474	1.22684	0.219883	0.984319
PBX3	137.499	0.23605	0.134506	1.75495	0.0792681	0.920627
CRYZ	285.173	0.235976	0.200566	1.17655	0.239374	0.984319
ECM2	134.586	0.235892	0.16734	1.40966	0.15864	0.97682
LYVE1	173.959	0.235882	0.174464	1.35204	0.176364	0.978148
NAPSA	14.1109	0.235709	0.218444	1.07904	0.280572	0.984319
DAO	24.7228	0.235585	0.241562	0.975255	0.329434	0.984319
WNT7A	88.8255	0.235467	0.217957	1.08034	0.279991	0.984319
LAMB2	522.837	0.235433	0.181134	1.29977	0.193678	0.982999
CHPF	411.144	0.235289	0.116373	2.02185	0.0431916	0.844917
PPP1R17	18.6647	0.235277	0.178332	1.31932	0.187061	0.981937
CCDC62	126.777	0.235276	0.12642	1.86106	0.0627352	0.913085
SLC47A1	72.2023	0.235208	0.177025	1.32867	0.183957	0.981702
RPH3AL	31.786	0.234944	0.181112	1.29723	0.194552	0.982999
CLIC5	117.218	0.234928	0.213541	1.10016	0.271263	0.984319
HSPB1	206.272	0.234897	0.334181	0.702903	0.482116	0.986304
TTC29	13.2869	0.234851	0.222897	1.05363	0.292053	0.984319
KBTBD11-OT1	16.11	0.234739	0.169312	1.38643	0.165615	0.97682
CAP1P1	92.9238	0.234711	0.368459	0.637006	0.524121	0.986304
LGALS9	38.0012	0.234709	0.255255	0.919506	0.357831	0.984319
TBX2	26.6502	0.234653	0.224673	1.04442	0.296293	0.984319
MGP	111.221	0.234614	0.296881	0.790263	0.429374	0.985563
TINAGL1	84.914	0.234545	0.259604	0.903473	0.366275	0.984319
NEDD1	163.063	0.23447	0.156928	1.49413	0.135142	0.963415
TRPS1	1794.25	0.234409	0.150076	1.56193	0.118304	0.957557
LSP1	13.7978	0.234074	0.256156	0.913795	0.360824	0.984319
NOTUM	11.566	0.234007	0.35964	0.650669	0.51526	0.986304
MIR548F2	14.6931	0.233919	0.2154	1.08598	0.27749	0.984319
COQ2	56.8557	0.233825	0.126373	1.85028	0.0642729	0.916324
KIAA2012	79.9982	0.233557	0.145093	1.6097	0.107463	0.943999
RAMP3	61.0515	0.233547	0.2024	1.15389	0.248546	0.984319
ARMCX6	53.3111	0.23352	0.158467	1.47362	0.140584	0.966234
TVP23B	164.32	0.233503	0.144834	1.61221	0.106917	0.943999
MILIP	16.7666	0.233469	0.184011	1.26878	0.204521	0.984319
BCAS1	3666.38	0.233381	0.185778	1.25624	0.20903	0.984319
SLC38A3	111.361	0.23336	0.190874	1.22259	0.221486	0.984319
NFATC4	162.3	0.233358	0.209009	1.1165	0.264209	0.984319
SCX	14.9211	0.233357	0.270475	0.862768	0.388265	0.984319
DISC1	200.497	0.233322	0.143184	1.62953	0.103201	0.939933
LINC01606	21.9646	0.233264	0.216262	1.07862	0.280758	0.984319
DOCK1	1372.92	0.233232	0.158006	1.47609	0.139919	0.96582
TGIF2	33.2154	0.233223	0.202618	1.15105	0.249712	0.984319
ZNF334	376.584	0.233164	0.116924	1.99415	0.0461352	0.853836
KLF3	587.936	0.23306	0.147004	1.5854	0.112875	0.950082
LMO1	12.3393	0.23306	0.225994	1.03127	0.302416	0.984319
RYR1	618.883	0.233047	0.171685	1.35741	0.174652	0.978148
RPS3AP38	78.727	0.23296	0.134488	1.7322	0.0832378	0.920627
CDH20	702.369	0.232893	0.14609	1.59417	0.110897	0.948168
ATP6	3097.94	0.232656	0.229372	1.01432	0.310432	0.984319
LINGO3	43.5365	0.2326	0.198063	1.17437	0.240246	0.984319
DAAM2	1758.96	0.232495	0.15237	1.52586	0.127045	0.958281
TP53INP1	297.635	0.232487	0.151785	1.53169	0.125599	0.958281
ZNF564	26.7887	0.232482	0.190381	1.22114	0.222033	0.984319
TNR	6027.13	0.232432	0.127772	1.81911	0.0688939	0.920627
CTXN3	70.9211	0.232209	0.421306	0.551164	0.581521	0.987261
MFSD12	278.815	0.232112	0.142957	1.62365	0.10445	0.941483
LIX1L	271.798	0.232065	0.173676	1.3362	0.181484	0.981471
BCO1	60.4814	0.232047	0.175704	1.32067	0.186611	0.98184
LOC102724023	21.3934	0.232041	0.437373	0.530533	0.595743	0.987261
N6AMT1	413.085	0.232026	0.125639	1.84677	0.0647803	0.916954
ANKRD40	1690.24	0.231691	0.14037	1.65057	0.0988264	0.937167
RAB41	24.785	0.231689	0.134458	1.72313	0.0848656	0.920627
KIZ-AS1	102.083	0.231598	0.129786	1.78446	0.0743495	0.920627
MXRA5	22.4079	0.231494	0.231101	1.0017	0.316487	0.984319
DHRS4L2	29.0967	0.231476	0.136226	1.69921	0.0892789	0.923329
FBXW11P1	14.2469	0.231384	0.167879	1.37827	0.168119	0.97682
IKZF1	97.0022	0.231175	0.24173	0.956336	0.338903	0.984319
MCRIP2	196.499	0.231074	0.184294	1.25383	0.209903	0.984319
TRIM38	105.786	0.230976	0.191853	1.20392	0.228622	0.984319
NUDT7	20.4417	0.230684	0.152467	1.51301	0.130277	0.958281
OAS2	58.9409	0.230646	0.232126	0.993625	0.320406	0.984319
LRRN1	443.912	0.230448	0.133568	1.72532	0.0844696	0.920627
ENTREP2	352.834	0.230379	0.142734	1.61405	0.106517	0.943936
LIMA1	292.882	0.230281	0.149375	1.54163	0.123163	0.958281
PCDH18	156.526	0.230217	0.129197	1.7819	0.0747654	0.920627
RASAL3	24.8027	0.230162	0.23048	0.998619	0.317979	0.984319
HFM1	164.476	0.229917	0.147499	1.55877	0.119051	0.9577
AVPR1A	21.3514	0.229834	0.233515	0.984234	0.325001	0.984319
TMEM132C	212.068	0.229677	0.139943	1.64121	0.100753	0.937219
NCKAP5-AS2	25.6507	0.229659	0.148586	1.54563	0.122194	0.958281
PTH1R	66.019	0.229639	0.198148	1.15893	0.246486	0.984319
MOBP	5183.21	0.229608	0.207629	1.10586	0.268789	0.984319
ADAMTS17	131.995	0.229478	0.183096	1.25332	0.210088	0.984319
PIRT	51.9566	0.229461	0.254877	0.90028	0.367971	0.984319
DOCK8	278.647	0.2294	0.212079	1.08167	0.279397	0.984319
ARGFX	10.9264	0.229251	0.196183	1.16856	0.24258	0.984319
SULT1C2	20.6921	0.229135	0.286024	0.801103	0.423072	0.985563
MON1A	189.095	0.229056	0.140386	1.63162	0.10276	0.93979
RXRA	692.516	0.228944	0.212329	1.07825	0.280921	0.984319
AHCYL2	1397.03	0.228821	0.112597	2.03222	0.0421315	0.844917
RPL6P19	14.2996	0.228738	0.183339	1.24763	0.212168	0.984319
LRRC37A2	18.2354	0.228596	1.01748	0.22467	0.822236	0.992099
MERTK	585.351	0.228384	0.141193	1.61753	0.105764	0.943569
BSN-DT	20.5202	0.228302	0.180768	1.26296	0.206604	0.984319
UGDH-AS1	47.9786	0.228208	0.131721	1.73251	0.0831822	0.920627
LYPLAL1-DT	41.2577	0.228204	0.139334	1.63782	0.10146	0.937219
ACSL6-AS1	24.8342	0.228195	0.194541	1.17299	0.2408	0.984319
TMPO-AS1	13.0539	0.227899	0.178857	1.2742	0.202594	0.984319
RAB27A	90.5943	0.227616	0.156934	1.4504	0.146948	0.971629
EPB41L4A	141.721	0.227519	0.131653	1.72817	0.0839583	0.920627
TLN1	1810.88	0.227388	0.189145	1.20219	0.22929	0.984319
RHOBTB3	3329.93	0.227385	0.136938	1.6605	0.0968134	0.933374
WNT5A	183.387	0.227152	0.131687	1.72494	0.0845379	0.920627
FAM177B	28.9527	0.227011	0.426171	0.532675	0.594258	0.987261
MTND2P28	123.582	0.226997	0.417595	0.543581	0.58673	0.987261
MTCO1P28	13.5899	0.226927	0.203291	1.11627	0.264307	0.984319
KCNJ8	63.3842	0.226763	0.142799	1.58799	0.112288	0.949737
ADAMTS5	66.573	0.226702	0.154381	1.46846	0.14198	0.966891
TMT1A	2136.36	0.226671	0.134174	1.68939	0.091145	0.924036
ZNF285	192.442	0.226662	0.118296	1.91605	0.0553584	0.891619
FOXN3	862.718	0.22639	0.146532	1.54498	0.122351	0.958281
GABPB2	487.385	0.226355	0.136857	1.65396	0.0981359	0.936218
PRSS16	18.8646	0.226324	0.182969	1.23695	0.216105	0.984319
KCNMB2	96.7032	0.226309	0.139934	1.61726	0.105823	0.943594
FUT10	312.328	0.226223	0.132894	1.70229	0.088701	0.921439
LRRC8A	1133.74	0.226148	0.126961	1.78124	0.0748738	0.920627
ARHGEF26	554.703	0.225767	0.151577	1.48946	0.136367	0.965704
SFMBT2	821.223	0.225761	0.125802	1.79457	0.0727226	0.920627
FARS2-AS1	14.5548	0.22533	0.205496	1.09652	0.272851	0.984319
NAT8	15.1232	0.225262	0.174495	1.29094	0.196725	0.983557
CTF1	10.0189	0.225225	0.218618	1.03022	0.302906	0.984319
ZFHX4	837.296	0.225199	0.185848	1.21174	0.225614	0.984319
VWA2	93.0111	0.225105	0.177916	1.26523	0.205789	0.984319
PLEKHS1	3.78806	0.22507	0.478526	0.47034	0.638112	0.988357
LYPD1	61.8192	0.225046	0.168209	1.33789	0.180931	0.981471
DYRK3	161.304	0.225004	0.152193	1.47841	0.139298	0.96582
CEP162	403.066	0.224922	0.133328	1.68698	0.0916063	0.924742
HAAO	34.856	0.224847	0.24222	0.928276	0.353264	0.984319
CCDC144A	430.187	0.224815	0.209932	1.0709	0.284215	0.984319
SIRT2	1116.56	0.224659	0.13384	1.67856	0.0932373	0.929037
PPIAP69	10.1359	0.224655	0.205944	1.09086	0.275336	0.984319
CRIP3	42.5157	0.224552	0.1982	1.13296	0.257233	0.984319
CLEC2B	49.0687	0.224508	0.281528	0.797463	0.425182	0.985563
LINC01504	37.8872	0.224433	0.144203	1.55637	0.119621	0.9577
RHOQ	817.391	0.224362	0.127394	1.76116	0.078211	0.920627
FZD7	71.8933	0.224318	0.213983	1.0483	0.2945	0.984319
F11-AS1	24.4754	0.224298	0.228529	0.981487	0.326352	0.984319
CATSPERB	11.2148	0.224064	0.23624	0.948456	0.342898	0.984319
H4C2	98.1312	0.223923	0.168872	1.32599	0.184843	0.981702
ECI1-AS1	14.6483	0.223905	0.262042	0.854464	0.392848	0.984319
CYYR1	66.9365	0.223579	0.187265	1.19392	0.23251	0.984319
TMPRSS11F	13.2503	0.223363	0.21035	1.06186	0.288297	0.984319
HCN4	51.9636	0.223295	0.173887	1.28414	0.199094	0.984319
APC	10746.6	0.223189	0.106042	2.10473	0.0353152	0.8162
C12orf75	52.2638	0.223167	0.14433	1.54623	0.122049	0.958281
RPL17P19	118.095	0.223091	0.162167	1.37568	0.16892	0.97682
TRIP10	46.8276	0.223084	0.232577	0.959183	0.337466	0.984319
LOC112268198	19.8332	0.223034	0.253217	0.880802	0.378425	0.984319
GPRC5B	3274.31	0.223003	0.143495	1.55408	0.120164	0.958281
CSDC2	141.521	0.222986	0.220413	1.01167	0.311696	0.984319
THBS4	228.402	0.222956	0.1411	1.58013	0.114078	0.952246
NEK8	22.5798	0.222891	0.335797	0.663766	0.50684	0.986304
ARHGEF19	8.61782	0.222777	0.269357	0.82707	0.408197	0.984645
PARD6G-AS1	94.5467	0.222659	0.233532	0.953439	0.340368	0.984319
FOXO4	453.741	0.222605	0.177402	1.25481	0.209548	0.984319
MEI4	14.0889	0.222494	0.283291	0.785391	0.432224	0.985563
NID1	122.909	0.22243	0.169977	1.30859	0.190674	0.982827
LOC105369668	14.292	0.222407	0.256999	0.865398	0.38682	0.984319
ATP8	205.784	0.222325	0.255371	0.870597	0.383974	0.984319
LYSMD4	260.344	0.222304	0.104137	2.13472	0.0327839	0.808428
RBM48	502.794	0.222298	0.119964	1.85304	0.0638765	0.913761
IGFBP7	540.105	0.222276	0.152949	1.45327	0.146148	0.971629
LOC107986163	49.183	0.222209	0.144473	1.53807	0.124033	0.958281
MRTFA-AS1	82.4825	0.222177	0.179427	1.23826	0.21562	0.984319
UGT8	1157.79	0.222099	0.176532	1.25813	0.208346	0.984319
CYSLTR1	21.3879	0.222081	0.19751	1.1244	0.260843	0.984319
MYO15B	397.335	0.222066	0.215906	1.02853	0.303699	0.984319
LINC01877	74.3691	0.221845	0.149612	1.48281	0.138125	0.965769
FGF1	2259.2	0.221811	0.153157	1.44826	0.147545	0.971652
SALL2	401.059	0.221711	0.176621	1.25529	0.209374	0.984319
GPC5-AS1	12.0415	0.221475	0.214284	1.03356	0.301344	0.984319
SLC44A2	777.151	0.221394	0.15196	1.45692	0.145139	0.970569
POU3F1	12.3684	0.221373	0.221858	0.997815	0.318369	0.984319
ZNF846	360.807	0.221365	0.113495	1.95045	0.0511226	0.869179
CAT	534.114	0.221277	0.129864	1.70391	0.0883975	0.920627
RN7SL508P	15.7103	0.221239	0.198053	1.11707	0.263963	0.984319
LSP1P4	12.0054	0.221234	0.270095	0.819097	0.412731	0.98549
TMEM100	79.9939	0.221215	0.193253	1.14469	0.252336	0.984319
SYNPR-AS1	11.5902	0.221031	0.252064	0.876884	0.380549	0.984319
AMOTL1	721.231	0.220996	0.107829	2.04951	0.0404123	0.844917
ACSF2	121.705	0.220996	0.185317	1.19253	0.233054	0.984319
MXD4	630.703	0.220933	0.186088	1.18725	0.235129	0.984319
SNTA1	993.822	0.220898	0.157275	1.40453	0.160161	0.97682
PIGP	215.841	0.220808	0.111703	1.97674	0.0480707	0.861692
RASGEF1C	83.6006	0.220792	0.163344	1.3517	0.176472	0.978148
LPAR1	2122.05	0.22032	0.175394	1.25614	0.209065	0.984319
CCNYL7	52.0633	0.219736	0.150945	1.45573	0.145467	0.970569
EPN2	781.719	0.219664	0.157594	1.39386	0.163361	0.97682
HSPA12B	50.4449	0.219609	0.227089	0.967061	0.333513	0.984319
PCARE	16.1542	0.219586	0.287361	0.764148	0.444779	0.985563
LINC01750	105.563	0.219543	0.15724	1.39622	0.162647	0.97682
HNRNPA1P49	14.4784	0.219535	0.181596	1.20892	0.226692	0.984319
EIF2S3	1151.49	0.219525	0.123263	1.78095	0.0749201	0.920627
GAS2L3	55.0672	0.219494	0.153662	1.42842	0.153172	0.97682
SLC25A33	207.298	0.219449	0.120651	1.81887	0.0689311	0.920627
ATP8B1	155.421	0.219385	0.107889	2.03344	0.0420084	0.844917
ECHDC3	22.0309	0.219324	0.204719	1.07134	0.284015	0.984319
CCDC69	114.741	0.219257	0.154566	1.41853	0.156036	0.97682
TRIM14	177.252	0.219254	0.179851	1.21909	0.222811	0.984319
SLC19A3	87.5489	0.219241	0.196939	1.11324	0.265603	0.984319
VPS9D1-AS1	11.7394	0.219141	0.271034	0.808537	0.418782	0.98549
RASL11A	22.7906	0.219065	0.166944	1.3122	0.189452	0.98208
SHISA3	7.97307	0.218794	0.366101	0.597633	0.550085	0.987261
OTOA	12.9461	0.21879	0.198451	1.10249	0.270248	0.984319
PCDHGB5	118.126	0.218744	0.122167	1.79054	0.0733679	0.920627
GPRC5A	10.3632	0.218713	0.374305	0.584317	0.559007	0.987261
HLA-DMA	63.5046	0.218681	0.208711	1.04777	0.294746	0.984319
LOC729867	25.9099	0.218675	0.204249	1.07063	0.284336	0.984319
LOC102724428	13.5037	0.218637	0.441852	0.494819	0.620728	0.987261
TCF7L1	23.0384	0.217966	0.249845	0.872405	0.382988	0.984319
NPIPB15	17.072	0.217811	0.412099	0.528541	0.597124	0.987261
LIX1	467.226	0.21773	0.205914	1.05738	0.290338	0.984319
SYCE2	17.0898	0.217662	0.232435	0.93644	0.349047	0.984319
PXDC1	112.479	0.217548	0.206483	1.05359	0.292072	0.984319
VAV3	185.52	0.217544	0.171994	1.26483	0.205932	0.984319
C9orf85	215.479	0.217532	0.123941	1.75512	0.0792385	0.920627
RBMS3-AS2	34.3764	0.217173	0.203573	1.0668	0.28606	0.984319
ZNF709	19.6198	0.217156	0.170455	1.27398	0.20267	0.984319
GALNS	169.955	0.216792	0.175556	1.23489	0.216872	0.984319
TAS2R6P	22.2786	0.21669	0.246757	0.878153	0.379861	0.984319
LRRC63	51.6639	0.216646	0.175728	1.23285	0.217633	0.984319
GIMAP8	71.5212	0.216637	0.169822	1.27567	0.202071	0.984319
ELF1	237.314	0.216589	0.147446	1.46893	0.141851	0.966891
MAP7D3	56.666	0.216429	0.14106	1.5343	0.124955	0.958281
IGF2BP3	22.9875	0.21636	0.176549	1.2255	0.220388	0.984319
SLC37A2	52.9456	0.216155	0.154665	1.39757	0.162242	0.97682
WDR86	65.3087	0.216006	0.182633	1.18273	0.236915	0.984319
SMC4	186.928	0.215963	0.133605	1.61643	0.106002	0.94386
LINC02024	216.758	0.215929	0.120657	1.78961	0.0735169	0.920627
CELA2B	16.5867	0.215871	0.178532	1.20914	0.226608	0.984319
CCDC190	23.8461	0.215799	0.20833	1.03585	0.300271	0.984319
LINC01176	107.536	0.215678	0.127507	1.6915	0.0907413	0.923709
HIP1	726.644	0.215646	0.174159	1.23822	0.215635	0.984319
LOC100996660	22.5541	0.215637	0.158872	1.3573	0.174686	0.978148
ZBED5-AS1	60.7756	0.215388	0.131644	1.63614	0.10181	0.937219
ACVRL1	126.05	0.215189	0.249212	0.863476	0.387876	0.984319
LOC124902694	7.73733	0.215163	0.289432	0.743398	0.457241	0.986069
CALCRL	411.758	0.214967	0.119596	1.79744	0.0722651	0.920627
RASGRP4	41.7759	0.214753	0.302433	0.710083	0.477653	0.986304
ITPR2	2578.19	0.214709	0.134434	1.59713	0.110237	0.948168
PCDH9-AS2	273.288	0.214661	0.143798	1.49279	0.135491	0.963912
DPH3	419.33	0.214542	0.111361	1.92654	0.0540372	0.886908
LOC340512	24.008	0.214351	0.221078	0.969571	0.33226	0.984319
ACAA2	283.788	0.214308	0.124401	1.72272	0.0849393	0.920627
SLC16A13	11.6844	0.214079	0.243596	0.878828	0.379494	0.984319
GNB1L	71.1146	0.213869	0.202353	1.05691	0.290553	0.984319
DNAH7	1256.63	0.213614	0.127375	1.67705	0.0935329	0.929274
ANKRD9	422.358	0.213416	0.182362	1.17029	0.241885	0.984319
HADHAP1	116.544	0.213395	0.183426	1.16339	0.244672	0.984319
LAMA4	475.434	0.213208	0.15374	1.38681	0.165501	0.97682
CD22	316.345	0.213169	0.227247	0.938049	0.348219	0.984319
MSI1	61.16	0.213168	0.225725	0.944371	0.34498	0.984319
UBA7	112.572	0.213134	0.189991	1.12181	0.261941	0.984319
RCC1	60.5249	0.213096	0.194596	1.09507	0.273486	0.984319
C2CD4D	20.1444	0.213063	0.189295	1.12556	0.260352	0.984319
CACNA2D3-AS1	91.6413	0.213004	0.163552	1.30236	0.192794	0.982999
KCNK6	33.5952	0.212635	0.169273	1.25617	0.209056	0.984319
RPL34P17	24.4193	0.21257	0.535995	0.396589	0.691671	0.989164
VEGFB	248.6	0.212497	0.177704	1.19579	0.231778	0.984319
CSRP1-AS1	20.6428	0.212496	0.148051	1.43529	0.151205	0.97625
LOC124902128	26.8225	0.212419	0.185397	1.14575	0.251897	0.984319
TLR4	1676.95	0.212356	0.164496	1.29095	0.196721	0.983557
LOC100130587	21.0125	0.21226	0.228733	0.927981	0.353418	0.984319
MAPK8IP3-AS1	17.6561	0.212242	0.230066	0.922529	0.356253	0.984319
GOLGA8N	41.099	0.212168	0.172197	1.23212	0.217903	0.984319
UGDH	216.963	0.212133	0.126551	1.67627	0.0936857	0.929274
ATPSCKMT	353.471	0.212115	0.125089	1.69571	0.0899411	0.923329
UQCRFS1-DT	14.5972	0.211878	0.185906	1.1397	0.254411	0.984319
GPR108	230.693	0.211695	0.139502	1.5175	0.12914	0.958281
LOC102723566	34.8031	0.211665	0.255687	0.827828	0.407768	0.984518
ZFYVE19	173.25	0.211652	0.128468	1.64751	0.0994539	0.937167
CEBPA-DT	26.7674	0.211509	0.170011	1.24409	0.213466	0.984319
COL27A1	150.728	0.21147	0.212908	0.993243	0.320591	0.984319
RAD54L	27.6929	0.211388	0.207414	1.01916	0.308126	0.984319
EFCAB14	1576	0.211356	0.142566	1.48251	0.138204	0.965769
FGFR1	713.197	0.211246	0.167202	1.26342	0.206439	0.984319
CACNG5	16.0141	0.211226	0.190245	1.11028	0.266878	0.984319
FCGBP	440.752	0.21119	0.541266	0.390177	0.696406	0.989164
MYLK	1033.1	0.211164	0.140815	1.49959	0.13372	0.961324
CD160	54.5943	0.211123	0.163893	1.28818	0.197684	0.983557
RNU7-87P	10.9327	0.210865	0.321869	0.655127	0.512386	0.986304
EEF1AKMT3	36.8265	0.210786	0.157026	1.34236	0.179478	0.980034
C3orf70	872.634	0.210779	0.136247	1.54703	0.121856	0.958281
FAM229B	539.688	0.210741	0.140867	1.49602	0.134647	0.961735
SCRIB	557.912	0.210717	0.209837	1.0042	0.315284	0.984319
RTN2	228.757	0.210535	0.142595	1.47645	0.139822	0.96582
FERMT2	1314.51	0.210492	0.136695	1.53986	0.123593	0.958281
LPP-AS2	23.3466	0.210342	0.176037	1.19487	0.232137	0.984319
PCAT19	44.4976	0.210289	0.342256	0.614422	0.538937	0.986329
CYP39A1	32.8054	0.210034	0.218933	0.959354	0.337381	0.984319
ST6GALNAC1	25.9879	0.209999	0.211062	0.994962	0.319755	0.984319
LOC728743	99.8713	0.209918	0.13278	1.58095	0.113889	0.952246
TWNK	54.6522	0.209913	0.152254	1.3787	0.167987	0.97682
CPEB2-DT	45.1546	0.209875	0.14295	1.46817	0.142058	0.966891
STMP1	309.136	0.209714	0.121774	1.72216	0.0850406	0.920627
LOC105376387	106.443	0.209304	0.231442	0.904347	0.365811	0.984319
LINC02301	35.2454	0.209233	0.202653	1.03247	0.301853	0.984319
CHROMR	407.676	0.209156	0.118488	1.7652	0.0775305	0.920627
SHC4	224.473	0.209094	0.136142	1.53585	0.124576	0.958281
TOB2	544.873	0.20876	0.184755	1.12993	0.258507	0.984319
PDHA1P1	14.4572	0.208603	0.183829	1.13476	0.256475	0.984319
KHDC1	86.2422	0.208267	0.114378	1.82087	0.0686265	0.920627
LOC124903619	34.6588	0.208094	0.295599	0.703973	0.481449	0.986304
CA8	441.204	0.208066	0.138345	1.50396	0.132591	0.959679
SPRED1	2911.03	0.208065	0.133145	1.5627	0.118123	0.957557
LARGE-AS1	92.515	0.207999	0.161866	1.28501	0.19879	0.984319
IL1R1	122.508	0.207864	0.226516	0.917659	0.358798	0.984319
ZNF486	91.3994	0.20778	0.119286	1.74186	0.0815332	0.920627
MTMR10	1090.21	0.207777	0.135979	1.52801	0.126511	0.958281
C11orf65	58.5988	0.207648	0.130392	1.59249	0.111274	0.949737
MASP1	132.932	0.20762	0.18296	1.13478	0.256466	0.984319
ZKSCAN2-DT	77.2856	0.207618	0.201068	1.03258	0.301802	0.984319
SPN	35.9459	0.207543	0.271226	0.765202	0.444151	0.985563
RN7SL582P	15.6045	0.207476	0.215365	0.963365	0.335364	0.984319
FZD4-DT	14.4307	0.207389	0.16497	1.25713	0.208705	0.984319
MAN2A1	4169	0.207378	0.141709	1.46341	0.143355	0.967132
MYCBP2-AS2	24.8295	0.207326	0.144406	1.43572	0.151082	0.976164
SLC66A3	96.1019	0.207147	0.121043	1.71135	0.0870164	0.920627
C22orf23	12.71	0.207023	0.20524	1.00869	0.313124	0.984319
RN7SL507P	3.68553	0.206807	0.480557	0.430347	0.666943	0.989164
SLC7A9	14.0281	0.206805	0.26251	0.787796	0.430816	0.985563
KTI12	22.2522	0.206755	0.174903	1.18211	0.237162	0.984319
GP6	30.0179	0.206721	0.224072	0.922565	0.356234	0.984319
CTHRC1	39.9181	0.206461	0.173283	1.19146	0.233472	0.984319
COL18A1	230.715	0.206418	0.198914	1.03772	0.299398	0.984319
FLJ38576	15.9714	0.206395	0.215844	0.956223	0.33896	0.984319
MIMT1	15.1498	0.206322	0.195628	1.05467	0.291578	0.984319
LOC101928834	22.0024	0.206297	0.225176	0.91616	0.359583	0.984319
LINC02912	14.5049	0.206215	0.21401	0.963577	0.335258	0.984319
LACTB2-AS1	19.6064	0.206197	0.188958	1.09123	0.275171	0.984319
CD84	140.759	0.206179	0.233519	0.88292	0.377279	0.984319
DTD2	86.0983	0.206036	0.109964	1.87367	0.0609766	0.910513
SLA2	16.1884	0.205993	0.282322	0.729639	0.465611	0.986304
CACNA1H	214.984	0.205956	0.231013	0.891535	0.372642	0.984319
PKIA-AS1	65.3738	0.205883	0.165729	1.24229	0.214129	0.984319
RERGL	31.7857	0.205721	0.236858	0.868544	0.385097	0.984319
CTAGE3P	29.7161	0.205699	0.18484	1.11285	0.265774	0.984319
PLCE1-AS2	13.267	0.205698	0.2349	0.875683	0.381202	0.984319
CCR1	70.9113	0.205676	0.34774	0.591466	0.554208	0.987261
RNF224	12.1486	0.205611	0.334256	0.61513	0.538469	0.986329
HSPA5	1442.35	0.205498	0.117533	1.74843	0.0803899	0.920627
ZBTB1	637.165	0.205393	0.123763	1.65956	0.0970024	0.933374
RGL3	43.3485	0.205307	0.222542	0.922555	0.356239	0.984319
TAS1R3	25.3942	0.205302	0.265284	0.773896	0.438992	0.985563
THAP2	285.531	0.205295	0.155434	1.32079	0.186572	0.98184
MED11	35.3348	0.205215	0.219147	0.936429	0.349052	0.984319
ZNF747-DT	9.80292	0.205077	0.257315	0.79699	0.425457	0.985563
LOC101927948	8.71195	0.204998	0.310799	0.659584	0.509521	0.986304
LEAP2	34.7372	0.204989	0.162251	1.26341	0.206443	0.984319
PYCR1	57.583	0.204942	0.179982	1.13868	0.254837	0.984319
CRB1	673.772	0.204935	0.145712	1.40644	0.159593	0.97682
MREG	164.739	0.204921	0.168946	1.21294	0.225154	0.984319
MAGIX	41.2558	0.204739	0.156958	1.30442	0.19209	0.982999
LITATS1	17.797	0.204704	0.19952	1.02598	0.304901	0.984319
ZNF28	200.568	0.204639	0.143145	1.42959	0.152836	0.97682
PDZD9	33.4136	0.204426	0.15136	1.35059	0.176827	0.978148
MPZL1	537.243	0.204377	0.11212	1.82284	0.0683277	0.920627
ZNF626	368.753	0.204342	0.111505	1.83258	0.0668646	0.920627
PYROXD2	80.1061	0.204277	0.148928	1.37165	0.170172	0.978148
SPHKAP	697.467	0.20424	0.285467	0.715458	0.474326	0.986304
PIK3CG	106.663	0.204142	0.173271	1.17817	0.238731	0.984319
RARA-AS1	13.6569	0.203919	0.167295	1.21892	0.222874	0.984319
NDRG2	7184.57	0.203814	0.158763	1.28376	0.199226	0.984319
PLPP4	89.0285	0.203809	0.175765	1.15955	0.246231	0.984319
HAR1B	16.5067	0.203804	0.268038	0.760352	0.447044	0.986069
TRAF3IP2-AS1	260.002	0.203738	0.110855	1.83787	0.0660812	0.918183
LINC01700	14.9455	0.203532	0.266328	0.764217	0.444738	0.985563
ZSCAN23	128.999	0.20347	0.126157	1.61283	0.106782	0.943999
LOC100505915	19.1348	0.203438	0.17892	1.13703	0.255525	0.984319
ITGA6	856.05	0.203385	0.146267	1.3905	0.164376	0.97682
GJA1	5408.41	0.203361	0.183518	1.10812	0.267809	0.984319
CYP27A1	264.739	0.20329	0.176031	1.15485	0.248152	0.984319
PLEKHH3	96.3	0.2032	0.176458	1.15155	0.249508	0.984319
ADGRD1	63.5896	0.203127	0.144749	1.40331	0.160524	0.97682
UNC119	333.764	0.203117	0.143405	1.41639	0.156662	0.97682
ALDH2	1256.66	0.203039	0.100517	2.01996	0.0433877	0.844917
ZBTB20-AS5	42.2376	0.202938	0.190719	1.06407	0.287297	0.984319
DIPK2B	120.032	0.202928	0.220337	0.920991	0.357055	0.984319
LINC01695	11.0594	0.202875	0.215987	0.939293	0.34758	0.984319
KIF7	69.6158	0.202814	0.187355	1.08251	0.279026	0.984319
MIR3677HG	16.8619	0.202754	0.226567	0.894895	0.370843	0.984319
IGFBP7-AS1	11.346	0.202677	0.232668	0.871103	0.383698	0.984319
SHANK2-AS1	79.5482	0.20259	0.228809	0.885411	0.375935	0.984319
NFE2L2	837.881	0.202508	0.13008	1.5568	0.119519	0.9577
LOC643015	20.1882	0.202494	0.151193	1.33931	0.180469	0.981025
GTF2IP14	13.0516	0.202087	0.247473	0.816601	0.414157	0.98549
ZNF222	64.7393	0.201959	0.131156	1.53984	0.123599	0.958281
KRTCAP2	29.23	0.201858	0.158626	1.27254	0.203182	0.984319
RAD52	286.746	0.201831	0.128536	1.57023	0.116361	0.956063
SUSD3	15.6469	0.201791	0.344805	0.585231	0.558393	0.987261
CD34	120.146	0.201742	0.248498	0.811845	0.416881	0.98549
ZNRF3	621.761	0.201718	0.146837	1.37375	0.16952	0.977681
PAPPA	101.314	0.201703	0.109921	1.83498	0.0665089	0.920627
ZNF462	949.758	0.201595	0.189469	1.064	0.28733	0.984319
ALKBH6	40.0558	0.201569	0.139415	1.44583	0.148226	0.971652
CPB2-AS1	704.316	0.201524	0.136824	1.47288	0.140784	0.966798
TMEM204	66.7244	0.2015	0.197768	1.01887	0.308264	0.984319
ZNF665	90.996	0.201482	0.124385	1.61982	0.10527	0.943123
PPP1R3D	159.731	0.201444	0.128939	1.56232	0.118212	0.957557
EPAS1	1090.54	0.20123	0.176901	1.13753	0.255317	0.984319
NPIPB3	9.52826	0.201186	0.279405	0.720051	0.471493	0.986304
PLOD3	193.798	0.201056	0.207607	0.968447	0.332821	0.984319
P2RY2	14.3037	0.20104	0.242419	0.829308	0.40693	0.984319
NUP210L	75.1925	0.200953	0.325289	0.617768	0.536728	0.986329
RN7SL15P	13.2845	0.20088	0.511171	0.392979	0.694335	0.989164
ITGA2	319.67	0.200877	0.150351	1.33605	0.181534	0.981471
LOC105375556	57.1819	0.200837	0.155156	1.29442	0.19552	0.982999
NHS	404.868	0.200815	0.120065	1.67255	0.0944159	0.931269
SLC26A7	13.0408	0.200806	0.294589	0.681648	0.495461	0.986304
HLA-DRB5	90.1753	0.200802	0.370895	0.541397	0.588234	0.987261
PPIAP51	17.2147	0.20066	0.275846	0.727435	0.466959	0.986304
LINC02473	24.7941	0.20056	0.22631	0.886219	0.3755	0.984319
LOC105375844	29.2584	0.200515	0.215063	0.932356	0.351152	0.984319
LHFPL2	578.758	0.200514	0.135603	1.47868	0.139226	0.96582
RASSF9	14.7556	0.20036	0.333387	0.600984	0.54785	0.987261
MYLK-AS1	46.8342	0.200279	0.171671	1.16665	0.243353	0.984319
TMEM200B	12.253	0.200216	0.19678	1.01746	0.308935	0.984319
SLC46A1	112.884	0.200215	0.131052	1.52775	0.126575	0.958281
PCDH17	1688.85	0.200145	0.138355	1.44661	0.148007	0.971652
ERV3-1	213.26	0.200129	0.117006	1.71042	0.0871876	0.920627
LINC00299	616.604	0.20002	0.189235	1.05699	0.290516	0.984319
KIF5A	19353.4	0.199877	0.15496	1.28987	0.197097	0.983557
RPE65	12.8168	0.199858	0.272732	0.732803	0.463679	0.986243
CA1	68.5461	0.199854	0.132359	1.50995	0.131057	0.958281
GOLIM4	1049.72	0.199767	0.147567	1.35374	0.175821	0.978148
ZNF713	202.193	0.19973	0.120542	1.65693	0.0975342	0.934664
ACOT11	580.015	0.199658	0.175605	1.13697	0.25555	0.984319
LINC01567	134.893	0.199566	0.221114	0.902549	0.366765	0.984319
DTX3L	255.356	0.199548	0.204116	0.977624	0.328261	0.984319
TRIM5	57.6156	0.199322	0.167688	1.18865	0.234579	0.984319
LIFR	5768.77	0.19931	0.150092	1.32792	0.184205	0.981702
XRCC3	120.862	0.199195	0.210348	0.946983	0.343648	0.984319
RAB4B	17.1712	0.199147	0.198399	1.00377	0.315489	0.984319
[truncated: 15,880 more rows]

## Sheet: Hallmark Ctrl F vs M (PHG)
UP in Ctrl females vs Ctrl males filtered by Padj. < 0,05										UP in Ctrl males vs Ctrl females filtered by Padj. < 0,05										UP in Ctrl females & Ctrl males filtered by Padj. < 0,05
Term	Overlap	P.value	Adjusted.P.value	Odds.Ratio	Combined.Score	Genes				Term	Overlap	P.value	Adjusted.P.value	Odds.Ratio	Combined.Score	Genes				Term	Overlap	P.value	Adjusted.P.value	Odds.Ratio	Combined.Score	Genes
Fatty Acid Metabolism	1/158	0.112203	0.139987	9.02093	19.7328	XIST				KRAS Signaling Dn	1/200	0.230083	0.230083	3.97487	5.84034	HTR1D				Fatty Acid Metabolism	1/158	0.277843	0.337992	3.15318	4.03828	XIST
Myogenesis	1/200	0.139987	0.139987	7.10194	13.9639	DES				Complement	1/200	0.230083	0.230083	3.97487	5.84034	S100A12				Myogenesis	1/200	0.337992	0.337992	2.48241	2.69275	DES
Xenobiotic Metabolism	1/200	0.139987	0.139987	7.10194	13.9639	AKR1C2														Xenobiotic Metabolism	1/200	0.337992	0.337992	2.48241	2.69275	AKR1C2
KRAS Signaling Up	1/200	0.139987	0.139987	7.10194	13.9639	PRRX1														KRAS Signaling Up	1/200	0.337992	0.337992	2.48241	2.69275	PRRX1
Epithelial Mesenchymal Transition	1/200	0.139987	0.139987	7.10194	13.9639	PRRX1														KRAS Signaling Dn	1/200	0.337992	0.337992	2.48241	2.69275	HTR1D
																				Complement	1/200	0.337992	0.337992	2.48241	2.69275	S100A12
																				Epithelial Mesenchymal Transition	1/200	0.337992	0.337992	2.48241	2.69275	PRRX1

## Sheet: Hallmark top 158 (PHG)
UP in Ctrl females vs Ctrl males filtered by Padj. Top 158
Term	Overlap	P.value	Adjusted.P.value	Odds.Ratio	Combined.Score	Genes
Epithelial Mesenchymal Transition	15/200	6.19708e-11	1.73518e-09	11.1455	261.969	PRRX1;LUM;FZD8;FBLN1;INHBA;MFAP5;SFRP4;VCAN;NT5E;COL3A1;CXCL12;COL1A2;COL6A2;VIM;MYL9
Angiogenesis	3/36	0.00285276	0.0399387	11.6182	68.0764	VCAN;COL3A1;LUM
Estrogen Response Late	5/200	0.0214452	0.192535	3.29261	12.651	FOXC1;CXCL12;IGSF1;CAV1;ASCL1
UV Response Dn	4/144	0.0275051	0.192535	3.65529	13.1349	COL3A1;FZD2;COL1A2;CAV1
Estrogen Response Early	4/200	0.0743477	0.346956	2.6035	6.7665	AR;FOXC1;CXCL12;OLFML3
Myogenesis	4/200	0.0743477	0.346956	2.6035	6.7665	COL3A1;DES;COL6A2;CASQ2
Apoptosis	3/161	0.135131	0.523388	2.41127	4.82619	LUM;CAV1;F2R
Xenobiotic Metabolism	3/200	0.210496	0.523388	1.93008	3.00762	TTPA;AKR1C2;FBLN1
Glycolysis	3/200	0.210496	0.523388	1.93008	3.00762	VCAN;NT5E;EGLN3
Allograft Rejection	3/200	0.210496	0.523388	1.93008	3.00762	F2R;INHBA;FCGR2B
KRAS Signaling Up	3/200	0.210496	0.523388	1.93008	3.00762	PRRX1;PRKG2;INHBA
Notch Signaling	1/32	0.224309	0.523388	4.07047	6.08426	MAML2
Wnt-beta Catenin Signaling	1/42	0.28356	0.610744	3.07612	3.87694	FZD8
Fatty Acid Metabolism	2/158	0.355412	0.65838	1.61785	1.67363	CEL;XIST
Cholesterol Homeostasis	1/74	0.444562	0.65838	1.72489	1.39831	ANTXR2
Hypoxia	2/200	0.470272	0.65838	1.27195	0.959617	CAVIN1;CAV1
Apical Junction	2/200	0.470272	0.65838	1.27195	0.959617	VCAN;MYL9
Inflammatory Response	2/200	0.470272	0.65838	1.27195	0.959617	CLEC5A;INHBA
heme Metabolism	2/200	0.470272	0.65838	1.27195	0.959617	TENT5C;ABCG2
KRAS Signaling Dn	2/200	0.470272	0.65838	1.27195	0.959617	TENT5C;SLC5A5
Pperoxisome	1/104	0.562641	0.750188	1.22064	0.702008	CEL
Bile Acid Metabolism	1/112	0.589671	0.75049	1.13221	0.598022	AR
IL-2/STAT5 Signaling	1/199	0.795305	0.796938	0.631924	0.144729	NT5E
TNF-alpha Signaling via NF-kB	1/200	0.796938	0.796938	0.628717	0.142705	INHBA
Adipogenesis	1/200	0.796938	0.796938	0.628717	0.142705	CAVIN1
Complement	1/200	0.796938	0.796938	0.628717	0.142705	ERAP2
mTORC1 Signaling	1/200	0.796938	0.796938	0.628717	0.142705	EGLN3
p53 Pathway	1/200	0.796938	0.796938	0.628717	0.142705	F2R

## Sheet: DE file AD vs Ctrl (PHG)
gene_symbol	baseMean	log2FoldChange	lfcSE	stat	pvalue	padj
GFAP	68810.2	1.13913	0.139598	8.16002	3.34969e-16	2.99396e-12
CHI3L2	104.26	2.48532	0.31456	7.90094	2.76803e-15	1.23703e-11
KLHL6	69.4819	1.13153	0.14317	7.9034	2.71396e-15	1.23703e-11
WWTR1	589.658	1.06432	0.136745	7.78325	7.06837e-15	2.52708e-11		UP in AD Padj < 0,05 (3.899)
GMPR	111.595	1.15844	0.152859	7.5785	3.49569e-14	8.04449e-11		DOWN in AD Padj < 0,05 (3.353)
ITGAX	162.33	0.950362	0.12572	7.55937	4.05015e-14	8.04449e-11
GYPC	60.8915	0.811395	0.107312	7.56108	3.99729e-14	8.04449e-11
APLNR	819.388	1.40252	0.186922	7.50321	6.22745e-14	1.01202e-10
ANGPT1	186.139	1.13695	0.151479	7.50565	6.1123e-14	1.01202e-10
SERPINA5	25.6848	2.10317	0.282848	7.4357	1.04018e-13	1.52648e-10
RASSF9	37.8611	1.9516	0.263934	7.39427	1.4219e-13	1.81557e-10
COLEC12	348.345	1.02977	0.140005	7.35525	1.90566e-13	2.2483e-10
COL8A2	62.0549	0.900369	0.122599	7.34398	2.07329e-13	2.2483e-10
NPNT	153.842	0.889565	0.121726	7.30792	2.71301e-13	2.69433e-10
LINC01088	120.655	1.45472	0.199526	7.29088	3.07941e-13	2.89724e-10
CHST6	471.182	0.939974	0.129827	7.24022	4.47951e-13	3.81313e-10
AEBP1	437.576	1.29967	0.181179	7.17343	7.31415e-13	5.94308e-10
MSN	876.41	0.706675	0.098783	7.15381	8.43988e-13	6.55962e-10
CAVIN1	413.492	0.904516	0.127364	7.10184	1.23107e-12	8.46411e-10
AHNAK	12622.6	0.867403	0.122349	7.08959	1.34509e-12	8.90546e-10
C1orf87	22.8399	1.76308	0.249267	7.07305	1.5156e-12	9.67601e-10
C4B	110.587	1.36338	0.193199	7.05685	1.70316e-12	1.04985e-09
EPCIP	67.7302	0.930409	0.132293	7.03297	2.02189e-12	1.20478e-09
HSPB7	20.0078	1.23675	0.177234	6.97806	2.99293e-12	1.62457e-09
WDR49	304.812	0.984474	0.141307	6.96693	3.23936e-12	1.62457e-09
ITPKB	3174.73	0.810368	0.11634	6.96553	3.27167e-12	1.62457e-09
STAT5A	96.3411	0.724658	0.10392	6.97321	3.09783e-12	1.62457e-09
CDKN2B	56.273	0.75929	0.109264	6.9491	3.67623e-12	1.75087e-09
MS4A7	147.081	0.88469	0.127726	6.92648	4.31436e-12	1.97752e-09
MAP3K20	509.997	0.601251	0.0869677	6.9135	4.7285e-12	2.11317e-09
HLA-DOA	82.5889	1.06455	0.154267	6.90071	5.17441e-12	2.25604e-09
MSR1	158.738	1.08488	0.15843	6.84773	7.50326e-12	3.04837e-09
ANXA2	275.397	0.99999	0.146002	6.84915	7.42919e-12	3.04837e-09
C4A	130.08	1.19924	0.175708	6.82518	8.78122e-12	3.48829e-09
SERPINI2	54.0046	1.04643	0.153547	6.81503	9.42466e-12	3.66251e-09
ZFHX3	595.738	0.617148	0.0907718	6.7989	1.05418e-11	4.00947e-09
IL13RA1	479.028	0.724491	0.106979	6.77229	1.26763e-11	4.62453e-09
PLCE1	689.217	0.614576	0.0907257	6.774	1.2527e-11	4.62453e-09
LTBP1	371.28	0.763209	0.113359	6.7327	1.66548e-11	5.95441e-09
PTTG1IP	1652.99	0.608114	0.0904187	6.72553	1.74955e-11	6.13234e-09
GBP2	199.846	1.10075	0.163885	6.71661	1.85996e-11	6.39396e-09
TGFBI	81.6562	1.10991	0.165912	6.68977	2.23526e-11	7.53915e-09
CD44	799.717	1.52918	0.228975	6.67839	2.41574e-11	7.80061e-09
TRIM56	324.754	0.781809	0.117095	6.67671	2.44369e-11	7.80061e-09
LMNTD1	26.6464	1.1726	0.17611	6.65832	2.76982e-11	8.53677e-09
FAM111A	202.187	0.736061	0.110836	6.64097	3.11616e-11	9.28409e-09
SLC37A2	63.0126	0.685416	0.103209	6.64105	3.1145e-11	9.28409e-09
CXCL16	99.5484	0.598893	0.0906549	6.60629	3.94069e-11	1.15482e-08
NES	367.013	0.691372	0.104798	6.59717	4.19069e-11	1.20827e-08
PADI2	1776.38	0.614395	0.0933661	6.58049	4.68894e-11	1.33047e-08
COL6A2	146.008	1.14452	0.174145	6.57224	4.95651e-11	1.38441e-08
ZFP36L2	249.398	0.838403	0.127953	6.55244	5.66061e-11	1.51028e-08
IL6R	220.007	0.670653	0.102331	6.55374	5.61147e-11	1.51028e-08
GALNT15	1272.66	0.933423	0.142643	6.54379	5.99791e-11	1.57675e-08
ADAMTS15	16.2725	0.822978	0.126319	6.5151	7.26424e-11	1.85508e-08
SPATA13	13.7721	1.15597	0.177593	6.50911	7.55951e-11	1.87686e-08
LINC01354	94.5262	0.917276	0.140905	6.5099	7.52e-11	1.87686e-08
CLEC7A	100.756	0.947456	0.145632	6.50581	7.72748e-11	1.89228e-08
ELN	162.765	0.805923	0.123928	6.50316	7.86526e-11	1.89999e-08
SPARC	3504.28	0.93861	0.144527	6.49437	8.33833e-11	1.98741e-08
ANTXR1	816.703	0.716612	0.110452	6.48801	8.69801e-11	2.04586e-08
FLNA	2041.68	0.91103	0.140609	6.47915	9.22388e-11	2.13781e-08
PRKX	307.98	0.783598	0.120973	6.47746	9.3281e-11	2.13781e-08
ANXA1	360.733	0.882805	0.136957	6.44586	1.14943e-10	2.5414e-08
IL10RA	152.525	0.81668	0.126671	6.44727	1.1388e-10	2.5414e-08
ANO6	722.799	0.597837	0.0927514	6.44558	1.15156e-10	2.5414e-08
DDR2	862.578	0.703952	0.109538	6.42653	1.3055e-10	2.84598e-08
SLC15A3	67.1022	0.718591	0.112138	6.40812	1.47326e-10	3.17302e-08
ARHGAP30	89.5993	0.632334	0.098836	6.39781	1.57622e-10	3.35435e-08
GMNC	18.2047	1.51035	0.23639	6.38926	1.6669e-10	3.4949e-08
C3	2137.12	0.879825	0.137732	6.38794	1.68137e-10	3.4949e-08
TNS1	1515.26	0.807188	0.127351	6.33829	2.32323e-10	4.77357e-08
PIK3R5	64.1131	0.833795	0.131969	6.31813	2.64739e-10	5.31739e-08
MLPH	12.7308	1.21217	0.191956	6.31481	2.70491e-10	5.37256e-08
GEM	169.737	0.945375	0.149757	6.31273	2.74161e-10	5.38561e-08
WASF2	803.11	0.625678	0.0993962	6.29479	3.0782e-10	5.91677e-08
VIM	1388.69	0.821918	0.130611	6.29286	3.11662e-10	5.92688e-08
SLC43A3	32.5843	0.747702	0.118919	6.28748	3.22658e-10	6.06362e-08
KCTD11	34.3688	0.639013	0.101656	6.28605	3.25636e-10	6.06362e-08
C1S	381.931	0.729304	0.116112	6.28103	3.36333e-10	6.19823e-08
TBXAS1	125.664	0.684644	0.10937	6.25986	3.85314e-10	7.02844e-08
SLC16A12	36.6467	1.4405	0.230403	6.25208	4.05024e-10	7.31334e-08
PLEKHA4	28.3334	0.894012	0.143169	6.24445	4.25286e-10	7.53453e-08
CPM	377.799	0.700765	0.112258	6.24243	4.30812e-10	7.55019e-08
TNC	359.647	1.31972	0.211574	6.23762	4.44265e-10	7.71038e-08
SIGLEC8	98.9154	0.885796	0.142274	6.22599	4.78523e-10	7.99447e-08
IGFBP5	1451.87	0.620574	0.0996312	6.22871	4.70297e-10	7.99447e-08
CREB3L2	344.154	0.561042	0.0901072	6.22638	4.77322e-10	7.99447e-08
YAP1	584.471	0.697272	0.112606	6.19213	5.93556e-10	9.82445e-08
MMP14	97.2576	0.84739	0.137349	6.16961	6.84592e-10	1.12273e-07
UNC5B	454.838	0.557712	0.0905579	6.15862	7.33814e-10	1.18177e-07
CFAP47	127.481	1.04061	0.169136	6.1525	7.62717e-10	1.21735e-07
BMF	32.0964	0.837336	0.136217	6.14708	7.89207e-10	1.23753e-07
KCNE3	34.5431	0.619219	0.100798	6.14319	8.08817e-10	1.24641e-07
ABCC2	23.8466	0.802925	0.130862	6.13566	8.48047e-10	1.2957e-07
DOCK2	268.851	0.708259	0.115548	6.12956	8.81198e-10	1.3146e-07
TRIM38	128.605	0.672326	0.109681	6.12982	8.79783e-10	1.3146e-07
ZFP36L1	852.338	0.780092	0.127371	6.12455	9.09422e-10	1.34354e-07
SRPX2	123.004	1.20534	0.197288	6.10952	9.99306e-10	1.46423e-07
CIITA	236.652	0.781071	0.128151	6.09492	1.0949e-09	1.57843e-07
TGIF1	109.539	0.753271	0.123739	6.0876	1.14617e-09	1.63912e-07
CMKLR1	79.8855	0.762122	0.125255	6.08455	1.16822e-09	1.65739e-07
PI16	106.329	0.93086	0.153459	6.06585	1.3126e-09	1.83313e-07
PLEK	96.5196	0.787908	0.130075	6.05732	1.38409e-09	1.8887e-07
LATS2	96.6609	0.703077	0.116028	6.05956	1.36491e-09	1.8887e-07
TGFBR3	534.038	0.553533	0.0913791	6.05754	1.38221e-09	1.8887e-07
TBX18	96.4491	1.01457	0.16766	6.05137	1.4362e-09	1.91594e-07
HLA-DMB	101.661	0.889132	0.146909	6.05225	1.42832e-09	1.91594e-07
BGN	136.464	0.894721	0.147978	6.04632	1.48188e-09	1.94334e-07
ADAMTS2	69.8371	0.79801	0.132	6.04551	1.48936e-09	1.94334e-07
ITGB5	372.692	0.611231	0.101094	6.04615	1.48344e-09	1.94334e-07
HVCN1	79.1247	0.700924	0.116094	6.03755	1.56467e-09	2.02681e-07
PIRT	89.8435	1.31483	0.21785	6.0355	1.58473e-09	2.03803e-07
PARD3B	340.16	0.691533	0.114634	6.03255	1.61392e-09	2.04612e-07
ADAMTSL3	252.461	0.531546	0.0880997	6.03347	1.6048e-09	2.04612e-07
TEP1	369.578	0.550133	0.0915967	6.00604	1.90113e-09	2.36004e-07
NFATC2	124.371	0.679121	0.113098	6.00473	1.91645e-09	2.36266e-07
CERS2	296.707	0.536492	0.0893643	6.00343	1.93192e-09	2.36541e-07
CEBPA	51.1371	0.576266	0.0960119	6.00203	1.94865e-09	2.36966e-07
MAP7D3	66.2689	0.559002	0.0931604	6.00042	1.96807e-09	2.37711e-07
GSN	2522.69	0.633011	0.10554	5.99786	1.9994e-09	2.39874e-07
LILRA4	14.6633	1.24149	0.207636	5.97916	2.24285e-09	2.62047e-07
GLIS3	390.606	0.619931	0.10381	5.97177	2.34698e-09	2.72433e-07
HEBP2	233.475	0.553695	0.0928211	5.96519	2.44356e-09	2.80007e-07
FOXJ1	50.6517	1.38365	0.232088	5.96172	2.49594e-09	2.83816e-07
CAPS	186.126	0.877331	0.147181	5.9609	2.50855e-09	2.83816e-07
SPN	48.5426	0.828164	0.139018	5.95724	2.56538e-09	2.88419e-07
COL27A1	178.419	0.748289	0.125721	5.95197	2.64936e-09	2.94161e-07
PHYHD1	147.268	0.738801	0.124121	5.95226	2.64464e-09	2.94161e-07
TREM2	106.645	0.82104	0.13805	5.94741	2.72411e-09	3.00594e-07
WEE1	58.044	0.763004	0.128346	5.94489	2.76649e-09	3.01548e-07
A4GALT	31.4442	0.972144	0.163646	5.94054	2.84092e-09	3.07783e-07
ID3	255.776	0.804523	0.135837	5.9227	3.1669e-09	3.38991e-07
PTAFR	102.289	0.727571	0.122909	5.9196	3.22733e-09	3.43403e-07
CGNL1	641.897	0.675205	0.114133	5.91596	3.29939e-09	3.4694e-07
SUSD2	17.2348	1.02627	0.173652	5.90995	3.42216e-09	3.55666e-07
SERPINE1	50.7886	1.31414	0.222762	5.89929	3.65073e-09	3.72917e-07
ENTPD2	70.5363	0.931107	0.157825	5.89963	3.64307e-09	3.72917e-07
KANK2	286.624	0.745087	0.126349	5.89707	3.70013e-09	3.75815e-07
C10orf105	45.4052	1.23248	0.209744	5.87612	4.19999e-09	4.24175e-07
C7	125.659	1.05655	0.179839	5.87497	4.22917e-09	4.24723e-07
SIGLEC1	26.5329	0.963795	0.164139	5.87183	4.3102e-09	4.29766e-07
ABCC3	22.0758	0.879587	0.149817	5.87107	4.32982e-09	4.29766e-07
BNC2	60.7555	0.878654	0.149679	5.87025	4.35151e-09	4.29766e-07
GBP3	107.835	0.81291	0.138614	5.86455	4.50357e-09	4.39923e-07
PALLD	1154.67	0.603542	0.102906	5.865	4.4913e-09	4.39923e-07
COL4A6	22.2943	1.00763	0.17214	5.85355	4.81179e-09	4.64949e-07
TLN1	2056.35	0.576359	0.0985471	5.84857	4.95817e-09	4.73008e-07
TCEA3	88.7707	0.551398	0.0943021	5.84715	5.00064e-09	4.73008e-07
FMNL3	646.364	0.498162	0.0851976	5.84714	5.00103e-09	4.73008e-07
JPT2	177.076	0.572157	0.0978823	5.84536	5.05479e-09	4.73859e-07
TBL1X	343.313	0.53724	0.0919606	5.84206	5.1559e-09	4.80036e-07
LTF	66.6208	1.81211	0.310441	5.83721	5.30806e-09	4.91642e-07
NCKAP1L	247.265	0.691767	0.118638	5.83091	5.51249e-09	5.07945e-07
GPX8	15.2326	1.22119	0.209624	5.82564	5.68942e-09	5.21559e-07
EMP3	49.1166	0.852903	0.146879	5.80684	6.36633e-09	5.71882e-07
CFI	21.5311	1.07716	0.185571	5.80457	6.4532e-09	5.76787e-07
SYNC	49.7359	0.620226	0.106933	5.80011	6.62695e-09	5.8937e-07
ARHGEF40	455.523	0.602898	0.104081	5.79257	6.93178e-09	6.13428e-07
HLA-DMA	77.5697	0.702076	0.12133	5.78652	7.18609e-09	6.328e-07
SH3BP4	353.544	0.497881	0.08609	5.78327	7.32644e-09	6.41997e-07
CFAP300	21.6005	0.820741	0.141963	5.78137	7.40934e-09	6.46095e-07
ZC3HAV1	424.96	0.488604	0.0845503	5.77886	7.52087e-09	6.52636e-07
NFATC1	57.4682	0.739046	0.127906	5.77804	7.55738e-09	6.52636e-07
PPP1R13L	34.0321	0.78496	0.135958	5.77356	7.76126e-09	6.65316e-07
SLC7A7	70.8299	0.573728	0.0994877	5.76682	8.07815e-09	6.87643e-07
KCNJ5	40.7645	0.753518	0.130686	5.76586	8.12405e-09	6.88273e-07
CFAP54	355.37	0.69328	0.120294	5.76319	8.25374e-09	6.89458e-07
IGDCC4	205.281	0.627887	0.108927	5.76426	8.20146e-09	6.89458e-07
CFLAR	1208.63	0.50322	0.0873133	5.76338	8.24468e-09	6.89458e-07
ELF1	291.449	0.579982	0.100719	5.75843	8.48981e-09	7.05878e-07
VWA3B	31.85	1.05212	0.182786	5.75601	8.61267e-09	7.09493e-07
PARD3	703.065	0.539844	0.0937867	5.75608	8.60888e-09	7.09493e-07
FCGR2B	15.3842	1.12318	0.195227	5.7532	8.75674e-09	7.16181e-07
FAM114A1	171.146	0.573164	0.0996407	5.75231	8.80323e-09	7.16181e-07
ATF3	88.3718	0.983459	0.171066	5.749	8.97737e-09	7.26151e-07
IQGAP2	63.6148	0.692684	0.120526	5.74718	9.07451e-09	7.30702e-07
CD151	245.611	0.61899	0.10779	5.74257	9.32492e-09	7.45249e-07
C3AR1	77.9351	0.796033	0.138663	5.74078	9.42434e-09	7.48754e-07
ERMAP	115.106	0.447701	0.0779987	5.73985	9.47583e-09	7.49513e-07
RBM47	73.914	0.852897	0.148704	5.73552	9.7214e-09	7.62192e-07
CCDC80	140.915	0.787144	0.137227	5.73606	9.69057e-09	7.62192e-07
ITPKB-IT1	27.1075	0.983464	0.171679	5.72852	1.01314e-08	7.89533e-07
STEAP3	82.7464	0.719065	0.125534	5.72806	1.01585e-08	7.89533e-07
PPP2R1B	566.882	0.452082	0.0790194	5.72116	1.05801e-08	8.15213e-07
ANTXR2	163.761	0.54527	0.0953688	5.71749	1.08109e-08	8.29424e-07
CR1	47.9957	0.995123	0.174489	5.70308	1.17662e-08	8.94422e-07
PLEKHA7	144.084	0.645485	0.113246	5.69983	1.19925e-08	8.94422e-07
LRP10	447.602	0.633959	0.111179	5.70213	1.18323e-08	8.94422e-07
FAM107A	10417.7	0.62808	0.110196	5.69965	1.20051e-08	8.94422e-07
SLC2A9	32.2245	0.543508	0.0953353	5.70101	1.19097e-08	8.94422e-07
CD109	344.381	0.695603	0.122302	5.6876	1.28834e-08	9.55617e-07
ITPRIPL2	325.174	0.542184	0.0953457	5.68651	1.29664e-08	9.57798e-07
TP53	88.1369	0.608624	0.10709	5.68328	1.32133e-08	9.68038e-07
FXYD5	36.8099	0.652877	0.114965	5.67893	1.35537e-08	9.87104e-07
ZNF217	143.459	0.598427	0.105384	5.67855	1.3584e-08	9.87104e-07
CRNDE	37.8614	1.11198	0.195849	5.67775	1.36477e-08	9.87716e-07
CMTM7	21.1537	0.724136	0.12766	5.67236	1.4084e-08	1.01518e-06
POGLUT3	179.952	0.52983	0.0934291	5.67093	1.42026e-08	1.01962e-06
DDR1	1525.1	0.570568	0.100821	5.65919	1.52086e-08	1.08314e-06
NGFR	40.741	1.22742	0.217258	5.64959	1.60831e-08	1.1319e-06
STON2	2396.37	0.668698	0.118344	5.65044	1.60038e-08	1.1319e-06
SLC47A2	80.26	0.947523	0.167736	5.6489	1.61478e-08	1.13199e-06
IFIH1	123.251	0.560047	0.0991586	5.64799	1.62339e-08	1.13358e-06
TOB2	613.361	0.491972	0.0871307	5.64637	1.6387e-08	1.13982e-06
HAVCR2	163.234	0.621654	0.110124	5.64501	1.65173e-08	1.14443e-06
FN1	1826.09	0.768711	0.136192	5.64432	1.65832e-08	1.14456e-06
FOXO1	522.331	0.518227	0.0918651	5.64118	1.6889e-08	1.16118e-06
FAM167A	435.59	0.606633	0.107567	5.63959	1.70453e-08	1.16744e-06
ELF4	22.767	0.760183	0.134819	5.63854	1.71498e-08	1.17012e-06
CD84	199.164	0.817995	0.145272	5.63078	1.79392e-08	1.21012e-06
HCP5	78.2037	0.580527	0.103081	5.63173	1.78407e-08	1.21012e-06
DTNA	7140.78	0.509645	0.0905272	5.62974	1.80482e-08	1.21289e-06
DZIP1L	72.0887	0.548131	0.0974217	5.62637	1.8404e-08	1.23113e-06
YBX1	639.833	0.401499	0.0713665	5.62587	1.84573e-08	1.23113e-06
ABCA1	1467.78	0.648737	0.115544	5.61461	1.9701e-08	1.29002e-06
SPATA13	699.784	0.526587	0.0938183	5.61284	1.9903e-08	1.29849e-06
MFAP4	39.2022	0.851591	0.151836	5.60861	2.03958e-08	1.3258e-06
GPRC5B	3757.63	0.51292	0.091497	5.60587	2.07211e-08	1.34206e-06
GBP1	155.989	1.00572	0.179491	5.60318	2.10454e-08	1.35815e-06
ADH1B	92.0324	1.1816	0.211096	5.59746	2.17518e-08	1.3887e-06
TMC7	151.614	0.567188	0.101322	5.59789	2.16974e-08	1.3887e-06
EDA	34.7634	0.57395	0.102561	5.59617	2.19134e-08	1.39403e-06
RAI14	213.106	0.547713	0.0979564	5.5914	2.25248e-08	1.42785e-06
TRIP6	183.832	0.602818	0.107834	5.59023	2.26768e-08	1.43241e-06
C1QTNF1	62.3512	0.8996	0.161346	5.5756	2.46672e-08	1.54719e-06
ITGAL	35.4579	0.76545	0.137305	5.57481	2.47806e-08	1.54887e-06
CCDC190	34.9793	1.00385	0.180135	5.57276	2.5073e-08	1.56169e-06
SLC6A9	142.153	0.644139	0.115632	5.57057	2.539e-08	1.57594e-06
PLCD3	293.903	0.614022	0.110301	5.5668	2.59464e-08	1.60491e-06
PRAM1	32.265	0.79941	0.14373	5.56187	2.66901e-08	1.63956e-06
IL18	72.1237	0.666728	0.119891	5.56113	2.68026e-08	1.64083e-06
CASP10	88.857	0.661636	0.119074	5.55652	2.75204e-08	1.67331e-06
INMT	17.1017	1.14802	0.206698	5.55409	2.79063e-08	1.69103e-06
JAML	16.6478	1.18377	0.213162	5.55339	2.80181e-08	1.69207e-06
FCGRT	245.974	0.592639	0.106943	5.54164	2.9966e-08	1.80361e-06
SERPINB6	656.11	0.453883	0.0820056	5.53478	3.11615e-08	1.86927e-06
HSPB8	1086.52	0.509231	0.0920278	5.53344	3.14004e-08	1.87731e-06
BTK	50.0048	0.821627	0.148547	5.53109	3.18248e-08	1.89634e-06
DAB2	186.501	0.500374	0.0905291	5.52722	3.25344e-08	1.92578e-06
MYOF	272.045	0.710188	0.128503	5.52662	3.26461e-08	1.92601e-06
S100A10	71.9181	0.751064	0.135931	5.52533	3.28866e-08	1.93382e-06
TTLL4	260.015	0.443893	0.0804765	5.51581	3.47174e-08	2.03478e-06
LPP	2270.02	0.62557	0.113558	5.50882	3.61253e-08	2.1035e-06
ECM2	180.102	0.773118	0.140362	5.50804	3.62852e-08	2.10596e-06
PLBD1-AS1	22.3887	0.660664	0.12	5.50553	3.68063e-08	2.12929e-06
APOL3	89.0271	0.722153	0.13119	5.50465	3.69907e-08	2.13305e-06
APOC1	75.1904	0.821174	0.149226	5.50289	3.73605e-08	2.14745e-06
MYOM1	229.781	0.597006	0.108581	5.49828	3.83524e-08	2.19038e-06
EPS8	606.239	0.550761	0.100167	5.49846	3.83131e-08	2.19038e-06
SYNE3	409.265	0.622906	0.113318	5.49696	3.86391e-08	2.19972e-06
DOCK8	339.418	0.627126	0.114171	5.49288	3.9543e-08	2.23693e-06
CXCR6	37.0553	0.753888	0.137277	5.49172	3.98031e-08	2.24455e-06
TMC6	393.415	0.715972	0.130656	5.47985	4.25698e-08	2.36624e-06
COPZ2	35.9215	0.626257	0.114268	5.48059	4.2391e-08	2.36624e-06
TMT1B	25.5734	0.792893	0.144822	5.47496	4.37617e-08	2.41446e-06
ADAM12	96.7287	0.512326	0.0935889	5.47421	4.39462e-08	2.41717e-06
NPC2	215.388	0.563198	0.102897	5.47344	4.41374e-08	2.42025e-06
SFT2D2	1276.17	0.474399	0.0867035	5.47151	4.46225e-08	2.43936e-06
CD37	57.8092	0.641319	0.11726	5.46921	4.52044e-08	2.45619e-06
CD58	57.0847	0.584584	0.10691	5.46802	4.55099e-08	2.45619e-06
GAB3	77.4991	0.584236	0.106839	5.46838	4.54178e-08	2.45619e-06
DPYSL3	1904.26	0.418213	0.0764893	5.4676	4.56174e-08	2.45619e-06
OLR1	194.855	0.76345	0.139675	5.46589	4.60578e-08	2.47246e-06
FZD7	87.7785	0.596186	0.1092	5.45956	4.77326e-08	2.5547e-06
GYG2	116.521	0.659598	0.120836	5.45864	4.7979e-08	2.56022e-06
LMO2	198.645	0.549371	0.100809	5.44962	5.04776e-08	2.66964e-06
S100A4	33.8915	1.17033	0.215038	5.44244	5.25555e-08	2.73105e-06
NBPF14	80.01	0.6685	0.122803	5.44367	5.21949e-08	2.73105e-06
ARHGAP15	65.5575	0.657897	0.120876	5.44276	5.24609e-08	2.73105e-06
CMTM3	95.44	0.611642	0.112365	5.44337	5.22833e-08	2.73105e-06
VANGL2	143.007	0.541466	0.0994581	5.44416	5.20503e-08	2.73105e-06
DLEC1	56.2298	0.755202	0.138839	5.4394	5.34589e-08	2.76156e-06
B4GALT1	113.184	0.602569	0.110788	5.43891	5.36061e-08	2.76156e-06
COL18A1	266.586	0.688444	0.126604	5.43777	5.39518e-08	2.76729e-06
EBF1	86.4444	0.775455	0.14264	5.43646	5.43482e-08	2.77579e-06
SLC7A11-AS1	116.456	0.977553	0.179883	5.4344	5.49822e-08	2.80017e-06
LOXL3	75.5916	0.508445	0.0936269	5.43055	5.61819e-08	2.85315e-06
SAMD4A	1329.06	0.549194	0.101169	5.42847	5.68385e-08	2.87051e-06
COL15A1	28.6732	0.754001	0.13895	5.42641	5.74995e-08	2.87916e-06
TBX19	19.4811	0.715509	0.131846	5.42683	5.73627e-08	2.87916e-06
RREB1	206.235	0.638118	0.117576	5.4273	5.72144e-08	2.87916e-06
CAPG	187.422	0.637218	0.117584	5.41924	5.98517e-08	2.98858e-06
IQGAP1	1715.3	0.492913	0.0909713	5.41833	6.01567e-08	2.99014e-06
AGTRAP	79.6666	0.59994	0.110885	5.41047	6.28593e-08	3.09552e-06
SLC4A2	197.96	0.632566	0.116947	5.409	6.33776e-08	3.11247e-06
LINC00836	39.413	1.023	0.189226	5.40622	6.43687e-08	3.14386e-06
EMP2	221.431	0.6546	0.121077	5.40649	6.4273e-08	3.14386e-06
PARVG	57.3441	0.804022	0.148775	5.40428	6.50692e-08	3.16942e-06
GSN-AS1	198.103	0.670479	0.124082	5.40351	6.53476e-08	3.17433e-06
MAML3	121.766	0.370076	0.0685397	5.39943	6.68514e-08	3.22982e-06
ARAP1-AS2	28.0578	0.705807	0.130764	5.39755	6.75562e-08	3.25508e-06
LOC105373418	18.3607	0.966875	0.179428	5.38864	7.09929e-08	3.41148e-06
BCL6-AS1	38.1185	0.909328	0.168768	5.38802	7.12367e-08	3.41401e-06
COL8A1	121.884	1.16125	0.215585	5.38654	7.18276e-08	3.42238e-06
TMC8	49.4828	0.712788	0.132337	5.38614	7.19857e-08	3.42238e-06
A2M	2799.32	0.584807	0.108561	5.3869	7.16852e-08	3.42238e-06
TIMP1	102.773	0.764607	0.141978	5.3854	7.22853e-08	3.42751e-06
OTUD7B	1158.16	0.474936	0.0882085	5.38425	7.27487e-08	3.44036e-06
SCAMP2	212.034	0.423279	0.0786601	5.38111	7.40265e-08	3.48236e-06
ARHGEF6	918.509	0.396225	0.0736263	5.38156	7.38426e-08	3.48236e-06
COL1A2	187.98	0.960848	0.178603	5.37979	7.45724e-08	3.49883e-06
LAMA2	731.575	0.580769	0.108082	5.3734	7.72643e-08	3.61565e-06
VAC14-AS1	108.898	0.556514	0.103632	5.3701	7.86934e-08	3.67291e-06
SPTLC3	73.6059	0.882284	0.164313	5.36953	7.89411e-08	3.67487e-06
LRRC1	278.056	0.594357	0.110751	5.36658	8.02433e-08	3.72579e-06
PTCSC1	27.2176	0.870623	0.162437	5.35974	8.33406e-08	3.8496e-06
PSD4	179.663	0.443151	0.0827071	5.35807	8.41152e-08	3.87537e-06
NEAT1	18829.4	1.00656	0.187968	5.35493	8.55875e-08	3.92298e-06
PXDC1	136.604	0.635774	0.118717	5.35539	8.5373e-08	3.92298e-06
CCDC160	31.4056	0.604935	0.113018	5.35256	8.67176e-08	3.94444e-06
CSF1	204.753	0.738077	0.13793	5.35111	8.74144e-08	3.95696e-06
ERBB2	210.561	0.681618	0.12738	5.35107	8.74357e-08	3.95696e-06
SYT9-AS1	149.147	0.504177	0.0943791	5.34205	9.19024e-08	4.13815e-06
LITAF	370.142	0.558215	0.104657	5.33374	9.62097e-08	4.29961e-06
EFHD1	511.948	0.617405	0.115906	5.32678	9.99687e-08	4.45646e-06
TAX1BP3	24.2492	0.564696	0.106104	5.32211	1.02572e-07	4.54692e-06
TMEM106A	47.7204	0.687296	0.129187	5.32018	1.03667e-07	4.55385e-06
CRB2	484.945	0.6541	0.12295	5.32005	1.0374e-07	4.55385e-06
TRIM5	70.5158	0.619822	0.116492	5.32071	1.03364e-07	4.55385e-06
TRIM22	458.426	0.494751	0.0930572	5.31663	1.05709e-07	4.60891e-06
FOS	616.726	1.19285	0.224392	5.31594	1.06107e-07	4.615e-06
CXCR4	90.9555	1.06001	0.199578	5.31124	1.08879e-07	4.71265e-06
PARP4	407.407	0.521199	0.098184	5.30838	1.10602e-07	4.77564e-06
CALCOCO2	966.525	0.4086	0.0770145	5.30549	1.12368e-07	4.84023e-06
WDFY4	181.739	0.608667	0.114745	5.3045	1.12981e-07	4.85491e-06
NECAP2	324.281	0.398548	0.0751406	5.30404	1.13268e-07	4.8556e-06
FLNC	291.158	0.764137	0.144088	5.30326	1.13751e-07	4.86462e-06
RNF213	2565	0.420894	0.0794033	5.30071	1.15355e-07	4.89805e-06
DOK1	49.2196	0.541536	0.102233	5.29708	1.17667e-07	4.97261e-06
MAPKAPK2	267.88	0.513273	0.0968896	5.29751	1.17395e-07	4.97261e-06
JPH2	19.3661	1.01716	0.19223	5.29138	1.21397e-07	5.07873e-06
RLIMP1	48.3841	0.731534	0.138257	5.2911	1.21584e-07	5.07873e-06
SH3BP2	379.608	0.612062	0.115644	5.29263	1.20571e-07	5.07873e-06
MTMR11	126.684	0.44709	0.0844813	5.29218	1.20865e-07	5.07873e-06
SLA	277.237	0.639948	0.121034	5.28734	1.24109e-07	5.1715e-06
HDAC1	281.253	0.404141	0.0764823	5.28412	1.26314e-07	5.25113e-06
REST	445.005	0.543786	0.102923	5.2834	1.26807e-07	5.25941e-06
GDPD2	64.2372	0.626501	0.118606	5.28221	1.27637e-07	5.28156e-06
GIMAP2	49.2959	0.652406	0.123574	5.27947	1.29559e-07	5.34464e-06
INPP5D	270.353	0.582011	0.110246	5.27919	1.29759e-07	5.34464e-06
NPL	355.271	0.600537	0.113821	5.27617	1.31912e-07	5.41168e-06
CTDSP2	1197.53	0.420599	0.0797717	5.27253	1.34556e-07	5.50418e-06
MFNG	45.6026	0.683151	0.12971	5.26676	1.38849e-07	5.66682e-06
SP140L	48.8899	0.536341	0.101876	5.26465	1.4046e-07	5.71949e-06
PDPN	102.358	0.615674	0.116998	5.26224	1.42311e-07	5.76424e-06
TTLL9	67.2872	0.581647	0.110547	5.26155	1.42849e-07	5.76424e-06
SHMT1	151.054	0.481258	0.0914586	5.26203	1.42473e-07	5.76424e-06
SLC45A3	169.67	0.811611	0.15442	5.25586	1.47335e-07	5.88606e-06
ADCYAP1R1	2920.79	0.396101	0.075367	5.25564	1.47514e-07	5.88606e-06
KIRREL1	88.4733	0.554585	0.10555	5.25426	1.48617e-07	5.91689e-06
TGFBR2	473.355	0.636504	0.121151	5.25382	1.4898e-07	5.91816e-06
TJP2	125.108	0.666697	0.12693	5.25249	1.50057e-07	5.93456e-06
WLS	1007.74	0.435872	0.0829813	5.25266	1.4992e-07	5.93456e-06
ITGB4	821.462	0.86965	0.165585	5.252	1.50457e-07	5.93723e-06
COTL1	354.333	0.41041	0.0781842	5.24926	1.52708e-07	5.99956e-06
PLXNB1	1849.49	0.578806	0.110303	5.24741	1.54252e-07	6.04441e-06
TENT5A	113.776	0.677144	0.129072	5.24623	1.55239e-07	6.04587e-06
CARD8	350.839	0.512797	0.0977386	5.24662	1.54919e-07	6.04587e-06
SORBS1	5433.29	0.365591	0.0697446	5.24185	1.58972e-07	6.15103e-06
LDLRAD3	202.124	0.464383	0.0886499	5.23839	1.61981e-07	6.22702e-06
VAT1	372.297	0.461262	0.0881122	5.23494	1.65042e-07	6.33109e-06
RNF135	50.1972	0.501426	0.0959407	5.22642	1.72828e-07	6.60143e-06
FLI1	159.356	0.685044	0.131243	5.21966	1.79254e-07	6.82439e-06
RFX4	525.019	0.536608	0.102809	5.21948	1.79429e-07	6.82439e-06
GNA12	928.602	0.497892	0.0954349	5.21709	1.81757e-07	6.89828e-06
CDC42EP4	840.826	0.532385	0.102081	5.21532	1.83499e-07	6.94964e-06
MICALL1	161.907	0.510584	0.09791	5.21483	1.83985e-07	6.95331e-06
ABHD15	63.9332	0.495553	0.0950368	5.21433	1.84481e-07	6.95735e-06
TIMP3	1679.38	0.523065	0.100362	5.21181	1.87005e-07	7.03769e-06
ANKFN1	84.774	0.578516	0.111117	5.20637	1.92572e-07	7.21682e-06
SAMD9L	285.988	0.631579	0.121337	5.20516	1.93832e-07	7.24884e-06
EVC2	35.5741	0.668388	0.128555	5.19923	2.00114e-07	7.4371e-06
RGL3	53.0853	0.760821	0.14649	5.19369	2.0617e-07	7.64626e-06
MAVS	1078.35	0.457585	0.0881173	5.19291	2.07027e-07	7.64633e-06
RRAD	22.3439	1.05692	0.203558	5.1922	2.07825e-07	7.65997e-06
LINC00484	14.683	0.739882	0.142534	5.19092	2.09261e-07	7.69703e-06
TANC1	707.093	0.504819	0.0973484	5.18569	2.15217e-07	7.89984e-06
TEKT1	18.1931	1.31318	0.253272	5.18486	2.16176e-07	7.91879e-06
PDLIM3	197.947	0.572207	0.110371	5.18438	2.16732e-07	7.9229e-06
GPSM3	35.2567	0.61994	0.119755	5.17675	2.25786e-07	8.22028e-06
ITPRIP	94.0642	0.652838	0.126239	5.17142	2.32319e-07	8.42382e-06
MCM5	106.005	0.57101	0.110426	5.17098	2.32865e-07	8.42652e-06
MAML2	392.998	0.506699	0.0980048	5.17014	2.33916e-07	8.44745e-06
HOMER3	62.6656	0.512266	0.099144	5.16689	2.38025e-07	8.57851e-06
SNHG26	23.8458	0.766423	0.148373	5.16551	2.39784e-07	8.62451e-06
SYNE2	1382.76	0.648134	0.125546	5.16253	2.4363e-07	8.72528e-06
HLA-DPA1	421.617	0.712192	0.138261	5.15107	2.59005e-07	9.24145e-06
CASP6	43.5126	0.427537	0.0830804	5.14606	2.66014e-07	9.43506e-06
HLA-DPB1	213.427	0.59217	0.115229	5.13909	2.7607e-07	9.7392e-06
ATP11A	899.287	0.399588	0.0777551	5.13906	2.76121e-07	9.7392e-06
CLN8	561.426	0.374252	0.072826	5.13899	2.76224e-07	9.7392e-06
CYTIP	34.813	0.771991	0.150287	5.13679	2.79473e-07	9.81505e-06
ITGB1	1113.61	0.477984	0.0932305	5.12691	2.94535e-07	1.03036e-05
S1PR3	205.47	0.55488	0.108279	5.12453	2.98274e-07	1.0414e-05
LSP1	16.8373	0.870867	0.169973	5.12355	2.99844e-07	1.0428e-05
FPR3	32.9143	0.785095	0.153223	5.12386	2.99342e-07	1.0428e-05
TOB1	363.041	0.469708	0.0916897	5.1228	3.01036e-07	1.04289e-05
PCAT2	21.1107	0.863179	0.168549	5.12125	3.03523e-07	1.04947e-05
PARP12	106.873	0.520736	0.101705	5.12004	3.05469e-07	1.05416e-05
TLR3	70.14	0.639838	0.125027	5.11759	3.09471e-07	1.06387e-05
SRGAP1	422.799	0.449657	0.0879055	5.11523	3.13354e-07	1.07309e-05
PFKFB3	1619.95	0.494895	0.0967843	5.11338	3.1645e-07	1.08162e-05
GLTP	527.657	0.503483	0.0985258	5.11016	3.21881e-07	1.0939e-05
SH3PXD2B	377.245	0.48113	0.0941453	5.11051	3.21293e-07	1.0939e-05
KHNYN	349.286	0.393706	0.0770925	5.10693	3.27435e-07	1.11067e-05
HCLS1	210.913	0.703046	0.13776	5.10342	3.33571e-07	1.12934e-05
PLCE1-AS2	17.2578	0.75476	0.147992	5.10001	3.39644e-07	1.14235e-05
TNFRSF1A	230.625	0.582165	0.114215	5.0971	3.44893e-07	1.15672e-05
FYCO1	393.538	0.550069	0.107927	5.0967	3.45621e-07	1.15699e-05
MAOB	918.971	0.470603	0.0924213	5.09193	3.54431e-07	1.18426e-05
TFEB	196.394	0.561597	0.110318	5.09071	3.56727e-07	1.18971e-05
CDH23	208.781	0.638845	0.125641	5.0847	3.68217e-07	1.22146e-05
SYTL3	31.2978	0.529605	0.104157	5.08465	3.68298e-07	1.22146e-05
SALL1	396.222	0.443193	0.087159	5.08488	3.67852e-07	1.22146e-05
CLCA4	121.755	0.723047	0.142328	5.08015	3.77143e-07	1.24388e-05
DYRK3	182.338	0.457205	0.0899921	5.0805	3.76443e-07	1.24388e-05
NTN1	98.5081	0.623194	0.12275	5.07692	3.83603e-07	1.25822e-05
C2orf68	238.077	0.379139	0.0746757	5.07714	3.83155e-07	1.25822e-05
RFFL	335.932	0.420128	0.0827978	5.07414	3.89244e-07	1.27205e-05
CD74	1052.65	0.655754	0.129252	5.07344	3.90693e-07	1.27446e-05
ATF7	285.845	0.469988	0.0926526	5.07259	3.92445e-07	1.27784e-05
TLCD2	38.8818	0.637232	0.125652	5.07142	3.94849e-07	1.28333e-05
TP53INP1	344.13	0.493636	0.0974053	5.06785	4.02325e-07	1.30526e-05
SP110	102.151	0.506122	0.100069	5.05771	4.24319e-07	1.36669e-05
ARRDC4	1090.59	0.744245	0.147177	5.05682	4.2631e-07	1.37063e-05
SIRPB2	40.6823	0.697831	0.138023	5.05592	4.28322e-07	1.37216e-05
PLCG2	119.332	0.567065	0.112265	5.05112	4.39224e-07	1.40334e-05
TBC1D2B	461.036	0.309115	0.0611994	5.05095	4.39623e-07	1.40334e-05
HEG1	598.963	0.570145	0.112893	5.0503	4.41113e-07	1.40558e-05
ARMC3	90.0437	0.757635	0.150028	5.04996	4.41899e-07	1.40559e-05
MBOAT1	18.6363	0.820218	0.162498	5.04755	4.47519e-07	1.41841e-05
SYNM	1466.01	0.413611	0.0819542	5.04685	4.49145e-07	1.42105e-05
LINC00707	75.5272	0.746227	0.147879	5.04621	4.50663e-07	1.4211e-05
FLVCR2	28.4925	0.720741	0.142845	5.04563	4.52022e-07	1.4226e-05
THBS3-AS1	23.1738	0.544298	0.107895	5.04471	4.54219e-07	1.42576e-05
GSDMD	94.2411	0.618087	0.122569	5.04277	4.58841e-07	1.43647e-05
SRPX	52.6479	0.795455	0.157828	5.04001	4.65518e-07	1.44976e-05
ISG20	52.5627	0.606323	0.120316	5.03941	4.6696e-07	1.45172e-05
GPRC5A	16.7474	1.23268	0.244698	5.03755	4.71535e-07	1.45988e-05
LINC01126	10.8645	0.710752	0.141097	5.03734	4.72036e-07	1.45988e-05
PARP14	896.664	0.535028	0.106274	5.03442	4.79289e-07	1.4772e-05
MILR1	36.9992	0.650804	0.129334	5.03198	4.85428e-07	1.48333e-05
SOX9	812.587	0.58281	0.115804	5.03271	4.83584e-07	1.48333e-05
MYO1E	525.324	0.503266	0.100002	5.03256	4.83984e-07	1.48333e-05
IGFBP7	663.456	0.618146	0.122958	5.02731	4.97421e-07	1.51284e-05
LINC02649	147.064	0.722914	0.143961	5.02158	5.12475e-07	1.55008e-05
UACA	467.366	0.616081	0.122818	5.01622	5.26972e-07	1.58556e-05
TMEM119	104.287	0.594314	0.118485	5.01594	5.27751e-07	1.58556e-05
LINC02381	17.8855	0.645591	0.128756	5.01405	5.32974e-07	1.59801e-05
HMBOX1	1201.98	0.338881	0.0675899	5.01379	5.33685e-07	1.59801e-05
TNFRSF12A	25.8304	1.03731	0.207091	5.00895	5.47272e-07	1.63323e-05
APOBEC3F	14.2237	0.782244	0.156198	5.00803	5.49893e-07	1.63831e-05
CP	729.001	1.21858	0.243392	5.00666	5.53812e-07	1.64725e-05
ZIC1	137.279	0.793309	0.158481	5.00569	5.56611e-07	1.65282e-05
PSG8-AS1	28.6363	0.547603	0.109415	5.00484	5.59084e-07	1.65741e-05
SLC12A4	277.024	0.560053	0.111952	5.00261	5.65591e-07	1.67182e-05
MARCHF3	93.9832	0.595412	0.119202	4.99498	5.88431e-07	1.73006e-05
GIMAP8	85.9131	0.528543	0.105856	4.99304	5.94351e-07	1.7446e-05
EDA2R	47.4243	0.612231	0.122854	4.9834	6.24751e-07	1.82484e-05
SYK	162.165	0.627496	0.125928	4.98297	6.2617e-07	1.826e-05
SNTB1	197.541	0.522696	0.104929	4.98142	6.31196e-07	1.83766e-05
ITGB2	247.61	0.68445	0.137439	4.98003	6.3576e-07	1.84494e-05
ADAM33	102.716	0.722885	0.145256	4.97664	6.46983e-07	1.87447e-05
CSF3R	123.334	0.706267	0.141975	4.97457	6.53922e-07	1.89151e-05
GPR141	11.9881	0.912555	0.183502	4.97299	6.59294e-07	1.90396e-05
CARD6	56.7006	0.592867	0.119327	4.96843	6.74978e-07	1.93986e-05
HIP1	824.009	0.509584	0.10256	4.96863	6.74283e-07	1.93986e-05
NFIA-AS2	30.3062	0.615472	0.12389	4.9679	6.76835e-07	1.94207e-05
PLTP	433.921	0.531735	0.107126	4.96365	6.91818e-07	1.97871e-05
PRR5L	188.983	0.552364	0.111312	4.96229	6.96673e-07	1.98624e-05
TLR5	92.3901	0.68648	0.138368	4.96128	7.00312e-07	1.99343e-05
LOC124900275	284.174	0.42372	0.085463	4.95794	7.12462e-07	2.01838e-05
SAMSN1	85.8859	0.682257	0.137672	4.95566	7.20869e-07	2.03429e-05
NLRC5	135.407	0.695904	0.140497	4.95314	7.30251e-07	2.05251e-05
TRIM47	135.656	0.668827	0.135027	4.95329	7.29696e-07	2.05251e-05
ITGA5	162.109	0.793393	0.160245	4.95114	7.3779e-07	2.06043e-05
C1R	178.338	0.742131	0.149899	4.95087	7.38832e-07	2.06043e-05
BST1	17.2629	0.604232	0.122031	4.95145	7.3664e-07	2.06043e-05
CEMIP	445.877	0.529067	0.106858	4.95113	7.3785e-07	2.06043e-05
HPSE	57.2935	0.613688	0.123978	4.94997	7.4226e-07	2.06677e-05
HSPG2	179.586	0.872488	0.176285	4.94932	7.44743e-07	2.06724e-05
ARHGAP17	427.667	0.373697	0.0755036	4.9494	7.44436e-07	2.06724e-05
LOC105376387	125.636	0.695544	0.140567	4.94814	7.49266e-07	2.07657e-05
TCP11L2	430.926	0.454886	0.0919648	4.9463	7.56367e-07	2.08977e-05
FOXC1	88.2634	0.775826	0.156882	4.94528	7.60342e-07	2.09751e-05
LTBP2	146.302	0.527091	0.106602	4.94447	7.63525e-07	2.10305e-05
RASL12	195.298	0.779446	0.157699	4.94262	7.70796e-07	2.11245e-05
DAAM2-AS1	116.663	0.606627	0.122739	4.9424	7.71668e-07	2.11245e-05
UBA7	123.035	0.551185	0.11154	4.94161	7.74801e-07	2.11779e-05
SYNGR2	202.09	0.556005	0.112556	4.93982	7.81961e-07	2.13084e-05
CRYAB	1718.57	0.722771	0.146335	4.93917	7.84575e-07	2.13201e-05
ZNRF3-AS1	27.8045	0.658466	0.133317	4.93912	7.84775e-07	2.13201e-05
RBPMS	174.101	0.504503	0.102169	4.93793	7.89571e-07	2.13951e-05
ABHD4	139.573	0.504414	0.102259	4.93271	8.10955e-07	2.18652e-05
SPOCD1	14.3841	0.963827	0.195423	4.93201	8.13873e-07	2.18871e-05
DSP	263.287	0.798505	0.161905	4.93193	8.14216e-07	2.18871e-05
MOV10	143.887	0.526148	0.1067	4.9311	8.17691e-07	2.19219e-05
ANXA5	817.852	0.451133	0.0914898	4.93097	8.18222e-07	2.19219e-05
CCDC9B	117.136	0.573942	0.116555	4.92421	8.47005e-07	2.25313e-05
LOC107985177	16.4042	0.673643	0.136879	4.92144	8.5911e-07	2.28194e-05
TGFB1	68.4255	0.61959	0.12592	4.92049	8.63276e-07	2.28441e-05
EMILIN1	112.455	0.575571	0.116966	4.92085	8.61706e-07	2.28441e-05
SLCO3A1	460.327	0.386399	0.0785913	4.91656	8.80772e-07	2.32222e-05
AJUBA	27.8024	0.775478	0.15787	4.91212	9.00977e-07	2.372e-05
PSMB8-AS1	16.7598	0.73021	0.148694	4.91084	9.06883e-07	2.38404e-05
LGALS9	44.7057	0.617071	0.125675	4.91004	9.1059e-07	2.38719e-05
SWAP70	667.499	0.383276	0.0781519	4.90425	9.37868e-07	2.44615e-05
LDHAL6B	12.9014	0.82463	0.168218	4.90215	9.47953e-07	2.46541e-05
CTSS	253.601	0.601071	0.122619	4.90196	9.4887e-07	2.46541e-05
PLIN1	109.841	0.816117	0.166616	4.8982	9.67179e-07	2.5057e-05
NEDD4	247.6	0.497958	0.101725	4.89515	9.82311e-07	2.53388e-05
SINHCAF	42.3746	0.661728	0.135189	4.89484	9.83863e-07	2.53423e-05
WDFY2	624.206	0.375153	0.0766485	4.89445	9.85787e-07	2.53553e-05
RFX2	123.669	0.553177	0.113052	4.8931	9.92605e-07	2.54921e-05
SPHK1	37.9041	0.685133	0.14012	4.88961	1.01035e-06	2.58754e-05
CYP27A1	287.184	0.52822	0.10804	4.88911	1.01291e-06	2.59038e-05
BHLHE41	707.041	0.372909	0.0762994	4.88744	1.02154e-06	2.60871e-05
CPVL	126.909	0.595719	0.121898	4.88703	1.02366e-06	2.61042e-05
CIMIP2B	10.3327	0.827241	0.169434	4.88237	1.04818e-06	2.65698e-05
C5AR1	43.7106	0.756944	0.155034	4.88244	1.04781e-06	2.65698e-05
CCDC163	55.7631	0.637865	0.130636	4.88277	1.04604e-06	2.65698e-05
MICA	63.8636	0.501901	0.102803	4.88215	1.04936e-06	2.65698e-05
OLFML2A	72.0805	0.694732	0.142313	4.88172	1.05166e-06	2.65905e-05
NIBAN2	350.55	0.558594	0.114474	4.87966	1.0627e-06	2.68318e-05
LMNA	396.251	0.547383	0.112231	4.87728	1.07557e-06	2.71183e-05
CIMAP3	81.46	0.7162	0.146896	4.87557	1.08493e-06	2.72476e-05
LOC100128494	24.9951	0.484121	0.0992982	4.87542	1.08575e-06	2.72476e-05
SERTAD3	50.5929	0.456839	0.0937036	4.87536	1.08611e-06	2.72476e-05
ZIC5	81.6869	0.593597	0.121913	4.86901	1.12158e-06	2.8041e-05
LRATD2	264.31	0.495494	0.101806	4.86705	1.13276e-06	2.82645e-05
MATN2	491.155	0.449888	0.0924386	4.86689	1.13368e-06	2.82645e-05
SIX1	7.57167	1.03715	0.213191	4.86489	1.14518e-06	2.85116e-05
CLDN18	29.3821	0.682618	0.140366	4.86314	1.15536e-06	2.87249e-05
TMPRSS5	244.645	0.666059	0.136973	4.86269	1.158e-06	2.87507e-05
TGIF2	39.0855	0.558522	0.114956	4.85856	1.18243e-06	2.92758e-05
PAWR	259.097	0.529091	0.108912	4.85798	1.18589e-06	2.93208e-05
TSPAN8	25.7608	1.03691	0.213485	4.85705	1.19146e-06	2.93773e-05
TCF7L1	27.4861	0.664297	0.136769	4.85706	1.19141e-06	2.93773e-05
NEK6	552.441	0.418943	0.0862816	4.85553	1.20066e-06	2.94821e-05
SLCO2B1	838.02	0.534097	0.110044	4.85348	1.21314e-06	2.97476e-05
MCL1	1793.19	0.469248	0.0967694	4.84914	1.23997e-06	3.02818e-05
HOGA1	49.9835	0.50118	0.103387	4.84761	1.2496e-06	3.04747e-05
RAB29	305.169	0.413228	0.0853057	4.84408	1.27197e-06	3.09358e-05
PLP2	16.8666	0.729131	0.150546	4.84325	1.2773e-06	3.1023e-05
SASH3	56.8985	0.619167	0.127872	4.84208	1.2849e-06	3.11653e-05
DIPK2B	142.846	0.613362	0.126719	4.84032	1.2963e-06	3.13992e-05
DRAXIN	76.8974	0.597929	0.123548	4.83966	1.30059e-06	3.14606e-05
SHROOM4	542.081	0.541355	0.111865	4.83934	1.30268e-06	3.14685e-05
RNF152	521.912	0.481399	0.0995354	4.83646	1.32173e-06	3.18427e-05
CALD1	1137.74	0.486112	0.100543	4.83488	1.33224e-06	3.20097e-05
SNHG18	21.4953	0.647925	0.134033	4.83409	1.33758e-06	3.20947e-05
CD180	29.3616	0.837588	0.173306	4.83301	1.34482e-06	3.2182e-05
CSRP1	4241.19	0.468446	0.0970047	4.82911	1.37145e-06	3.27318e-05
GALNT10	394.814	0.408073	0.0845	4.82927	1.37035e-06	3.27318e-05
ACAP1	88.021	0.571386	0.118328	4.82884	1.37329e-06	3.27318e-05
TMEM273	101.856	0.595478	0.123336	4.82811	1.37838e-06	3.28096e-05
COL14A1	96.8159	0.941736	0.195126	4.82629	1.39099e-06	3.29709e-05
PRRG4	27.5554	0.691613	0.143307	4.8261	1.39234e-06	3.29709e-05
LDLRAP1	169.75	0.600132	0.124352	4.82607	1.39254e-06	3.29709e-05
PDLIM5	1304.61	0.447999	0.0928212	4.82647	1.38972e-06	3.29709e-05
INHBA	87.8769	1.0219	0.211902	4.8225	1.41769e-06	3.35221e-05
DCN	743.562	0.566059	0.117433	4.82028	1.43356e-06	3.38079e-05
ARAP1	568.192	0.432747	0.0897733	4.82044	1.43242e-06	3.38079e-05
ACACB	769.264	0.605452	0.125641	4.8189	1.44354e-06	3.38644e-05
PPARA	621.678	0.462637	0.0960234	4.81795	1.45038e-06	3.39802e-05
UTRN	2520.88	0.417139	0.0866406	4.8146	1.47497e-06	3.45113e-05
DTX3L	318.988	0.588724	0.122443	4.80815	1.52337e-06	3.55506e-05
PKHD1L1	31.2227	0.800619	0.166603	4.80556	1.54319e-06	3.58262e-05
KCNMB1	30.5096	0.647452	0.134778	4.80386	1.55639e-06	3.60856e-05
CAV1	168.113	0.641026	0.13347	4.80276	1.56491e-06	3.62361e-05
MSRB3	399.843	0.455653	0.0949336	4.7997	1.58903e-06	3.66989e-05
SLC9A9	387.9	0.399468	0.0833233	4.79419	1.63333e-06	3.75288e-05
ERBIN	6221.63	0.509329	0.106303	4.79131	1.65694e-06	3.79251e-05
ERN1	127.528	0.339473	0.0708456	4.79173	1.65351e-06	3.79251e-05
TBX2	33.4612	0.658174	0.137438	4.78888	1.67718e-06	3.81927e-05
CLMN	1448.36	0.525923	0.10982	4.78894	1.67666e-06	3.81927e-05
STAT3	1383.27	0.403963	0.0843543	4.78888	1.67717e-06	3.81927e-05
RAD51B	106.135	0.452752	0.0945773	4.78711	1.69202e-06	3.84012e-05
MINDY1	289.688	0.453232	0.0947029	4.78583	1.70282e-06	3.85311e-05
CRTAP	1016.26	0.374863	0.078417	4.78038	1.74967e-06	3.94415e-05
MMP2	33.3555	0.588561	0.123162	4.77875	1.76392e-06	3.97126e-05
S100A11	38.9693	0.657764	0.137691	4.77709	1.77848e-06	3.99398e-05
APOBR	11.4818	0.714096	0.149554	4.77484	1.79851e-06	4.03389e-05
PTGS1	98.309	0.505374	0.105907	4.77186	1.8253e-06	4.06003e-05
STK10	141.701	0.441233	0.0924672	4.77178	1.82606e-06	4.06003e-05
LAMC1	517.072	0.328022	0.0687413	4.77183	1.82562e-06	4.06003e-05
TAGLN2	267.201	0.684133	0.143397	4.77092	1.83386e-06	4.06727e-05
DDAH2	185.383	0.50964	0.106843	4.77	1.84223e-06	4.0757e-05
CSF2RB	37.894	0.724858	0.151979	4.76946	1.84718e-06	4.08161e-05
MVB12B	771.911	0.359626	0.0754326	4.76751	1.86518e-06	4.11436e-05
TNFAIP8	42.8747	0.661099	0.138707	4.76617	1.87762e-06	4.12498e-05
DNAJC22	36.162	0.605092	0.127028	4.76345	1.90315e-06	4.16434e-05
CHRAC1	81.4558	0.424344	0.0890928	4.76294	1.90792e-06	4.16434e-05
KIF13B	1142.13	0.407398	0.0855295	4.76325	1.90496e-06	4.16434e-05
CRTC3	512.201	0.319186	0.0670129	4.76305	1.90686e-06	4.16434e-05
PARP9	297.893	0.519635	0.109106	4.76265	1.91069e-06	4.16531e-05
NUAK2	21.9405	0.772779	0.162316	4.76095	1.92688e-06	4.19038e-05
TEAD1	1254.77	0.357662	0.0751309	4.76052	1.93099e-06	4.19421e-05
ZIC4	39.2243	0.836214	0.175772	4.75738	1.96122e-06	4.2547e-05
CDC42EP1	167.773	0.584812	0.122934	4.7571	1.96389e-06	4.25534e-05
BCL6	682.209	0.584102	0.122814	4.756	1.97467e-06	4.26834e-05
JUP	138.599	0.530351	0.111509	4.75611	1.97361e-06	4.26834e-05
ADAP2	89.487	0.495829	0.104296	4.75407	1.99361e-06	4.2937e-05
SHROOM1	169.727	0.483833	0.101772	4.7541	1.99331e-06	4.2937e-05
CTDSP1	251.178	0.477832	0.100535	4.75289	2.00525e-06	4.31357e-05
TMC1	35.4132	0.541605	0.114011	4.75045	2.02966e-06	4.35561e-05
DOCK5	2131.31	0.574975	0.12109	4.74832	2.05114e-06	4.39115e-05
PHKG1	98.1671	0.54532	0.114858	4.74779	2.05653e-06	4.39744e-05
HLA-E	1648.64	0.564831	0.119055	4.7443	2.09231e-06	4.46327e-05
ECE1	587.87	0.448641	0.0945985	4.74258	2.11016e-06	4.48847e-05
RDH5	16.3679	0.665895	0.140424	4.74205	2.1157e-06	4.49172e-05
PHGDH	655.081	0.465763	0.0982729	4.73949	2.14258e-06	4.538e-05
PCDHGB7	133.383	0.427439	0.0902006	4.73876	2.15035e-06	4.54908e-05
SCARA3	702.999	0.547958	0.115644	4.73831	2.15506e-06	4.55366e-05
ADORA3	66.1473	0.7005	0.147982	4.73369	2.20479e-06	4.61509e-05
LINC03048	174.591	0.685503	0.144798	4.73421	2.19905e-06	4.61509e-05
NBPF10	70.558	0.611044	0.129081	4.7338	2.2036e-06	4.61509e-05
LPAR5	55.1827	0.547392	0.11563	4.73401	2.2013e-06	4.61509e-05
BCL2	990.215	0.33982	0.0718065	4.73244	2.21838e-06	4.63809e-05
TCIRG1	82.5579	0.655845	0.138617	4.73133	2.23054e-06	4.64721e-05
ARHGAP42	387.668	0.450347	0.0952009	4.73049	2.23979e-06	4.66105e-05
PAPLN	403.924	0.63494	0.134364	4.72552	2.29533e-06	4.75265e-05
LUCAT1	84.8546	0.587905	0.124414	4.7254	2.2966e-06	4.75265e-05
MOB3C	141.178	0.473204	0.100141	4.72536	2.2971e-06	4.75265e-05
MAT2A	2025.58	0.318104	0.0673837	4.72079	2.34929e-06	4.85502e-05
FSTL3	92.0246	0.604625	0.128094	4.72016	2.35657e-06	4.86443e-05
MSI2	2260.36	0.427367	0.0905492	4.71972	2.36166e-06	4.86932e-05
DUSP1	663.904	0.727558	0.154175	4.71903	2.36972e-06	4.87864e-05
NCF2	67.5571	0.677004	0.143467	4.71887	2.37163e-06	4.87864e-05
TMCO4	43.1381	0.464372	0.0984174	4.7184	2.37709e-06	4.88423e-05
LINC00870	51.2619	0.699632	0.1483	4.71767	2.38565e-06	4.89477e-05
BEST1	353.06	0.51633	0.109456	4.71723	2.39082e-06	4.89557e-05
BTG2	357.016	0.548521	0.116328	4.71529	2.41363e-06	4.93663e-05
SLC16A9	441.571	0.611959	0.129823	4.71381	2.43128e-06	4.96704e-05
ATL3	1214.98	0.419446	0.0890296	4.71131	2.46134e-06	5.00348e-05
HIF3A	432.369	0.809191	0.171854	4.70858	2.49445e-06	5.06139e-05
TFPI	81.6981	0.650919	0.138304	4.70645	2.52064e-06	5.08937e-05
RYR3	2988.45	0.468426	0.0995312	4.70632	2.52225e-06	5.08937e-05
LRIG3	147.177	0.484525	0.103003	4.70397	2.55147e-06	5.14206e-05
LOC100505978	76.1124	0.580432	0.123419	4.70293	2.56454e-06	5.16259e-05
TRPV3	170.985	0.400473	0.0851749	4.70178	2.57909e-06	5.18603e-05
SLC51B	17.2852	0.828833	0.176303	4.7012	2.58643e-06	5.19495e-05
ZMYND15	13.7257	0.775828	0.165128	4.69834	2.62286e-06	5.2563e-05
NAGA	156.839	0.352057	0.0749426	4.69768	2.63128e-06	5.26728e-05
PLAAT4	128.78	0.624978	0.133083	4.69615	2.65105e-06	5.30091e-05
SEPTIN10	395.614	0.516375	0.109964	4.69584	2.6552e-06	5.30327e-05
SLC13A3	297.933	0.444088	0.0946154	4.69361	2.68429e-06	5.33752e-05
KIAA1755	394.443	0.546579	0.116512	4.69118	2.71636e-06	5.38333e-05
TTC7A	269.286	0.412333	0.08793	4.68933	2.74099e-06	5.41414e-05
RAMP3	70.0348	0.641733	0.136881	4.68826	2.75543e-06	5.43665e-05
CLDN15	60.7774	0.654321	0.139609	4.6868	2.77507e-06	5.4643e-05
TMEM255A	91.8971	0.508824	0.108596	4.68548	2.79303e-06	5.49266e-05
SLC35D2	62.2207	0.598605	0.127816	4.68335	2.82224e-06	5.53184e-05
APBB1IP	128.431	0.627399	0.133986	4.68258	2.83282e-06	5.53436e-05
GPRC5D-AS1	10.935	0.593762	0.126798	4.68274	2.83061e-06	5.53436e-05
CTNS	159.401	0.427605	0.0913171	4.68264	2.83207e-06	5.53436e-05
HAGLR	37.4534	0.924713	0.197726	4.67673	2.91484e-06	5.64525e-05
NUPR1	162.282	0.692291	0.148104	4.67434	2.94902e-06	5.68957e-05
SLC7A2	1239.68	0.671753	0.143714	4.67424	2.95046e-06	5.68957e-05
GOLIM4	1211.04	0.442166	0.0946337	4.67239	2.97711e-06	5.72877e-05
IKBKB	460.812	0.363771	0.0778554	4.67239	2.97719e-06	5.72877e-05
LOC124901864	24.1853	0.714676	0.153028	4.67023	3.00864e-06	5.77684e-05
NKD1	367.614	0.528659	0.113249	4.66812	3.03973e-06	5.82404e-05
ZBTB20-AS1	163.484	0.546445	0.117091	4.66683	3.05887e-06	5.85442e-05
LAMB2	579.552	0.539435	0.115628	4.66525	3.08244e-06	5.89324e-05
CFLAR-AS1	83.2656	0.585683	0.12563	4.66199	3.13173e-06	5.97468e-05
LIPG	46.7645	0.809343	0.173614	4.66173	3.13556e-06	5.97561e-05
PGR	81.6535	0.829485	0.177969	4.66085	3.14908e-06	5.98862e-05
LHFPL2	656.999	0.390066	0.0836892	4.66088	3.14854e-06	5.98862e-05
ALPK1	178.944	0.549136	0.117834	4.66026	3.15809e-06	5.99936e-05
VCAM1	126.502	0.958218	0.205786	4.65637	3.2183e-06	6.10726e-05
IL1R1	159.044	0.722081	0.155128	4.65473	3.24403e-06	6.1324e-05
BACE2	177.086	0.596536	0.128171	4.65422	3.25214e-06	6.1324e-05
WDR1	946.783	0.340593	0.0731788	4.65426	3.2515e-06	6.1324e-05
LOC101929270	30.2885	0.41895	0.0900981	4.64993	3.32041e-06	6.24796e-05
KYNU	37.7392	0.639112	0.137536	4.64688	3.36998e-06	6.33457e-05
F2RL1	16.2071	0.655701	0.141123	4.6463	3.37937e-06	6.33888e-05
VAMP8	26.5693	0.652441	0.14042	4.64635	3.37862e-06	6.33888e-05
SAMD11	24.786	0.822711	0.177395	4.63775	3.52231e-06	6.56553e-05
FRMPD2	143.097	0.815954	0.175946	4.63753	3.52591e-06	6.56553e-05
SFMBT2	852.531	0.305418	0.0658613	4.63729	3.53008e-06	6.56646e-05
PRADX	31.1988	0.572234	0.123416	4.63664	3.5412e-06	6.56665e-05
INHBB	68.358	0.501208	0.10809	4.63695	3.53595e-06	6.56665e-05
PTPN6	53.6508	0.580214	0.125156	4.63591	3.55371e-06	6.58302e-05
NMI	44.9076	0.556647	0.120089	4.63527	3.56467e-06	6.59648e-05
BLID	20.8519	0.628277	0.135568	4.6344	3.57968e-06	6.6174e-05
DTHD1	33.0274	1.13644	0.245247	4.63386	3.58908e-06	6.62108e-05
LPAR4	38.3476	0.75453	0.162848	4.63334	3.5981e-06	6.62406e-05
RRBP1	599.194	0.440959	0.0951692	4.63342	3.59679e-06	6.62406e-05
IRAG1	1792.64	0.519734	0.112277	4.62903	3.67381e-06	6.7426e-05
MDGA1	240.188	0.535959	0.115843	4.62659	3.71728e-06	6.79709e-05
DOT1L	200.28	0.52498	0.113489	4.62584	3.73077e-06	6.80065e-05
SOX10	361.41	0.494889	0.106985	4.62577	3.73207e-06	6.80065e-05
APOBEC3G	29.5561	0.536712	0.116047	4.62495	3.74681e-06	6.81364e-05
IRAK2	116.367	0.424037	0.0916811	4.62513	3.7436e-06	6.81364e-05
FGF1	2645.29	0.51471	0.111301	4.62447	3.75549e-06	6.82247e-05
SOX13	178.044	0.527429	0.114058	4.62421	3.76037e-06	6.82441e-05
CCDC200	23.5138	0.711343	0.1539	4.62211	3.79859e-06	6.88678e-05
CABP4	10.8704	0.706942	0.15306	4.61872	3.8612e-06	6.98611e-05
ZIC3	19.2453	0.779384	0.16884	4.61612	3.90983e-06	7.05269e-05
SLC39A13-AS1	34.1728	0.513749	0.111357	4.61353	3.95887e-06	7.11998e-05
SULT1C2	23.8346	0.779515	0.169023	4.61187	3.99056e-06	7.16218e-05
ZNF311	19.8037	0.592261	0.128459	4.61049	4.01717e-06	7.2027e-05
UCP2	44.3527	0.627408	0.136129	4.60893	4.04754e-06	7.23539e-05
RENBP	71.1788	0.536934	0.116517	4.6082	4.06177e-06	7.25356e-05
RPS6KA1	187.837	0.466662	0.101291	4.60716	4.08206e-06	7.26968e-05
DOCK1	1518.31	0.424429	0.0921217	4.60726	4.08006e-06	7.26968e-05
LOXL4	32.3061	0.467354	0.101452	4.60663	4.09245e-06	7.27006e-05
ADPRH	38.8454	0.528691	0.114778	4.60622	4.10062e-06	7.27209e-05
NOTCH1	632.211	0.548826	0.119174	4.60526	4.11944e-06	7.29822e-05
TEX261	309.77	0.305449	0.0663714	4.60213	4.18201e-06	7.38711e-05
TAGLN	348.903	0.995947	0.216512	4.59997	4.22554e-06	7.45664e-05
LOC105369329	23.9363	0.685988	0.149192	4.59803	4.265e-06	7.51145e-05
PPP1R3B	86.9342	0.582328	0.12667	4.5972	4.282e-06	7.53396e-05
CDC14A	196.669	0.49026	0.106674	4.59586	4.30976e-06	7.56639e-05
BTN3A1	168.989	0.390444	0.0849746	4.59483	4.33102e-06	7.5829e-05
APOBEC3C	19.6795	0.567723	0.123567	4.59447	4.33852e-06	7.58409e-05
IRF5	66.9918	0.422164	0.0918868	4.59439	4.34019e-06	7.58409e-05
PHF19	229.572	0.43976	0.0957422	4.59317	4.36562e-06	7.62108e-05
UNC13D	74.7977	0.65876	0.143472	4.59156	4.39945e-06	7.67263e-05
SELENOP	546.526	0.633025	0.137915	4.58996	4.43338e-06	7.72427e-05
HAUS4	60.2186	0.406172	0.0884996	4.58953	4.44236e-06	7.72487e-05
LILRB4	55.8438	0.568675	0.123951	4.58789	4.47744e-06	7.77075e-05
HLA-DRA	784.659	0.794519	0.173201	4.58726	4.49106e-06	7.78682e-05
MARCO	11.4209	1.00618	0.219463	4.58473	4.54579e-06	7.86646e-05
APLN	204.006	0.599248	0.130705	4.58475	4.54525e-06	7.86646e-05
MICALL2	509.869	0.5591	0.121987	4.58328	4.57743e-06	7.89067e-05
ATP11C	290.55	0.46333	0.101115	4.58219	4.60122e-06	7.9164e-05
ZFHX3-AS1	79.1721	0.397503	0.0867459	4.58238	4.59707e-06	7.9164e-05
LOC105373170	130.936	0.541631	0.118303	4.57833	4.68696e-06	8.0253e-05
ITGA10	82.6462	0.673088	0.147135	4.57463	4.77065e-06	8.1452e-05
CASQ2	30.367	0.85634	0.187305	4.5719	4.83328e-06	8.22854e-05
PTPRC	465.032	0.670584	0.146709	4.57085	4.85758e-06	8.26204e-05
NFKB2	70.7901	0.707629	0.15491	4.56799	4.92421e-06	8.36742e-05
TNFRSF11B	62.0663	0.74313	0.162728	4.5667	4.95452e-06	8.40294e-05
MTUS1	2135.47	0.448489	0.0982413	4.56518	4.9907e-06	8.45628e-05
UNC93B1	75.426	0.464689	0.101854	4.56231	5.05946e-06	8.55657e-05
SMOX	347.29	0.452482	0.0992314	4.55987	5.11857e-06	8.64018e-05
KCNE4	141.453	0.919354	0.201629	4.55964	5.12412e-06	8.64139e-05
BAIAP2L1	29.8065	0.543565	0.119228	4.55902	5.13926e-06	8.65875e-05
FERMT3	57.421	0.6296	0.138164	4.5569	5.19146e-06	8.73847e-05
TRAF3IP2	412.985	0.382845	0.0840422	4.55538	5.22898e-06	8.78507e-05
KDR	154.449	0.667263	0.146523	4.55397	5.26433e-06	8.82788e-05
RGS22	145.848	0.548012	0.120475	4.54874	5.39673e-06	9.00766e-05
SFRP1	264.406	0.617117	0.135844	4.54285	5.54995e-06	9.24612e-05
LONRF3	148.598	0.375258	0.0826084	4.54262	5.556e-06	9.24759e-05
ABTB2	140.628	0.491798	0.108314	4.5405	5.6121e-06	9.32359e-05
AOAH	101.129	0.47884	0.105508	4.53843	5.66746e-06	9.39809e-05
TMEM43	389.247	0.223712	0.0492927	4.53844	5.66709e-06	9.39809e-05
C10orf90	316.314	0.518185	0.114183	4.5382	5.6737e-06	9.39925e-05
PPFIBP2	274.292	0.415857	0.0916385	4.53801	5.67867e-06	9.39925e-05
GAB2	990.431	0.348574	0.0768192	4.53759	5.69003e-06	9.40473e-05
PAX6	245.32	0.440796	0.0971745	4.53612	5.72978e-06	9.44885e-05
HIPK2	7127.54	0.522094	0.115126	4.53499	5.76055e-06	9.4821e-05
SLFN12	41.321	0.640925	0.141374	4.53355	5.80014e-06	9.53848e-05
PRKCH	154.575	0.55179	0.121768	4.5315	5.8567e-06	9.61381e-05
LILRA2	20.1444	0.586164	0.12943	4.52882	5.9314e-06	9.7275e-05
CNGA3	21.8308	0.78565	0.173518	4.52776	5.96112e-06	9.75834e-05
GLIPR2	114.557	0.520401	0.114965	4.5266	5.9941e-06	9.79439e-05
ZNF600	49.4783	0.43369	0.0958426	4.52502	6.03888e-06	9.85853e-05
AZGP1	109.477	0.82361	0.18225	4.51913	6.20938e-06	0.000101
HLA-F-AS1	33.4876	0.527051	0.116632	4.51892	6.21571e-06	0.000101011
C8orf88	24.7842	0.535436	0.118524	4.51753	6.25657e-06	0.00010149
FYB1	286.459	0.687583	0.152231	4.51671	6.28074e-06	0.000101698
LINC01138	130.341	0.356897	0.0790245	4.51628	6.29353e-06	0.000101813
SIPA1	150.463	0.529675	0.11734	4.51401	6.3612e-06	0.000102814
AFF1	1144.86	0.346995	0.0769699	4.50818	6.53853e-06	0.0001053
BMP1	96.938	0.492827	0.109365	4.50625	6.59833e-06	0.000106072
SLC6A12	178.336	0.561868	0.124728	4.50475	6.64499e-06	0.000106547
BOC	222.091	0.436913	0.096994	4.50454	6.65174e-06	0.000106547
LINC02984	61.247	0.674876	0.149883	4.5027	6.7095e-06	0.000106993
LINC00609	78.6173	0.649767	0.144302	4.50284	6.70507e-06	0.000106993
FMOD	36.1329	0.862646	0.191624	4.50176	6.73938e-06	0.00010734
VEZF1	727.794	0.405423	0.0900614	4.50163	6.7433e-06	0.00010734
GAPT	10.9343	0.78355	0.174089	4.50085	6.7683e-06	0.000107384
RAB42	11.8366	0.641751	0.14258	4.50098	6.76404e-06	0.000107384
RADIL	67.2654	0.463151	0.102904	4.50079	6.77008e-06	0.000107384
ELK3	189.045	0.375343	0.0834039	4.50031	6.78537e-06	0.000107531
H6PD	468.342	0.434676	0.096592	4.50012	6.7914e-06	0.000107531
EML3	180.582	0.510172	0.113412	4.4984	6.84675e-06	0.000108216
AAMDC	40.094	0.352953	0.0784792	4.49741	6.87867e-06	0.000108338
NPC1	1042.49	0.368546	0.0819637	4.49645	6.90963e-06	0.000108634
RIN2	774.649	0.383824	0.085377	4.49563	6.93627e-06	0.000108957
FBXO32	1017.49	0.361471	0.0804167	4.49498	6.95773e-06	0.000109198
MAN2B1	104.51	0.392613	0.0874079	4.49173	7.06454e-06	0.000110777
PCGF3-AS1	118.279	0.458703	0.102138	4.49101	7.08847e-06	0.000111055
ATAD3C	27.8959	0.727717	0.162127	4.48855	7.17099e-06	0.000111955
EPCAM-DT	27.5835	0.724797	0.16154	4.48679	7.23055e-06	0.000112644
ARHGAP31	649.25	0.459332	0.102377	4.48668	7.23403e-06	0.000112644
PXN	149.184	0.554953	0.123811	4.48225	7.3861e-06	0.000114712
SNED1	412.526	0.474933	0.105971	4.48171	7.40465e-06	0.000114901
ENTREP1	456.267	0.594513	0.132687	4.48058	7.444e-06	0.000115411
NOTCH2	2584.94	0.44902	0.100279	4.4777	7.54525e-06	0.000116677
DAAM2	1883.32	0.481976	0.107663	4.47672	7.57969e-06	0.000117109
FAM167A-AS1	15.7667	0.712023	0.159067	4.47626	7.59625e-06	0.000117263
LOC124909426	20.2766	0.600093	0.134192	4.47191	7.75244e-06	0.000119365
CD86	74.3605	0.692476	0.154868	4.4714	7.77088e-06	0.0001195
SNX33	235.767	0.514461	0.115082	4.4704	7.80734e-06	0.000119695
ZNF621	665.608	0.403093	0.0901691	4.47041	7.80692e-06	0.000119695
SLC5A5	18.6363	1.5763	0.352676	4.46954	7.83877e-06	0.00011978
MS4A14	24.579	0.793003	0.177416	4.46975	7.8312e-06	0.00011978
TNS2	526.839	0.536912	0.120128	4.46952	7.83968e-06	0.00011978
HFE	64.147	0.485364	0.108605	4.4691	7.85501e-06	0.000119809
FAT4	735.961	0.380675	0.0851944	4.46831	7.88389e-06	0.000120045
SYTL4	280.938	0.837715	0.187493	4.46797	7.89657e-06	0.000120135
SUN2	1492.59	0.436233	0.0976503	4.4673	7.92141e-06	0.000120411
LINC00548	65.6935	0.509984	0.114203	4.46561	7.98412e-06	0.000120874
EVI2B	69.4017	0.466682	0.10452	4.46502	8.00597e-06	0.000120874
LRIG1	1762.11	0.422571	0.0946309	4.46547	7.98938e-06	0.000120874
MYLK	1133.69	0.411842	0.0922375	4.46502	8.00599e-06	0.000120874
RUSC1-AS1	60.2041	0.383188	0.0858163	4.46521	7.99913e-06	0.000120874
IRF2	228.672	0.289267	0.064807	4.46352	8.06244e-06	0.000121419
KCNN3	2038.52	0.396448	0.0888469	4.46215	8.11428e-06	0.000122097
MTF1	341.042	0.267362	0.0599225	4.4618	8.12743e-06	0.000122192
ARHGAP45	154.704	0.478335	0.107294	4.45817	8.26617e-06	0.000124069
DNALI1	157.159	0.37808	0.0848406	4.45636	8.33627e-06	0.000125016
TPD52L1	902.906	0.434494	0.0975337	4.45481	8.39658e-06	0.000125815
ADA2	162.838	0.434901	0.0976376	4.45423	8.41932e-06	0.00012605
TRIOBP	205.951	0.52876	0.118751	4.45266	8.48127e-06	0.000126765
ST18	1928.5	0.606274	0.136173	4.45222	8.49862e-06	0.000126892
HSPA2	1221.28	0.557722	0.125355	4.44916	8.62072e-06	0.00012842
NMUR2	41.8004	0.871428	0.195959	4.44699	8.7082e-06	0.000129292
LINC01550	35.0548	0.630755	0.14193	4.44412	8.82543e-06	0.000130491
CXCL12	108.247	0.5599	0.125996	4.44378	8.83904e-06	0.000130584
LAPTM5	242.112	0.534436	0.120283	4.44317	8.86426e-06	0.000130849
NFKB1	356.959	0.306546	0.0690043	4.44242	8.8952e-06	0.000131108
POPDC1	156.999	0.435545	0.0980554	4.44183	8.9198e-06	0.000131235
PACRG-AS3	262.369	0.492777	0.110993	4.43973	9.00731e-06	0.000132271
PBX3	152.441	0.395525	0.0891693	4.43567	9.1787e-06	0.00013438
WFIKKN2	11.7994	1.00723	0.227117	4.43484	9.21393e-06	0.000134786
FGD3	45.8347	0.519723	0.117235	4.43316	9.28605e-06	0.00013573
PGF	28.3212	0.739061	0.166735	4.43255	9.31259e-06	0.000135895
SPSB1	84.4297	0.493253	0.111278	4.43262	9.30942e-06	0.000135895
PCBP1-AS1	1092.28	0.352701	0.0796205	4.42978	9.43302e-06	0.000137428
IGF2BP2	11.2126	0.816161	0.184284	4.42882	9.47494e-06	0.000137563
PLAU	10.8452	0.698683	0.157767	4.42858	9.48544e-06	0.000137563
ITGA6	983.606	0.442095	0.0998399	4.42804	9.5092e-06	0.000137752
PLPP2	199.695	0.594198	0.134223	4.42694	9.55806e-06	0.000138205
TNFAIP2	187.145	0.512372	0.115743	4.42681	9.56366e-06	0.000138205
LINC00906	14.7429	0.864762	0.195379	4.42608	9.59597e-06	0.00013856
DDB2	129.501	0.327202	0.0739775	4.423	9.73412e-06	0.000140442
LNCAROD	15.7262	1.0015	0.226566	4.42035	9.85406e-06	0.000141943
RASAL3	29.2446	0.608699	0.137723	4.41973	9.88241e-06	0.000142122
CXCL5	17.3465	0.683587	0.154686	4.41919	9.90719e-06	0.000142224
NID1	141.54	0.583233	0.131977	4.41919	9.90724e-06	0.000142224
DNAH11	138.652	0.978183	0.22145	4.41717	9.99997e-06	0.000143097
FCGR2A	165.235	0.729181	0.165088	4.41692	1.00118e-05	0.000143097
ARHGEF37	561.428	0.406956	0.0921369	4.41687	1.00142e-05	0.000143097
DIP2C-AS1	442.202	0.411405	0.0931718	4.41555	1.00751e-05	0.000143738
IKZF1	119.272	0.597803	0.135412	4.4147	1.01149e-05	0.000144075
CLEC2B	62.6908	0.740702	0.167808	4.41399	1.01485e-05	0.000144438
EMP1	391.375	0.878494	0.199224	4.40958	1.03572e-05	0.000146622
FHL5	138.105	0.872032	0.197779	4.40913	1.03786e-05	0.000146622
GPRC5C	116.664	0.536727	0.121729	4.40918	1.03761e-05	0.000146622
KCNQ1	20.5722	0.518695	0.117645	4.40899	1.03854e-05	0.000146622
PALD1	294.474	0.456308	0.103477	4.40977	1.03483e-05	0.000146622
CAPN2	1418.71	0.357155	0.0810095	4.4088	1.03944e-05	0.000146622
HERC5	131.899	0.491293	0.111454	4.40804	1.04312e-05	0.000146825
S100A6	591.338	0.462755	0.104979	4.40805	1.04306e-05	0.000146825
DDX60L	223.627	0.479966	0.108898	4.40747	1.04585e-05	0.000146863
SLC25A43	79.8631	0.374625	0.0849968	4.40752	1.04561e-05	0.000146863
APOL4	36.5825	1.32459	0.300597	4.40651	1.05048e-05	0.000147282
ZHX2	292.087	0.407604	0.0924984	4.40661	1.05002e-05	0.000147282
RASSF8	1267.13	0.390987	0.0887615	4.40492	1.05825e-05	0.000148254
UHRF1	32.6537	0.588006	0.133517	4.40398	1.06281e-05	0.000148661
KIF6	300.157	0.469915	0.106757	4.40174	1.07387e-05	0.000149621
PREX1	2135.23	0.395658	0.0898928	4.40144	1.07533e-05	0.000149709
HMOX1	91.0629	0.714177	0.162339	4.3993	1.08603e-05	0.000151081
OLMALINC	417.238	0.487706	0.110868	4.39898	1.08762e-05	0.000151184
CHST14	28.4064	0.49769	0.113179	4.39735	1.09581e-05	0.00015208
ITGA7	576.755	0.460754	0.104784	4.39719	1.09662e-05	0.00015208
MTTP	31.8687	0.569443	0.129521	4.39652	1.1e-05	0.000152432
NLRP1	63.8187	0.56863	0.129393	4.39458	1.10989e-05	0.000153444
APOA1-AS	48.7636	0.544796	0.123981	4.39417	1.11194e-05	0.00015361
MASP1	164.216	0.67811	0.154385	4.39234	1.12138e-05	0.000154675
APOL6	518.677	0.577957	0.13158	4.39243	1.1209e-05	0.000154675
DENND2D	50.3974	0.559517	0.127404	4.39168	1.1248e-05	0.000154907
SHISA2	34.853	0.542306	0.123502	4.39106	1.12801e-05	0.000154993
PLOD3	219.879	0.503084	0.11457	4.39105	1.12803e-05	0.000154993
LIMS1	319.098	0.428953	0.0976819	4.39133	1.12661e-05	0.000154993
SYDE1	48.278	0.606291	0.138095	4.39041	1.13139e-05	0.000155335
CLEC2D	94.3957	0.463833	0.105661	4.3898	1.13455e-05	0.000155588
TGFB2	477.345	0.403357	0.0918868	4.38972	1.13497e-05	0.000155588
ITPRID2	3569.85	0.34608	0.0788679	4.3881	1.14345e-05	0.000156392
FYN	1595.32	0.275435	0.0628177	4.38468	1.16159e-05	0.000158751
PSMG4	301.596	0.317017	0.0723334	4.38272	1.17208e-05	0.000159939
CYB561A3	150.284	0.320475	0.0731426	4.38151	1.1786e-05	0.000160707
LINC01445	26.1141	0.869082	0.198386	4.38076	1.18267e-05	0.000161016
TNFRSF1B	167.543	0.659565	0.150591	4.37986	1.18757e-05	0.000161315
AMPD3	321.64	0.379899	0.0867346	4.38001	1.18671e-05	0.000161315
SMCO4	26.5549	0.447232	0.102175	4.37712	1.20255e-05	0.000162691
ABCC4	309.457	0.400933	0.0915996	4.37701	1.20316e-05	0.000162691
LRRIQ1	104.999	0.593952	0.135705	4.37678	1.20445e-05	0.000162742
FBXL7	202.074	0.434588	0.0993508	4.37428	1.21837e-05	0.00016425
PLXNB3	586.26	0.565064	0.129249	4.37189	1.23177e-05	0.000165807
CNNM3	293.854	0.332016	0.0759417	4.37199	1.23119e-05	0.000165807
CFH	552.618	0.638434	0.146068	4.3708	1.2379e-05	0.000166264
LOC122539214	96.553	0.551919	0.126338	4.3686	1.25045e-05	0.000167564
LINC01470	91.4361	0.895326	0.204959	4.36832	1.25206e-05	0.000167654
BMP5	19.3812	1.19581	0.273794	4.36756	1.25644e-05	0.000168114
FMO4	30.9953	0.546237	0.125096	4.36654	1.26228e-05	0.000168644
REEP4	22.5595	0.503555	0.115403	4.36346	1.28023e-05	0.00017066
PCDHGB6	164.135	0.416224	0.0953941	4.3632	1.28171e-05	0.000170729
EEF1AKMT3	41.6673	0.456451	0.104692	4.35996	1.30085e-05	0.000172832
PLEKHB1	3160.31	0.369807	0.0848206	4.35988	1.30136e-05	0.000172832
FAM222A	162.566	0.457738	0.104995	4.3596	1.30299e-05	0.00017292
PGLS-DT	77.8637	0.510751	0.11717	4.35906	1.30619e-05	0.000173216
ADIPOR2	1497.73	0.422386	0.0969292	4.35767	1.31453e-05	0.000173935
MYL9	67.6797	0.935797	0.214857	4.35544	1.32801e-05	0.000175458
MUC1	9.92375	0.830214	0.190669	4.35421	1.33549e-05	0.000176235
LMOD1	156.434	0.768148	0.176448	4.3534	1.34045e-05	0.00017645
PLEKHG3	786.441	0.491228	0.112836	4.35346	1.34008e-05	0.00017645
ARSD	138.171	0.480201	0.110298	4.35367	1.3388e-05	0.00017645
GIMAP1	34.7282	0.531476	0.122088	4.35323	1.34147e-05	0.000176454
TIMP2	1239.87	0.280734	0.0645466	4.34933	1.36556e-05	0.000178833
BAZ1A	358.365	0.458643	0.105485	4.34794	1.3742e-05	0.000179833
NEO1	1614.04	0.286975	0.0660103	4.34742	1.37747e-05	0.000180129
NDE1	170.692	0.461414	0.106169	4.34605	1.38614e-05	0.00018113
CSRP1-AS1	23.7342	0.485407	0.111797	4.34187	1.41275e-05	0.000184338
PLAAT3	997.239	0.398219	0.0917232	4.34153	1.41495e-05	0.00018449
FKBP5	1091.36	0.616973	0.142206	4.33858	1.43408e-05	0.000186576
HEPACAM	1025.96	0.403057	0.0929065	4.33831	1.43585e-05	0.000186671
MYD88	54.7603	0.51714	0.119226	4.33747	1.44131e-05	0.000186973
GJA1	6493.48	0.485098	0.111893	4.33539	1.45499e-05	0.000188475
KANK1	1269.7	0.409132	0.0944064	4.33373	1.46605e-05	0.000189632
PLEKHG2	50.8533	0.601122	0.138715	4.33349	1.46763e-05	0.000189699
PCDHGA11	115.761	0.41718	0.0962827	4.33286	1.47182e-05	0.000189967
CPQ	348.705	0.399322	0.0921613	4.33286	1.47183e-05	0.000189967
PLAC4	123.791	0.714468	0.164966	4.331	1.48436e-05	0.000191103
LOC100507053	24.7	0.597109	0.137871	4.33092	1.48491e-05	0.000191103
ATP10D	441.715	0.304067	0.0702144	4.33055	1.48736e-05	0.00019128
TGFB1I1	18.6943	0.711603	0.164352	4.32974	1.49288e-05	0.000191715
TTF2	228.429	0.410113	0.094742	4.32873	1.49972e-05	0.000192455
ARHGEF10	108.317	0.569225	0.131537	4.32748	1.50827e-05	0.000193275
EHD2	128.497	0.52549	0.121482	4.32566	1.52073e-05	0.000194732
LCAT	63.909	0.514928	0.119068	4.32467	1.5276e-05	0.000195472
MYRF-AS1	24.3943	0.715269	0.165456	4.32302	1.53908e-05	0.000196659
MYRF	1141.15	0.61038	0.141216	4.32232	1.54397e-05	0.000197002
SERTAD2	273.392	0.334939	0.0775246	4.32041	1.55737e-05	0.00019857
ZNF395	329.051	0.338545	0.0783957	4.31842	1.57153e-05	0.000200091
RGR	103.871	0.739406	0.171277	4.31702	1.58152e-05	0.000200933
DRAM1	62.2064	0.463358	0.107393	4.3146	1.59893e-05	0.000202825
BCL7C	111.203	0.374407	0.0867792	4.31448	1.59981e-05	0.000202825
C14orf93	47.7313	0.367361	0.085156	4.31398	1.60342e-05	0.000203138
PHEX	68.2138	0.443016	0.102699	4.31371	1.60536e-05	0.000203239
LOC100505774	33.6524	0.48993	0.11359	4.31314	1.60951e-05	0.000203494
CA2	676.785	0.445466	0.103282	4.31312	1.60965e-05	0.000203494
ITGBL1	12.459	0.908892	0.210899	4.30961	1.63543e-05	0.0002065
RAB13	26.0752	0.545759	0.126639	4.30957	1.63573e-05	0.0002065
PLEKHO2	290.537	0.41047	0.0952964	4.3073	1.65262e-05	0.00020819
ZNF652	1078.5	0.392797	0.0911923	4.30735	1.65226e-05	0.00020819
PDLIM4	74.658	0.544125	0.126336	4.30695	1.65518e-05	0.000208366
CCN1	112.972	0.764909	0.177612	4.30664	1.65754e-05	0.000208407
IL16	82.3453	0.38374	0.0891175	4.306	1.6623e-05	0.000208822
PATL2	11.7067	0.716626	0.166466	4.30493	1.67037e-05	0.000209371
CDKN1C	197.259	0.587117	0.136396	4.30449	1.6737e-05	0.000209371
NHSL1	364.234	0.445718	0.103543	4.30466	1.67245e-05	0.000209371
PARP10	145.356	0.423975	0.0985051	4.30409	1.67674e-05	0.000209604
RHOG	84.5273	0.451773	0.105013	4.30208	1.69206e-05	0.000211223
MRGPRF	13.1231	0.828043	0.192679	4.29752	1.7272e-05	0.000214861
BTN3A2	109.757	0.479118	0.111504	4.29687	1.73226e-05	0.00021525
PABPC4L	11.8268	0.773709	0.18015	4.2948	1.74847e-05	0.000216903
NAGLU	95.9739	0.428023	0.0996606	4.29481	1.74845e-05	0.000216903
SMAD4	1395.55	0.286833	0.0668001	4.2939	1.7556e-05	0.000217485
PHACTR4	336.277	0.346218	0.0806441	4.29316	1.76151e-05	0.000218066
PLD1	701.799	0.456879	0.106466	4.29132	1.77614e-05	0.000219573
POFUT1	287.274	0.267895	0.0624403	4.29042	1.78333e-05	0.00022031
AQP1	1073.68	0.798961	0.18624	4.28996	1.78704e-05	0.000220615
ATOH8	157.791	0.585311	0.136471	4.28889	1.79568e-05	0.000221223
TAF4	182.45	0.339364	0.0791393	4.28819	1.80133e-05	0.000221459
ITGB8	5826.43	0.416513	0.0971754	4.2862	1.81759e-05	0.000223154
PLBD1	22.5574	0.590678	0.137827	4.28564	1.82212e-05	0.000223557
HIC1	34.8938	0.596973	0.139348	4.28405	1.83524e-05	0.000224857
TMEM156	26.9807	0.59932	0.139913	4.28352	1.83956e-05	0.000225233
LAMP1	1055.46	0.283441	0.0661743	4.28325	1.84182e-05	0.000225355
LOC105375483	29.5088	0.727345	0.169852	4.28223	1.85026e-05	0.000226232
MAP4K4	4670.5	0.378688	0.0884396	4.28188	1.85318e-05	0.000226435
[truncated: 16,901 more rows]

## Sheet: DE file AD vs Ctrl F (PHG)
gene_symbol	baseMean	log2FoldChange	lfcSE	stat	pvalue	padj
[truncated: 17,879 more rows]

[truncated: 15 more sheets: DE file AD vs Ctrl M (PHG), Hallmark AD vs Ctrl (PHG), Hallmark top 500 (PHG), DE file AD F vs M (FP), Hallmark AD F vs M (FP), Hallmark AD top 200 (FP), DE file Ctrl F vs M (FP), Hallmark Ctrl F vs M (FP), Hallmark Ctrl top 200 (FP), DE file AD vs Ctrl (FP), DE file AD vs Ctrl females (FP), DE file AD vs Ctrl males (FP), Hallmark AD vs Ctrl (FP), Hallmark top 500 (FP), GSEA]
