# Supplementary material for: Sex-dependent interferon signaling contributes to female-biased vulnerability in Alzheimer’s disease
Source: J Neuroinflammation. 2026 May 4;23:217. doi: 10.1186/s12974-026-03840-0 (PMC13312654; doi:10.1186/s12974-026-03840-0)
Supplement: Supplementary file 10 — Supplementary Material 10: Table S2. Whole-hippocampus transcriptomic profiling in APP/PS1 mice: disease and sex effects. [file 12974_2026_3840_MOESM10_ESM.xlsx]

## Sheet: metadata AD and Ctrl
SampleID	Condition	Condition2	Condition3	Condition4	Batch	Behavior_tested	Age (aprox)	Sex
CtrlVeh_1F	CtrlVeh_F	CtrlVeh	Ctrl_F	Ctrl	2	Y	6month	F
CtrlVeh_2F	CtrlVeh_F	CtrlVeh	Ctrl_F	Ctrl	2	Y	6month	F
CtrlVeh_3F	CtrlVeh_F	CtrlVeh	Ctrl_F	Ctrl	2	Y	6month	F
CtrlVeh_4F	CtrlVeh_F	CtrlVeh	Ctrl_F	Ctrl	2	Y	6month	F
CtrlVeh_5M	CtrlVeh_M	CtrlVeh	Ctrl_M	Ctrl	2	Y	6month	M
CtrlVeh_6M	CtrlVeh_M	CtrlVeh	Ctrl_M	Ctrl	2	Y	6month	M
CtrlVeh_7M	CtrlVeh_M	CtrlVeh	Ctrl_M	Ctrl	2	Y	6month	M
CtrlVeh_8M	CtrlVeh_M	CtrlVeh	Ctrl_M	Ctrl	2	Y	6month	M
ADVeh_1F	ADVeh_F	ADVeh	AD_F	AD	2	Y	6month	F
ADVeh_2F	ADVeh_F	ADVeh	AD_F	AD	2	Y	6month	F
ADVeh_3F	ADVeh_F	ADVeh	AD_F	AD	2	Y	6month	F
ADVeh_4F	ADVeh_F	ADVeh	AD_F	AD	2	Y	6month	F
ADVeh_5M	ADVeh_M	ADVeh	AD_M	AD	2	Y	6month	M
ADVeh_6M	ADVeh_M	ADVeh	AD_M	AD	2	Y	6month	M
ADVeh_7M	ADVeh_M	ADVeh	AD_M	AD	2	Y	6month	M
ADVeh_8M	ADVeh_M	ADVeh	AD_M	AD	2	Y	6month	M
Ctrl_1F	Ctrl_F	Ctrl	Ctrl_F	Ctrl	1	N	6month	F
Ctrl_2F	Ctrl_F	Ctrl	Ctrl_F	Ctrl	1	N	6month	F
Ctrl_3F	Ctrl_F	Ctrl	Ctrl_F	Ctrl	1	N	6month	F
Ctrl_4F	Ctrl_F	Ctrl	Ctrl_F	Ctrl	1	N	6month	F
Ctrl_5M	Ctrl_M	Ctrl	Ctrl_M	Ctrl	1	N	6month	M
Ctrl_6M	Ctrl_M	Ctrl	Ctrl_M	Ctrl	1	N	6month	M
Ctrl_7M	Ctrl_M	Ctrl	Ctrl_M	Ctrl	1	N	6month	M
Ctrl_8M	Ctrl_M	Ctrl	Ctrl_M	Ctrl	1	N	6month	M
AD_1F	AD_F	AD	AD_F	AD	1	N	6month	F
AD_2F	AD_F	AD	AD_F	AD	1	N	6month	F
AD_3F	AD_F	AD	AD_F	AD	1	N	6month	F
AD_4F	AD_F	AD	AD_F	AD	1	N	6month	F
AD_5M	AD_M	AD	AD_M	AD	1	N	6month	M
AD_6M	AD_M	AD	AD_M	AD	1	N	6month	M
AD_7M	AD_M	AD	AD_M	AD	1	N	6month	M
AD_8M	AD_M	AD	AD_M	AD	1	N	6month	M

## Sheet: DE file AD vs Ctrl
gene_name	baseMean	log2FoldChange	lfcSE	stat	pvalue	padj
Lamr1-ps1	204.232	11.1564	0.529743	21.06	1.85035e-98	2.33533e-94
Cst7	277.149	4.70873	0.343387	13.7126	8.53412e-43	5.38545e-39			UP in AD Padj. < 0,05 (247)
Atp6v0d2	2.98377	3.293	0.950784	3.46346	0.000533274	0.0423959			DOWN in AD Padj. < 0,05 (99)
Clec7a	298.785	2.93085	0.232382	12.6122	1.80841e-36	9.12958e-33
Ctse	8.1628	2.63947	0.577573	4.56992	4.87899e-06	0.000962152
Ccl4	21.8096	2.63474	0.360913	7.30022	2.87291e-13	4.83454e-10
Itgax	103.772	2.41763	0.280248	8.62673	6.31321e-18	1.99198e-14
Olfr111	13.8266	2.35042	0.439531	5.34756	8.91477e-08	3.12537e-05
Ccl3	56.4132	2.25314	0.364195	6.18662	6.1467e-10	4.08302e-07
Gm38235	8.43906	2.23821	0.48836	4.58311	4.58114e-06	0.000925096
C630044B11Rik	6.35778	2.20809	0.63108	3.49891	0.000467157	0.0384103
Cd300lf	11.2781	1.95186	0.391306	4.98806	6.09893e-07	0.000169175
Oit3	19.6159	1.91679	0.519159	3.6921	0.000222411	0.0221695
Tnfsf8	31.9333	1.83779	0.302046	6.08448	1.16867e-09	6.86038e-07
Cd200r4	9.84026	1.80045	0.485211	3.71067	0.000206715	0.0208716
Hcar2	21.3729	1.6514	0.404393	4.08364	4.43356e-05	0.00621733
Fcgr4	29.764	1.63528	0.308999	5.29217	1.20871e-07	4.06805e-05
Cd244a	10.7419	1.57601	0.443073	3.557	0.000375109	0.0330105
Prnp	206571	1.52184	0.0445912	34.1288	2.76024e-255	6.9674e-251
Pdcd1	21.9902	1.43952	0.376942	3.81893	0.00013403	0.0153498
Ly9	81.058	1.39984	0.23192	6.03589	1.58087e-09	9.06918e-07
Gm26714	11.2651	1.36337	0.396108	3.44191	0.000577612	0.0444515
Cd22	36.4342	1.35131	0.282307	4.78669	1.69552e-06	0.000392645
Cxcl10	122.787	1.31613	0.38304	3.436	0.000590365	0.0451575
Wdfy1	3073.53	1.29898	0.197404	6.58029	4.69538e-11	4.56138e-08
Ccl6	395.898	1.26072	0.16133	7.81452	5.51731e-15	1.26607e-11
Asb10	19.8248	1.22023	0.297789	4.09764	4.17378e-05	0.00595223
B430306N03Rik	11.0438	1.21292	0.314324	3.85883	0.000113931	0.0138262
Milr1	51.1178	1.16973	0.21079	5.54927	2.86872e-08	1.16811e-05
St14	81.3293	1.16069	0.203113	5.71451	1.10019e-08	5.34059e-06
Ifi209	41.2864	1.14618	0.3295	3.47853	0.000504173	0.0407895
Cd52	183.108	1.14487	0.186883	6.12612	9.00465e-10	5.54379e-07
Trpm1	14.6768	1.14227	0.310749	3.67587	0.00023704	0.0232816
Ifi207	32.0095	1.12428	0.330871	3.39793	0.000678966	0.0496767
Gm15156	12.5092	1.11722	0.311926	3.58169	0.000341379	0.0307753
Gm49227	141.034	1.04151	0.202942	5.13207	2.86579e-07	8.6117e-05
Fgr	17.9475	1.02693	0.288545	3.55899	0.000372286	0.0329728
A530041M06Rik	15.7681	0.964183	0.282366	3.41466	0.000638614	0.0474114
Cx3cr1	6234.12	0.944439	0.166407	5.67547	1.3831e-08	6.46524e-06
App	269499	0.935349	0.0639524	14.6257	1.92561e-48	1.62021e-44
Isg15	107.038	0.926559	0.218261	4.24518	2.18417e-05	0.00353415
Treml2	65.8819	0.918647	0.237167	3.87341	0.000107322	0.0131506
Bcl2a1b	31.8044	0.899367	0.213054	4.22131	2.42892e-05	0.00383192
Tyrobp	1986.94	0.865248	0.120118	7.20332	5.87618e-13	9.27041e-10
Trem2	1538.98	0.864912	0.101768	8.49885	1.91471e-17	5.37013e-14
Gfap	73349.3	0.848416	0.217393	3.90268	9.51345e-05	0.0119472
Slamf9	133.032	0.844638	0.175438	4.81446	1.47599e-06	0.000361717
Tlr2	208.312	0.83135	0.154251	5.38958	7.06214e-08	2.51074e-05
Gabra2	22861.3	0.831206	0.0891818	9.32036	1.15948e-20	4.87795e-17
Cd68	954.821	0.818756	0.107659	7.60508	2.84737e-14	5.98943e-11
Lyz2	1361.84	0.813698	0.15881	5.12371	2.99579e-07	8.89645e-05
H2-Oa	46.7554	0.813492	0.208176	3.90772	9.31725e-05	0.0118184
Mpeg1	5433.76	0.805735	0.113116	7.1231	1.0553e-12	1.56693e-09
C4b	7171.35	0.794448	0.174687	4.54783	5.42027e-06	0.00106061
Gpr84	90.7617	0.793766	0.172232	4.60869	4.05213e-06	0.00082487
Slc11a1	234.681	0.783871	0.115605	6.78057	1.19699e-11	1.43878e-08
Cd48	118.182	0.776282	0.140975	5.50652	3.65988e-08	1.44348e-05
Fcgr2b	494.374	0.760353	0.124935	6.08601	1.15761e-09	6.86038e-07
Cd180	465.036	0.754794	0.121716	6.20129	5.60006e-10	3.82045e-07
Slfn9	108.472	0.753655	0.221019	3.40991	0.000649847	0.0479633
Arl11	79.162	0.751836	0.193009	3.89534	9.80627e-05	0.0122539
AU020206	321.52	0.746398	0.109189	6.83583	8.15298e-12	1.02899e-08
Cxcl5	280.42	0.720675	0.205219	3.51174	0.000445189	0.0369654
Endou	160.03	0.701159	0.188905	3.7117	0.000205875	0.0208703
C3ar1	305.753	0.693961	0.127356	5.44898	5.06607e-08	1.90862e-05
Rps15a-ps4	29.7263	0.663596	0.194729	3.40779	0.000654903	0.0481955
Tlr1	84.4084	0.660577	0.172672	3.82562	0.000130443	0.0151735
Ly86	1751.66	0.652645	0.0939128	6.94948	3.66643e-12	4.87095e-09
Slfn8	165.632	0.647597	0.166418	3.89138	9.96755e-05	0.0123334
Tnfaip8l2	121.883	0.643404	0.115069	5.59147	2.25159e-08	9.7701e-06
Tmem273	57.9944	0.642179	0.187605	3.42304	0.000619241	0.0469395
Lag3	623.758	0.64139	0.0961277	6.67228	2.51865e-11	2.8898e-08
Ip6k3	66.5868	0.624708	0.182785	3.41771	0.000631499	0.047107
Itgb2	744.233	0.623811	0.0951196	6.55817	5.4471e-11	4.91056e-08
H2-Ob	89.2914	0.620485	0.165273	3.7543	0.000173825	0.0188039
Cd14	244.63	0.610238	0.113151	5.39314	6.92357e-08	2.49664e-05
Fcer1g	767.903	0.607947	0.0949775	6.40096	1.54406e-10	1.25727e-07
Cd84	548.988	0.607054	0.116203	5.22406	1.7504e-07	5.59287e-05
Tlr9	71.5465	0.604201	0.154533	3.90986	9.23503e-05	0.0117733
Kcne1l	434.944	0.60387	0.172793	3.49477	0.000474479	0.0386975
Trim30a	411.402	0.599905	0.16726	3.58666	0.000334943	0.0304123
Rtp4	292.02	0.58743	0.160413	3.66199	0.000250265	0.0243907
C1qa	4710.05	0.585426	0.0927938	6.3089	2.8103e-10	2.14962e-07
Naip2	192.751	0.58417	0.105209	5.55248	2.81647e-08	1.16811e-05
2410018L13Rik	74.4599	0.5804	0.140518	4.13044	3.62075e-05	0.00528295
Themis2	109.262	0.578355	0.137471	4.20711	2.58662e-05	0.00398118
Ctss	12760.3	0.578325	0.0875863	6.60292	4.03133e-11	4.23995e-08
Btk	159.512	0.577497	0.0979157	5.8979	3.68155e-09	1.93604e-06
Hvcn1	364.199	0.576738	0.0992276	5.81227	6.163e-09	3.17483e-06
Irf8	532.492	0.576142	0.103085	5.58901	2.28364e-08	9.7701e-06
Rprm	2692.99	0.575282	0.144409	3.98371	6.78468e-05	0.00906132
Cd300c2	438.477	0.575012	0.107791	5.33454	9.57897e-08	3.31222e-05
Samsn1	258.603	0.570052	0.0991623	5.74868	8.99442e-09	4.54074e-06
Csf3r	585.983	0.563981	0.110553	5.10145	3.37054e-07	9.89293e-05
Myo1f	336.422	0.560793	0.124955	4.48796	7.19097e-06	0.00137511
Capg	294.163	0.552949	0.128912	4.28934	1.79206e-05	0.00301568
Slc15a3	263.926	0.550884	0.114997	4.7904	1.66446e-06	0.000390423
Fcgr1	459.523	0.548277	0.0997167	5.49835	3.83363e-08	1.48875e-05
Psmb8	491.508	0.544698	0.119023	4.57642	4.73003e-06	0.000940121
Trim30d	307.477	0.539169	0.143597	3.75474	0.000173521	0.0188039
C1qb	5638.77	0.536126	0.0948583	5.65186	1.58718e-08	7.2843e-06
C1qc	4311.29	0.525815	0.0890044	5.90775	3.46822e-09	1.86265e-06
Tbxas1	288.772	0.525344	0.112505	4.6695	3.01931e-06	0.000640449
Ptprc	520.489	0.521682	0.0962815	5.4183	6.01681e-08	2.2011e-05
Runx1	139.61	0.515969	0.127076	4.06033	4.90039e-05	0.00683401
Cd53	1273.33	0.515205	0.0772917	6.66571	2.63382e-11	2.89056e-08
Ctsz	3947.73	0.500723	0.0762377	6.56792	5.10213e-11	4.76992e-08
ENSMUSG00000120309	63.3437	0.49667	0.145041	3.42433	0.000616307	0.0468579
Rac2	226.941	0.488301	0.133464	3.65867	0.000253524	0.024519
Cyba	671.672	0.487593	0.100298	4.86145	1.1653e-06	0.000297115
Ccr5	751.052	0.486738	0.077987	6.24127	4.34031e-10	3.2223e-07
Abi3	391.111	0.481333	0.0902937	5.33075	9.78098e-08	3.33637e-05
Fcgr3	1850.03	0.479294	0.0839532	5.70907	1.13598e-08	5.41027e-06
Lsp1	334.244	0.477667	0.10012	4.77096	1.83349e-06	0.000420735
S100a6	1027.69	0.47709	0.110319	4.32463	1.52789e-05	0.00262361
Tlr7	467.437	0.475911	0.0908187	5.24023	1.60375e-07	5.25738e-05
Spi1	339.564	0.469478	0.11714	4.00783	6.12799e-05	0.00836122
Aif1	705.194	0.462378	0.0972611	4.75398	1.99446e-06	0.000453551
Il10ra	503.213	0.461479	0.0769124	6.00006	1.97241e-09	1.10639e-06
Ctsd	17937.6	0.45865	0.0748375	6.12861	8.86509e-10	5.54379e-07
Dock2	531.106	0.454759	0.0882664	5.15212	2.57556e-07	7.83282e-05
Havcr2	494.824	0.454615	0.0928299	4.89729	9.71681e-07	0.000258181
Was	153.211	0.454149	0.125601	3.61581	0.000299414	0.027786
Hexb	17953.9	0.450845	0.0614611	7.33546	2.20968e-13	4.05752e-10
Cd86	354.217	0.445508	0.117304	3.79789	0.000145931	0.0165183
Klhl6	275.442	0.442473	0.123521	3.58218	0.000340742	0.0307753
Ldlr	2608.39	0.440476	0.088202	4.99395	5.9157e-07	0.000165916
Fcrls	3234.21	0.43723	0.0788166	5.54744	2.8988e-08	1.16811e-05
Lpxn	151.802	0.434301	0.102497	4.2372	2.26326e-05	0.00361576
Pld4	744.396	0.431808	0.0931977	4.63325	3.59976e-06	0.000738742
Ptpn6	526.464	0.427832	0.0965357	4.43185	9.3428e-06	0.00170892
Laptm5	3421.24	0.427012	0.0716719	5.95788	2.55537e-09	1.40223e-06
Gpr34	2732.2	0.421041	0.0834141	5.0476	4.47397e-07	0.00012689
Gvin-ps7	390.352	0.420941	0.112168	3.75276	0.000174901	0.0188039
Csf1r	8720.22	0.418132	0.0570205	7.33301	2.25043e-13	4.05752e-10
Vav1	437.951	0.417366	0.101936	4.09438	4.23304e-05	0.00600284
Osmr	904.043	0.417177	0.11053	3.77434	0.000160435	0.0177618
Gpr160	95.3616	0.41642	0.112033	3.71695	0.000201645	0.0206908
Siglech	2563.31	0.411967	0.0662413	6.21919	4.99729e-10	3.50393e-07
Unc93b1	954.49	0.405813	0.0720513	5.63228	1.77838e-08	8.01603e-06
Adgre1	587.327	0.405123	0.0780865	5.18812	2.12424e-07	6.70252e-05
Ncf1	768.08	0.403221	0.085472	4.71758	2.38661e-06	0.00052385
Tlr13	376.716	0.402095	0.087819	4.57868	4.67925e-06	0.00093741
Aldh1l2	680.537	0.401656	0.115051	3.49112	0.000481007	0.0390405
Hcls1	604.816	0.398259	0.0858763	4.63758	3.52509e-06	0.000729347
Csf2rb	142.108	0.39673	0.114323	3.47024	0.000519986	0.0415363
Selplg	2330.97	0.395584	0.0635621	6.22358	4.85941e-10	3.50393e-07
Olfml3	3095.3	0.395237	0.0764147	5.17227	2.31266e-07	7.20693e-05
Ikzf1	546.257	0.394756	0.0941099	4.19463	2.73313e-05	0.00418119
Ncf2	468.684	0.393721	0.0818194	4.81208	1.49369e-06	0.000362535
P2ry6	203.978	0.391153	0.102404	3.8197	0.000133615	0.0153498
Arhgap45	502.745	0.390974	0.0923256	4.23473	2.28828e-05	0.00363276
Slc14a1	3172.21	0.389832	0.113994	3.41977	0.000626749	0.047107
Irf5	350.994	0.38693	0.0803297	4.81678	1.45895e-06	0.000361048
Plek	2572.07	0.386682	0.0732805	5.27673	1.31506e-07	4.36774e-05
Gpr183	137.598	0.385559	0.111603	3.45473	0.00055084	0.0434509
Hpgds	874.042	0.380813	0.0813939	4.67864	2.88783e-06	0.000617751
Nckap1l	1310.1	0.377113	0.0674199	5.5935	2.22538e-08	9.7701e-06
Pycard	311.76	0.372374	0.10578	3.52026	0.000431122	0.0363959
Clec5a	333.526	0.369338	0.0893421	4.13398	3.56538e-05	0.00525219
Chil1	1304.93	0.367777	0.101049	3.6396	0.000273061	0.0260872
Gm45169	168.729	0.360756	0.0977615	3.69016	0.000224109	0.0221841
Lair1	1346.15	0.35538	0.0790725	4.49436	6.9779e-06	0.00134455
Stard4	4550.19	0.347408	0.053338	6.51333	7.35036e-11	6.18459e-08
Lgals9	985.162	0.343728	0.0971961	3.53644	0.00040556	0.0347874
Cd9	6589.77	0.338019	0.0801168	4.21907	2.45311e-05	0.00384605
Vsir	2711.89	0.337427	0.0622672	5.41902	5.99278e-08	2.2011e-05
Apbb1ip	820.58	0.336313	0.0613364	5.4831	4.17947e-08	1.59846e-05
Gm6877	172.531	0.334423	0.098034	3.41129	0.000646556	0.0478603
Gm8203	134.014	0.333703	0.0954985	3.49433	0.000475249	0.0386975
Inpp5d	1127.98	0.329927	0.0710033	4.64664	3.37386e-06	0.000703826
Dnase2a	546.705	0.325463	0.0912159	3.56805	0.00035965	0.0320788
Cd33	1080.65	0.324834	0.0732276	4.43596	9.1664e-06	0.00168889
Mvd	1419.7	0.323306	0.0667281	4.84513	1.26531e-06	0.00031939
Gusb	1871.67	0.320144	0.0657611	4.86829	1.12567e-06	0.000292931
Sash3	247.988	0.311184	0.083819	3.71257	0.000205165	0.0208703
Grn	6173.67	0.309427	0.048826	6.33735	2.33756e-10	1.8439e-07
Hk2	853.928	0.298007	0.0618618	4.8173	1.45511e-06	0.000361048
Lcp1	1471.53	0.29694	0.0637634	4.6569	3.21013e-06	0.00067525
Dock8	638.455	0.296393	0.07824	3.78825	0.000151709	0.0170198
B2m	11309.9	0.295345	0.085577	3.45122	0.000558055	0.0436942
Itgam	1032.37	0.28691	0.0697838	4.11141	3.93253e-05	0.00569262
Fdft1	12792.5	0.28374	0.0511572	5.54644	2.91541e-08	1.16811e-05
Msmo1	15409.5	0.282108	0.0539155	5.23242	1.67308e-07	5.41436e-05
Itgb5	5838.84	0.280004	0.072678	3.85267	0.000116835	0.0139771
Aqp4	27409.6	0.279699	0.0811198	3.44797	0.000564808	0.0440027
Gm3571	364.884	0.278531	0.066621	4.18083	2.90445e-05	0.00439007
Tnfrsf1b	461.292	0.278492	0.0812272	3.42856	0.000606803	0.0462747
Rgs14	8190.33	0.277546	0.0622367	4.45952	8.21423e-06	0.00153588
Tmem119	2236.14	0.277195	0.0707269	3.91923	8.8832e-05	0.0113822
Lpcat2	1337.29	0.27234	0.0636794	4.27673	1.89661e-05	0.00314961
Ggta1	813.982	0.260916	0.0757427	3.44477	0.000571546	0.0441192
Cebpa	1816.64	0.259863	0.0665821	3.9029	9.50453e-05	0.0119472
Slc39a11	2238.71	0.254593	0.0386909	6.58019	4.69836e-11	4.56138e-08
Hpgd	817.389	0.253189	0.0703492	3.59903	0.000319411	0.0291068
Rnh1	2698.36	0.249893	0.0650582	3.84106	0.000122502	0.0145174
Mfsd3	293.581	0.246903	0.0668681	3.69238	0.000222164	0.0221695
P2ry13	1728.97	0.24589	0.0614815	3.9994	6.35023e-05	0.00861788
B9d2	762.752	0.240168	0.0617174	3.89142	9.96601e-05	0.0123334
Lpl	7928.04	0.239793	0.0656224	3.65414	0.000258047	0.0247667
Insig1	9035.86	0.23699	0.0467314	5.07131	3.9508e-07	0.000113325
Ptgs1	1556.6	0.236598	0.0554789	4.26465	2.00213e-05	0.00328167
Lsm10	753.983	0.236326	0.0560956	4.21291	2.52097e-05	0.00392804
Slco2b1	1892.41	0.234376	0.0595005	3.93905	8.1805e-05	0.0105893
Hexa	6499.37	0.233528	0.0379958	6.14615	7.93869e-10	5.13816e-07
Man2b1	4719.98	0.23331	0.0574875	4.05845	4.93989e-05	0.00685124
Sqle	9001.59	0.231883	0.0488173	4.75002	2.03397e-06	0.000458406
Zeb2os	398.069	0.231689	0.0648097	3.57491	0.000350349	0.0313599
Mvk	1437.89	0.231574	0.0560141	4.13422	3.56163e-05	0.00525219
Pafah1b3	697.62	0.228247	0.0575484	3.96618	7.30335e-05	0.00960162
Hmgcs1	39366.2	0.225342	0.0525028	4.29199	1.77075e-05	0.00299982
Psmb10	2185.29	0.22151	0.0556936	3.9773	6.97011e-05	0.00925998
Angptl6	559.077	0.216502	0.0579681	3.73485	0.000187824	0.0195809
Pcdhb9	2227.18	0.209577	0.0576623	3.63456	0.000278461	0.0262273
Ino80b	1046.28	0.208806	0.0520848	4.00896	6.09858e-05	0.00836122
Lyplal1	630.126	0.20858	0.0557669	3.74021	0.000183867	0.0194593
Sh3bgrl3	7486.32	0.208427	0.0476306	4.3759	1.20934e-05	0.00210525
Mfsd9	960.964	0.202168	0.0432015	4.67964	2.87384e-06	0.000617751
Alg5	2111.95	0.201973	0.0471598	4.28273	1.84616e-05	0.00308614
Acat2	4442.08	0.200593	0.0407255	4.92548	8.41547e-07	0.000228412
Tmem159	1481.97	0.199258	0.0507679	3.92488	8.6774e-05	0.0111752
Srebf2	20254.1	0.198688	0.0414825	4.78968	1.67046e-06	0.000390423
Lrp1b	6716.78	0.196244	0.0553035	3.5485	0.000387434	0.0337228
Dhcr24	8642.42	0.195564	0.0531872	3.6769	0.000236083	0.0232782
Hebp1	5102.88	0.194059	0.043303	4.48141	7.41498e-06	0.00139678
Ogg1	577.196	0.193065	0.0535413	3.60592	0.000311052	0.0284477
Pclo	32195.1	0.188983	0.0530546	3.56205	0.000367975	0.0327057
Cyb561d2	852.857	0.187806	0.0502411	3.7381	0.000185416	0.0195011
Idh1	7463.21	0.183941	0.0375346	4.90056	9.55643e-07	0.000256621
Orai3	2452.82	0.183069	0.0402861	4.54421	5.51409e-06	0.00107067
Armc6	1945.25	0.177015	0.0509146	3.47669	0.000507639	0.0408083
Lgmn	10784.8	0.17667	0.036731	4.80984	1.51049e-06	0.000363122
Snca	40294.1	0.171727	0.0485681	3.53579	0.000406556	0.0347874
Dnttip1	2001.76	0.171196	0.0448554	3.81662	0.000135295	0.0153834
Pmvk	3288.22	0.170105	0.0451329	3.76898	0.000163918	0.0180682
Uchl1	45805.1	0.166138	0.0459008	3.6195	0.000295175	0.0274937
Dhcr7	3429.64	0.161401	0.0418548	3.85621	0.000115161	0.0139085
Bloc1s5	2275.63	0.146651	0.0431802	3.39626	0.000683123	0.0498364
Kmt2d	6381.76	0.145525	0.0410842	3.54212	0.000396931	0.0341957
Dhrs1	6777.7	0.143019	0.0383023	3.73395	0.000188501	0.0195809
Ten1	1623.32	0.138003	0.0380867	3.62338	0.00029078	0.0271847
Tmem50a	9182.12	0.126612	0.0296339	4.27253	1.93268e-05	0.00318854
Sgcb	8719.44	0.124141	0.0296899	4.18125	2.89917e-05	0.00439007
Comt	5530.6	0.121926	0.0330166	3.69286	0.000221747	0.0221695
Tuba1a	64693.1	0.118151	0.0280731	4.2087	2.56844e-05	0.00397745
Tkt	11223.3	0.102243	0.0270393	3.78128	0.000156023	0.0173495
Ykt6	9870.85	0.0946167	0.0278329	3.39946	0.000675189	0.0495439
Srsf2	13351.3	-0.118768	0.0342092	-3.47182	0.000516948	0.0414248
Abitram	2645.56	-0.125852	0.0364271	-3.45489	0.000550509	0.0434509
R3hdm2	16001.4	-0.127355	0.03629	-3.50937	0.000449177	0.0370527
Tubgcp4	3461.92	-0.135192	0.0359807	-3.75736	0.000171716	0.0187638
Supt20	3375.57	-0.135484	0.0393271	-3.44506	0.000570925	0.0441192
Spice1	1316.94	-0.137492	0.0401919	-3.4209	0.00062415	0.047107
Atxn7	3039.19	-0.14	0.0377119	-3.71235	0.000205343	0.0208703
Rfx5	2188.8	-0.140688	0.0352751	-3.98832	6.6544e-05	0.0089346
Krit1	5626.21	-0.141093	0.038813	-3.6352	0.000277762	0.0262273
Ric1	5482.71	-0.143643	0.0344854	-4.16532	3.10911e-05	0.0046438
Zkscan3	3029.58	-0.145893	0.0411518	-3.54524	0.000392254	0.0339085
Frmd5	3383.17	-0.146253	0.0412471	-3.54578	0.00039146	0.0339085
Zscan26	9917.74	-0.160086	0.0453637	-3.52895	0.00041721	0.0354586
Srrm4	4534.73	-0.163943	0.0452244	-3.62511	0.000288844	0.0271041
Carmil1	2464.66	-0.166576	0.04826	-3.45164	0.000557186	0.0436942
Tob1	4931	-0.166786	0.0444589	-3.75146	0.000175807	0.0188039
Crebzf	4650.99	-0.170491	0.0446223	-3.82076	0.000133043	0.0153498
Sst	13733.9	-0.185449	0.0521519	-3.55594	0.000376635	0.0330105
Hook1	5983.85	-0.188701	0.0488502	-3.86285	0.000112073	0.0136664
Camkk2	15403	-0.190742	0.0542247	-3.51763	0.00043542	0.0366362
Etv5	9150.62	-0.193408	0.0470511	-4.11058	3.94663e-05	0.00569262
Map4k2	3877.2	-0.19813	0.0518901	-3.81827	0.000134391	0.0153498
Ddx17	36032.1	-0.206396	0.043587	-4.73526	2.18775e-06	0.000488701
Zc3h11a	741.007	-0.216487	0.0609065	-3.55441	0.000378824	0.0330874
Wdr7	26251.8	-0.225161	0.0640362	-3.51615	0.000437856	0.0367188
Gabpb2	2595.95	-0.226139	0.0455022	-4.96986	6.70018e-07	0.000183833
Ccdc39	2005.77	-0.227426	0.0585208	-3.88625	0.000101805	0.0125354
Trim39	2466.73	-0.229988	0.0568407	-4.04618	5.20605e-05	0.00718094
Spry4	1537.63	-0.231417	0.0632917	-3.65635	0.000255829	0.0246474
Morc4	556.413	-0.237979	0.0539506	-4.41105	1.02873e-05	0.0018548
Khdc4	5090.82	-0.238431	0.0542843	-4.39225	1.12181e-05	0.00196645
Gng4	4258.18	-0.260244	0.0589223	-4.41674	1.002e-05	0.00181961
2900079G21Rik	491.883	-0.268902	0.074531	-3.60792	0.000308656	0.0283313
Tac1	1135.88	-0.271904	0.0686336	-3.96168	7.44254e-05	0.00973391
Pnisr	14756.4	-0.284099	0.079886	-3.5563	0.000376113	0.0330105
Arglu1	11474	-0.304749	0.0686153	-4.44142	8.93689e-06	0.00165871
Gm50107	796.326	-0.308819	0.0700672	-4.40747	1.04585e-05	0.0018723
H2bc6	920.505	-0.316015	0.088261	-3.58047	0.000342982	0.0308098
Gm43681	391.939	-0.318843	0.0912067	-3.49583	0.000472586	0.0386975
Ints6l	4717.88	-0.321171	0.0856426	-3.75013	0.000176744	0.0188243
Trib1	1298.96	-0.326491	0.0743295	-4.39248	1.12067e-05	0.00196645
Ttc39aos1	257.089	-0.333834	0.0950337	-3.5128	0.000443417	0.0369397
Crhbp	3422.96	-0.336232	0.0718174	-4.68175	2.84431e-06	0.000617751
Olfr316	273.11	-0.34089	0.093681	-3.63884	0.000273873	0.0260872
Alkal2	348.748	-0.34117	0.0862757	-3.95442	7.67206e-05	0.00998238
Gm17494	286.967	-0.343572	0.0935097	-3.67418	0.000238611	0.023345
Plekhn1	485.009	-0.357249	0.104522	-3.41794	0.000630981	0.047107
Gm12940	1333.56	-0.357899	0.0984446	-3.63554	0.000277402	0.0262273
Scn4b	3123.83	-0.362611	0.0834609	-4.34468	1.39479e-05	0.00241146
Gm42878	324.333	-0.374263	0.106525	-3.51339	0.00044242	0.0369397
Gm38077	255.677	-0.375529	0.109867	-3.41803	0.000630766	0.047107
Ier2	577.32	-0.382495	0.108987	-3.50956	0.000448851	0.0370527
Sult1a1	831.19	-0.417574	0.11166	-3.73969	0.000184248	0.0194593
Col23a1	1141.51	-0.424187	0.111784	-3.79471	0.000147816	0.0166571
Cfp	325.654	-0.439153	0.106252	-4.13311	3.57887e-05	0.00525219
Etnppl	3024.92	-0.44313	0.118971	-3.72469	0.000195555	0.0201478
6430511E19Rik	259.229	-0.444549	0.129207	-3.44059	0.000580448	0.044534
Arpp21	17154.3	-0.444638	0.0679792	-6.5408	6.11916e-11	5.3262e-08
Gm42664	238.7	-0.456653	0.132336	-3.45071	0.000559117	0.0436942
Nthl1	203.524	-0.474846	0.107848	-4.40294	1.06793e-05	0.00189836
Gm45250	254.487	-0.482938	0.129398	-3.73218	0.000189827	0.0196378
Gdpd3	51.3591	-0.494626	0.144745	-3.41722	0.000632647	0.047107
Rims4	6809.15	-0.511538	0.0639758	-7.9958	1.28735e-15	3.24954e-12
Gm48678	313.578	-0.511955	0.106547	-4.80499	1.54759e-06	0.000368531
Mir124a-1hg	6480.23	-0.513142	0.136764	-3.75202	0.000175412	0.0188039
ENSMUSG00000121184	444.031	-0.515351	0.119457	-4.31413	1.60235e-05	0.00273288
A330023F24Rik	2480.06	-0.516377	0.121507	-4.24976	2.13998e-05	0.003485
Gm47260	293.995	-0.517542	0.134983	-3.83413	0.00012601	0.0148051
Slc2a4rg-ps	332.569	-0.530473	0.14685	-3.61235	0.000303439	0.0280564
Gm42979	233.249	-0.539622	0.129141	-4.17856	2.9336e-05	0.00440774
Tbx18	222.943	-0.555251	0.161158	-3.44539	0.000570243	0.0441192
Slc39a2	351.542	-0.56439	0.141365	-3.99244	6.53975e-05	0.00882761
Gm49396	149.237	-0.57058	0.148427	-3.84418	0.000120955	0.0144016
Mirg	642.724	-0.573146	0.117086	-4.89506	9.82734e-07	0.000258398
Cox17	387.023	-0.576274	0.118482	-4.86382	1.15144e-06	0.000296577
C78859	991.129	-0.576717	0.154325	-3.73703	0.000186208	0.0195032
Gm45838	75.2096	-0.589583	0.156701	-3.76246	0.000168248	0.0184649
Gm49493	48.1175	-0.611122	0.158607	-3.85307	0.000116646	0.0139771
Itga10	184.056	-0.61229	0.167336	-3.65904	0.000253163	0.024519
Gm49405	65.7434	-0.714982	0.202791	-3.5257	0.000422361	0.0357759
Sphk1	123.609	-0.751421	0.216983	-3.46304	0.000534106	0.0423959
Cort	481.208	-0.77543	0.088913	-8.72122	2.75208e-18	9.92401e-15
Tspan11	75.7504	-0.783627	0.204392	-3.83395	0.000126103	0.0148051
Rbpjl	40.7862	-0.79224	0.156111	-5.07486	3.87787e-07	0.000112512
Gm44200	46.9701	-0.806476	0.197394	-4.08562	4.39598e-05	0.00619906
Ap3m1-ps	37.1765	-0.834347	0.196791	-4.23977	2.23746e-05	0.00359732
Gm49223	16.881	-0.870996	0.230051	-3.7861	0.000153031	0.0170921
Tmem254	4183.64	-0.970763	0.169469	-5.72828	1.01456e-08	5.02146e-06
Duxbl1	140.314	-0.980935	0.207321	-4.73148	2.2289e-06	0.000493525
Gm35501	15.4537	-1.03198	0.269683	-3.82662	0.000129912	0.0151735
Gm40761	18.5678	-1.10085	0.316634	-3.47673	0.000507577	0.0408083
Fst	157.516	-1.11268	0.15963	-6.97035	3.16151e-12	4.4335e-09
Plac9	331.831	-1.22161	0.237061	-5.15316	2.56139e-07	7.83282e-05
U2af1l4	7.99532	-1.46351	0.396473	-3.69133	0.000223082	0.0221695
Gm49975	11.367	-2.07489	0.522719	-3.96941	7.20512e-05	0.00952208
Gm10399	4.22643	-2.45825	0.696051	-3.53171	0.000412881	0.0352093
4931431B13Rik	4.18368	-2.80656	0.777511	-3.60968	0.000306576	0.028243
Gm14461	4.68721	-3.0331	0.738554	-4.1068	4.01173e-05	0.00575364
Tbx22	2.75838	-3.874	0.863686	-4.48543	7.2767e-06	0.00138104
1700016P03Rik	253.149	-0.564455	0.166295	-3.39431	0.000688021	0.050049
Prox2os	94.9519	-0.578067	0.170443	-3.39156	0.000694967	0.0504091
C130071C03Rik	8461.45	-0.125853	0.0371268	-3.38981	0.0006994	0.0504768
Dennd6b	2639.83	-0.296176	0.0873774	-3.38962	0.0006999	0.0504768
Ifit3b	771.738	0.653902	0.193143	3.38559	0.000710266	0.0510615
Edar	21.5526	-1.00561	0.297087	-3.3849	0.000712053	0.0510615
Csnk2a1-ps3	2050.65	0.341346	0.100943	3.38157	0.000720719	0.0515365
Theg	14.2025	1.24774	0.36923	3.37931	0.000726682	0.0518161
Gm43682	759.065	-0.220285	0.0652084	-3.37817	0.000729701	0.0518848
Gm28151	347.483	-0.39218	0.116161	-3.37616	0.000735053	0.0519973
0610030E20Rik	1953.54	-0.144167	0.042703	-3.37603	0.000735403	0.0519973
Cybrd1	631.2	0.401197	0.118927	3.37348	0.00074224	0.0523341
Tspan14	3147.02	0.117143	0.0347774	3.36837	0.000756139	0.0528975
Siglecf	106.2	0.394022	0.116996	3.36781	0.000757674	0.0528975
Ints13	2450.28	-0.161131	0.047864	-3.36644	0.000761448	0.0528975
Gm44433	10.3886	1.25097	0.371618	3.36629	0.000761872	0.0528975
Rbm5	11425.1	-0.176011	0.0522875	-3.36622	0.000762051	0.0528975
Dlx1as	3228.44	-0.185281	0.0550457	-3.36595	0.000762803	0.0528975
Kank4	536.837	-0.248501	0.0739618	-3.35985	0.000779846	0.0539312
Mak	229.039	-0.372802	0.111166	-3.35356	0.00079779	0.0550214
Gm49027	25.2775	-0.710134	0.212016	-3.34944	0.000809751	0.0556941
1700030C14Rik	34.9979	0.665178	0.199061	3.34157	0.000833049	0.0569869
Cd72	46.5053	0.728112	0.217895	3.34157	0.000833063	0.0569869
Klk8	1347.53	0.251558	0.0753932	3.33661	0.000848055	0.0578557
Bcl2a1a	36.591	0.823634	0.247043	3.33396	0.000856176	0.0582135
Atf5	2091.28	0.205743	0.0617216	3.3334	0.000857913	0.0582135
Pde1c	1402.47	-0.173238	0.0520154	-3.33051	0.000866883	0.0586645
Ttf1	1295.02	-0.1459	0.0438218	-3.32939	0.00087037	0.058743
Ncf4	73.5	0.579832	0.174341	3.32584	0.000881524	0.0593371
Samhd1	1888.76	-0.112865	0.0339685	-3.32263	0.000891737	0.0596593
Pik3ap1	517.954	0.284168	0.0855374	3.32215	0.000893258	0.0596593
Bcl2a1d	18.5298	1.22046	0.367376	3.32211	0.0008934	0.0596593
Clta	18909	0.0927554	0.0279487	3.31877	0.000904142	0.0599294
Arpc1b	1134.25	0.313707	0.0945278	3.31867	0.000904477	0.0599294
Psmb9	168.77	0.472394	0.142346	3.31864	0.000904567	0.0599294
Sfswap	5965.43	-0.185453	0.0560392	-3.30934	0.000935168	0.0617946
Ccp110	10002.2	-0.117305	0.03551	-3.30343	0.000955104	0.0629471
Rrp1b	910.215	-0.176467	0.0534388	-3.30223	0.0009592	0.0630524
Lat2	254.182	0.485431	0.147099	3.30002	0.000966767	0.0633793
P2ry10b	74.918	0.427116	0.129456	3.29932	0.000969195	0.0633793
Gm15880	7.01791	1.51743	0.460373	3.29608	0.000980433	0.063859
Tmem181b-ps	2925.78	-0.267172	0.0810655	-3.29575	0.00098159	0.063859
Phb	8509.66	0.105163	0.0319429	3.29221	0.000994045	0.064503
3100003L05Rik	18.2101	0.851199	0.258897	3.28779	0.00100976	0.0653417
Gm15834	43.9015	-0.682341	0.207655	-3.28593	0.00101647	0.0653417
Plekha6	6237.78	-0.182157	0.0554373	-3.28583	0.00101683	0.0653417
Mir8094	7.21883	-1.20251	0.366058	-3.28502	0.00101976	0.0653417
Fyb	425.121	0.345263	0.105104	3.28498	0.00101991	0.0653417
Col6a2	633.295	-0.422655	0.128717	-3.2836	0.00102489	0.0654944
Atp11b	8372.51	-0.176789	0.0538624	-3.28223	0.00102989	0.0656462
Ifit3	1270	0.710028	0.216371	3.28153	0.00103247	0.0656462
Nubp2	2058.72	0.145524	0.0443944	3.27797	0.00104557	0.0663122
Nxf1	6301.38	-0.17364	0.0529841	-3.27721	0.00104839	0.0663246
Rps6ka1	1448.86	0.176884	0.0541508	3.2665	0.00108885	0.0687118
Inka1	362.071	0.285867	0.0875697	3.26445	0.00109678	0.0690394
Pex1	1986.95	-0.110462	0.0338608	-3.26224	0.00110535	0.0694061
Gm49759	590.007	-0.400439	0.122777	-3.26151	0.00110822	0.0694139
Miat	18352.4	-0.545618	0.167525	-3.25695	0.00112618	0.070364
Ctsh	1529.11	0.309951	0.0954205	3.24827	0.0011611	0.0723665
Fcrl6	8.68391	-1.54716	0.476734	-3.24532	0.00117317	0.0729386
Nsun4	1430.55	0.12766	0.0393822	3.24157	0.00118872	0.073724
Hoga1	147.512	0.387985	0.119827	3.23788	0.0012042	0.0745011
Gm43322	26.8429	0.974726	0.30113	3.2369	0.00120836	0.0745758
4933421O10Rik	1122.97	-0.161167	0.0498042	-3.23601	0.00121212	0.0746251
A030001D20Rik	1970.6	-0.119341	0.0368999	-3.23419	0.00121987	0.0749197
Gm26575	21.6237	-0.89637	0.277332	-3.23212	0.00122877	0.0752305
Gamt	912.537	0.170415	0.052739	3.23129	0.00123234	0.0752305
Alox5ap	393.16	0.235432	0.0728803	3.23039	0.00123621	0.0752305
Gm43361	11.5449	-1.2153	0.376225	-3.23024	0.00123685	0.0752305
Dok3	326.178	-0.403363	0.124906	-3.22932	0.00124083	0.0752909
Mob3a	1106.47	0.153358	0.0475185	3.22732	0.00124954	0.0755226
Phf11d	85.4694	0.741536	0.229786	3.22707	0.00125063	0.0755226
Plekhg4	55.8616	-0.646075	0.200253	-3.22629	0.00125405	0.0755485
Nog	512.414	-0.237017	0.0735457	-3.22271	0.00126983	0.0762024
Abcc5	13610.4	-0.188855	0.0586059	-3.22246	0.00127095	0.0762024
Sned1	1518.66	-0.312679	0.0971028	-3.22008	0.00128154	0.0766555
Cyp4f41-ps	31.1993	0.619214	0.192463	3.21731	0.00129397	0.0770475
Ctsb	63752.7	0.0931497	0.0289531	3.21726	0.0012942	0.0770475
Tuba1b	29775.9	0.0969955	0.0301731	3.21464	0.00130609	0.0775728
Cmtm3	742.425	0.241091	0.0750404	3.21282	0.0013144	0.077883
Gm42772	14.3578	1.23638	0.38507	3.21078	0.00132373	0.078252
Itga2b	112.139	0.383519	0.119579	3.20724	0.00134016	0.0790361
Nts	1333.87	0.421077	0.131317	3.20657	0.00134326	0.0790361
Cmtm6	3867.24	0.149369	0.0466215	3.20386	0.001356	0.0796002
Grip2	1014.8	-0.19232	0.0601224	-3.19881	0.00137995	0.0806824
Rdh11	4059.44	0.104973	0.0328183	3.19863	0.00138082	0.0806824
Hapln2	1650.78	-0.244851	0.0765748	-3.19754	0.00138604	0.0808001
Fam81a	19281.2	-0.148279	0.0463912	-3.19627	0.00139217	0.0809703
Efcab12	334.556	-0.315548	0.0987895	-3.19414	0.00140247	0.0810503
Syne4	123.618	-0.57597	0.180325	-3.19406	0.00140286	0.0810503
Gm48035	8.48572	1.26474	0.395973	3.194	0.00140318	0.0810503
Sros1	57.7295	0.474345	0.148607	3.19194	0.00141323	0.0813413
Leprot	3696.63	0.107223	0.0336008	3.19109	0.00141738	0.0813413
Gm48872	2.22282	3.08113	0.965786	3.19029	0.00142131	0.0813413
Vamp1	14194.3	-0.112971	0.0354146	-3.18997	0.00142286	0.0813413
Mdm4	8327.23	-0.112863	0.0353847	-3.18959	0.00142472	0.0813413
Ube2l6	607.756	0.2793	0.0875818	3.18902	0.00142755	0.0813413
ENSMUSG00000120808	7.83316	-1.9898	0.624243	-3.18754	0.00143489	0.0815755
Cep89	1042.1	-0.165184	0.051859	-3.18525	0.0014463	0.0820392
H2az1	8725.65	0.122353	0.0384257	3.18415	0.00145177	0.0821652
Slc47a1	127.945	-1.35381	0.425378	-3.18261	0.00145953	0.0824195
Tgfbr1	4924.55	0.156695	0.0492499	3.18164	0.00146444	0.082512
S100a10	2167.93	0.266313	0.0837411	3.1802	0.00147174	0.0827389
Erg28	4162.12	0.12127	0.0381549	3.17835	0.00148115	0.0829345
Srrm1	11026.8	-0.159409	0.0501567	-3.17823	0.00148179	0.0829345
Bin2	701.153	0.299053	0.0941177	3.17743	0.00148586	0.0829779
Cdsn	58.1959	-0.527128	0.166022	-3.17504	0.00149814	0.083479
B530045E10Rik	28.4402	-0.766647	0.24172	-3.17163	0.00151587	0.0842812
Lgals3bp	2123.31	0.663067	0.20911	3.1709	0.00151966	0.084306
Paxbp1	3913.37	-0.186476	0.0588413	-3.16913	0.00152894	0.0846347
Dusp1	1835.31	-0.397632	0.125592	-3.16605	0.00154524	0.08535
Itgb3	306.857	0.285805	0.0903251	3.16418	0.00155521	0.0855475
Gm27177	22.1491	-2.33357	0.737514	-3.16411	0.00155559	0.0855475
Taf9b	5163.26	-0.106957	0.0338324	-3.16138	0.00157021	0.0861603
Tent5c	527.053	0.494172	0.15636	3.16047	0.00157513	0.0861603
Dtnbp1	4908.59	0.135445	0.0428605	3.16013	0.00157698	0.0861603
Lyzl4	32.0709	0.658744	0.208575	3.1583	0.0015869	0.0865154
Ddhd1	8824.57	-0.103753	0.0328585	-3.15758	0.00159084	0.086543
Oasl2	602.913	0.774182	0.24535	3.15541	0.00160271	0.0866331
Tbcc	1133.87	0.189778	0.0601502	3.15507	0.0016046	0.0866331
Rps6ka2	6322.31	-0.157505	0.0499257	-3.15479	0.00160614	0.0866331
Luc7l3	16987.3	-0.186187	0.0590174	-3.15477	0.00160622	0.0866331
Clk3	4837.12	-0.165047	0.0523295	-3.15399	0.00161054	0.0866805
Mapk6	4734.77	-0.152583	0.0483969	-3.15274	0.00161743	0.0868666
Gm3435	174.913	0.59341	0.188622	3.14603	0.00165503	0.0886971
Taf1a	1178.61	-0.143276	0.0455626	-3.14459	0.00166322	0.0888725
Tgfb1	408.847	0.303084	0.096406	3.14382	0.00166756	0.0888725
H2bu2	868.932	0.221605	0.0704941	3.14359	0.00166887	0.0888725
Ldhb-ps	78.771	-0.320713	0.10209	-3.14148	0.00168097	0.0893283
Radx	62.3814	-0.55854	0.177854	-3.14044	0.00168696	0.0894586
Foxl2os	30.8351	-0.728484	0.232318	-3.13572	0.00171435	0.0907205
Wnk4	270.105	-0.385187	0.122876	-3.13475	0.00172	0.0908288
Slc25a37	2300.25	-0.182531	0.0582999	-3.1309	0.00174272	0.0917624
Pcare	13.5726	-0.891017	0.284622	-3.13052	0.00174495	0.0917624
Pde5a	1484.19	-0.189552	0.0605625	-3.12986	0.00174889	0.0917787
Gm44243	66.9141	-0.535827	0.171266	-3.12863	0.00175621	0.0919714
Amotl2	1561.82	-0.177959	0.0569066	-3.12721	0.00176472	0.0922256
Cspp1	1962.79	-0.124205	0.0397447	-3.12509	0.00177753	0.0927033
Cfap57	150.92	-0.422411	0.135255	-3.12308	0.0017897	0.0931455
Hif1an	5270.15	-0.0948411	0.0303849	-3.12132	0.0018004	0.0935099
Il13ra2	31.1743	-1.31187	0.420634	-3.1188	0.00181591	0.0938613
Rtn4rl2	1447.35	0.220925	0.0708454	3.11842	0.00181827	0.0938613
2700052C19Rik	53.8726	-0.582162	0.186686	-3.11841	0.00181833	0.0938613
Nanos1	3749.22	-0.132471	0.042496	-3.11726	0.00182543	0.0940358
Pih1d1	2071.16	0.148686	0.0477153	3.11612	0.0018325	0.0942079
Npc2	8238.15	0.219881	0.0706445	3.1125	0.0018551	0.0950135
Gm20743	208.731	0.388296	0.124758	3.1124	0.0018557	0.0950135
Lad1	220.024	-0.309359	0.0994859	-3.10958	0.00187353	0.0957319
Mx1	32.0713	0.955427	0.307612	3.10595	0.00189669	0.0964161
Gvin3	28.6017	1.01661	0.327371	3.10538	0.00190034	0.0964161
Teddm2	318.886	-0.22196	0.0714827	-3.10508	0.00190228	0.0964161
Nox1	11.5806	-1.40146	0.451353	-3.10503	0.0019026	0.0964161
0610010K14Rik	57.322	-0.495768	0.159693	-3.1045	0.00190601	0.0964161
Serpinf2	106.627	0.865592	0.278986	3.10263	0.00191807	0.0968318
Gsdmd	201.843	0.343885	0.110878	3.10146	0.00192568	0.0968582
Onecut1	37.0955	-0.752052	0.24249	-3.10137	0.00192627	0.0968582
Gm13770	2.593	-2.12538	0.685961	-3.0984	0.00194567	0.0976394
Sebox	693.191	0.250839	0.0809756	3.09771	0.00195022	0.0976735
Smagp	111.319	0.295578	0.0954535	3.09656	0.0019578	0.0978591
Fasn	21142.6	0.164166	0.0530399	3.09513	0.00196724	0.0980515
Ifi203	480.285	-0.374353	0.120962	-3.09481	0.00196942	0.0980515
Hck	175.704	0.394157	0.127454	3.09254	0.0019845	0.0986077
Gm21781	763.348	-0.365247	0.118221	-3.08954	0.00200467	0.0992484
Cops6	9758.63	0.0803017	0.0259922	3.08945	0.00200526	0.0992484
Ptpn21	855.01	-0.175996	0.0570284	-3.08611	0.00202791	0.1
Gm6457	372.962	0.202195	0.0655192	3.08605	0.00202837	0.1
Tifab	343.179	0.290104	0.0940534	3.08446	0.0020392	0.100338
Ptgfr	130.01	-0.653381	0.212169	-3.07953	0.0020733	0.101817
Gm37862	4.15135	2.64151	0.858099	3.07833	0.00208164	0.102029
2610037D02Rik	154.373	-0.360872	0.117275	-3.07715	0.00208992	0.102236
Kcnq3	33136.6	-0.164734	0.0535474	-3.07641	0.00209509	0.102291
Trmt44	476.506	-0.166111	0.0540303	-3.07441	0.00210922	0.102781
Neurl3	147.288	0.342407	0.111406	3.0735	0.00211566	0.102897
Zmat5	1406.89	0.165578	0.0539035	3.07175	0.00212806	0.103301
Clpp	3306.33	0.147708	0.0481369	3.06849	0.00215141	0.104115
Maskbp3	19.6461	-0.798961	0.260395	-3.06826	0.00215307	0.104115
1300014J16Rik	78.1499	-0.473371	0.154368	-3.06651	0.00216573	0.104162
Ech1	4549.53	0.133736	0.0436188	3.06602	0.00216929	0.104162
Sp140	69.7522	0.50447	0.164608	3.06468	0.00217902	0.104162
Gm43843	584.698	-0.353726	0.115427	-3.06451	0.00218027	0.104162
Adcy7	387.547	0.254998	0.0832107	3.06448	0.00218046	0.104162
Dbndd1	978.31	0.158575	0.0517465	3.06446	0.00218063	0.104162
6430503K07Rik	22.0448	-0.766567	0.250173	-3.06415	0.00218293	0.104162
Ero1b	2495.88	-0.153823	0.0502325	-3.06222	0.00219705	0.104638
Parp14	517.107	0.344394	0.112566	3.0595	0.00221709	0.105393
2310002F09Rik	772.108	0.194209	0.0635326	3.05684	0.00223681	0.105947
Ppp1r42	72.2356	-0.414943	0.135744	-3.0568	0.00223714	0.105947
Gm44777	136.145	-0.346197	0.113387	-3.05324	0.00226388	0.10682
Nsdhl	3019.91	0.197008	0.0645248	3.05321	0.00226404	0.10682
Bicc1	892.63	-0.235488	0.0771902	-3.05075	0.00228268	0.107499
Deptor	2716.44	-0.270844	0.088841	-3.04863	0.00229884	0.107879
Efcab6	719.672	0.223216	0.0732281	3.04824	0.0023019	0.107879
Gm37211	6.3676	1.88517	0.618492	3.04802	0.00230358	0.107879
Nagk	3061.19	0.131608	0.0431916	3.04707	0.00231085	0.108019
Yipf1	3493.72	0.100942	0.0331398	3.04593	0.00231961	0.108164
Pnn	7296.35	-0.147681	0.0484912	-3.04551	0.00232283	0.108164
Farp2	916.739	-0.15623	0.0513072	-3.045	0.00232681	0.108164
Rnf149	2737.96	0.128896	0.0423466	3.04383	0.00233589	0.108387
Xylb	548.69	-0.209731	0.0689392	-3.04226	0.00234811	0.108754
6720464F23Rik	5.87228	1.53557	0.505424	3.03819	0.00238001	0.11003
Gm26971	2.7047	2.20624	0.726728	3.03586	0.00239853	0.110571
Eed	1725.98	-0.103838	0.0342065	-3.03561	0.00240047	0.110571
AI480526	1596.2	-0.463552	0.152789	-3.03394	0.00241385	0.110918
Ntpcr	1915.94	0.129733	0.0427657	3.03357	0.0024168	0.110918
Ank1	5629.32	-0.138139	0.0455659	-3.03163	0.00243238	0.111186
Gm44801	4.9271	1.7523	0.57802	3.03155	0.00243298	0.111186
1700109H08Rik	177.243	-0.376805	0.124309	-3.0312	0.00243586	0.111186
Dapp1	1057.75	0.21246	0.0701181	3.03003	0.00244533	0.111262
Egr1	12356.8	-0.424901	0.140236	-3.0299	0.00244634	0.111262
Ubr4	15525.8	0.144278	0.0476435	3.02829	0.00245944	0.111496
Saraf	28677.4	0.06794	0.0224359	3.02818	0.0024603	0.111496
Tmbim6	33689.1	0.0925849	0.0305869	3.02694	0.0024704	0.111753
Parpbp	60.3712	0.573899	0.189718	3.02501	0.00248623	0.112075
Ifi204	64.644	1.14057	0.377068	3.02484	0.00248768	0.112075
Zfp384	2947.11	-0.126729	0.0419058	-3.02415	0.00249335	0.112075
Phldb2	847.922	-0.321978	0.106477	-3.02391	0.00249528	0.112075
Hk3	139.353	0.355058	0.117465	3.02267	0.00250558	0.112274
Scpep1	1509.5	0.158963	0.0525968	3.0223	0.00250862	0.112274
Kcnk6	403.256	0.256355	0.0848585	3.02097	0.00251966	0.112568
4930456G14Rik	104.339	0.36023	0.119317	3.01911	0.00253517	0.113061
Gm21092	183.81	-0.318706	0.105589	-3.01835	0.00254152	0.113145
Nktr	9536.07	-0.163206	0.0541456	-3.01421	0.00257647	0.114352
Pea15a	79562.6	0.124126	0.0411821	3.01407	0.0025777	0.114352
Miip	736.493	-0.2534	0.0841153	-3.01253	0.00259081	0.114732
Spo11	21.3153	-1.12085	0.372286	-3.01071	0.00260636	0.115218
Arntl2	503.498	-0.238744	0.0793213	-3.00983	0.00261391	0.11535
Hsd17b7	3423.92	0.14003	0.0465391	3.00886	0.00262226	0.115517
Tlr6	92.1691	0.4321	0.143659	3.00781	0.00263141	0.115714
Gm34466	494.263	0.371368	0.123489	3.00729	0.00263591	0.115714
Pdlim4	491.092	0.321836	0.107086	3.00539	0.00265243	0.115915
Gria4	9958.66	-0.21036	0.0700017	-3.00507	0.00265521	0.115915
Gm16867	67.6837	-2.23032	0.742285	-3.00467	0.0026587	0.115915
Rbm33	6448.62	-0.125482	0.0417627	-3.00465	0.00265885	0.115915
Nudt4	17603.1	-0.149558	0.0497863	-3.00401	0.00266448	0.11596
Lst1	139.852	0.36375	0.121187	3.00156	0.00268599	0.116535
2310074N15Rik	44.292	0.472336	0.157369	3.00146	0.00268692	0.116535
Gm12576	70.8794	-0.544401	0.181457	-3.00016	0.00269834	0.116634
Gm37309	72.4081	-0.561977	0.187316	-3.00015	0.00269845	0.116634
Psme1	3524.6	0.150696	0.0502651	2.99803	0.00271735	0.116997
Shisa5	5396.73	0.115218	0.0384335	2.99785	0.00271893	0.116997
Cass4	59.2289	0.615804	0.205463	2.99715	0.00272515	0.116997
Cyb5r1	2641.58	0.145739	0.0486396	2.99631	0.00273272	0.116997
Fam241b	2073.65	0.124964	0.0417071	2.99622	0.00273347	0.116997
Clic1	1060.77	0.265043	0.0884781	2.99558	0.00273923	0.116997
ENSMUSG00000120950	104.699	-0.410148	0.136918	-2.99557	0.00273929	0.116997
Hmgcr	13216.6	0.1823	0.06091	2.99294	0.00276307	0.117626
Bst2	353.313	0.676227	0.225943	2.99291	0.00276333	0.117626
Ssh3	2218.78	-0.263025	0.087972	-2.98988	0.00279091	0.118415
Slc35e4	1904.99	0.127591	0.0426749	2.98984	0.00279125	0.118415
Lrp1	29477.4	0.164922	0.0551731	2.98918	0.00279731	0.118472
Gngt2	340.284	0.318228	0.106509	2.98781	0.00280988	0.118655
Far2	2315.81	-0.187031	0.0626008	-2.98768	0.00281102	0.118655
Il21r	147.507	0.328396	0.110033	2.98452	0.00284028	0.11969
Lrit2	1.85727	-3.48941	1.17017	-2.98197	0.00286401	0.120489
Sfmbt2	359.15	-0.291295	0.0978164	-2.97798	0.00290157	0.121866
Ccl9	355.597	0.33464	0.112422	2.97663	0.00291439	0.122201
Eif2ak2	1080.56	0.268063	0.0900792	2.97586	0.00292171	0.122305
Rgs10	2719.48	0.18993	0.0638626	2.97405	0.002939	0.122825
Gm47135	126.379	-0.43602	0.146691	-2.97237	0.00295507	0.123292
Son	34455.3	-0.0990564	0.0333327	-2.97175	0.0029611	0.1233
Mat2a	20004.7	-0.12029	0.0404833	-2.97134	0.00296503	0.1233
Phf11b	52.367	0.932971	0.314075	2.97054	0.00297278	0.123419
Adam8	203.661	-0.431183	0.145315	-2.96723	0.00300501	0.124095
Lrrn4cl	90.6067	-0.478873	0.161397	-2.96705	0.0030067	0.124095
Dusp10	688.353	-0.20076	0.0676642	-2.96701	0.0030071	0.124095
Card9	86.7923	0.471908	0.159068	2.96671	0.00301009	0.124095
Cgref1	1235.77	0.158722	0.0535075	2.96634	0.00301363	0.124095
Nol3	2106.96	0.159636	0.053851	2.9644	0.00303273	0.124627
Gm43864	11.6075	1.39293	0.469946	2.96402	0.00303644	0.124627
Gm42517	3455.81	0.118659	0.0400987	2.95918	0.00308461	0.126399
ENSMUSG00000121015	39.1424	-0.78035	0.263955	-2.95638	0.00311273	0.127062
Gm37673	3.1278	2.0584	0.696283	2.95628	0.00311379	0.127062
R3hdm1	17082.1	-0.15846	0.0536199	-2.95524	0.00312425	0.127062
Gm14866	25.3015	0.738948	0.250056	2.95512	0.00312542	0.127062
Gm42548	12.3097	0.962224	0.325618	2.95507	0.00312596	0.127062
Glycam1	42.4664	0.910378	0.308155	2.95429	0.00313391	0.127135
Prg4	285.954	-1.53474	0.519593	-2.95374	0.00313951	0.127135
Pde6b	17.5719	-0.855946	0.28984	-2.95317	0.00314528	0.127135
Gm45102	13.4928	0.931944	0.315601	2.95291	0.0031479	0.127135
Col5a1	808.641	-0.515471	0.174736	-2.95	0.00317772	0.127993
Sprtn	1865.5	-0.106337	0.0360481	-2.94985	0.0031793	0.127993
Cd300a	154.511	0.352416	0.11949	2.94933	0.00318465	0.128005
Eml6	3967.15	-0.126886	0.0430295	-2.94881	0.00319	0.128016
Dgcr8	3352.69	-0.111385	0.0377806	-2.94821	0.00319617	0.12806
Serpina3g	68.3443	0.639297	0.216933	2.94698	0.00320892	0.128367
Ifngr1	2018.5	0.142918	0.0485168	2.94574	0.00322185	0.12868
Alox12b	713.489	-0.317567	0.107938	-2.94212	0.0032597	0.129951
Mcpt4	4.58422	-2.28575	0.777194	-2.94103	0.0032712	0.129951
Usp28	2237.64	-0.135625	0.04612	-2.94071	0.00327465	0.129951
Gm37795	27.6712	-0.820333	0.278988	-2.94039	0.00327798	0.129951
Lgi4	5025.05	0.238506	0.0811202	2.94015	0.00328054	0.129951
Gm17383	545.672	0.190438	0.0647798	2.93977	0.00328456	0.129951
Igsf6	103.629	0.43426	0.147825	2.93768	0.00330683	0.130628
Snta1	2758.55	0.141183	0.04808	2.93641	0.00332034	0.130668
Tmem198b	665.876	0.218279	0.0743372	2.93634	0.00332115	0.130668
Hscb	503.451	0.214901	0.0731921	2.93613	0.00332339	0.130668
Cblb	3821.86	-0.196122	0.0668149	-2.93531	0.00333213	0.130808
Mcrip1	4091.77	0.125631	0.0428138	2.93436	0.00334232	0.131004
9930111J21Rik2	259.145	0.276323	0.0941931	2.93359	0.00335071	0.13113
Gm13375	741.081	0.17646	0.0601767	2.93237	0.00336381	0.131414
Pacrg	2345.99	0.146336	0.0499108	2.93195	0.00336839	0.131414
Cryba4	52.875	0.512185	0.174759	2.93081	0.00338081	0.131532
Ttll3	838.833	-0.230515	0.078655	-2.93072	0.00338182	0.131532
ENSMUSG00000120770	1.67567	4.23424	1.44538	2.9295	0.00339509	0.131844
Omd	120.687	-1.19309	0.407416	-2.92842	0.00340685	0.131907
Ccnq	1302.12	0.14013	0.0478522	2.9284	0.00340716	0.131907
Zfand2b	1271.08	0.181681	0.062053	2.92783	0.00341333	0.131944
Mpzl2	173.543	-1.0593	0.361933	-2.92677	0.00342498	0.132192
Rps10	128.067	-0.363512	0.12433	-2.92377	0.00345815	0.133246
Ovgp1	199.586	-0.372765	0.127536	-2.92282	0.0034688	0.133246
Sf3b5	1277.1	0.156769	0.0536393	2.92265	0.00347067	0.133246
Irf9	989.413	0.312108	0.106799	2.9224	0.00347341	0.133246
Vill	170.673	-0.521979	0.178878	-2.91807	0.00352205	0.134907
Gm9916	20.552	0.812593	0.278677	2.91589	0.00354671	0.135553
Jag1	1044.12	-0.235605	0.0808075	-2.91563	0.00354967	0.135553
Ankrd16	1579.6	-0.213409	0.0732854	-2.91203	0.00359092	0.136619
Epsti1	109.633	0.451316	0.154993	2.91184	0.00359303	0.136619
Vwa5a	2831.33	0.150396	0.0516543	2.91158	0.00359602	0.136619
Nfam1	363.28	0.242825	0.0834076	2.91131	0.00359921	0.136619
Zfp329	4277.71	-0.144979	0.0498259	-2.90971	0.0036177	0.137114
Get4	3187.59	0.110003	0.037829	2.90791	0.00363855	0.1375
Gm16142	2.67794	-2.87376	0.988263	-2.90789	0.00363879	0.1375
Rnpc3	1771.9	-0.242328	0.0833666	-2.90678	0.00365172	0.137783
Plpp2	328.317	0.259121	0.0891851	2.90543	0.00366753	0.138173
Eif3k	8135.64	0.121356	0.041782	2.9045	0.00367845	0.138378
Smco4	309.676	0.175655	0.0604914	2.90381	0.00368656	0.138476
Ctsl	14043.3	0.150013	0.0516909	2.90211	0.00370661	0.139023
Gpr65	27.6283	0.654314	0.225525	2.9013	0.00371621	0.139176
Naip5	136.3	0.451132	0.155543	2.90037	0.00372726	0.139383
2900052L18Rik	319.324	-0.315596	0.108904	-2.89792	0.0037565	0.139987
Tmem176a	1431.95	0.24495	0.0845305	2.89777	0.0037582	0.139987
Osbpl3	2026.16	-0.176423	0.0609051	-2.89668	0.00377129	0.139987
Tbp	2914.65	-0.0994286	0.0343255	-2.89664	0.00377179	0.139987
Gm16053	3.46771	-2.00388	0.691855	-2.89639	0.00377487	0.139987
Gm5577	327.866	-0.335091	0.115704	-2.8961	0.00377826	0.139987
Cdc7	1112.68	-0.203534	0.0703049	-2.89502	0.00379137	0.139987
Slc39a1	4265.97	0.130186	0.0449694	2.89499	0.00379165	0.139987
Gm17491	185.792	-0.323319	0.111687	-2.89486	0.00379332	0.139987
Gm42842	5.06802	1.90164	0.657236	2.89339	0.00381108	0.140437
Frs2	9670.62	0.141254	0.0488555	2.89126	0.00383695	0.140982
Sgsm1	7401.68	-0.162146	0.0560815	-2.89126	0.00383705	0.140982
Nudt15	558.543	-0.154365	0.0534655	-2.88719	0.00388701	0.142515
Dtx4	6626.06	0.108222	0.0374905	2.88666	0.00389354	0.142515
Pgam2	545.992	0.275723	0.095522	2.88649	0.00389571	0.142515
Tgm1	12.2233	1.44359	0.50024	2.8858	0.00390419	0.142619
Rtn4r	3946.29	0.166573	0.057746	2.88457	0.00391945	0.142969
Ttc14	9620.9	-0.247048	0.0856798	-2.88338	0.00393431	0.142997
Adamts10	1050.15	-0.28	0.0971119	-2.88327	0.00393564	0.142997
Lrrc3	794.339	0.153678	0.0533021	2.88315	0.00393721	0.142997
Lrrc18	68.2647	-0.494306	0.171569	-2.88109	0.00396308	0.14373
Crabp2	144.292	-1.10081	0.382313	-2.87933	0.00398515	0.144323
Dync1h1	47332.5	0.164941	0.0573406	2.87651	0.00402098	0.145254
Gm37928	335.441	-0.316991	0.110204	-2.8764	0.00402235	0.145254
Foxc1	544.232	-0.378186	0.131509	-2.87575	0.00403073	0.145272
Ap1s1	21546.8	0.140308	0.0488057	2.87483	0.00404241	0.145272
BB187690	125.502	-0.335455	0.116693	-2.87467	0.00404446	0.145272
Mrto4	2586.39	0.113115	0.0393574	2.87405	0.00405246	0.145272
Gm50403	8.93132	1.55252	0.540274	2.87358	0.00405843	0.145272
Tnfrsf18	4.23022	2.19715	0.764677	2.87331	0.00406198	0.145272
Nvl	5456.82	-0.150607	0.0524268	-2.87271	0.00406964	0.145272
2310040G07Rik	30.3733	-0.579441	0.201717	-2.87254	0.00407186	0.145272
Gm8000	1.67616	-2.76567	0.962945	-2.8721	0.00407755	0.145272
Gm38169	3.76556	1.53986	0.536185	2.87188	0.00408042	0.145272
Pik3r3	5736.31	-0.124604	0.0434018	-2.87095	0.00409244	0.145495
Tent5a	837.288	-0.265346	0.0925243	-2.86785	0.00413273	0.146721
Tmpo	4702.48	-0.114279	0.0398584	-2.86713	0.00414212	0.146847
Klf4	519.636	-0.29592	0.103278	-2.86529	0.00416624	0.147491
Firre	4021.64	-0.322904	0.112712	-2.86486	0.00417195	0.147491
Fermt3	287.26	0.317021	0.110679	2.86434	0.00417875	0.147524
Ctxn1	27058.1	0.111124	0.0388286	2.8619	0.00421111	0.148459
Mis18a	1023.03	0.156057	0.0545386	2.86141	0.0042176	0.148481
Cyth4	1750.87	0.198212	0.0693067	2.85992	0.00423749	0.148973
Trabd2b	404.999	-0.358366	0.125396	-2.85787	0.00426492	0.149666
Aoc2	244.385	-0.29854	0.104474	-2.85756	0.00426907	0.149666
H2-D1	4229.7	0.349358	0.122291	2.85677	0.00427974	0.149758
Clasrp	2743.68	-0.226741	0.0793806	-2.85638	0.00428498	0.149758
Mrgprf	48.833	-0.757711	0.2653	-2.85605	0.00428947	0.149758
Ces2g	20.809	-0.873497	0.306272	-2.85203	0.00434407	0.151454
Gm3226	67.9212	0.32083	0.112519	2.85135	0.00435338	0.15157
Lilra5	39.3007	0.567561	0.199102	2.85061	0.00436358	0.151716
Zfp39	1513.91	-0.133698	0.0469412	-2.84821	0.0043966	0.152516
Lgr6	417.244	-0.265707	0.0932974	-2.84796	0.00440001	0.152516
Unc5cl	28.2416	-0.683748	0.24014	-2.84729	0.00440934	0.152516
Saysd1	822.277	0.163863	0.0575527	2.84719	0.00441077	0.152516
Cd274	425.569	0.305647	0.107419	2.84538	0.00443578	0.153171
Pot1a	2269.01	-0.107878	0.0379807	-2.84033	0.00450676	0.155404
Pik3cg	449.016	0.269273	0.0948489	2.83897	0.00452596	0.155404
Rprml	3177.4	0.196393	0.0691861	2.83862	0.00453088	0.155404
Crhr1	801.999	-0.230502	0.0812127	-2.83825	0.00453618	0.155404
BC023105	17.969	0.886354	0.312298	2.83817	0.0045373	0.155404
Gm47130	6.77387	-1.21101	0.426688	-2.83816	0.00453739	0.155404
Helq	885.557	-0.155702	0.0548851	-2.83687	0.00455581	0.155824
Erp29	7703.58	0.102079	0.0360076	2.83493	0.00458361	0.156388
Susd3	127.122	0.390173	0.137634	2.83485	0.0045847	0.156388
Zbed6	2628.53	-0.183953	0.0649034	-2.83426	0.00459323	0.156436
Usp54	7642.56	-0.105301	0.0371576	-2.83389	0.00459851	0.156436
Sting1	427.681	0.239707	0.0846154	2.8329	0.00461276	0.15671
Cmtm7	161.951	0.343846	0.121397	2.83242	0.00461975	0.156736
Zmym6	3046.64	-0.196711	0.0694993	-2.8304	0.00464901	0.157517
Daglb	3581.41	0.106847	0.0377591	2.82969	0.00465932	0.157655
Mapk9	27928.6	-0.0957341	0.0338401	-2.82902	0.00466914	0.157776
Tnni2	25.4216	0.700008	0.247539	2.82787	0.00468584	0.158122
Car10	7284.83	-0.206485	0.0730284	-2.82746	0.00469192	0.158122
Gm48582	6.70472	1.34075	0.474289	2.82685	0.00470082	0.158211
Meg3	86315.8	-0.428323	0.151607	-2.82522	0.00472474	0.158652
Akap8	6113.73	-0.171869	0.0608363	-2.82511	0.00472651	0.158652
Pwwp2b	2601.18	0.134725	0.047706	2.82407	0.00474173	0.158952
Chmp4b	18819.8	0.0644334	0.0228303	2.82228	0.00476833	0.159631
Acp7	173.234	0.389031	0.137869	2.82175	0.00477618	0.159683
Cela1	223.353	0.349211	0.123818	2.82037	0.0047969	0.160163
H2-DMb1	169.389	0.504893	0.179065	2.81961	0.00480826	0.160225
Gm47694	391.195	-0.294371	0.104409	-2.81939	0.00481144	0.160225
Vstm2l	2510.59	0.208933	0.0741448	2.8179	0.00483383	0.160758
Nipsnap3b	1905.6	0.139655	0.0495781	2.81687	0.00484947	0.161066
Usp6nl	3010.94	-0.150714	0.0535153	-2.81629	0.00485818	0.161143
Sil1	1518.31	0.172435	0.0612776	2.814	0.00489288	0.162081
Arhgap30	475.483	0.26416	0.0939319	2.81225	0.00491959	0.162577
Ntmt1	1875.38	0.12332	0.0438521	2.81218	0.00492072	0.162577
Tsen34	4293.34	0.130047	0.0462559	2.81147	0.0049315	0.16272
Gm47508	30.3037	0.571201	0.203385	2.80848	0.00497765	0.16394
Gm14387	71.7755	-0.393104	0.140002	-2.80785	0.00498737	0.16394
Ift80	4355.22	-0.0955911	0.0340447	-2.80781	0.00498796	0.16394
Galk2	2623.97	0.106185	0.0378536	2.80515	0.00502932	0.165085
H2-Q1	81.9752	-1.54665	0.551581	-2.80404	0.00504669	0.165387
Fahd1	2154.83	0.117508	0.0419113	2.80372	0.00505162	0.165387
Irf7	270.705	0.753682	0.269007	2.80172	0.00508317	0.166034
Gm15749	2.4553	-2.24114	0.799943	-2.80163	0.00508454	0.166034
Trim12c	590.901	0.277103	0.0989589	2.80019	0.00510733	0.166172
Rab7b	152.363	0.358569	0.128065	2.79989	0.00511194	0.166172
Gucy2g	552.464	-0.239949	0.0857006	-2.79986	0.00511254	0.166172
Naip6	81.9969	0.527802	0.188565	2.79905	0.00512538	0.166172
Cptp	1830.41	0.123043	0.0439615	2.79888	0.00512798	0.166172
Gm33699	61.2856	0.422628	0.151022	2.79845	0.00513485	0.166172
Padi2	4449.94	0.207024	0.0739782	2.79845	0.00513488	0.166172
Tgm6	9.21911	-1.12827	0.403259	-2.79789	0.00514378	0.166248
Usp18	150.757	0.78735	0.281478	2.79719	0.00515484	0.166392
Oasl1	24.9495	0.824693	0.295173	2.79393	0.00520717	0.167779
Ccl27b	10.5992	1.4702	0.526258	2.79369	0.00521111	0.167779
Spint1	232.788	0.373143	0.133664	2.79166	0.00524392	0.168621
Akap8l	6914.16	-0.220261	0.0789282	-2.79065	0.00526024	0.16893
Fubp1	9974.55	-0.146828	0.0526391	-2.78933	0.00528177	0.169406
Il4i1	56.0478	0.433291	0.155406	2.78812	0.0053015	0.169823
Adam3	13.2214	0.980634	0.3522	2.78431	0.0053641	0.171611
Ptafr	171.817	0.302401	0.108638	2.78357	0.00537649	0.171642
Bmyc	3155.38	0.131677	0.0473128	2.78313	0.0053838	0.171642
Dusp6	6116.78	-0.196224	0.0705074	-2.78302	0.00538548	0.171642
Gfra2	3807.69	-0.221565	0.0796641	-2.78124	0.00541513	0.172369
Cd81	29840.2	0.112293	0.0404086	2.77893	0.0054538	0.173381
Pabpn1	2131.88	-0.244045	0.0878652	-2.77749	0.00547798	0.173931
Mdn1	5038.39	0.133239	0.0479781	2.77707	0.00548511	0.173939
Wnt9a	752.581	-0.328272	0.118244	-2.77623	0.00549928	0.174169
Gm49769	83.7541	0.471624	0.170025	2.77384	0.00553982	0.174999
Pcsk1	5224.27	-0.293299	0.10575	-2.7735	0.00554572	0.174999
Gm42457	17.7979	-1.12551	0.405814	-2.77347	0.00554627	0.174999
Gm26756	15.2275	-0.945277	0.340986	-2.77219	0.00556813	0.175397
Mndal	466.593	-0.30557	0.110257	-2.77143	0.00558114	0.175397
Gbp3	760.581	0.484296	0.174749	2.77139	0.00558178	0.175397
Exosc5	992.652	0.146944	0.0530272	2.7711	0.00558668	0.175397
Gm3756	834.232	0.151015	0.0545078	2.77052	0.00559668	0.175464
Plekhh2	959.719	-0.174001	0.0628167	-2.76998	0.005606	0.175464
ENSMUSG00000120153	52.8839	-0.521873	0.188418	-2.76976	0.00560968	0.175464
Aprt	1697.61	0.156752	0.0566021	2.76936	0.00561665	0.175465
Vps54	4386.66	-0.106231	0.0383802	-2.76786	0.00564252	0.176055
Gm43375	18.9763	-0.871606	0.31509	-2.76622	0.0056711	0.176728
Smim18	653.322	0.244026	0.0883409	2.76233	0.00573909	0.178626
Cdin1	966.68	-0.137638	0.0498773	-2.75954	0.0057883	0.179936
Kcnab3	2847.79	-0.172909	0.0626687	-2.7591	0.00579609	0.179957
Thoc2l	2884.8	-0.130593	0.0473544	-2.75778	0.0058196	0.180465
Lcp2	372.889	0.21738	0.0788622	2.75645	0.00584323	0.180975
Emid1	309.238	0.330576	0.11997	2.75549	0.00586038	0.181052
Paqr6	740.477	0.278056	0.100919	2.75523	0.00586501	0.181052
Fhip1a	699.667	-0.328264	0.119147	-2.75511	0.00586723	0.181052
Enkur	361.132	-0.251837	0.0914886	-2.75266	0.00591133	0.18219
Lypd6b	927.582	0.177678	0.0645592	2.75217	0.00592017	0.18224
Liph	95.7708	0.332719	0.120946	2.75097	0.00594193	0.182389
Cradd	610.579	0.141971	0.0516094	2.75088	0.00594346	0.182389
Srsf1	23281.1	-0.106824	0.038835	-2.75071	0.0059467	0.182389
Tnrc6a	7973.31	-0.0898167	0.0326724	-2.74901	0.00597763	0.182777
Trim14	26.8213	0.669098	0.243408	2.74888	0.00597999	0.182777
Rhob	31850.2	0.107503	0.0391087	2.74882	0.00598104	0.182777
Morn4	6779.73	0.0851969	0.0310177	2.74672	0.00601939	0.183724
Clu	98157.2	0.175788	0.0640142	2.74607	0.0060314	0.183724
Lamp5	5144.74	-0.248312	0.0904289	-2.74593	0.00603388	0.183724
Grk4	299.218	-0.174197	0.0634687	-2.74462	0.00605809	0.184239
Gm37524	5.8235	1.8572	0.676855	2.74387	0.00607199	0.184352
Axin2	2407.38	-0.0998551	0.0363977	-2.74344	0.00607983	0.184352
Ugt1a7c	47.4255	0.508653	0.185421	2.74323	0.00608373	0.184352
Ndufaf8	786.581	0.192442	0.0701796	2.74213	0.00610415	0.184533
Mdfic2	71.5938	-1.58658	0.578625	-2.74199	0.00610685	0.184533
Rab32	406.273	0.234188	0.085427	2.74138	0.00611809	0.184533
Mcub	402.698	0.222387	0.0811354	2.74093	0.00612653	0.184533
Cyp51	9977.69	0.150808	0.0550271	2.74061	0.00613253	0.184533
Psmb6	8762.67	0.126586	0.0461897	2.74056	0.00613355	0.184533
Dut	2695.79	0.0918598	0.0335245	2.74008	0.00614248	0.184582
Pknox2	4776.55	-0.164144	0.0599354	-2.73869	0.0061685	0.184725
Pdss1	728.114	-0.187198	0.0683613	-2.73836	0.00617469	0.184725
Masp2	32.6486	-0.656641	0.2398	-2.73829	0.00617596	0.184725
Kirrel2	704.23	-0.242095	0.0884239	-2.73789	0.0061835	0.184725
Clk2	2736.04	-0.140078	0.0511633	-2.73787	0.00618383	0.184725
AU023762	153.659	-0.415357	0.151754	-2.73703	0.00619959	0.184954
Gm15903	11.2097	-0.980261	0.358193	-2.73669	0.00620617	0.184954
Adora3	94.5362	0.394962	0.144352	2.7361	0.00621723	0.185065
Gm37077	7.61772	1.38101	0.504911	2.73515	0.00623524	0.185232
Wdfy4	228.721	0.300221	0.109769	2.73503	0.00623752	0.185232
Pde4c	78.3323	-0.396836	0.145133	-2.73429	0.00625152	0.18543
Pamr1	1458.29	-0.211592	0.0774575	-2.73172	0.00630045	0.186662
Psmb1	13796.6	0.102542	0.0375571	2.73029	0.00632785	0.187254
Nrl	118.989	0.303428	0.111204	2.72858	0.00636083	0.188009
Chchd4	4564.85	0.0970191	0.0355658	2.72788	0.00637437	0.188113
Gm20661	28.7563	-0.783683	0.287348	-2.7273	0.00638555	0.188113
Arhgap26	10966.6	-0.171239	0.0627884	-2.72724	0.00638668	0.188113
Tubb2b	18671	0.196984	0.0722412	2.72676	0.006396	0.188168
Fmnl3	1081.81	0.188598	0.0691984	2.72546	0.00642114	0.188687
Frmd8	2203.7	0.137682	0.0505331	2.72459	0.0064381	0.188966
Gm47179	14.8563	0.868574	0.318943	2.72329	0.00646346	0.189451
Stat4	14.4067	-0.899837	0.33048	-2.72282	0.00647279	0.189451
Chst5	80.0904	0.405585	0.14897	2.7226	0.00647713	0.189451
Pip4p1	6301.82	0.0692574	0.025462	2.72002	0.00652772	0.190709
Pcdhgb5	494.925	0.228066	0.0838729	2.71919	0.00654426	0.190783
Cfap69	1526.73	-0.190485	0.0700644	-2.71872	0.00655357	0.190783
Hnrnpa3	16302.3	-0.116672	0.0429172	-2.71853	0.00655727	0.190783
Ttll4	2320.24	-0.107022	0.0393768	-2.7179	0.00656968	0.190783
1110051M20Rik	9266.68	0.0871401	0.032068	2.71735	0.00658071	0.190783
Casp3	1252.2	0.134796	0.0496073	2.71727	0.00658231	0.190783
Cdh1	179.859	-1.40879	0.518466	-2.71723	0.00658315	0.190783
Trim34a	303.947	0.355593	0.130887	2.71679	0.00659179	0.190814
Dapk1	14682.3	-0.13288	0.0489211	-2.71622	0.0066033	0.190928
ENSMUSG00000120623	30.2748	-0.687652	0.253224	-2.71559	0.00661584	0.191072
Nit2	980.725	0.147795	0.0544546	2.71411	0.00664551	0.19171
Irgm1	1503.89	0.235037	0.0866147	2.71359	0.00665586	0.191779
Gm13848	18.7835	-0.763491	0.281396	-2.71323	0.0066631	0.191779
Gm5431	26.5364	0.742418	0.273708	2.71245	0.00667888	0.192014
Mc4r	421.96	-0.284561	0.104972	-2.71083	0.00671145	0.192536
Zfp445	20305.9	-0.111112	0.0409898	-2.71072	0.00671375	0.192536
5730522E02Rik	344.911	-0.216779	0.0799799	-2.71041	0.00671992	0.192536
Wbp1l	4863.37	0.104481	0.0385586	2.70966	0.00673525	0.192756
ENSMUSG00000121036	6.74751	-1.24766	0.460801	-2.70759	0.00677736	0.193481
Hectd2	4614.4	-0.183127	0.0676409	-2.70734	0.00678244	0.193481
Gjd2	769.497	-0.165889	0.0612752	-2.70729	0.00678357	0.193481
Fmod	1077.85	-1.01835	0.376361	-2.70578	0.00681439	0.194141
Cd37	321.841	0.322927	0.119364	2.70539	0.00682241	0.19415
Parp8	3452.77	-0.117872	0.04358	-2.70473	0.00683589	0.194315
Prl	51.9173	-2.07233	0.766297	-2.70434	0.00684406	0.194328
Zfp809	1424.45	-0.105315	0.0389747	-2.70214	0.00688951	0.195399
Pip5k1b	4852.09	-0.16212	0.0600487	-2.6998	0.00693805	0.196555
Syngr2	668.216	0.241317	0.0894088	2.69903	0.00695426	0.196793
Smim10l2a	3242.34	0.129124	0.047852	2.6984	0.00696736	0.196882
Slc25a36	7148.64	-0.112432	0.0416738	-2.6979	0.0069779	0.196882
Rbm11	1246.9	0.160642	0.0595464	2.69776	0.00698079	0.196882
Macf1	40817.7	0.132681	0.0491956	2.69701	0.00699646	0.197103
Zfp612	5309.54	-0.134208	0.0497786	-2.6961	0.0070156	0.197422
Elk3	1182.41	0.201699	0.0748343	2.69527	0.00703313	0.197695
Ebpl	1764.79	0.140457	0.0521308	2.69432	0.00705329	0.198041
Mpv17l2	1210.2	0.142391	0.052871	2.69318	0.00707731	0.198446
Gm20405	15.1717	-0.647386	0.240405	-2.6929	0.00708341	0.198446
Gm42969	9.86657	1.25079	0.464844	2.69078	0.00712861	0.199343
Gm16099	34.8426	0.549705	0.204302	2.69065	0.00713125	0.199343
Zbp1	35.7831	0.934278	0.347329	2.6899	0.00714739	0.199573
Gm37677	17.1793	0.910422	0.338621	2.68861	0.00717495	0.200122
Nr2c2ap	1820.99	0.134054	0.0498951	2.68672	0.0072158	0.20103
Mlxip	2956.17	-0.128795	0.047951	-2.68598	0.00723184	0.20103
Gm26927	4.2044	2.15182	0.801134	2.68596	0.0072321	0.20103
Ttc39a	149.499	-0.316594	0.117885	-2.68563	0.00723937	0.20103
Traf3ip3	90.1438	0.363831	0.1356	2.68311	0.00729401	0.202325
Gm25129	27.3532	-0.592449	0.221058	-2.68007	0.0073607	0.20395
Rev1	3267.87	-0.105006	0.0392015	-2.67862	0.00739253	0.204608
Nmi	515.173	0.23621	0.0882248	2.67737	0.00742033	0.205114
Slc9a5	1163.86	-0.174576	0.065212	-2.67706	0.00742708	0.205114
Cxadr	2376.29	-0.164179	0.0613565	-2.67582	0.00745465	0.205451
Aldob	89.9605	-0.51875	0.193889	-2.6755	0.00746185	0.205451
Tardbp	24050.7	-0.121422	0.0453844	-2.67541	0.00746369	0.205451
Srrm2	31766.1	-0.138578	0.0518154	-2.67446	0.00748501	0.205813
Tmem8b	11822.3	0.114686	0.0429087	2.67278	0.0075226	0.206418
Mfsd1	4210.36	0.0747842	0.0279803	2.67275	0.00752334	0.206418
Fnbp1l	6142.38	-0.19106	0.0715077	-2.67188	0.00754274	0.206552
Eya3	3030.78	-0.107547	0.0402568	-2.67154	0.00755046	0.206552
Mettl26	1918.77	0.119674	0.0448054	2.67098	0.00756299	0.206552
0610012G03Rik	2336.29	0.109936	0.0411627	2.67076	0.00756798	0.206552
Stc2	463.764	-0.225709	0.0845198	-2.67049	0.00757407	0.206552
Gm22027	5.82282	-1.23406	0.462166	-2.67017	0.00758118	0.206552
Cebpd	538.438	0.2727	0.102147	2.66968	0.0075924	0.206552
1700034H15Rik	221.949	-0.206887	0.0775065	-2.66928	0.00760133	0.206552
Serpinb6c	18.1595	-0.969801	0.363344	-2.6691	0.00760542	0.206552
Rab4b	69.0754	-0.337569	0.126483	-2.6689	0.00761009	0.206552
Cndp2	6281.84	0.102281	0.0383474	2.66723	0.007648	0.207359
Slc6a20a	1840.29	-0.70941	0.266065	-2.66631	0.00766894	0.207703
Gm6133	33.7191	0.531729	0.199464	2.6658	0.00768062	0.207797
Svop	17052.8	0.137325	0.0516027	2.66119	0.00778646	0.21025
Stard5	1654.86	-0.133299	0.0500912	-2.66113	0.00778796	0.21025
Chka	5168.32	-0.116227	0.043694	-2.66002	0.00781357	0.210716
Gm49731	14.4868	-0.761489	0.286347	-2.65932	0.00782975	0.210927
Gm11175	157.8	0.32831	0.123485	2.6587	0.00784428	0.211093
Arhgap22	400.926	0.2066	0.0777505	2.65721	0.00787902	0.211682
Metap1d	1972.54	-0.190158	0.0715791	-2.65662	0.00789289	0.211682
Tgfbr3l	107.417	-0.458218	0.172492	-2.65646	0.00789651	0.211682
Ankrd34b	3290.56	-0.16521	0.0622054	-2.65588	0.00791009	0.211682
Eml5	7096.06	-0.139138	0.0523926	-2.65568	0.00791489	0.211682
Tnfrsf1a	1337.35	0.237449	0.089414	2.65561	0.00791647	0.211682
Sat2	1387.7	0.137471	0.0518422	2.65172	0.00800834	0.213912
A530021J07Rik	7.24736	-1.10206	0.415719	-2.65096	0.00802628	0.214164
Irs1	2561.75	-0.129738	0.0489579	-2.64999	0.00804941	0.2145
Rasal3	248.809	0.368695	0.139152	2.64958	0.00805914	0.2145
Palmd	3155.03	-0.128414	0.0484746	-2.6491	0.00807053	0.2145
Gm49083	3.68111	-1.75225	0.661475	-2.64901	0.00807287	0.2145
Id3	2166.58	0.227574	0.0859316	2.64832	0.0080894	0.214714
Cerk	7130.73	-0.0890971	0.0336817	-2.64527	0.00816263	0.215992
Hdx	942.839	-0.207351	0.0783909	-2.64509	0.00816685	0.215992
ENSMUSG00000121082	279.568	0.221507	0.083757	2.64464	0.00817784	0.215992
Col26a1	177.129	-0.378819	0.143246	-2.64453	0.00818042	0.215992
Zranb2	22125.9	-0.117147	0.0443027	-2.64424	0.00818745	0.215992
Lama3	528.03	-0.194002	0.0733694	-2.64418	0.00818889	0.215992
Gm37186	8.00091	1.25085	0.473212	2.64331	0.00821004	0.216323
Cstf2	11003.7	-0.119624	0.0452762	-2.6421	0.00823937	0.21687
Gm45464	48.3643	-0.506839	0.191903	-2.64112	0.00826333	0.217141
C1ql1	584.537	0.170385	0.0645159	2.64097	0.00826687	0.217141
Slc7a4	5202.36	0.194423	0.0736282	2.6406	0.00827588	0.217151
Polr2e	4363.48	0.119053	0.0450965	2.63996	0.0082916	0.217338
Pam	24875.3	-0.113291	0.0429395	-2.63838	0.00833039	0.218111
Gpx1	4501.79	0.191125	0.0724587	2.63771	0.00834671	0.218111
Mgl2	26.59	-0.831822	0.315377	-2.63755	0.00835079	0.218111
Prpf38b	5336.91	-0.160596	0.0608928	-2.63735	0.00835565	0.218111
Gm6548	339.287	0.314855	0.119468	2.63547	0.00840198	0.219094
Gm45360	2.09167	-2.35134	0.892359	-2.63497	0.00841457	0.219144
ENSMUSG00000120680	23.8344	0.681804	0.258779	2.6347	0.00842127	0.219144
Sf3b1	31179.8	-0.115933	0.0440125	-2.6341	0.00843603	0.219302
Arl2	2844.17	0.104545	0.0397099	2.63272	0.00847046	0.219813
Szrd1	4710.91	0.142523	0.0541399	2.6325	0.0084758	0.219813
Slc9a2	2900.42	-0.141507	0.0537586	-2.63226	0.00848183	0.219813
Septin2	103.908	-0.328609	0.124881	-2.63139	0.00850368	0.220154
Rpl30-ps10	320.915	0.838622	0.31887	2.62998	0.00853896	0.220629
Pclaf	28.2244	0.698635	0.265645	2.62996	0.00853952	0.220629
Srsf7	12879.3	-0.123723	0.0470501	-2.62961	0.00854835	0.220631
Ifit2	1726.16	0.151867	0.0577863	2.62807	0.008587	0.221133
Fance	908.677	0.151446	0.057632	2.62782	0.00859349	0.221133
Aldh3b1	425.332	0.249425	0.0949179	2.62779	0.00859408	0.221133
Csnk2a1	13504.1	-0.0978475	0.0372454	-2.6271	0.00861161	0.22124
Slc25a20	1590.33	0.137665	0.0524109	2.62665	0.00862307	0.22124
Sp110	131.292	0.381853	0.14538	2.62659	0.00862452	0.22124
Gm42907	3.64711	1.90947	0.727185	2.62584	0.00864365	0.221506
Snrnp70	13987.4	-0.197754	0.0753369	-2.62493	0.00866664	0.22166
Dipk1b	1807.39	0.137479	0.0523757	2.62487	0.00866827	0.22166
Rims1	28580	0.15526	0.0591598	2.62441	0.00867987	0.22166
Il1rap	8058.31	-0.116169	0.0442812	-2.62345	0.00870448	0.22166
Gm48958	2.93019	2.48832	0.94851	2.62339	0.00870583	0.22166
1810020O05Rik	135.724	-0.330416	0.125951	-2.62337	0.00870647	0.22166
Arhgap9	85.6506	0.400418	0.152648	2.62314	0.00871228	0.22166
Slc26a7	151.53	-1.10772	0.422337	-2.62284	0.00871992	0.22166
C030005K06Rik	181.26	-0.324589	0.123804	-2.62179	0.00874688	0.222121
ENSMUSG00000120451	219.08	-0.343706	0.131148	-2.62074	0.00877386	0.222583
Gm26621	40.4987	-0.576164	0.219881	-2.62035	0.00878392	0.222614
Cyp2f2	14.9754	-1.51577	0.578602	-2.61972	0.00880032	0.222806
Cd151	1944.43	0.186597	0.0712604	2.61852	0.00883122	0.223364
Ulbp1	26.256	0.599639	0.229035	2.61812	0.00884166	0.223405
Ppil6	335.221	-0.232378	0.0888326	-2.61591	0.00889901	0.224077
Gm43847	2.63667	2.43839	0.932284	2.6155	0.00890957	0.224077
Gm6781	64.0454	0.351319	0.13434	2.61514	0.00891912	0.224077
Sdf2	6013.56	0.096629	0.036953	2.61491	0.00892499	0.224077
Gm45124	35.3012	-0.587384	0.224634	-2.61485	0.0089266	0.224077
Rassf6	67.5225	-0.472341	0.180646	-2.61474	0.00892961	0.224077
Sh3rf3	2908.64	-0.147333	0.0563477	-2.61471	0.00893043	0.224077
Pnpla3	162.693	-0.356502	0.136494	-2.61184	0.00900556	0.225738
Zc3hav1	1335.57	0.206656	0.0791394	2.61129	0.00902005	0.225877
Ascc1	1624.76	0.112042	0.0429178	2.61062	0.00903792	0.225992
5830416I19Rik	10.7781	-0.946704	0.362661	-2.61044	0.00904255	0.225992
ENSMUSG00000120896	27.4399	0.598266	0.229212	2.6101	0.00905154	0.225993
Fkbp1b	2822.84	0.110511	0.0423489	2.60953	0.00906663	0.226146
Prpf4b	10440.8	-0.121951	0.0467691	-2.60751	0.00912032	0.227261
Abcc3	226.788	0.311056	0.119352	2.60621	0.00915501	0.2279
Tspan32	20.7864	0.753015	0.289013	2.60547	0.00917486	0.228169
Gal	61.977	0.917909	0.352403	2.60472	0.00919504	0.228446
S100a13	1372.29	0.212607	0.0816362	2.60432	0.00920556	0.228483
Slc44a4	33.4203	0.51975	0.199798	2.60138	0.00928497	0.230227
Nat14	6720.69	0.107983	0.0415235	2.60053	0.00930797	0.23054
Msn	3985.19	0.199195	0.0766065	2.60024	0.00931587	0.23054
Celsr3	5147.14	-0.153642	0.0591042	-2.59951	0.00933565	0.230756
2010007H06Rik	98.4323	-0.338791	0.130342	-2.59925	0.00934285	0.230756
Gm49703	12.8623	-0.865923	0.333253	-2.5984	0.00936599	0.231101
Gm42445	2.67533	2.1437	0.825168	2.5979	0.00937965	0.231212
Rnf213	1453.03	0.372811	0.143567	2.59677	0.00941053	0.231601
Tnfrsf21	15008.2	-0.125295	0.0482573	-2.5964	0.00942066	0.231601
Far1	13040.6	-0.111944	0.0431166	-2.59632	0.00942294	0.231601
Tmem176b	3369.79	0.233986	0.0901427	2.59573	0.00943906	0.231711
Ifi27l2a	144.58	0.933288	0.359582	2.59548	0.0094458	0.231711
Adam1a	249.71	-0.301287	0.116163	-2.59365	0.00949643	0.232727
Tssc4	2240.32	0.120022	0.0462921	2.5927	0.00952252	0.232964
Fbxo6	1309.37	0.128877	0.0497129	2.59243	0.00952999	0.232964
Vipr1	1769.64	-0.166927	0.0643937	-2.59229	0.0095338	0.232964
Pxk	3193.09	-0.100807	0.0388984	-2.59154	0.00955469	0.233249
Sall4	41.9028	-0.541273	0.20895	-2.59044	0.00958524	0.233769
Bmp5	214.084	-0.46572	0.179888	-2.58894	0.00962711	0.234393
Alx3	28.8173	-0.681422	0.263213	-2.58886	0.00962943	0.234393
Sycp2	81.833	-0.358667	0.138578	-2.5882	0.00964794	0.234618
Gm36529	90.3353	0.330932	0.127921	2.587	0.00968169	0.235212
Ccdc82	3106.63	-0.111928	0.0432955	-2.58521	0.0097319	0.236205
2210016F16Rik	1220.05	0.131283	0.0507915	2.58474	0.00974524	0.236301
Esrrg	2655.3	-0.19461	0.0753225	-2.5837	0.00977481	0.236791
Ccdc88b	330.116	0.310696	0.120306	2.58254	0.00980758	0.237145
Apobec1	248.666	0.33419	0.129405	2.58252	0.00980823	0.237145
Gm37963	136.001	-0.408945	0.1584	-2.58172	0.0098309	0.237201
Slc41a3	357.41	0.178378	0.0690942	2.58166	0.0098327	0.237201
ENSMUSG00000120024	16.012	0.887897	0.343953	2.58145	0.00983875	0.237201
Fmo1	682.063	-0.197318	0.0764527	-2.58091	0.00985399	0.237342
4930593C16Rik	6.34358	1.04039	0.403193	2.58037	0.00986941	0.237487
Entpd2	469.637	0.2165	0.0839681	2.57836	0.00992702	0.238646
4933439C10Rik	959.288	-0.240611	0.0933328	-2.57799	0.00993773	0.238676
Kcnv1	7378.79	-0.145217	0.0563431	-2.57736	0.00995582	0.238883
Rnf182	5812.15	0.124187	0.0482143	2.57572	0.0100031	0.239789
Zfp326	3378.02	-0.119346	0.0463746	-2.57352	0.0100671	0.240897
Gm11638	17.0643	-0.606266	0.23559	-2.5734	0.0100704	0.240897
Arhgap20	11453.9	-0.167726	0.0651906	-2.57286	0.0100861	0.240897
ENSMUSG00000120036	83.0393	-0.319088	0.124023	-2.57282	0.0100875	0.240897
Lix1	8280.34	0.151837	0.059042	2.57169	0.0101204	0.241456
Rcbtb2	4468.19	0.0824708	0.0320801	2.57078	0.010147	0.241862
Cst3	105660	0.19985	0.0777769	2.56953	0.0101837	0.242507
Fdps	52.009	0.40282	0.156849	2.5682	0.0102227	0.243196
Frmd6	2892.22	-0.124792	0.0485971	-2.56789	0.0102319	0.243196
Lipm	71.1791	-0.593556	0.231196	-2.56733	0.0102484	0.243359
Klhl25	943.066	0.148633	0.0579073	2.56675	0.0102658	0.243543
Cyb5r3	8536.33	0.122475	0.0477287	2.56607	0.0102857	0.243786
Acin1	11384.9	-0.114117	0.0445339	-2.56247	0.0103931	0.246099
Far2os1	52.4452	0.570523	0.222716	2.56166	0.0104174	0.246372
ENSMUSG00000120175	567.582	0.163718	0.0639243	2.56112	0.0104335	0.246372
Thrb	6408.03	-0.160392	0.0626259	-2.56111	0.0104339	0.246372
Mir100hg	3482.11	-0.185911	0.0726125	-2.56032	0.0104575	0.246699
Osbpl1a	23218.4	-0.152638	0.0596641	-2.55828	0.0105191	0.24792
Vnn3	3.97884	1.98552	0.776532	2.55691	0.0105605	0.248551
Tmem39a	711.994	-0.151516	0.0592611	-2.55675	0.0105656	0.248551
Gm10443	665.789	0.245186	0.0959129	2.55634	0.010578	0.248612
Leng8	8513.75	-0.321437	0.125757	-2.55601	0.010588	0.248616
Ankrd10	3795.91	-0.143171	0.0560222	-2.55561	0.0106001	0.24867
Gm49322	30.6723	-0.570011	0.22311	-2.55484	0.0106235	0.248987
Gxylt2	316.956	-0.330186	0.129324	-2.55317	0.0106746	0.249953
Tmem141	1034.72	0.177781	0.0696505	2.55248	0.010696	0.25022
AI115009	371.618	0.200568	0.0785905	2.55206	0.0107088	0.250288
4930481B07Rik	65.8313	-0.360244	0.141194	-2.55142	0.0107285	0.250437
Gm715	344.741	0.18292	0.0716995	2.55121	0.010735	0.250437
Gm37517	5.56557	1.57382	0.61708	2.55044	0.0107587	0.250647
Intu	1513.74	-0.165888	0.0650513	-2.55011	0.010769	0.250647
Renbp	380.65	0.254169	0.0996761	2.54995	0.0107738	0.250647
Mphosph9	2332.13	-0.117295	0.0460069	-2.5495	0.0107877	0.250739
Ghr	1251.48	-0.127849	0.0501738	-2.54812	0.0108305	0.251502
Gsn	5682.56	0.180185	0.0707449	2.54697	0.0108662	0.252074
Gm15361	42.785	0.345125	0.135519	2.54669	0.0108751	0.252074
Ric8b	5106.77	-0.100868	0.0396407	-2.54457	0.0109413	0.253225
Reck	1213.19	-0.202348	0.0795251	-2.54446	0.0109448	0.253225
Masp1	1441.58	0.149312	0.0587166	2.54292	0.010993	0.254107
Idi1	3315.56	0.174094	0.0684783	2.54233	0.0110117	0.254307
Dact1	762.132	-0.210647	0.0828906	-2.54126	0.0110452	0.254848
Scamp2	1659.18	0.125061	0.0492303	2.54033	0.0110746	0.255293
Tyro3	11062.9	-0.128441	0.0505819	-2.53927	0.0111083	0.255682
Coch	763.853	-0.449774	0.177135	-2.53916	0.0111118	0.255682
Gm42611	21.2873	0.631034	0.248566	2.5387	0.0111265	0.255788
Gm5424	988.986	0.194227	0.0765228	2.53815	0.0111439	0.255809
Mettl15	797.679	0.145452	0.0573103	2.53797	0.0111499	0.255809
Gm13563	195.696	-0.307156	0.121054	-2.53735	0.0111697	0.255809
Il1rl1	47.1191	0.526461	0.207493	2.53724	0.011173	0.255809
Gm15494	35.0242	-0.497153	0.195955	-2.53708	0.0111781	0.255809
Gm43256	3.3582	1.99983	0.788585	2.53597	0.0112136	0.256363
Gm44759	10.3617	-0.799047	0.315149	-2.53545	0.0112302	0.256363
5430414B19Rik	76.823	-0.379294	0.149644	-2.53464	0.0112562	0.256363
P2ry12	5901.98	0.161117	0.0635716	2.53442	0.0112634	0.256363
Spata13	2095.69	-0.18871	0.0744727	-2.53394	0.0112788	0.256363
Ghsr	153.37	0.304397	0.120132	2.53386	0.0112815	0.256363
Sidt1	4735.52	-0.150729	0.0594866	-2.53384	0.0112822	0.256363
Nrd1	17342.2	-0.0726521	0.0286773	-2.53343	0.0112951	0.256363
Gm14719	25.9576	0.541475	0.213747	2.53325	0.0113009	0.256363
Piga	1383.33	-0.137901	0.0544384	-2.53316	0.0113039	0.256363
Scd3	468.426	-0.185308	0.0731671	-2.53267	0.0113197	0.256418
Bbof1	489.747	-0.198809	0.078512	-2.53221	0.0113347	0.256418
Gm12312	9.11164	-0.741817	0.292969	-2.53206	0.0113394	0.256418
Gm50169	16.773	-0.702115	0.277315	-2.53183	0.0113469	0.256418
S100a16	5186.72	0.215947	0.0853092	2.53134	0.0113627	0.256546
Gps1	8521.02	0.0614129	0.0242647	2.53095	0.0113753	0.2566
Sfpq	16760.7	-0.134088	0.0529958	-2.53016	0.011401	0.256746
9330136K24Rik	87.8209	-0.34331	0.13569	-2.5301	0.0114029	0.256746
Stk4	7736.83	-0.0866709	0.0342637	-2.52952	0.0114217	0.256746
Eif3m	8834.47	0.107287	0.0424141	2.5295	0.0114225	0.256746
Ppdpf	3139.74	0.118584	0.046887	2.52914	0.0114342	0.256781
Pdzd11	3791.42	0.110067	0.0435251	2.52882	0.0114448	0.256791
ENSMUSG00000120907	4.08752	1.87695	0.74239	2.52825	0.0114633	0.256978
Alx4	134.31	-0.548361	0.216939	-2.52772	0.0114806	0.257137
Dvl3	4173.26	-0.0963274	0.0381262	-2.52654	0.0115192	0.257772
Ifi27	4100.97	0.270321	0.107069	2.52473	0.0115788	0.25873
Gm3696	288.429	-0.233987	0.0926822	-2.52462	0.0115825	0.25873
Lratd2	3044.83	-0.218674	0.0866616	-2.52331	0.0116257	0.259251
Slc5a4a	3.36859	-1.71679	0.68038	-2.52329	0.0116263	0.259251
Gm43112	2.77133	2.71195	1.07582	2.52081	0.0117085	0.260569
Hlx	35.0996	0.475146	0.188523	2.52036	0.0117234	0.260569
Cpsf7	9049.61	-0.0930496	0.0369195	-2.52034	0.0117242	0.260569
Gm2a	7524.44	0.130074	0.0516111	2.52026	0.0117267	0.260569
Gm48961	11.2569	0.913909	0.362752	2.51938	0.0117563	0.260769
Cep135	1128.21	-0.136392	0.0541374	-2.51937	0.0117564	0.260769
Phf8	3359.4	-0.139099	0.0552261	-2.51872	0.0117783	0.260868
Zcchc3	1237.05	-0.148556	0.0589892	-2.51836	0.0117904	0.260868
Commd9	1632.7	0.117638	0.0467132	2.51831	0.0117919	0.260868
Avpi1	1098.48	0.150832	0.0599132	2.51751	0.0118188	0.261235
Wnt4	1333.06	-0.221286	0.0879371	-2.51641	0.0118556	0.26182
Ttc21b	1570.64	-0.142675	0.0567345	-2.51478	0.0119107	0.262807
Ctdspl	2736.59	-0.123735	0.0492093	-2.51446	0.0119216	0.262816
Gm4211	174.772	-0.334195	0.132985	-2.51303	0.0119698	0.263373
Ydjc	1096.39	0.131879	0.0524831	2.51279	0.0119781	0.263373
Zfp688	704.741	0.152425	0.0606596	2.51279	0.0119782	0.263373
Gm6030	34.9816	-0.593666	0.236343	-2.51188	0.0120091	0.263823
Gm42869	18.1755	0.688054	0.273987	2.51127	0.0120299	0.26405
Nt5c	2081.93	0.126849	0.0505378	2.50997	0.0120741	0.264592
Pkd2	6416.55	-0.0883981	0.0352193	-2.50993	0.0120755	0.264592
Tmem9	5623.66	0.101916	0.040612	2.5095	0.0120902	0.264685
Gm42788	8.59403	1.03602	0.413093	2.50797	0.0121428	0.265604
Gm37893	105.593	-0.366984	0.146367	-2.50728	0.0121663	0.265889
Tgfbr2	2510.49	0.209674	0.0836386	2.50691	0.0121792	0.265942
Fgfbp1	53.0726	-0.9735	0.388617	-2.50504	0.0122437	0.267078
Mtrr	1869.7	-0.109926	0.0438864	-2.50479	0.0122525	0.267078
Nudt18	3663.15	0.0795327	0.0317628	2.50396	0.0122813	0.267476
Gm14026	135.349	-0.258327	0.10324	-2.5022	0.0123423	0.26845
Cda	81.5933	0.408552	0.163286	2.50206	0.0123473	0.26845
Ccdc30	1277.06	-0.0976826	0.0390627	-2.50066	0.0123961	0.269279
Gm42856	6.89257	1.40094	0.560385	2.49996	0.0124208	0.269499
Akap17b	2329.89	-0.169524	0.067816	-2.49977	0.0124276	0.269499
Lrrc1	1051	-0.13583	0.0543456	-2.49938	0.0124412	0.269563
Heph	1310.5	-0.199313	0.0797747	-2.49845	0.0124739	0.27004
Gpr152	5.07161	-1.47926	0.592408	-2.49703	0.0125237	0.270885
Neu1	4759.8	0.0814919	0.0326537	2.49564	0.012573	0.271324
Gcnt4	887.512	-0.255066	0.102208	-2.49557	0.0125757	0.271324
ENSMUSG00000120913	25.6319	-0.800577	0.320802	-2.49555	0.0125762	0.271324
Gm29395	3.87692	1.54002	0.617385	2.49442	0.0126165	0.27196
Gm16271	4.73223	1.42552	0.571594	2.49394	0.0126333	0.271968
D7Ertd443e	639.986	-0.130693	0.0524093	-2.4937	0.0126418	0.271968
Ogfr	3909.91	0.0878295	0.0352274	2.49321	0.0126593	0.271968
Gm25136	10.5664	0.967623	0.388106	2.49319	0.01266	0.271968
Rps8-ps1	18.0036	0.523376	0.209984	2.49246	0.0126863	0.272302
H2-M3	243.866	0.263546	0.105792	2.49117	0.0127322	0.27284
Baiap2l2	121.194	0.323678	0.129935	2.49107	0.0127358	0.27284
Srsf6	12826.7	-0.116689	0.046847	-2.49085	0.0127438	0.27284
Gm49308	33.8899	0.522105	0.209675	2.49006	0.012772	0.273213
Gm10754	482.347	0.188075	0.0755481	2.48947	0.0127935	0.273441
Cd28	15.6419	0.809413	0.325217	2.48884	0.012816	0.273691
Sucnr1	4.36063	1.82022	0.73242	2.48521	0.0129474	0.276262
Abhd12	30878.2	0.0671681	0.0270467	2.48341	0.0130131	0.277297
Mtcp1	389.245	-0.233816	0.0941561	-2.48328	0.0130179	0.277297
Gm38085	10.36	1.17069	0.471616	2.48229	0.0130542	0.277769
2310039H08Rik	193.957	0.286537	0.115443	2.48207	0.013062	0.277769
Rab42	76.5489	0.403733	0.162697	2.48149	0.0130833	0.277783
H2-T24	246.029	0.266228	0.107289	2.48141	0.0130863	0.277783
Gcnt1	590.919	0.187875	0.0757208	2.48116	0.0130957	0.277783
Gsto2	93.729	0.285355	0.115038	2.48053	0.0131186	0.277809
A930004J17Rik	218.726	-0.288139	0.116183	-2.48005	0.0131363	0.277809
Acrbp	227.313	-0.30947	0.12479	-2.47993	0.0131409	0.277809
Tut4	3457.99	-0.0990323	0.0399336	-2.47993	0.013141	0.277809
Irf2bp2	4178.96	-0.116135	0.0468421	-2.47929	0.0131644	0.277977
Cpne5	2389.43	-0.166833	0.0673063	-2.47872	0.0131856	0.277977
Tmem37	77.9373	0.513719	0.207273	2.47847	0.0131948	0.277977
Cnr2	31.3825	0.626424	0.252779	2.47814	0.0132068	0.277977
Psma5	8506.95	0.107358	0.0433228	2.47809	0.0132087	0.277977
Pebp1	41849.2	0.0899017	0.0362811	2.47792	0.013215	0.277977
Pde7a	2857.92	-0.118202	0.0477154	-2.47724	0.0132402	0.278148
Kazn	5321.77	-0.0929427	0.0375206	-2.47711	0.0132451	0.278148
Bloc1s4	1124.44	0.105797	0.0427252	2.47623	0.0132778	0.278602
Ammecr1	346.025	-0.194884	0.0787647	-2.47425	0.0133515	0.279512
Tln1	4155.8	0.143706	0.0580805	2.47425	0.0133515	0.279512
Psmb5	6038.17	0.121005	0.0489072	2.47418	0.0133544	0.279512
Foxc2	63.856	-0.916093	0.370318	-2.4738	0.0133683	0.279571
Tnfrsf11b	124.666	-0.397222	0.160642	-2.47271	0.0134092	0.280048
MIR628	56.096	-0.459793	0.185959	-2.47256	0.013415	0.280048
Med22	3208.74	0.0942865	0.038137	2.47231	0.0134244	0.280048
Snx12	7689.36	0.0999755	0.040457	2.47115	0.0134679	0.280723
Six2	16.2942	-1.10955	0.449348	-2.46924	0.0135399	0.281985
Gm48114	9.93168	1.02249	0.414192	2.46863	0.0135632	0.281985
Jagn1	2813.59	0.0976879	0.0395736	2.46851	0.0135675	0.281985
Armc10	2508.93	0.0983473	0.039843	2.46837	0.0135731	0.281985
Slc2a5	535.46	0.164667	0.0667338	2.46752	0.0136052	0.282419
Srek1	7642.81	-0.118459	0.04802	-2.46687	0.0136299	0.28256
Krba1	2835.76	-0.144932	0.0587643	-2.46632	0.013651	0.28256
Sptssb	218.607	-0.302485	0.122647	-2.46632	0.013651	0.28256
Tnfrsf13b	197.379	0.274506	0.111309	2.46617	0.0136568	0.28256
6720427I07Rik	446.784	-0.24882	0.100907	-2.46583	0.0136696	0.282595
Homer1	18714.6	-0.16267	0.0659876	-2.46517	0.013695	0.282799
2810459M11Rik	2444.21	0.181307	0.0735591	2.46478	0.0137097	0.282799
Rbm25	15142.2	-0.124653	0.0505809	-2.46443	0.013723	0.282799
Gm45187	197.846	-0.212951	0.0864107	-2.4644	0.0137243	0.282799
Kxd1	2433.32	0.102695	0.0416766	2.4641	0.0137359	0.282808
Ephb3	1964.25	0.121435	0.0492965	2.46336	0.013764	0.283055
Blnk	529.948	0.274342	0.111376	2.4632	0.0137704	0.283055
Slc39a5	19.3581	0.572254	0.232375	2.46263	0.0137921	0.283254
Colec12	1072.39	-0.453814	0.1843	-2.46236	0.0138025	0.283254
ENSMUSG00000121012	8.88628	-0.844739	0.343129	-2.46187	0.0138215	0.283414
Tial1	11336.4	-0.113984	0.0463146	-2.46109	0.0138517	0.283802
Tle2	716.768	-0.253133	0.102957	-2.45862	0.0139472	0.285384
Rnf145	9858.5	-0.109099	0.0443762	-2.45851	0.0139515	0.285384
Slc49a4	8255.06	0.063325	0.0257668	2.45762	0.0139861	0.28577
Caly	11626.7	0.112746	0.0458795	2.45744	0.013993	0.28577
Plau	370.203	0.237311	0.096598	2.45669	0.0140225	0.286072
Ergic3	8748.28	0.0949612	0.0386574	2.45648	0.0140305	0.286072
Tmc4	209.193	-0.360785	0.146898	-2.45602	0.0140487	0.286212
Gm44746	9.10628	-0.993929	0.404741	-2.45571	0.0140605	0.286222
Mpst	2033.96	0.131055	0.0533882	2.45476	0.0140979	0.286479
Gm16551	85.1102	-0.508365	0.207156	-2.45402	0.0141269	0.286479
Msantd2	849.713	-0.188988	0.077033	-2.45334	0.0141537	0.286479
Jrk	987.092	0.160161	0.0652843	2.45329	0.0141556	0.286479
Rbak	1273.97	-0.124808	0.0508764	-2.45316	0.0141608	0.286479
Gm38286	4.73694	1.32491	0.540138	2.45291	0.0141706	0.286479
Arhgef15	1011.82	0.188073	0.0766748	2.45286	0.0141725	0.286479
Lhx6	1920.43	-0.128457	0.0523746	-2.45265	0.0141808	0.286479
ENSMUSG00000120104	806.322	0.204289	0.0833036	2.45234	0.0141929	0.286479
Nkx6-1	24.4734	-0.811169	0.330777	-2.45231	0.0141942	0.286479
Potefam3d	15.356	-0.768187	0.313293	-2.45198	0.0142073	0.286479
Mettl22	1329.44	0.109225	0.0445468	2.45193	0.0142093	0.286479
Ubtd1	694.327	0.19569	0.0798502	2.45072	0.0142571	0.287011
Prdm6	33.7359	-1.2205	0.498108	-2.45027	0.0142751	0.287011
A830019L24Rik	103.612	0.347325	0.141784	2.44968	0.0142983	0.287011
Gm44126	297.274	-0.563533	0.230059	-2.44951	0.014305	0.287011
Mir3060	18.3999	-0.717138	0.292772	-2.44947	0.0143066	0.287011
Tigd5	390.453	0.152711	0.0623474	2.44935	0.0143113	0.287011
Kirrel	562.411	-0.244336	0.0997594	-2.44925	0.0143153	0.287011
Cd63	7648.5	0.221224	0.0903649	2.44811	0.0143606	0.287258
Slc35c2	3435.31	0.121921	0.049807	2.44788	0.0143701	0.287258
Jpt1	6772.53	0.0887827	0.0362728	2.44764	0.0143797	0.287258
Mir7664	14.0278	-0.80133	0.327399	-2.44757	0.0143825	0.287258
Phlda1	1439.01	-0.145138	0.0593081	-2.44718	0.0143977	0.287258
Ifi208	13.5893	1.19555	0.488556	2.44711	0.0144009	0.287258
Cul7	2189.81	0.120081	0.0490739	2.44694	0.0144073	0.287258
1110065P20Rik	2581.77	0.156321	0.0639013	2.44629	0.0144335	0.287553
Uap1l1	1244.54	0.145633	0.0595492	2.4456	0.0144613	0.287881
Ncan	19803.8	0.129389	0.0529402	2.44406	0.0145232	0.288884
Tpgs1	1742.06	0.163199	0.0667863	2.4436	0.0145414	0.2889
Dcstamp	5.66819	1.19384	0.488585	2.44347	0.0145469	0.2889
Gm3739	181.108	-0.288087	0.117952	-2.4424	0.0145898	0.289525
Tbl1x	7499.96	-0.10804	0.0442728	-2.44033	0.0146738	0.290962
Ankub1	465.813	-0.209294	0.0858383	-2.43823	0.0147592	0.292427
Igtp	494.188	0.320106	0.131325	2.43752	0.0147885	0.292777
Gbp6	103.258	0.434249	0.178211	2.43671	0.0148217	0.293206
Spink10	1077.73	0.179777	0.0737927	2.43624	0.0148407	0.293272
9130017K11Rik	30.5857	-0.494028	0.20282	-2.4358	0.014859	0.293272
Zfp26	3514.53	-0.103367	0.0424369	-2.43577	0.0148599	0.293272
Tcf12	6871.4	-0.0889673	0.0365471	-2.43432	0.0149198	0.293872
Gm5500	21.9819	0.716459	0.29432	2.43429	0.0149211	0.293872
Ccnl2	6391.26	-0.150563	0.0618534	-2.43419	0.0149253	0.293872
Gm17354	422.798	-0.157548	0.0647348	-2.43374	0.0149436	0.294003
Adgrg6	232.819	-0.2827	0.116203	-2.43281	0.0149822	0.294149
Elmo1	5908.25	-0.135173	0.0555654	-2.43268	0.0149875	0.294149
Anxa1	242.839	-0.48639	0.199943	-2.43264	0.0149892	0.294149
Gm20045	278.759	-0.30699	0.126207	-2.43244	0.0149976	0.294149
2410003I16Rik	11.1422	0.760804	0.312842	2.43191	0.0150193	0.294245
Gm44597	25.0735	-0.552735	0.227317	-2.43156	0.015034	0.294245
Cnot10	4455.21	-0.112362	0.0462116	-2.43147	0.0150375	0.294245
Tmem160	1382.58	0.18851	0.0775517	2.43077	0.0150669	0.294593
Ptprz1	37445.7	0.153783	0.0632789	2.43024	0.0150886	0.294789
Gm48382	10.6227	0.93324	0.38411	2.42962	0.0151147	0.29507
Gm17344	45.0742	-0.537942	0.221595	-2.42759	0.0151997	0.296499
Zfp637	3037.26	0.107968	0.0444875	2.42694	0.015227	0.296802
Rgs19	2042	0.103329	0.0425817	2.42661	0.0152407	0.296841
Tmem52	39.0752	0.615811	0.253812	2.42625	0.0152557	0.296904
Gm3764	5089.76	-0.295939	0.122017	-2.42539	0.0152921	0.297383
Arrdc3	7672.17	-0.123854	0.0510719	-2.42509	0.0153047	0.297399
Fam216b	199.274	-0.410484	0.169287	-2.42478	0.0153178	0.297424
Zbtb20	39045.7	0.203646	0.0840258	2.42362	0.0153669	0.297891
Sumf2	1037.8	0.105482	0.0435262	2.42342	0.0153753	0.297891
Zfpl1	1244.12	0.118569	0.0489271	2.42337	0.0153773	0.297891
Ifit1	474.751	0.53702	0.221647	2.42286	0.0153988	0.29808
5330439A09Rik	21.1912	-0.619711	0.255845	-2.42221	0.0154265	0.298388
Park7	11620.1	0.0774571	0.0320136	2.4195	0.0155417	0.300209
Mppe1	1752.88	-0.102081	0.0421918	-2.41944	0.0155444	0.300209
Cfap99	52.8321	-0.41516	0.171621	-2.41906	0.0155609	0.300297
Aifm3	5075.05	-0.208826	0.0863523	-2.4183	0.0155932	0.30069
Gm36037	15.3404	-0.563303	0.233155	-2.416	0.015692	0.302365
Ccdc184	1666.97	-0.192225	0.0796126	-2.4145	0.0157567	0.30338
Spred3	4298	-0.106521	0.0441248	-2.41407	0.0157753	0.303506
Hmga2-ps1	100.667	0.333701	0.138267	2.41346	0.0158019	0.303737
Lsm4	2262.56	0.147591	0.0611587	2.41324	0.0158114	0.303737
Ifi206	7.65922	1.55315	0.643958	2.41187	0.0158708	0.304599
Aopep	2203.56	-0.128643	0.0533422	-2.41165	0.0158803	0.304599
Rpl6l	2210.58	0.14191	0.0588699	2.41056	0.0159279	0.305203
Tnfaip8l1	677.713	0.141435	0.0586841	2.41011	0.0159477	0.305203
H2-K1	3326.17	0.292512	0.121373	2.41003	0.0159511	0.305203
Gm23318	5.71736	-1.07407	0.445751	-2.40956	0.0159716	0.305203
Heatr6	1821.51	-0.0808472	0.0335547	-2.40942	0.0159781	0.305203
Fam167b	33.9515	0.550536	0.228551	2.40881	0.0160046	0.305203
Myo15	30.1832	0.542346	0.225153	2.40879	0.0160055	0.305203
Cpb1	17.6527	-0.76226	0.316479	-2.40856	0.0160155	0.305203
Psme2	1800	0.151593	0.0629423	2.40844	0.0160207	0.305203
Tsacc	39.8676	0.424648	0.176387	2.40747	0.0160633	0.305463
Srrt	9456.67	-0.115597	0.048018	-2.40736	0.0160681	0.305463
Spp1	979.124	-0.689228	0.286306	-2.40731	0.0160706	0.305463
Plcxd1	634.095	0.142492	0.0592161	2.40631	0.0161147	0.306027
ENSMUSG00002075463	22.0779	-0.751735	0.312431	-2.40608	0.0161246	0.306027
Gm13033	98.1342	0.310632	0.129183	2.40459	0.0161908	0.306814
Ccdc93	3899.75	-0.0991538	0.0412376	-2.40445	0.0161968	0.306814
Dcaf8	18833	-0.0465328	0.0193538	-2.40432	0.0162025	0.306814
Thoc6	477.984	0.167325	0.069619	2.40344	0.0162417	0.307326
Cenpc1	3165.66	-0.0939084	0.0390875	-2.40252	0.0162827	0.307871
Phtf1os	292.232	-0.195742	0.0814844	-2.4022	0.0162966	0.307904
Gm44187	4.33362	1.36647	0.569033	2.40138	0.0163332	0.308173
Mrpl55	1974.44	0.0798131	0.0332369	2.40134	0.0163353	0.308173
Gm30238	179.092	-0.301618	0.125658	-2.40031	0.0163812	0.30863
Snrnp48	2100.71	-0.171443	0.0714281	-2.40022	0.0163852	0.30863
Rab5c	11396.1	0.0834789	0.034787	2.39971	0.016408	0.30863
Lamc3	383.147	-0.290872	0.121222	-2.39951	0.0164172	0.30863
Gm15721	197.454	-0.250755	0.104506	-2.39943	0.0164207	0.30863
Rimkla	1474.49	-0.113581	0.0473535	-2.39858	0.0164586	0.308919
Akip1	380.603	0.211252	0.0880752	2.39854	0.0164605	0.308919
Tpst2	1951.81	0.101998	0.0425317	2.39816	0.0164776	0.30901
Ecscr	280.335	0.22909	0.0955781	2.39689	0.0165348	0.309853
Apobr	135.591	0.283415	0.11827	2.39634	0.0165599	0.309957
Kcnk9	6833.89	-0.180022	0.0751273	-2.39622	0.0165649	0.309957
C1ql2	6457.19	0.25573	0.106751	2.39558	0.0165939	0.310269
Gm48860	11.4724	0.770242	0.321618	2.3949	0.016625	0.310392
Rarb	692.878	-0.128056	0.0534704	-2.3949	0.0166251	0.310392
Rufy2	6760.62	-0.0985426	0.0411695	-2.39358	0.0166847	0.31105
Fcor	238.452	0.236155	0.0986621	2.39358	0.0166849	0.31105
Tcta	3289.48	0.118594	0.0495569	2.39308	0.0167075	0.311097
Trim31	2.71039	1.99441	0.833441	2.39298	0.0167121	0.311097
Wdr83os	3321.94	0.09271	0.038762	2.39178	0.016767	0.311739
Gm5171	23.2507	0.406508	0.169967	2.39168	0.0167713	0.311739
Gm44623	100.78	-0.31681	0.132497	-2.39107	0.0167993	0.31203
Lxn	5611.91	0.136597	0.0571463	2.39031	0.0168343	0.312449
Pfdn6	4057.02	0.0872706	0.0365207	2.38962	0.0168657	0.312803
Ogn	1328.33	-0.67716	0.283465	-2.38886	0.0169006	0.31322
Gm37154	14.2888	-0.789802	0.330755	-2.38788	0.0169461	0.313832
Card11	20.7787	0.720861	0.301989	2.38704	0.0169845	0.313962
ENSMUSG00000121274	34.1233	0.499545	0.209283	2.38693	0.0169895	0.313962
Gm43274	2.3697	2.07651	0.870009	2.38677	0.016997	0.313962
Gm44799	8.74112	1.05685	0.442838	2.38654	0.0170076	0.313962
A830036E02Rik	1753.93	-0.251748	0.105504	-2.38614	0.0170263	0.313962
Cnih2	29746.2	0.175962	0.0737442	2.38611	0.0170277	0.313962
Parp9	571.932	0.250919	0.105183	2.38555	0.0170534	0.314206
Asb4	128.451	-0.37546	0.157439	-2.3848	0.0170884	0.314446
Dapl1	20.7281	-1.53413	0.643312	-2.38474	0.0170913	0.314446
Zc3hc1	2319.73	0.098257	0.0412125	2.38415	0.0171184	0.314448
Gm24966	53.5268	-0.415684	0.174367	-2.38396	0.0171276	0.314448
Rtp1	59.8333	-0.651384	0.273245	-2.38389	0.0171308	0.314448
Herc2	31603.7	0.114409	0.0479973	2.38366	0.0171413	0.314448
B3gat1	24464.6	-0.082374	0.0345696	-2.38284	0.0171795	0.314529
Gm29460	17.4637	0.719688	0.302066	2.38255	0.0171933	0.314529
Gm47483	81.09	-0.45212	0.189763	-2.38255	0.0171933	0.314529
Ccm2	4133.85	0.105072	0.0441015	2.3825	0.0171955	0.314529
Ankhd1	4377.78	-0.110554	0.0464134	-2.38194	0.0172216	0.314645
Thpo	377.426	-0.292224	0.122698	-2.38164	0.0172356	0.314645
Ticam2	85.4425	0.251841	0.105746	2.38156	0.0172393	0.314645
Kntc1	193.4	0.236807	0.0994541	2.38106	0.0172627	0.314845
Gm37180	3.85257	1.73552	0.729241	2.3799	0.0173172	0.315578
Slc12a6	9209.72	-0.086044	0.0361579	-2.37968	0.0173279	0.315578
2900027M19Rik	9.53013	1.17058	0.491996	2.37924	0.0173483	0.315721
4833412K13Rik	56.3771	-0.441349	0.185541	-2.37871	0.0173732	0.315947
Pmp22	2815.35	0.105615	0.0444092	2.37823	0.0173959	0.316024
Mfap3l	12615	0.159408	0.0670319	2.37809	0.0174025	0.316024
Dusp15	923.612	-0.123126	0.0517833	-2.37772	0.01742	0.316114
Trbc1	3.27022	1.7988	0.756861	2.37665	0.0174705	0.316804
Ube2e2	10076.2	0.0930522	0.039171	2.37554	0.0175234	0.317534
Epha8	191.33	-0.348012	0.14652	-2.37518	0.0175403	0.317613
Gm12397	86.2564	0.348055	0.146622	2.37383	0.0176046	0.318548
Snapc4	2140.58	-0.173856	0.0732605	-2.37312	0.0176386	0.318936
Dpm3	1050.05	0.226747	0.0956088	2.37161	0.0177106	0.320008
Pelp1	2827.16	0.0955027	0.0402792	2.37102	0.0177393	0.320297
Fgl1	39.995	0.540145	0.227909	2.37	0.0177879	0.320945
Ankrd35	1046.28	-0.133207	0.0562341	-2.3688	0.0178459	0.321762
E130102H24Rik	299.542	-0.267709	0.113034	-2.3684	0.0178652	0.321879
Cfl1	61096	0.0759941	0.0320935	2.3679	0.0178895	0.322088
Rtl5	1491.29	-0.14489	0.061215	-2.3669	0.0179376	0.322723
Col28a1	33.3436	-0.554139	0.234182	-2.36627	0.0179683	0.323045
Mypopos	15.2363	-0.679531	0.287257	-2.36559	0.0180016	0.323413
Gm42771	6.04113	1.44177	0.609712	2.36467	0.0180462	0.323717
A730036I17Rik	177.709	0.276368	0.116879	2.36457	0.018051	0.323717
Vps33b	1839.11	-0.0970617	0.0410541	-2.36424	0.0180671	0.323717
Rnf25	3083.74	-0.108419	0.045859	-2.36418	0.0180698	0.323717
Cdhr3	319.749	-0.314933	0.133304	-2.36251	0.0181518	0.324955
Gm13245	4.21838	1.40157	0.593535	2.3614	0.0182061	0.325427
Prkcz2	799.018	-0.125858	0.053303	-2.36117	0.0182173	0.325427
Gm17690	254.08	0.195665	0.0828797	2.36083	0.0182343	0.325427
Yeats2	2719.9	-0.0986421	0.0417849	-2.36071	0.0182398	0.325427
B130024G19Rik	55.9252	-0.373936	0.158403	-2.36066	0.0182426	0.325427
Sclt1	909.22	-0.117436	0.0497617	-2.35996	0.0182768	0.325545
Gm10855	5.27582	1.42468	0.603698	2.35992	0.0182787	0.325545
Gm12191	727.964	0.501723	0.212623	2.35968	0.0182906	0.325545
Rsad2	273.082	0.431648	0.182942	2.35948	0.0183008	0.325545
Zfp275	3016.72	-0.0971401	0.0411851	-2.35862	0.0183429	0.326021
Ttc29	63.6102	-0.440585	0.186814	-2.35841	0.0183534	0.326021
Atxn2l	8250.56	-0.137629	0.0583725	-2.35777	0.0183852	0.326091
Galnt5	26.2694	-0.46095	0.195541	-2.35731	0.0184079	0.326091
Por	6296.36	0.105281	0.0446618	2.3573	0.0184085	0.326091
Lgi2	10010.6	-0.247147	0.104844	-2.35729	0.018409	0.326091
Rasgrf2	12993.5	-0.17336	0.0735771	-2.35617	0.0184646	0.326847
Dnd1	61.3969	-0.434208	0.184319	-2.35575	0.0184855	0.326987
Tet2	2612.95	-0.108824	0.0462153	-2.35471	0.0185371	0.327178
Crnde	99.4971	0.323886	0.137548	2.35471	0.0185371	0.327178
Mlh1	935.671	-0.189843	0.0806362	-2.35432	0.0185566	0.327178
Gm45286	10.5086	-0.899223	0.381972	-2.35416	0.0185646	0.327178
Eif6	3537.74	0.0954256	0.0405357	2.35412	0.0185669	0.327178
Pnrc1	4242.55	-0.113755	0.0483249	-2.35397	0.018574	0.327178
Dusp11	4882.11	-0.155786	0.0662099	-2.35291	0.0186273	0.327887
Hsd17b10	3291.46	0.128868	0.0547855	2.35223	0.0186613	0.328257
Ahcyl	395.664	0.169756	0.0722145	2.35072	0.0187373	0.32923
Nlrc4	16.107	-0.664596	0.282733	-2.35061	0.0187427	0.32923
Pgm1	7107.12	0.0688305	0.0293029	2.34893	0.0188274	0.330488
Chst7	189.481	0.239892	0.102163	2.34813	0.0188682	0.330939
Ebf1	390.871	-0.209098	0.0890657	-2.34768	0.0188906	0.330939
Rps6ka4	1884.3	0.147642	0.0628939	2.34748	0.018901	0.330939
Ctsa	8590.4	0.101084	0.0430624	2.34738	0.018906	0.330939
Gm43319	3.03617	2.09223	0.891682	2.34638	0.0189565	0.330939
Dpysl4	3791.08	-0.109688	0.0467501	-2.34627	0.0189622	0.330939
Rrp36	1243.36	0.10365	0.0441776	2.34621	0.0189654	0.330939
Pin1	6107.54	0.0759886	0.0323884	2.34617	0.0189674	0.330939
Gm37460	22.1345	-0.729367	0.310885	-2.3461	0.0189711	0.330939
Cd2ap	3265.84	-0.11511	0.0490909	-2.34484	0.0190353	0.331755
B230206H07Rik	352.138	-0.3119	0.133025	-2.34466	0.0190442	0.331755
Tmc6	480.696	0.290673	0.123991	2.34431	0.0190625	0.331845
Gm43748	6.2213	1.18807	0.507068	2.34302	0.0191285	0.33261
Gm43413	32.7926	-0.473227	0.201991	-2.34281	0.0191393	0.33261
Nphs2	17.8957	-1.66308	0.709904	-2.34268	0.019146	0.33261
Gm2106	8.68073	-1.03004	0.439841	-2.34185	0.0191886	0.332795
Slc6a20b	19.4399	-1.0971	0.468484	-2.34182	0.0191902	0.332795
Col19a1	777.918	-0.206134	0.088032	-2.34158	0.0192021	0.332795
Axl	6769.62	0.180348	0.077028	2.34133	0.019215	0.332795
Gm43088	16.4121	0.734571	0.313784	2.34101	0.0192318	0.332795
Ddx39b	9914.81	-0.0971949	0.0415263	-2.34056	0.0192547	0.332795
Txn1	6143.49	0.106109	0.0453365	2.34048	0.0192589	0.332795
Trim71	196.145	-0.20458	0.0874156	-2.34032	0.0192673	0.332795
Prr7	795.7	0.248725	0.106302	2.3398	0.0192943	0.332795
Snhg11	59647.3	-0.356746	0.152482	-2.33959	0.019305	0.332795
Npas4	862.558	-0.564441	0.241302	-2.33914	0.0193281	0.332795
ENSMUSG00000121053	167.143	-0.270044	0.115452	-2.33903	0.0193341	0.332795
Etv6	1835.22	-0.129204	0.0552398	-2.33896	0.0193373	0.332795
Casp2	1202.16	-0.11446	0.0489378	-2.33889	0.0193413	0.332795
Xbp1	9209.8	-0.151044	0.0645865	-2.33863	0.0193544	0.332795
Gm14221	10.39	-0.81787	0.349862	-2.33769	0.0194032	0.333407
Papola	15228.7	-0.0870296	0.0372364	-2.33722	0.019428	0.333468
Frat1	1308.22	0.124397	0.0532324	2.33687	0.0194461	0.333468
Pcgf5	3321.66	-0.128466	0.0549737	-2.33686	0.0194463	0.333468
Iqgap3	54.0769	0.440591	0.188624	2.33582	0.0195007	0.333977
Mapk8ip2	34335.6	0.0782013	0.0334797	2.33578	0.0195025	0.333977
Cables1	1591.09	-0.178286	0.0763572	-2.3349	0.0195489	0.334544
Stn1	981.61	0.127558	0.0546537	2.33394	0.019599	0.335175
Tatdn3	1111.7	-0.180374	0.0773092	-2.33315	0.0196402	0.335652
Zfp629	2985.67	-0.0914306	0.0391935	-2.3328	0.0196587	0.335686
Rabac1	6524.63	0.129971	0.0557191	2.33261	0.0196688	0.335686
Cd63-ps	422.365	0.25477	0.109248	2.33203	0.0196991	0.335976
Flnb	5025.36	-0.119541	0.0512785	-2.33121	0.0197424	0.336488
Atp23	594.594	0.118799	0.0509731	2.33062	0.0197733	0.336497
Gm14400	3.75885	1.53971	0.660661	2.33055	0.0197769	0.336497
Gm37488	5.4165	1.46023	0.626639	2.33026	0.0197922	0.336497
Ltb4r1	8.43627	-0.792883	0.340266	-2.33019	0.0197963	0.336497
Gm37968	14.5161	-0.680005	0.29189	-2.32966	0.019824	0.336742
Arhgdib	1269.67	0.203531	0.0873758	2.32938	0.0198389	0.336768
Gm32939	29.4551	-0.504839	0.216863	-2.32791	0.0199169	0.337793
Gm32442	18.1174	-0.695015	0.29858	-2.32774	0.0199261	0.337793
Has3	231.204	-0.235379	0.101161	-2.32677	0.0199773	0.338347
Xlr	117.148	0.343384	0.147589	2.32662	0.0199856	0.338347
Cacnb4	26721.1	-0.168715	0.0725252	-2.32629	0.0200031	0.338416
Ptpn14	1574.15	-0.182708	0.0785745	-2.32528	0.020057	0.338994
Lilrb4a	25.6204	1.06519	0.458117	2.32515	0.0200641	0.338994
Wdr90	912.251	-0.190806	0.0821012	-2.32404	0.0201236	0.339669
Btbd9	12017.9	0.106597	0.0458723	2.32377	0.0201378	0.339669
Gm11611	70.3309	-0.416417	0.179222	-2.32348	0.0201536	0.339669
Nectin4	915.291	0.148689	0.0640082	2.32297	0.020181	0.339669
Gm42444	6.41768	1.24094	0.534271	2.32267	0.0201967	0.339669
Htatip2	1009.58	0.133722	0.057576	2.32252	0.0202048	0.339669
Oxsr1	6366.08	-0.121789	0.0524389	-2.32249	0.0202064	0.339669
Gm9915	9.32077	0.88251	0.38	2.3224	0.0202117	0.339669
Cux2	2874.6	-0.21154	0.0911054	-2.32193	0.0202368	0.339865
Gm45426	144.327	-0.295277	0.127206	-2.32125	0.0202733	0.340047
ENSMUSG00002075851	14.2525	-0.586964	0.252882	-2.3211	0.0202813	0.340047
Zfp207	13293.9	-0.0952104	0.0410217	-2.32098	0.020288	0.340047
Hook3	11981.1	-0.102849	0.0443304	-2.32006	0.0203374	0.340188
Lurap1	2963.31	-0.114187	0.0492207	-2.31989	0.0203467	0.340188
Ppp6r3	11130.9	-0.0894883	0.0385761	-2.31979	0.0203523	0.340188
Gstm4	1110.73	0.116505	0.050228	2.31952	0.0203667	0.340188
Htr6	242.284	0.216783	0.0934604	2.31951	0.0203672	0.340188
Mrpl28	3614.47	0.121242	0.0522778	2.31919	0.0203848	0.340188
D16Ertd472e	2615.57	-0.0964375	0.0415844	-2.31908	0.0203908	0.340188
Zfp771	1053.32	0.19365	0.0835297	2.31834	0.020431	0.340239
Zgpat	2208.73	-0.187244	0.0807679	-2.31829	0.0204335	0.340239
Moxd1	904.177	-0.183877	0.0793225	-2.31809	0.0204442	0.340239
Slc2a10	217.069	0.234858	0.101322	2.31795	0.0204521	0.340239
Arc	10600.3	-0.377851	0.163028	-2.31771	0.0204651	0.340239
Atg16l2	1170.62	-0.142008	0.0612756	-2.31753	0.0204747	0.340239
Inafm2	7677.14	-0.0833486	0.0359735	-2.31694	0.0205068	0.34048
Top3b	3313.5	-0.100989	0.0435993	-2.3163	0.0205417	0.34048
Gm44675	6.43464	1.2747	0.550325	2.31626	0.020544	0.34048
Tapbp	2611.84	0.143175	0.0618161	2.31614	0.0205508	0.34048
Exoc3l	55.2859	0.418593	0.180737	2.31603	0.0205567	0.34048
Pan3	3708.2	-0.0849307	0.0366891	-2.31487	0.0206198	0.341245
Cybb	108.454	0.674145	0.291254	2.31463	0.0206332	0.341245
Dnal1	22365	-0.0686927	0.02968	-2.31444	0.0206434	0.341245
1110038F14Rik	1368.98	0.109863	0.0475017	2.31283	0.0207321	0.34238
Gm9626	4.88591	1.42908	0.617964	2.31256	0.0207469	0.34238
Tubb5	38031.3	0.0780311	0.0337439	2.31245	0.0207528	0.34238
Spaca6	1375.44	-0.244854	0.105902	-2.31208	0.0207733	0.342494
Dmtf1	7154.68	-0.0986055	0.04266	-2.31142	0.0208094	0.342867
Gm16046	55.7496	-0.385559	0.166827	-2.31113	0.0208259	0.342915
Flna	5231.33	-0.191153	0.08275	-2.31001	0.0208876	0.343609
Gm45237	1.81557	-2.81623	1.21922	-2.30987	0.0208953	0.343609
Zfp598	2238.05	-0.117484	0.0508707	-2.30945	0.0209184	0.343765
Gucy1b2	39.9626	0.490438	0.212433	2.30867	0.0209619	0.344013
Gm15902	3.4498	2.01581	0.873183	2.30858	0.020967	0.344013
Lta4h	3623.23	-0.0961073	0.0416329	-2.30844	0.0209744	0.344013
BC147527	13.4736	0.998395	0.432657	2.30759	0.021022	0.34457
Smtnl2	209.935	0.215542	0.0934228	2.30717	0.0210454	0.34473
Btd	1239.6	0.178265	0.077288	2.30651	0.0210824	0.345044
Pus7l	364.548	0.143904	0.0624067	2.30591	0.0211155	0.345044
H2-T23	1124.84	0.249459	0.108199	2.30556	0.021135	0.345044
Mpdu1	2597.16	0.116953	0.0507307	2.30537	0.0211457	0.345044
Gm43860	157.944	-0.232263	0.10075	-2.30535	0.0211471	0.345044
Slain1	6988.1	-0.0944954	0.0409909	-2.30528	0.021151	0.345044
Tmem97	1235.4	0.121704	0.0528046	2.30481	0.0211774	0.345044
4930488L21Rik	307.382	-0.203167	0.0881513	-2.30476	0.0211802	0.345044
Pwwp2a	3272.63	-0.0832874	0.0361392	-2.30462	0.0211876	0.345044
Prxl2b	4839.93	0.169916	0.0737441	2.30413	0.0212151	0.345192
Atp10a	901.518	-0.183067	0.0794569	-2.30397	0.0212241	0.345192
Vsnl1	81756.7	-0.133893	0.0581535	-2.3024	0.0213126	0.346409
Ankzf1	1706.74	-0.176197	0.0765646	-2.30129	0.0213755	0.34718
Pla2g2d	52.5913	0.43324	0.188277	2.30107	0.0213876	0.34718
Gm43571	8.2888	1.42208	0.618087	2.30078	0.0214041	0.347225
A430057M04Rik	41.0865	-0.418233	0.181936	-2.2988	0.0215166	0.34855
Rps6ka3	5834.1	-0.107995	0.0469839	-2.29855	0.0215303	0.34855
Bzw2	5056.71	0.108078	0.0470237	2.29838	0.0215404	0.34855
Hdhd5	1360.74	-0.14937	0.0650067	-2.29776	0.0215754	0.34855
Ryr2	29210.2	0.138356	0.0602174	2.2976	0.0215844	0.34855
Osm	14.2215	0.828427	0.360575	2.29752	0.0215894	0.34855
Igf2	75.7572	-0.968793	0.421674	-2.29749	0.0215907	0.34855
Yif1b	1437.07	0.112523	0.0489787	2.2974	0.0215962	0.34855
Prdx2	23554.2	0.0884649	0.0385199	2.2966	0.0216414	0.349055
Gm2629	325.535	0.293823	0.127963	2.29615	0.0216671	0.349247
Rpl21	10178.5	0.234748	0.102254	2.29574	0.0216906	0.349398
Ostf1	1996.1	0.124065	0.054047	2.29551	0.0217042	0.349398
Mydgf	3573.33	0.0966003	0.0420934	2.29491	0.0217386	0.349624
Mllt10	3609.08	-0.0803833	0.0350288	-2.29478	0.0217459	0.349624
Gmpr2	2200.47	0.0813073	0.035465	2.2926	0.0218708	0.351002
Chac1	595.222	0.186251	0.0812447	2.29247	0.0218784	0.351002
Ubp1	8267.56	-0.118358	0.0516318	-2.29235	0.0218856	0.351002
Gm44283	2.91313	1.89142	0.825186	2.29211	0.0218994	0.351002
AI506816	440.518	0.259787	0.113343	2.29205	0.021903	0.351002
Psme2b	645.792	0.161734	0.070572	2.29177	0.0219192	0.351002
Yae1d1	3866.63	-0.0764386	0.0333583	-2.29144	0.021938	0.351002
Stat3	5282.04	0.105114	0.0458768	2.29123	0.0219504	0.351002
Gm8783	47.3483	-0.395434	0.172611	-2.29089	0.0219695	0.351002
Tmem120a	871.08	0.129856	0.0566839	2.29088	0.0219706	0.351002
Pdcd5-ps	1321.49	0.129556	0.0565594	2.29062	0.0219856	0.351018
Mrpl27-ps	27.8862	0.495906	0.21655	2.29003	0.0220197	0.351342
Syt5	11377.5	0.089217	0.0389688	2.28944	0.0220536	0.351659
Gm45033	3.35561	1.65186	0.722002	2.28788	0.0221443	0.352846
Wdr77	4600.44	-0.0931336	0.0407109	-2.28768	0.0221559	0.352846
Adnp	92.4138	0.334518	0.146248	2.28733	0.0221765	0.35295
Trmt112	1869.45	0.0865826	0.0378622	2.28678	0.0222088	0.353241
Gm37247	4.3085	1.61983	0.708486	2.28633	0.0222349	0.353376
Ccdc51	502.094	0.135734	0.0593767	2.28598	0.0222555	0.353376
Zfp280c	2149.49	-0.126837	0.0554862	-2.28591	0.0222593	0.353376
Tspo	417.258	0.322975	0.141311	2.28555	0.0222804	0.35349
Borcs8	1727.6	0.105023	0.0459562	2.28529	0.0222957	0.353509
Ky	342.978	-0.214178	0.0937463	-2.28466	0.0223328	0.353723
Naprt	478.263	0.247648	0.1084	2.28459	0.0223372	0.353723
Klrb1b	3.12736	1.85617	0.812649	2.2841	0.0223654	0.353906
Zkscan7	595.804	-0.16193	0.0709005	-2.28391	0.0223767	0.353906
Zfp419	6.95944	-1.09825	0.481204	-2.28229	0.022472	0.35519
A230009B12Rik	177.632	-0.212509	0.0931488	-2.28139	0.0225251	0.355216
Phyhipl	20440.6	-0.0912329	0.0399901	-2.28139	0.0225256	0.355216
1700029I15Rik	138.156	-0.231954	0.101684	-2.28113	0.022541	0.355216
Glt8d2	2502.36	0.151241	0.0663019	2.28109	0.022543	0.355216
Col9a2	536.265	-0.237192	0.103983	-2.28108	0.022544	0.355216
Hs3st1	1603.08	-0.110131	0.048286	-2.28081	0.0225597	0.355242
Mmel1	43.8411	-0.449718	0.197225	-2.28023	0.022594	0.355559
Mettl7a3	9.82442	-0.916355	0.402253	-2.27806	0.0227232	0.35737
Gcfc2	836.092	-0.134959	0.059296	-2.27602	0.0228447	0.358825
Naxd	3867.75	0.0925821	0.0406815	2.27578	0.0228591	0.358825
Gm32282	115.864	0.264744	0.116341	2.27558	0.0228711	0.358825
Nhlrc2	2915.67	-0.0861806	0.037876	-2.27534	0.0228858	0.358825
F9	40.0223	0.516786	0.227135	2.27524	0.0228913	0.358825
ENSMUSG00000121088	2.75633	1.4635	0.643311	2.27494	0.0229093	0.358825
Aoc3	59.2695	-0.548312	0.241055	-2.27464	0.0229277	0.358825
Ssmem1	7.97093	1.05003	0.461642	2.27456	0.0229325	0.358825
Gm37820	2.42708	-1.78218	0.783626	-2.27427	0.0229499	0.358825
Scd2	213736	0.107514	0.0472771	2.27414	0.0229579	0.358825
4632415L05Rik	4910.22	-0.0852298	0.0374995	-2.27282	0.0230368	0.359133
ENSMUSG00000120839	10.1104	-0.736189	0.323912	-2.27281	0.0230377	0.359133
Il4ra	435.817	0.172193	0.0757633	2.27277	0.0230401	0.359133
Kcnt1	3495.4	-0.158586	0.0697846	-2.27251	0.0230559	0.359133
Cast	1459.86	-0.161837	0.0712175	-2.27243	0.0230606	0.359133
4930447F24Rik	19.1068	0.708002	0.311567	2.27239	0.0230629	0.359133
Setbp1	5656.31	-0.124899	0.0549737	-2.27198	0.0230875	0.359293
Gm9292	7.45513	1.06678	0.46975	2.27096	0.0231496	0.360039
Znhit2	1381.86	0.164802	0.0725906	2.2703	0.0231896	0.360404
Gm4524	51.6923	0.435906	0.192021	2.27009	0.0232019	0.360404
Hs3st3a1	102.955	-0.357884	0.157668	-2.26986	0.0232159	0.360404
Bbc3	359.243	0.21037	0.0927043	2.26926	0.0232528	0.360754
Car13	158.741	-0.42981	0.189477	-2.2684	0.0233048	0.361153
Hectd4	22190.6	0.11066	0.0487843	2.26836	0.0233071	0.361153
Gm37062	21.2933	-0.561648	0.247663	-2.26779	0.0233417	0.361467
C7	23.7826	-0.610911	0.269465	-2.26713	0.0233824	0.361771
Vwa1	2224.52	0.130284	0.0574897	2.26621	0.0234386	0.361771
Slc35b2	2239.7	0.134858	0.0595102	2.26613	0.0234437	0.361771
Gpam	10229.9	0.15672	0.0691609	2.26602	0.0234503	0.361771
Ccdc84	618.714	-0.226727	0.100061	-2.2659	0.0234577	0.361771
Hcfc1r1	3314.68	0.0888936	0.0392413	2.26531	0.0234938	0.361771
Dpf2	5027.76	-0.0821467	0.0362635	-2.26527	0.0234962	0.361771
Nfatc1	637.703	0.157236	0.0694189	2.26503	0.0235106	0.361771
Dusp28	1774.84	0.12345	0.0545091	2.26476	0.0235276	0.361771
Eif2ak3	3574.44	-0.0894924	0.039516	-2.26472	0.0235301	0.361771
Klrc1	1.93039	2.75386	1.21599	2.2647	0.0235313	0.361771
Trmu	991.832	-0.125538	0.0554381	-2.26447	0.0235453	0.361771
Lamc2	555.106	-0.426233	0.188248	-2.26421	0.0235613	0.361771
Emc4	7689.15	0.0793156	0.0350303	2.2642	0.023562	0.361771
Gm45532	3.00546	1.75723	0.776183	2.26394	0.0235777	0.361792
Ythdc1	9374.53	-0.0901971	0.039866	-2.2625	0.0236663	0.362815
Atp8b1	362.907	-0.160166	0.0707961	-2.26235	0.0236757	0.362815
Trim43a	43.5882	-0.413316	0.182713	-2.2621	0.0236912	0.362815
Rspry1	3790.88	-0.0780984	0.0345315	-2.26166	0.0237186	0.362815
Gm49702	18.6326	-0.602747	0.26653	-2.26146	0.0237308	0.362815
Rnf187	29045.2	0.0874014	0.0386498	2.26137	0.0237365	0.362815
Fos	1527.52	-0.530392	0.234559	-2.26123	0.023745	0.362815
Kirrel3	4438.66	0.107191	0.0474423	2.25941	0.0238582	0.364155
Aldh1a2	777.788	-0.652453	0.288779	-2.25935	0.0238615	0.364155
Mark1	7097.82	-0.0957511	0.042389	-2.25886	0.0238918	0.364263
Agfg2	5348.94	0.105052	0.0465085	2.25877	0.0238974	0.364263
Lacc1	687.118	0.168097	0.074428	2.25852	0.0239133	0.364284
Gldn	251.824	0.438067	0.194003	2.25805	0.0239428	0.364514
Armcx3	9688.31	-0.076035	0.0336833	-2.25735	0.0239863	0.364955
Ndufb2	2651.32	-0.100911	0.0447233	-2.25634	0.0240492	0.365693
Nlrc5	106.338	0.469831	0.208411	2.25435	0.0241742	0.367105
Vrtn	2.05257	2.22859	0.988684	2.2541	0.0241899	0.367105
Lao1	12.5961	-1.03244	0.458038	-2.25405	0.0241932	0.367105
Cuedc2	9409.68	0.0785163	0.0348352	2.25393	0.0242003	0.367105
Syt2	4691.79	-0.258487	0.114718	-2.25324	0.0242443	0.367477
Mrps34	3257.02	0.0965852	0.042868	2.25308	0.0242539	0.367477
Nudt2	1979.39	0.134786	0.059845	2.25225	0.0243064	0.36796
Dgcr6	3238.24	0.13	0.0577233	2.25212	0.0243149	0.36796
Tmem143	1299.98	0.123787	0.0549802	2.25148	0.0243551	0.368348
Dlec1	279.78	-0.27947	0.124158	-2.25092	0.0243909	0.368668
Ppil1	1431.45	0.123486	0.0548846	2.24992	0.0244542	0.369403
Cfap91	314.923	-0.330735	0.147031	-2.24943	0.0244853	0.369475
Gm48050	4.42606	-1.7551	0.780338	-2.24916	0.0245026	0.369475
Tstd1	47.6574	-0.407913	0.181389	-2.24883	0.0245233	0.369475
Gm47591	16.5841	0.722774	0.321416	2.24872	0.0245304	0.369475
Stx3	2410.1	-0.157027	0.0698305	-2.24869	0.0245321	0.369475
Dctpp1	702.148	0.164812	0.073303	2.24837	0.0245529	0.369567
Fbxl15	962.997	0.159152	0.0708014	2.24787	0.0245848	0.369827
Pou3f1	5659.36	0.117978	0.0524941	2.24746	0.0246107	0.369901
Txlna	4480.4	-0.0731996	0.0325718	-2.24733	0.0246191	0.369901
Efna5	1017.3	-0.240051	0.106845	-2.24671	0.0246587	0.370161
Slc25a1	2822.65	0.0897193	0.0399439	2.24613	0.0246954	0.370161
Ybx2	203.626	-0.307948	0.137107	-2.24604	0.0247012	0.370161
Gm48898	42.4427	0.507216	0.225843	2.24587	0.024712	0.370161
Bex3	15174.7	0.0757801	0.0337478	2.24548	0.0247373	0.370161
Zfp970	1482.26	-0.158409	0.0705472	-2.24544	0.0247402	0.370161
Akr1b8	89.644	0.384325	0.171169	2.24529	0.0247492	0.370161
Fam135a	3866.29	-0.100635	0.0448217	-2.24523	0.0247537	0.370161
D030055H07Rik	14.5467	-0.615462	0.274182	-2.24472	0.0247859	0.370423
Gm42902	274.77	-0.214531	0.0955884	-2.24432	0.0248117	0.37059
ENSMUSG00000121163	5.7956	1.05777	0.471512	2.24335	0.0248744	0.371307
Fbh1	7115.87	-0.0647109	0.0288516	-2.24288	0.0249042	0.371532
Gm38642	25.4709	-0.586268	0.261496	-2.24197	0.0249631	0.372191
4930419G24Rik	6.19283	-1.12388	0.501487	-2.24109	0.0250204	0.372478
4732440D04Rik	365.091	-0.248998	0.111124	-2.24072	0.0250441	0.372478
Usp13	3253.65	-0.137452	0.0613491	-2.24049	0.0250592	0.372478
ENSMUSG00000120752	135.401	0.272901	0.121845	2.23973	0.0251081	0.372478
Gjb6	6887.01	-0.159402	0.0711842	-2.23928	0.0251376	0.372478
Magi1	7924.72	-0.141906	0.063373	-2.23923	0.0251412	0.372478
Arl5c	117.012	0.309668	0.138311	2.23893	0.0251602	0.372478
Gstp1	8341.24	0.110362	0.0492949	2.23881	0.0251683	0.372478
H2-DMa	1201.17	0.121799	0.0544047	2.23876	0.0251714	0.372478
Slc26a5	10.5016	-0.719216	0.321267	-2.23869	0.0251763	0.372478
Cxcl16	154.292	0.375168	0.167584	2.23869	0.0251764	0.372478
Tmem106a	107.33	0.326164	0.1457	2.23861	0.0251815	0.372478
Gm38148	2.97955	2.20298	0.984104	2.23857	0.0251841	0.372478
Gm44928	4.16619	-1.15769	0.517199	-2.23839	0.0251953	0.372478
ENSMUSG00000121250	2.4597	1.78357	0.79692	2.23808	0.0252159	0.372478
Trpm7	7154.89	-0.0899514	0.0401921	-2.23804	0.0252185	0.372478
ENSMUSG00000120625	36.6651	-0.462127	0.206533	-2.23754	0.025251	0.372543
Casz1	120.362	-0.231584	0.10351	-2.23731	0.025266	0.372543
Tmem219	951.422	0.127491	0.0569886	2.23713	0.0252777	0.372543
Impa2	498.953	-0.181508	0.0811377	-2.23703	0.0252841	0.372543
Vamp5	191.719	0.294573	0.131692	2.23684	0.0252967	0.372543
Fanca	56.0523	-0.326426	0.146009	-2.23566	0.0253739	0.37321
Gm49937	220.2	-0.161757	0.0723573	-2.23553	0.0253824	0.37321
Atg9b	464.873	0.172927	0.0773617	2.23531	0.0253969	0.37321
Wnt6	44.6873	-1.00276	0.448611	-2.23525	0.0254011	0.37321
Lhpp	2061.27	0.0959293	0.042945	2.23377	0.0254982	0.373744
Il1rapl1	2169.47	-0.171353	0.0767131	-2.23369	0.0255036	0.373744
Foxd2	18.4674	-0.850378	0.380731	-2.23354	0.0255136	0.373744
Mfsd5	2354.21	0.0968885	0.0433811	2.23343	0.0255209	0.373744
Btbd11	2295.07	-0.14372	0.0643532	-2.2333	0.0255292	0.373744
Smpd1	10611.8	0.0787389	0.0352584	2.23319	0.0255361	0.373744
Espn	245.839	-0.265349	0.118824	-2.23312	0.0255411	0.373744
Gm45176	7.53868	1.30294	0.583627	2.23248	0.0255831	0.374142
Adcyap1	1129.09	-0.212466	0.0952021	-2.23174	0.0256321	0.374595
Ifnlr1	24.179	-0.56518	0.253271	-2.23153	0.0256463	0.374595
Nabp2	5347.82	0.0758426	0.0339897	2.23134	0.0256586	0.374595
Obsl1	918.171	-0.155341	0.0696339	-2.23082	0.0256929	0.374879
Ahcy	2532.33	0.0841975	0.0377497	2.23041	0.0257201	0.375059
4933417D19Rik	10.7975	0.617683	0.277004	2.22987	0.0257561	0.375239
Iqck	501.278	-0.158167	0.0709381	-2.22965	0.0257706	0.375239
Creld2	1431.26	-0.165288	0.074135	-2.22955	0.025777	0.375239
Cks2	75.9712	0.299191	0.13424	2.22877	0.025829	0.375779
Cebpb	459.159	0.220699	0.0990417	2.22835	0.0258575	0.375976
Ryr1	1246.59	-0.291308	0.130747	-2.22803	0.0258785	0.376066
Blvrb	637.402	0.163039	0.073198	2.22737	0.0259227	0.376474
Fam102b	6270.1	0.0830782	0.0373023	2.22716	0.0259364	0.376474
Mrpl17	3314.06	0.0705856	0.0317073	2.22617	0.0260031	0.376946
Gm32786	6.81068	0.831479	0.373527	2.22602	0.0260128	0.376946
Gm4657	9.1542	-0.897679	0.403288	-2.2259	0.026021	0.376946
Gm36936	120.464	-0.26369	0.11848	-2.2256	0.0260407	0.376946
Klc3	165.498	0.345552	0.15528	2.22535	0.0260576	0.376946
Sc5d	11781.8	0.103529	0.046523	2.22534	0.0260586	0.376946
Pthlh	154.957	-0.240053	0.107899	-2.22478	0.0260958	0.377268
Pcgf6	1550.76	-0.160408	0.0721549	-2.22311	0.0262083	0.378469
Vta1	4853.49	0.0737568	0.0331774	2.2231	0.0262089	0.378469
Ptgds	38938.5	-0.651952	0.293415	-2.22194	0.0262872	0.379159
Pxn	2513.57	-0.142815	0.0642768	-2.22187	0.0262919	0.379159
Gm30329	47.9272	0.387215	0.174286	2.22173	0.0263017	0.379159
Gm42528	546.791	-0.150011	0.0675281	-2.22147	0.0263194	0.379198
Ranbp3l	1186.7	-0.347541	0.156494	-2.22079	0.0263651	0.379639
C130023A14Rik	189.455	-0.30888	0.139101	-2.22054	0.0263822	0.379669
Edem1	2894.9	0.0963188	0.0433945	2.21961	0.0264452	0.380267
Rpl30-ps1	56.0182	0.526726	0.237319	2.21948	0.0264539	0.380267
Ptpn18	121.061	0.338673	0.152609	2.21922	0.026472	0.380311
Ubr3	22955.4	-0.189162	0.0852821	-2.21808	0.0265496	0.381209
Kcnc1	17280.3	-0.100121	0.0451655	-2.21677	0.026639	0.382275
Rmst	174.683	-0.254872	0.115005	-2.21619	0.0266784	0.382499
Acta2	1168.91	-0.421118	0.190028	-2.21609	0.0266854	0.382499
Scand1	937.907	0.22405	0.101127	2.21552	0.0267242	0.382499
Gm6557	3.40185	1.60188	0.723042	2.21548	0.0267274	0.382499
Crh	146.521	-0.28916	0.130528	-2.21532	0.0267382	0.382499
Cfap221	44.3202	-0.390399	0.176236	-2.21521	0.0267455	0.382499
Kcnip2	18129	-0.113302	0.0511626	-2.21454	0.0267917	0.382913
Xaf1	575.288	0.227645	0.102804	2.21435	0.0268048	0.382913
Mapk10	48262.2	-0.0969977	0.0438429	-2.21239	0.0269395	0.384305
Hbs1l	5146.26	-0.0591172	0.0267217	-2.21233	0.0269438	0.384305
Gm37653	10.6904	1.0597	0.47901	2.21226	0.0269485	0.384305
Anxa9	58.4436	-0.406937	0.183963	-2.21205	0.0269632	0.384305
Spg21	3539.12	0.0820849	0.0371127	2.21178	0.0269822	0.384359
Sugp2	9442.79	-0.0777942	0.0351817	-2.21121	0.0270213	0.384456
Lig3	2807.35	-0.0831923	0.0376248	-2.2111	0.0270288	0.384456
Ift88	2195.96	-0.101052	0.0457059	-2.21091	0.027042	0.384456
Paqr7	6802.25	0.0882843	0.0399332	2.2108	0.0270499	0.384456
Ptx4	36.2665	-0.571189	0.25844	-2.21014	0.0270955	0.384887
Gm44017	2.5404	1.75182	0.792813	2.20963	0.0271308	0.385063
Luc7l2	17643.1	-0.084084	0.0380553	-2.20952	0.0271384	0.385063
Cytl1	71.0879	-0.574934	0.260244	-2.20921	0.02716	0.385154
Tor3a	925.384	0.234301	0.106074	2.20885	0.0271851	0.385206
Gm37457	4.9086	-1.21241	0.548918	-2.20872	0.0271942	0.385206
Pcmtd2	12004.8	-0.0902531	0.0408787	-2.20783	0.0272562	0.385322
Rtel1	1028.25	-0.168814	0.0764619	-2.20782	0.0272565	0.385322
Nsmaf	3429.77	-0.0868878	0.0393553	-2.20778	0.0272597	0.385322
Chn2	3798.59	-0.125661	0.0569188	-2.20772	0.0272635	0.385322
Anks6	725.361	-0.129963	0.0588825	-2.20715	0.0273033	0.385411
Fkbp10	749.623	0.197822	0.0896374	2.20691	0.0273204	0.385411
Itpkc	817.257	0.135693	0.0614896	2.20677	0.0273303	0.385411
Slc22a2	33.3979	-0.820718	0.371911	-2.20676	0.0273308	0.385411
Hdhd3	517.928	0.141141	0.0639658	2.20651	0.0273486	0.385446
Gm3173	48.1382	-0.412195	0.186873	-2.20575	0.0274013	0.385906
Gm31907	80.0907	0.234958	0.106528	2.2056	0.0274118	0.385906
Nutf2-ps1	150.239	0.222625	0.100969	2.20488	0.0274625	0.386281
Lyrm2	1751.02	0.112345	0.0509552	2.20479	0.0274691	0.386281
Mx2	94.5346	0.340936	0.15473	2.20342	0.027565	0.387291
9930104L06Rik	2095.3	-0.0952818	0.0432445	-2.20333	0.0275716	0.387291
Gm21860	5.54852	1.4171	0.643291	2.20289	0.0276027	0.387512
Ly6k	10.7967	0.743837	0.337744	2.20237	0.027639	0.387769
Gm43268	876.972	-0.124665	0.0566104	-2.20215	0.0276544	0.387769
Rpl18	12067.1	0.141812	0.0644022	2.20198	0.0276671	0.387769
Gm28578	262.594	0.265025	0.120428	2.20069	0.0277581	0.388784
Grm7	6683.93	0.126018	0.0572701	2.20042	0.0277773	0.388784
Gfm2	2428.11	-0.073716	0.0335027	-2.2003	0.0277857	0.388784
Trank1	17399.1	-0.188986	0.0859205	-2.19954	0.0278392	0.389226
Bambi	507.762	0.174495	0.0793367	2.19942	0.0278481	0.389226
Schip1	333.207	0.184458	0.0838884	2.19885	0.0278889	0.389293
Rps25-ps1	168.613	-0.391389	0.177999	-2.19883	0.0278899	0.389293
Gm38377	4.63318	1.44366	0.656595	2.1987	0.0278992	0.389293
St8sia3os	28.9433	-0.833558	0.379171	-2.19837	0.027923	0.38941
Atxn7l2	1054.33	-0.16741	0.0761677	-2.19791	0.0279552	0.389644
Ppargc1a	7401.56	-0.103964	0.0473119	-2.19742	0.0279904	0.389919
Caprin2	567.821	-0.20311	0.0924453	-2.19708	0.0280147	0.390042
Mamdc4	73.1576	-0.349655	0.159167	-2.19678	0.028036	0.390076
F11r	1232.96	0.235497	0.107209	2.19661	0.028048	0.390076
Matn2	8465.06	0.169241	0.0770687	2.19598	0.0280936	0.390495
Pygb	34541.4	0.088132	0.0401512	2.195	0.0281634	0.39125
Nme9	78.6661	-0.460646	0.209936	-2.19422	0.0282196	0.391763
Psmb2	5160.26	0.0961418	0.0438192	2.19406	0.0282314	0.391763
Yjefn3	337.143	0.193574	0.0882355	2.19383	0.0282474	0.391769
Add3	21259	0.0800127	0.0364825	2.19318	0.0282945	0.391899
Slc11a2	4098.96	-0.0804057	0.036663	-2.1931	0.0282998	0.391899
Gm50230	20.4689	-0.490553	0.223685	-2.19306	0.0283033	0.391899
Nfxl1	950.812	-0.128418	0.0585651	-2.19274	0.0283259	0.39199
Mef2b	9.12956	0.874797	0.398989	2.19253	0.0283409	0.39199
5830454E08Rik	98.9085	0.268463	0.122507	2.1914	0.0284227	0.392905
Gm3219	33.3947	0.408416	0.186462	2.19034	0.0284993	0.393748
Cchcr1	208.018	0.211393	0.0965262	2.19	0.0285241	0.393876
Gm37420	8.62356	1.11168	0.507728	2.18952	0.0285594	0.394016
Ccdc71	2974.99	0.0704234	0.0321677	2.18926	0.0285778	0.394016
Srpk1	5624.34	-0.0955265	0.0436364	-2.18915	0.0285862	0.394016
Gm37895	6.8143	1.17019	0.534723	2.18841	0.0286397	0.394016
Odf2	5030.44	-0.104505	0.0477711	-2.18762	0.0286974	0.394016
Naaladl2	409.813	-0.232338	0.106216	-2.18742	0.0287117	0.394016
Gm44763	288.994	0.227878	0.10418	2.18735	0.0287167	0.394016
Ppp1r35	685.779	0.169952	0.077709	2.18703	0.0287404	0.394016
Tmem232	179.8	-0.252508	0.115458	-2.187	0.0287424	0.394016
Gm5784	181.984	0.326203	0.149156	2.18699	0.028743	0.394016
Fxyd1	2715.33	0.286189	0.130868	2.18685	0.0287535	0.394016
Gm47232	28.97	-0.547781	0.250489	-2.18685	0.0287538	0.394016
1700037C18Rik	279.601	0.211255	0.0966058	2.18678	0.0287588	0.394016
Adgrg1	5162.62	0.137881	0.0630615	2.18645	0.0287824	0.394016
1500004A13Rik	7584.46	-0.0785933	0.0359474	-2.18634	0.0287904	0.394016
A930004D18Rik	540.476	0.140661	0.0643482	2.18593	0.0288206	0.394016
Glp2r	488.272	-0.401459	0.183684	-2.1856	0.028845	0.394016
Pdxdc1	12826.8	-0.0494654	0.0226333	-2.18551	0.0288512	0.394016
Smim20	2075.92	0.125686	0.0575093	2.18549	0.0288529	0.394016
Ercc6l	20.9211	0.552697	0.252902	2.18542	0.0288583	0.394016
2700097O09Rik	601.467	-0.176943	0.0809672	-2.18537	0.028862	0.394016
Phf21a	4786.15	-0.0624121	0.0285632	-2.18505	0.028885	0.394117
Srsf11	12229.5	-0.118747	0.0543623	-2.18436	0.0289358	0.394441
Gm6169	36.7714	0.404947	0.18539	2.1843	0.02894	0.394441
C5ar1	79.4246	0.343664	0.157374	2.18374	0.0289816	0.394793
Tst	3113.62	0.175626	0.0804322	2.18352	0.0289972	0.394793
Sh3bp2	347.866	0.16591	0.0760099	2.18275	0.0290544	0.395027
P2rx4	1145.08	0.100309	0.045957	2.18267	0.02906	0.395027
Smyd4	1636.72	0.108235	0.0495886	2.18265	0.0290613	0.395027
Oxld1	422.149	0.167346	0.0766937	2.182	0.0291093	0.395344
Ect2	73.7423	0.314703	0.144232	2.18191	0.029116	0.395344
Tcte1	270.066	-0.197821	0.0906809	-2.1815	0.0291463	0.395543
Rgs11	1204.02	-0.328449	0.15061	-2.18079	0.0291988	0.396014
Neu2	88.5889	-0.290875	0.133392	-2.18061	0.0292123	0.396014
Bdkrb2	121.736	-0.334639	0.153515	-2.17985	0.0292685	0.396562
Rttn	452.214	-0.136875	0.0628014	-2.17948	0.0292959	0.396716
Ctxn2	1211.07	0.156466	0.071799	2.17922	0.0293153	0.396716
Rps9	23097.5	0.14951	0.0686119	2.17906	0.029327	0.396716
Mtrf1	1105.8	0.108096	0.049617	2.17861	0.0293609	0.396961
Ypel1	3696.75	0.138899	0.0637657	2.17827	0.0293857	0.397084
Zfp869	4690.22	-0.0708978	0.0325566	-2.17768	0.0294301	0.397471
Trim16	157.772	-0.219244	0.100701	-2.17718	0.0294673	0.397762
Klhl17	1654.74	-0.156033	0.0716948	-2.17635	0.0295294	0.398246
Kat2b	3499.79	-0.128758	0.0591644	-2.17627	0.0295348	0.398246
Thbd	1086.02	-0.434676	0.199834	-2.17519	0.0296161	0.398759
Nr4a1	4053.8	-0.312919	0.143868	-2.17504	0.0296272	0.398759
Lif	144.634	0.351532	0.161631	2.1749	0.0296377	0.398759
A3galt2	11.485	-0.852463	0.391984	-2.17474	0.0296496	0.398759
Gm11948	22.9151	-0.53822	0.247526	-2.1744	0.0296752	0.398759
BC030343	389.041	-0.185887	0.0854922	-2.17432	0.0296811	0.398759
Dnpep	2511.78	0.074678	0.0343465	2.17425	0.0296862	0.398759
Hps1	678.174	-0.244923	0.112656	-2.17408	0.0296992	0.398759
Guf1	3527.75	-0.127103	0.0584771	-2.17356	0.0297383	0.399072
Rsf1os2	9.57562	-0.949125	0.43675	-2.17316	0.0297686	0.399266
Gm49413	5.02582	0.946164	0.435584	2.17217	0.0298428	0.400049
Gm45779	6.97978	1.24462	0.573121	2.17165	0.0298823	0.400365
Gm10231	8.6089	0.795849	0.36659	2.17095	0.0299349	0.400858
Stxbp3-ps	138.703	0.312322	0.143947	2.1697	0.0300292	0.401462
Plcb2	343.191	0.129652	0.0597559	2.1697	0.0300297	0.401462
Sdhaf1	1495.45	0.127015	0.0585448	2.16953	0.0300423	0.401462
Cyp26b1	1563.58	-0.195066	0.0899179	-2.16938	0.0300539	0.401462
Entr1	7058.76	-0.112178	0.051717	-2.16907	0.0300773	0.401462
Serpina3n	6425.32	0.387471	0.178636	2.16905	0.0300789	0.401462
Ptprq	59.1867	0.407287	0.187786	2.16889	0.0300914	0.401462
Rpl3-ps1	4709.83	0.131298	0.0605499	2.16843	0.0301258	0.401709
Dync2i1	1855.75	-0.106484	0.0491361	-2.16712	0.0302255	0.402826
F2rl1	28.0035	-0.555738	0.256502	-2.1666	0.030265	0.403105
Tmsb10	18428.2	0.148325	0.0684651	2.16643	0.0302784	0.403105
Arhgap27	1240.81	0.131567	0.0607463	2.16584	0.0303233	0.403486
Pym1	1474.5	0.10113	0.0466985	2.16558	0.0303432	0.403486
Aldh1b1	1114.91	0.133806	0.0617918	2.16543	0.030355	0.403486
Rps12	6202.79	0.278007	0.128402	2.16512	0.0303781	0.403486
Gm16477	107.174	0.229912	0.106194	2.16501	0.0303869	0.403486
Ccnjl	690.867	-0.165181	0.0763071	-2.16469	0.0304112	0.4035
Cfap100	421.508	-0.227977	0.105326	-2.16449	0.0304267	0.4035
Shld3	280.09	0.231003	0.10673	2.16437	0.0304359	0.4035
Scrib	3385.85	0.135586	0.0626777	2.16323	0.0305237	0.404252
Rwdd3	1056.56	0.130119	0.0601599	2.16289	0.0305497	0.404252
Pllp	5312.81	0.123985	0.0573257	2.16282	0.0305552	0.404252
Psmd4	8868.06	0.0661469	0.0305882	2.1625	0.0305797	0.404252
Gm5086	140.69	0.287819	0.133128	2.16197	0.0306208	0.404252
Rhoh	101.754	0.28556	0.132107	2.16159	0.0306499	0.404252
Sco1	1368.59	-0.0910606	0.0421304	-2.1614	0.0306646	0.404252
Layn	553.1	0.133182	0.0616241	2.16121	0.0306793	0.404252
Satb1	12732.6	-0.137607	0.0636757	-2.16107	0.0306903	0.404252
Areg	8.04932	0.910133	0.421152	2.16105	0.0306912	0.404252
Gm16726	6.0816	-1.1827	0.547287	-2.16103	0.0306934	0.404252
Adamts12	47.0214	-0.448485	0.207555	-2.1608	0.0307108	0.404252
A830018L16Rik	16580.8	-0.112126	0.0519072	-2.16012	0.0307637	0.404252
Gm43889	3.29287	1.51063	0.699348	2.16006	0.0307681	0.404252
Cdh20	3055.05	-0.132275	0.0612432	-2.15983	0.0307859	0.404252
Six4	210.45	-0.225176	0.104268	-2.15958	0.030805	0.404252
Dscc1	10.8605	0.741057	0.343163	2.15949	0.0308119	0.404252
Arhgef37	225.703	-0.196586	0.0910539	-2.15901	0.0308495	0.404252
Cmklr1	365.437	0.261998	0.121354	2.15896	0.0308532	0.404252
Cped1	493.57	-0.43833	0.203031	-2.15893	0.0308554	0.404252
Ppp1r15a	1638.82	-0.0979551	0.0453732	-2.15888	0.0308598	0.404252
Frmpd2	223.823	-0.278786	0.129145	-2.1587	0.0308731	0.404252
Pbk	53.3169	0.47092	0.218153	2.15866	0.0308762	0.404252
Smarcd2	1370.96	-0.123235	0.0570887	-2.15865	0.030877	0.404252
2900089D17Rik	64.9277	-0.372093	0.172413	-2.15816	0.0309157	0.404549
Rskr	245.788	-0.519841	0.24095	-2.15747	0.0309694	0.405041
Hilpda	494.17	0.124093	0.0575251	2.15719	0.0309908	0.405111
Wnt9b	68.2544	0.38558	0.17877	2.15685	0.0310175	0.40525
Gm37529	14.0378	0.836467	0.387872	2.15655	0.0310404	0.405257
Gm38236	3.39203	1.80829	0.838556	2.15643	0.0310501	0.405257
Map3k5	3489.75	-0.124248	0.0576339	-2.15581	0.0310988	0.405349
Zfp689	595.507	0.108144	0.0501641	2.15581	0.0310988	0.405349
Gemin8	939.674	0.0987468	0.0458108	2.15554	0.0311198	0.405349
Mia2	5665.3	-0.0809614	0.0375634	-2.15533	0.0311361	0.405349
Gm10862	9.19564	1.24438	0.577355	2.15531	0.0311375	0.405349
Map7	9537.09	-0.0764601	0.0354846	-2.15474	0.0311821	0.405532
Gm37116	54.1712	0.343284	0.159317	2.15472	0.0311837	0.405532
A630001G21Rik	51.7894	0.450128	0.208968	2.15406	0.0312357	0.405726
Prr13	3653.02	0.0869102	0.0403497	2.15393	0.0312459	0.405726
Tex26	27.8386	-0.470807	0.218582	-2.15391	0.0312469	0.405726
Atp6v0b	19154.8	0.0912387	0.0423698	2.15339	0.0312879	0.405726
Gli1	155.531	-0.356787	0.165691	-2.15332	0.0312932	0.405726
Gm43061	10.2388	0.733017	0.340415	2.1533	0.031295	0.405726
Scamp3	2602.43	0.0938415	0.0436033	2.15216	0.0313845	0.406575
A730098A19Rik	42.8476	0.370026	0.171944	2.15202	0.0313958	0.406575
Slc25a41	4.70059	-1.24372	0.577976	-2.15185	0.0314088	0.406575
ENSMUSG00000120597	31.8653	0.426715	0.198321	2.15164	0.031426	0.406589
Odad2	137.765	-0.322846	0.150102	-2.15084	0.031489	0.406999
Gm29417	11.1156	0.738679	0.343443	2.15081	0.0314915	0.406999
Golph3	13390.7	-0.0780219	0.0362788	-2.15062	0.0315061	0.406999
Pla2g15	2282.29	0.105299	0.0489875	2.14952	0.0315935	0.40792
Zbtb40	1094.47	-0.188554	0.0877508	-2.14875	0.0316544	0.408308
Gm6745	7.88853	0.69181	0.321974	2.14865	0.031662	0.408308
Neurog2	121.895	0.297749	0.138583	2.14852	0.0316721	0.408308
Gm49329	54.0719	-0.425976	0.198338	-2.14773	0.0317353	0.408913
Wdr73	3487.49	0.0803179	0.0374081	2.14707	0.0317874	0.409066
Gm29266	6.02318	-1.22303	0.569632	-2.14706	0.0317886	0.409066
Best1	169.18	-0.270416	0.125953	-2.14697	0.0317957	0.409066
Prmt1	6854.77	0.0685159	0.0319169	2.1467	0.0318174	0.409136
Gm5909	20.3378	-0.42109	0.196191	-2.14632	0.0318472	0.409311
C230062I16Rik	377.627	-0.193679	0.0902561	-2.14588	0.0318826	0.409557
Mafb	1679.21	0.111428	0.0519314	2.14567	0.031899	0.40956
Stx11	30.784	-0.431382	0.201144	-2.14464	0.0319817	0.410412
Acot4	761.44	0.141034	0.0657704	2.14434	0.0320059	0.410472
Gna14	141.319	0.216099	0.100784	2.14418	0.0320189	0.410472
Zfp263	2262.52	-0.0940099	0.043864	-2.14321	0.0320962	0.410994
8430429K09Rik	741.096	0.124481	0.0580826	2.14318	0.0320989	0.410994
Eif5a	34211.6	0.0487999	0.0227711	2.14306	0.0321084	0.410994
Ldhd	923.495	-0.123691	0.0577413	-2.14216	0.0321805	0.411436
Them6	2481.27	0.0936955	0.0437397	2.14212	0.0321841	0.411436
Slc35g1	273.716	-0.24648	0.115069	-2.14202	0.0321918	0.411436
Dhps	3352.88	0.0742956	0.0346893	2.14175	0.0322139	0.41151
C230086J09Rik	16.29	0.703654	0.328668	2.14093	0.03228	0.412011
1700034P13Rik	28.799	-0.467631	0.218432	-2.14085	0.0322858	0.412011
E130119H09Rik	16.0597	0.818485	0.382396	2.14041	0.0323216	0.41211
Krt15	46.9986	-0.483484	0.225916	-2.1401	0.0323464	0.41211
Gm17501	59.1748	-0.304323	0.14221	-2.13995	0.032359	0.41211
Creg1	3352.52	0.101806	0.0475744	2.13994	0.0323595	0.41211
9430087J23Rik	3.83497	1.39659	0.652695	2.13973	0.0323764	0.41211
Rabgef1	4363.79	-0.0918415	0.0429257	-2.13955	0.0323915	0.41211
Caml	3349.14	0.0814415	0.0380776	2.13883	0.0324496	0.412641
Rasl10a	2620.77	0.256298	0.119856	2.13839	0.0324854	0.412888
Sod2	24189.9	-0.0765985	0.0358275	-2.13798	0.0325182	0.413097
Setdb1	4563.66	-0.0830117	0.0388366	-2.13746	0.0325607	0.413223
Wasf2	2290.13	0.11079	0.0518359	2.13732	0.0325716	0.413223
Sfxn2	539.446	-0.158332	0.0740819	-2.13726	0.0325772	0.413223
Gm17168	11.0705	-0.777388	0.363778	-2.13699	0.0325991	0.413293
Kcnb1	19031.6	-0.114927	0.053794	-2.13642	0.0326452	0.41354
Emc10	12819.5	0.0890805	0.0416976	2.13634	0.0326514	0.41354
ENSMUSG00000120010	68.6867	-0.276272	0.129336	-2.13608	0.0326726	0.413601
Tm6sf2	56.8988	-0.483799	0.226514	-2.13585	0.0326918	0.413638
Grp	2067.96	0.308398	0.144426	2.13533	0.0327343	0.413844
Mrpl36	2035.27	0.0759313	0.0355636	2.13509	0.0327539	0.413844
Rplp0	20210.8	0.151358	0.0708921	2.13504	0.0327573	0.413844
Las1l	4327.71	-0.0862009	0.040386	-2.13442	0.0328081	0.414076
[truncated: 23,243 more rows]

## Sheet: Hallmark AD vs Ctrl
UP in AD vs Ctrl filtered by Padj. < 0,05										DOWN in AD vs Ctrl filtered by Padj. < 0,05										All Padj. < 0.05 in AD vs Ctrl
Term	Overlap	P.value	Adjusted.P.value	Odds.Ratio	Combined.Score	Genes				Term	Overlap	P.value	Adjusted.P.value	Odds.Ratio	Combined.Score	Genes				Term	Overlap	P.value	Adjusted.P.value	Odds.Ratio	Combined.Score	Genes
Cholesterol Homeostasis	15/74	1.47687e-14	5.90749e-13	21.5817	687.296	STARD4;MVK;HMGCS1;LPL;SREBF2;ACAT2;SQLE;PMVK;CD9;MVD;DHCR7;GUSB;LDLR;FDFT1;LGMN				TNF-alpha Signaling via NF-kB	3/200	0.0770836	0.631177	3.12563	8.01058	SPHK1;TRIB1;IER2				Cholesterol Homeostasis	15/74	1.99245e-12	8.56755e-11	15.0507	405.491	STARD4;MVK;HMGCS1;LPL;SREBF2;ACAT2;SQLE;PMVK;CD9;MVD;DHCR7;GUSB;LDLR;FDFT1;LGMN
Allograft Rejection	19/200	6.75654e-12	1.35131e-10	9.01105	231.769	CD86;SPI1;ITGB2;WAS;LY86;CAPG;CTSS;PSMB10;TLR1;FGR;PTPRC;CCL4;HCLS1;IRF8;PTPN6;CCR5;FCGR2B;B2M;TLR2				Pancreas Beta Cells	1/40	0.180192	0.631177	5.19676	8.90584	SST				Allograft Rejection	20/200	3.19457e-10	6.86833e-09	6.63736	145.122	CD86;SPI1;ITGB2;WAS;LY86;CAPG;CFP;CTSS;PSMB10;TLR1;FGR;PTPRC;CCL4;HCLS1;IRF8;PTPN6;CCR5;FCGR2B;B2M;TLR2
Inflammatory Response	15/200	2.98466e-08	3.97955e-07	6.83877	118.497	RTP4;CSF3R;IL10RA;OSMR;TNFRSF1B;TLR1;ADGRE1;CXCL10;GPR183;CLEC5A;C3AR1;CD48;CD14;LDLR;TLR2				p53 Pathway	2/200	0.260521	0.631177	2.05175	2.75976	SPHK1;TOB1				Inflammatory Response	16/200	4.33084e-07	6.20754e-06	5.13043	75.1728	RTP4;CSF3R;SPHK1;IL10RA;OSMR;TNFRSF1B;TLR1;ADGRE1;CXCL10;GPR183;CLEC5A;C3AR1;CD48;CD14;LDLR;TLR2
IL-2/STAT5 Signaling	13/199	1.22736e-06	8.65642e-06	5.84438	79.5458	CD86;PRNP;RNH1;IL10RA;CTSZ;CAPG;CST7;TNFRSF1B;HK2;CXCL10;IRF8;TLR7;CD48				Adipogenesis	2/200	0.260521	0.631177	2.05175	2.75976	SULT1A1;TOB1				KRAS Signaling Up	15/200	2.23767e-06	2.4055e-05	4.76909	62.0462	FCER1G;IL10RA;ITGB2;LAPTM5;IKZF1;TNFRSF1B;CTSS;PSMB8;ETV5;CXCL10;C3AR1;IRF8;LCP1;TRIB1;DOCK2
mTORC1 Signaling	13/200	1.29846e-06	8.65642e-06	5.81283	78.7891	STARD4;HMGCS1;INSIG1;IDH1;ITGB2;DHCR24;HK2;SQLE;CD9;DHCR7;YKT6;LDLR;LGMN				Myogenesis	2/200	0.260521	0.631177	2.05175	2.75976	FST;SPHK1				IL-2/STAT5 Signaling	14/199	1.01746e-05	7.71994e-05	4.43774	51.0146	CD86;PRNP;RNH1;IL10RA;CTSZ;SPRY4;CAPG;CST7;TNFRSF1B;HK2;CXCL10;IRF8;TLR7;CD48
KRAS Signaling Up	13/200	1.29846e-06	8.65642e-06	5.81283	78.7891	FCER1G;IL10RA;ITGB2;LAPTM5;IKZF1;TNFRSF1B;CTSS;PSMB8;CXCL10;C3AR1;IRF8;LCP1;DOCK2				KRAS Signaling Up	2/200	0.260521	0.631177	2.05175	2.75976	TRIB1;ETV5				mTORC1 Signaling	14/200	1.0772e-05	7.71994e-05	4.41365	50.4859	STARD4;HMGCS1;INSIG1;IDH1;ITGB2;DHCR24;CFP;HK2;SQLE;CD9;DHCR7;YKT6;LDLR;LGMN
Interferon Gamma Response	12/200	7.59645e-06	4.34083e-05	5.31417	62.6425	CD86;RTP4;CXCL10;IL10RA;IRF8;CSF2RB;ISG15;IRF5;PTPN6;B2M;PSMB8;PSMB10				Apical Junction	2/200	0.260521	0.631177	2.05175	2.75976	MAP4K2;ITGA10				IL-6/JAK/STAT3 Signaling	8/87	0.000131812	0.000809699	5.86473	52.3963	CXCL10;CSF3R;CD9;CSF2RB;CD14;OSMR;TNFRSF1B;TLR2
IL-6/JAK/STAT3 Signaling	8/87	1.21811e-05	6.09053e-05	8.336	94.3271	CXCL10;CSF3R;CD9;CSF2RB;CD14;OSMR;TNFRSF1B;TLR2				Androgen Response	1/100	0.391929	0.631177	2.04102	1.91177	CAMKK2				Interferon Gamma Response	12/200	0.000198677	0.00106789	3.72009	31.7094	CD86;RTP4;CXCL10;IL10RA;IRF8;CSF2RB;ISG15;IRF5;PTPN6;B2M;PSMB8;PSMB10
Complement	10/200	0.000199182	0.000885255	4.34444	37.0202	C1QA;PCLO;FCER1G;ITGAM;PLEK;WAS;CTSD;CTSS;LGMN;C1QC				DNA Repair	1/150	0.526279	0.631177	1.35269	0.868326	COX17				Androgen Response	7/100	0.00176562	0.00843573	4.34317	27.5324	HMGCS1;HPGD;TMEM50A;INSIG1;DHCR24;B2M;CAMKK2
Androgen Response	6/100	0.0015129	0.00605161	5.20676	33.8113	HMGCS1;HPGD;TMEM50A;INSIG1;DHCR24;B2M				Fatty Acid Metabolism	1/158	0.544856	0.631177	1.28324	0.779229	NTHL1				Complement	10/200	0.00261705	0.0112533	3.04887	18.1277	C1QA;PCLO;FCER1G;ITGAM;PLEK;WAS;CTSD;CTSS;LGMN;C1QC
Interferon Alpha Response	5/97	0.00707948	0.0257436	4.41542	21.8588	RTP4;CXCL10;ISG15;B2M;PSMB8				UV Response Up	1/158	0.544856	0.631177	1.28324	0.779229	SULT1A1				TNF-alpha Signaling via NF-kB	9/200	0.00825042	0.0322516	2.72138	13.0558	CXCL10;GPR183;SPHK1;PLEK;CCL4;TRIB1;LDLR;IER2;TLR2
Coagulation	5/138	0.0284804	0.0949345	3.04791	10.8461	C1QA;PLEK;CD9;CTSE;LGMN				IL-2/STAT5 Signaling	1/199	0.629324	0.631177	1.01541	0.470245	SPRY4				Interferon Alpha Response	5/97	0.0266596	0.0955302	3.11775	11.3006	RTP4;CXCL10;ISG15;B2M;PSMB8
TNF-alpha Signaling via NF-kB	6/200	0.0382176	0.117593	2.51003	8.19389	CXCL10;GPR183;PLEK;CCL4;LDLR;TLR2				Oxidative Phosphorylation	1/200	0.631177	0.631177	1.01026	0.464888	COX17				Fatty Acid Metabolism	6/158	0.0570825	0.183183	2.26416	6.48289	HMGCS1;HPGD;NTHL1;IDH1;DHCR24;ACAT2
Fatty Acid Metabolism	5/158	0.0465821	0.133092	2.64679	8.11648	HMGCS1;HPGD;IDH1;DHCR24;ACAT2				G2-M Checkpoint	1/200	0.631177	0.631177	1.01026	0.464888	SRSF2				Apical Junction	7/200	0.0596409	0.183183	2.08212	5.87036	CD86;MAP4K2;PTPRC;INSIG1;ITGA10;RAC2;MVD
Angiogenesis	2/36	0.0727553	0.194014	4.73445	12.4074	APP;LPL				Estrogen Response Early	1/200	0.631177	0.631177	1.01026	0.464888	TOB1				Coagulation	5/138	0.0918408	0.263277	2.15212	5.13861	C1QA;PLEK;CD9;CTSE;LGMN
Estrogen Response Late	5/200	0.102583	0.227963	2.07226	4.7187	ST14;CD9;PTPN6;DHCR7;FDFT1				Estrogen Response Late	1/200	0.631177	0.631177	1.01026	0.464888	TOB1				Angiogenesis	2/36	0.128227	0.288903	3.35499	6.89099	APP;LPL
Apical Junction	5/200	0.102583	0.227963	2.07226	4.7187	CD86;PTPRC;INSIG1;RAC2;MVD				Allograft Rejection	1/200	0.631177	0.631177	1.01026	0.464888	CFP				Adipogenesis	6/200	0.134373	0.288903	1.77016	3.55295	SULT1A1;IDH1;LPL;DHCR7;TKT;TOB1
Xenobiotic Metabolism	5/200	0.102583	0.227963	2.07226	4.7187	IDH1;IRF8;DHRS1;COMT;PSMB10				KRAS Signaling Dn	1/200	0.631177	0.631177	1.01026	0.464888	ARPP21				Estrogen Response Late	6/200	0.134373	0.288903	1.77016	3.55295	ST14;CD9;PTPN6;DHCR7;TOB1;FDFT1
Reactive Oxygen Species Pathway	2/49	0.122614	0.258135	3.42267	7.18319	PRNP;LSP1				mTORC1 Signaling	1/200	0.631177	0.631177	1.01026	0.464888	CFP				Myogenesis	6/200	0.134373	0.288903	1.77016	3.55295	APP;PRNP;ITGB5;SPHK1;FST;LSP1
Adipogenesis	4/200	0.23474	0.4268	1.64248	2.38041	IDH1;LPL;DHCR7;TKT				E2F Targets	1/200	0.631177	0.631177	1.01026	0.464888	SRSF2				p53 Pathway	6/200	0.134373	0.288903	1.77016	3.55295	APP;CEBPA;ST14;SPHK1;CTSD;TOB1
Myogenesis	4/200	0.23474	0.4268	1.64248	2.38041	APP;PRNP;ITGB5;LSP1				Myc Targets V1	1/200	0.631177	0.631177	1.01026	0.464888	SRSF2				Reactive Oxygen Species Pathway	2/49	0.207874	0.425648	2.42541	3.80988	PRNP;LSP1
p53 Pathway	4/200	0.23474	0.4268	1.64248	2.38041	APP;CEBPA;ST14;CTSD				Inflammatory Response	1/200	0.631177	0.631177	1.01026	0.464888	SPHK1				Xenobiotic Metabolism	5/200	0.265598	0.519123	1.46319	1.93986	IDH1;IRF8;DHRS1;COMT;PSMB10
UV Response Dn	3/144	0.263	0.457391	1.71015	2.28408	INSIG1;LDLR;RUNX1														UV Response Dn	3/144	0.455471	0.81712	1.21041	0.951894	INSIG1;LDLR;RUNX1
Pperoxisome	2/104	0.368519	0.599757	1.57271	1.56998	IDH1;DHCR24														Estrogen Response Early	4/200	0.456067	0.81712	1.16112	0.911611	OLFML3;DHCR7;TOB1;FDFT1
Bile Acid Metabolism	2/112	0.403541	0.599757	1.45774	1.32286	IDH1;DHCR24														Pancreas Beta Cells	1/40	0.50279	0.859383	1.45782	1.00237	SST
Apical Surface	1/44	0.421534	0.599757	1.8633	1.60962	APP														Apical Surface	1/44	0.536382	0.859383	1.32194	0.82345	APP
Estrogen Response Early	3/200	0.449817	0.599757	1.22052	0.975091	OLFML3;DHCR7;FDFT1														Pperoxisome	2/104	0.539612	0.859383	1.11446	0.687512	IDH1;DHCR24
Epithelial Mesenchymal Transition	3/200	0.449817	0.599757	1.22052	0.975091	ITGB5;SGCB;CAPG														Bile Acid Metabolism	2/112	0.579851	0.880144	1.03298	0.562958	IDH1;DHCR24
Glycolysis	3/200	0.449817	0.599757	1.22052	0.975091	IDH1;GUSB;HK2														Myc Targets V2	1/58	0.637103	0.880144	0.996542	0.449265	HK2
heme Metabolism	3/200	0.449817	0.599757	1.22052	0.975091	HEBP1;CTSE;SNCA														Epithelial Mesenchymal Transition	3/200	0.67546	0.880144	0.863847	0.338941	ITGB5;SGCB;CAPG
Myc Targets V2	1/58	0.51412	0.663381	1.40465	0.934511	HK2														Glycolysis	3/200	0.67546	0.880144	0.863847	0.338941	IDH1;GUSB;HK2
Apoptosis	2/161	0.593583	0.741979	1.00598	0.524698	APP;CD14														heme Metabolism	3/200	0.67546	0.880144	0.863847	0.338941	HEBP1;CTSE;SNCA
Protein Secretion	1/96	0.69755	0.811351	0.841164	0.302971	YKT6														KRAS Signaling Dn	3/200	0.67546	0.880144	0.863847	0.338941	KMT2D;ARPP21;PDCD1
Hypoxia	2/200	0.709932	0.811351	0.806226	0.276201	HEXA;HK2														DNA Repair	2/150	0.735494	0.920092	0.766263	0.235405	COX17;HCLS1
KRAS Signaling Dn	2/200	0.709932	0.811351	0.806226	0.276201	KMT2D;PDCD1														UV Response Up	2/158	0.761231	0.920092	0.72667	0.198249	SULT1A1;YKT6
DNA Repair	1/150	0.846038	0.917741	0.534839	0.0894204	HCLS1														Apoptosis	2/161	0.77031	0.920092	0.712849	0.186027	APP;CD14
UV Response Up	1/158	0.860715	0.917741	0.507379	0.0761025	YKT6														Protein Secretion	1/96	0.813506	0.928236	0.596766	0.123174	YKT6
Mitotic Spindle	1/199	0.916702	0.917741	0.401474	0.0349172	DOCK2														Hypoxia	2/200	0.863476	0.928236	0.571294	0.08386	HEXA;HK2
G2-M Checkpoint	1/200	0.917741	0.917741	0.399436	0.0342875	SQLE														G2-M Checkpoint	2/200	0.863476	0.928236	0.571294	0.08386	SQLE;SRSF2
Oxidative Phosphorylation	1/200	0.917741	0.917741	0.399436	0.0342875	IDH1														Oxidative Phosphorylation	2/200	0.863476	0.928236	0.571294	0.08386	IDH1;COX17
																				Mitotic Spindle	1/199	0.969506	0.970039	0.284819	0.00882049	DOCK2
																				E2F Targets	1/200	0.970039	0.970039	0.283373	0.00862002	SRSF2
																				Myc Targets V1	1/200	0.970039	0.970039	0.283373	0.00862002	SRSF2

## Sheet: DE file AD F vs M
gene_name	baseMean	log2FoldChange	lfcSE	stat	pvalue	padj
Xist	42230.9	12.8256	0.705578	18.1775	7.78457e-74	1.96498e-69
Gm27177	5.92023	5.66139	1.28794	4.39571	1.10411e-05	0.00497677		UP in ADF Padj. < 0,05 (121)
Gm14434	113.952	3.97536	1.03462	3.84234	0.000121867	0.0292968		DOWN in ADF Padj. < 0,05 (15)
Gm48181	5.4827	3.40753	0.917833	3.71259	0.000205152	0.0410989
Art4	7.14447	2.37836	0.651319	3.65161	0.000260601	0.0487266
Ifi208	18.1263	1.7317	0.456208	3.79585	0.000147138	0.0331613
Hcar2	31.2573	1.71914	0.337211	5.09811	3.43066e-07	0.000393621
Olfr111	22.6922	1.64146	0.411908	3.98501	6.74776e-05	0.0191379
Gvin3	37.4099	1.64102	0.339999	4.82655	1.38917e-06	0.00106259
Cst7	533.981	1.6356	0.411103	3.97856	6.93353e-05	0.0192326
Pdcd1	31.6282	1.63328	0.405538	4.02744	5.63863e-05	0.0163598
Oas1b	42.1951	1.59168	0.318383	4.99927	5.75485e-07	0.000518799
Gm12250	33.1631	1.58964	0.35853	4.43378	9.25933e-06	0.00440989
H2-Q5	23.0884	1.54436	0.41405	3.72988	0.000191573	0.0398245
Itgax	171.238	1.53516	0.267878	5.73079	9.99623e-09	1.68217e-05
Ifi204	85.9957	1.52367	0.327671	4.64999	3.31957e-06	0.00199506
Ifi27l2a	180.949	1.52164	0.327098	4.65195	3.28812e-06	0.00199506
1700030C10Rik	53.0832	1.48429	0.383477	3.87059	0.00010857	0.027134
Gm9670	12.7248	1.46781	0.395232	3.7138	0.000204172	0.0410989
Ccl3	89.9049	1.3943	0.287254	4.85388	1.21067e-06	0.000985794
Usp18	184.446	1.34848	0.267028	5.04997	4.41884e-07	0.000446162
Cybb	129.248	1.30787	0.260836	5.01414	5.32708e-07	0.000505227
Irf7	332.718	1.30356	0.299107	4.35817	1.31154e-05	0.00542719
Ly9	113.373	1.2767	0.209509	6.09377	1.1028e-09	2.14131e-06
Clec7a	509.611	1.27609	0.257943	4.94717	7.53012e-07	0.000655432
Mx1	41.0933	1.25791	0.339385	3.70642	0.000210208	0.0415587
Zbp1	44.7275	1.2308	0.320137	3.84461	0.000120744	0.0292968
Gm42047	353.804	1.22857	0.199144	6.16924	6.86196e-10	1.44341e-06
Oas1a	91.1102	1.22601	0.261181	4.6941	2.67789e-06	0.00173321
Oasl2	743.634	1.22333	0.289411	4.22696	2.36871e-05	0.00854158
Ifi207	41.2191	1.21259	0.325673	3.72334	0.000196608	0.0403477
Gm4951	67.4475	1.21235	0.331895	3.65281	0.000259383	0.0487266
Cd52	243.488	1.07767	0.15351	7.02022	2.21525e-12	5.0834e-09
Ifit3	1529.7	1.07691	0.23339	4.61422	3.94573e-06	0.00231624
Treml2	83.8983	1.07018	0.242168	4.41916	9.90853e-06	0.00463169
Ifit1	548.114	1.04226	0.227835	4.57464	4.77042e-06	0.00267589
Gm42853	42.1395	1.03259	0.260933	3.95728	7.58081e-05	0.020461
Gm49308	39.7988	1.02935	0.26002	3.95872	7.53518e-05	0.020461
Slfn9	134.142	0.976008	0.261756	3.72869	0.000192481	0.0398245
Ifit3b	915.708	0.938514	0.207666	4.51933	6.20347e-06	0.00333166
A230103L15Rik	123.845	0.90649	0.193914	4.67469	2.94397e-06	0.00185779
Rsad2	304.371	0.905719	0.150994	5.99839	1.99282e-09	3.59306e-06
Ccl6	544.926	0.89436	0.163985	5.45393	4.92683e-08	6.54542e-05
Rtp4	342.605	0.840592	0.173843	4.83535	1.32911e-06	0.00104842
Epsti1	125.057	0.833044	0.192333	4.33126	1.48257e-05	0.00584733
Iigp1	396.198	0.808141	0.168073	4.80828	1.52236e-06	0.00111858
Lgals3bp	2482.79	0.80234	0.184029	4.35985	1.30152e-05	0.00542719
Itk	76.939	0.78601	0.179757	4.37263	1.2276e-05	0.0053426
Haus5	49.1411	0.758058	0.191742	3.95353	7.70065e-05	0.020461
Cdsn	46.1315	0.737612	0.194308	3.79609	0.000146996	0.0331613
Elf4	159.937	0.723789	0.17414	4.15636	3.23355e-05	0.0108609
Cd48	144.406	0.713319	0.127042	5.61484	1.96748e-08	3.10394e-05
Gm2223	447.938	0.700279	0.0812674	8.61698	6.87455e-18	1.92808e-14
H2-K2	99.5097	0.690649	0.186	3.71317	0.000204679	0.0410989
Trim30d	355.857	0.683761	0.158119	4.32435	1.52979e-05	0.00594076
Tlr2	258.192	0.671547	0.154566	4.34473	1.39445e-05	0.00567721
Igtp	533.752	0.652525	0.167374	3.89861	9.67482e-05	0.0249196
Lyz2	1682.56	0.650125	0.14441	4.50194	6.73345e-06	0.00354095
Capn3	97.0826	0.636337	0.148719	4.27879	1.87912e-05	0.00697541
Mlxipl	223.695	0.626487	0.150928	4.1509	3.31172e-05	0.0108609
Gbp2	577.01	0.623305	0.169925	3.66812	0.000244338	0.0470807
Slfn2	249.482	0.613435	0.160336	3.82593	0.000130281	0.0310241
Gvin-ps7	434.746	0.606638	0.119526	5.07538	3.8672e-07	0.000406733
Cd180	570.463	0.605378	0.147679	4.09928	4.14439e-05	0.0127577
H2-Q4	572.403	0.605114	0.161375	3.74975	0.000177012	0.0372346
Gm43481	148.193	0.603561	0.15916	3.79216	0.000149345	0.0333608
AU020206	393.467	0.600717	0.126125	4.76287	1.90858e-06	0.00133118
Irf8	620.177	0.599774	0.113547	5.28216	1.27672e-07	0.000161135
Parp14	563.783	0.595468	0.133016	4.47666	7.58208e-06	0.00382774
Klhl6	311.037	0.590761	0.143003	4.13111	3.61018e-05	0.0115352
Eif2s3x	10616.2	0.588232	0.044547	13.2047	8.23906e-40	1.03985e-35
Slc15a3	305.497	0.58697	0.147453	3.98072	6.87057e-05	0.0192326
Psmb8	568.902	0.581895	0.134071	4.34021	1.42348e-05	0.00570343
Cd86	398.991	0.578529	0.141555	4.08695	4.37076e-05	0.0132924
Trem2	1938.42	0.566124	0.117831	4.80455	1.551e-06	0.00111858
Lag3	740.188	0.560105	0.107045	5.23244	1.67289e-07	0.000201081
H2-D1	4614.89	0.557757	0.117215	4.75841	1.95127e-06	0.00133118
Gsdmd	220.546	0.550677	0.131572	4.18535	2.84724e-05	0.0098452
Gbp5	360.191	0.547118	0.143441	3.81425	0.000136596	0.0322238
Fermt3	311.362	0.527647	0.134688	3.91755	8.94553e-05	0.0232787
H2-M3	257.009	0.527059	0.106979	4.92676	8.3605e-07	0.000703453
Irf9	1081.1	0.512583	0.12153	4.21775	2.46756e-05	0.00877268
Kdm6a	4056.7	0.509281	0.0614256	8.29102	1.12283e-16	2.83424e-13
H2-T23	1188.53	0.503693	0.0990884	5.08327	3.70999e-07	0.000406733
Spag6	220.038	0.494571	0.127438	3.88087	0.000104083	0.0262726
Itgb2	880.977	0.493174	0.107708	4.57882	4.67617e-06	0.00267589
Cd300c2	511.013	0.489217	0.132014	3.70578	0.00021074	0.0415587
Gbp4	295.052	0.487963	0.122438	3.9854	6.73668e-05	0.0191379
Samsn1	301.876	0.485346	0.116206	4.1766	2.95903e-05	0.0100935
H2-K1	3566.54	0.477114	0.127102	3.75378	0.000174185	0.0369478
Tyrobp	2492.91	0.47025	0.109453	4.29637	1.73616e-05	0.0065409
Gbp7	751.556	0.469424	0.123929	3.78785	0.000151954	0.0336459
Irgm1	1587.14	0.464385	0.110333	4.20895	2.5656e-05	0.00899456
Vav1	488.049	0.455385	0.110844	4.10834	3.98506e-05	0.0124186
Fcgr1	532.423	0.454824	0.120594	3.77155	0.000162238	0.0350018
Lgals9	1076.81	0.451101	0.110488	4.08279	4.44979e-05	0.0133716
Gpr34	3054.19	0.448603	0.108373	4.13944	3.48154e-05	0.0112668
Sp100	460.485	0.448426	0.103988	4.3123	1.61564e-05	0.0061791
Pld4	833.488	0.444622	0.121612	3.65606	0.000256119	0.0486086
Pik3cg	477.959	0.442221	0.109586	4.03538	5.45138e-05	0.0160004
Pm20d1	361.134	0.439547	0.10675	4.11754	3.82946e-05	0.0120829
Col15a1	289.993	0.438866	0.116711	3.76028	0.000169722	0.0363061
Ptprc	591.964	0.43776	0.114925	3.8091	0.000139475	0.0325985
B2m	12157.8	0.434448	0.0984953	4.41085	1.02965e-05	0.00472554
Jpx	1065.08	0.417459	0.0760524	5.48909	4.04003e-08	5.66547e-05
Csf2ra	994.135	0.415513	0.113939	3.64681	0.000265517	0.0492808
Fgd2	444.596	0.405797	0.10426	3.89216	9.9355e-05	0.0253325
C1qa	5488.53	0.403069	0.10476	3.84753	0.000119315	0.0292403
Ctsz	4495.81	0.39692	0.0905469	4.38358	1.16746e-05	0.00516999
Ncf2	517.255	0.377588	0.0909675	4.1508	3.31309e-05	0.0108609
5530601H04Rik	2136.97	0.362759	0.0920397	3.94133	8.10322e-05	0.0213064
Laptm5	3810.27	0.351036	0.0924642	3.79645	0.000146783	0.0331613
Nckap1l	1442.92	0.345219	0.0791424	4.36201	1.28876e-05	0.00542719
Gusb	2025.96	0.341743	0.0803081	4.25539	2.08681e-05	0.00763408
Fcrls	3612.3	0.341153	0.0896964	3.80342	0.000142715	0.0330496
Ctsd	20092.9	0.338266	0.083267	4.06242	4.85663e-05	0.0144225
Trim25	1076.91	0.32841	0.0870083	3.77446	0.000160352	0.0348931
Itgam	1105.82	0.288124	0.0778047	3.70316	0.000212929	0.0416648
Ddx3x	41483	0.287132	0.0629718	4.55969	5.12299e-06	0.00281119
Man2b1	4960.93	0.26434	0.0668332	3.95523	7.64612e-05	0.020461
Aaas	1169.76	0.223246	0.0579175	3.85455	0.000115943	0.0286924
Ndrg1	13867.8	-0.168756	0.0445931	-3.78435	0.000154113	0.0338272
Khdrbs3	26681.8	-0.175877	0.0350955	-5.01138	5.40414e-07	0.000505227
C630043F03Rik	2127.02	-0.216175	0.0586299	-3.68711	0.000226817	0.0440409
Gm7335	382.322	-0.370432	0.0831531	-4.45482	8.39646e-06	0.00415575
Snrpert	398.149	-0.566799	0.127729	-4.43749	9.10133e-06	0.00440989
ENSMUSG00000119984	138.332	-0.964282	0.203773	-4.73213	2.22171e-06	0.0014758
Card14	20.5097	-1.11493	0.304144	-3.66581	0.000246553	0.0471477
C130051F05Rik	21.7466	-1.53242	0.342102	-4.47944	7.48401e-06	0.00382774
ENSMUSG00000121190	5.51507	-5.89912	1.05826	-5.57438	2.48408e-08	3.68841e-05
Gm29650	55.342	-6.98257	0.59366	-11.7619	6.13312e-32	3.87031e-28
Kdm5d	1452.62	-8.32469	0.84208	-9.88587	4.79388e-23	1.72867e-19
Uba1y	37.822	-8.66741	0.770539	-11.2485	2.35564e-29	1.18922e-25
Eif2s3y	2370.15	-9.25466	0.862195	-10.7338	7.05957e-27	2.96996e-23
Uty	1423.15	-9.43463	0.728224	-12.9557	2.18214e-38	1.83605e-34
Ddx3y	7933.33	-9.64331	1.09281	-8.82431	1.10134e-18	3.47499e-15
Bpnt1	7081.59	-0.140973	0.0387276	-3.64011	0.000272524	0.0500342
Ptpn6	585.795	0.403077	0.110818	3.63729	0.000275523	0.0500342
Xdh	483.304	0.418163	0.114947	3.63787	0.000274899	0.0500342
Tap1	374.644	0.462653	0.127286	3.63476	0.000278244	0.0501674
Tbxas1	332.615	0.498403	0.137425	3.62672	0.000287046	0.0513874
Ctss	14903.5	0.415898	0.114827	3.62197	0.000292373	0.0519724
Cbln3	58.7266	0.959553	0.265327	3.61649	0.000298627	0.0527129
Plac8	14.6095	2.22056	0.616348	3.60276	0.000314851	0.0551908
Fes	248.572	0.503799	0.140315	3.5905	0.00033005	0.0574561
Ctsa	8662.95	0.205233	0.0572555	3.58451	0.000337708	0.0583726
Tor3a	971.631	0.399185	0.111417	3.58279	0.00033994	0.0583726
Klhl35	55.0019	0.871529	0.244207	3.56882	0.000358599	0.0611605
Gm5431	32.4106	1.04293	0.29248	3.56583	0.000362706	0.0614458
Gm45294	4.8793	3.70394	1.03928	3.56394	0.000365328	0.0614774
Cd300lf	17.7559	1.29496	0.363596	3.56153	0.000368703	0.0616344
Gm49975	4.43302	4.0966	1.1534	3.55177	0.000382644	0.0635442
Slc11a1	289.52	0.534688	0.150901	3.54331	0.000395139	0.0647669
Stard9	1490.1	0.24467	0.0690492	3.54342	0.000394975	0.0647669
Casq1	58.7213	0.803829	0.227386	3.53509	0.00040764	0.0663848
Rac2	254.91	0.503194	0.142466	3.53204	0.000412375	0.0667254
Rnf213	1606.67	0.634655	0.180184	3.52225	0.000427896	0.0687959
Ly86	2076.47	0.395508	0.112463	3.51678	0.000436814	0.0697852
Hcls1	670.919	0.355258	0.101099	3.51394	0.000441507	0.0700913
Gm38020	527.081	0.413757	0.117866	3.5104	0.000447435	0.07015
Slfn8	198.053	0.744098	0.211873	3.51199	0.00044476	0.07015
Gpr65	32.8264	0.866922	0.247426	3.50376	0.000458745	0.0710408
Mpeg1	6741.74	0.557149	0.158943	3.50533	0.000456034	0.0710408
Gm45793	65.3111	0.807073	0.230922	3.495	0.000474059	0.0720855
Psmb9	190.605	0.633728	0.181303	3.49541	0.00047333	0.0720855
Tnfsf8	48.4299	1.15345	0.329919	3.49617	0.000471992	0.0720855
Plek	2840.91	0.343547	0.098366	3.49254	0.000478452	0.0723178
Gm47258	9.1153	1.73084	0.495851	3.49065	0.000481855	0.0723986
Selplg	2580.58	0.288256	0.082819	3.48056	0.000500371	0.0747359
Dsc1	8.74279	1.93619	0.55675	3.47767	0.000505793	0.0751013
Gm17200	4.64968	3.05501	0.881888	3.46417	0.000531866	0.0779203
Lrrc39	39.473	0.831338	0.239874	3.46572	0.000528808	0.0779203
Trappc6a	434.799	0.337185	0.0973659	3.46308	0.000534039	0.0779203
Edn3	543.248	0.395517	0.114406	3.45714	0.000545948	0.0792
Was	172.385	0.46569	0.134839	3.45366	0.000553026	0.0797685
Arhgap4	250.841	0.44684	0.12945	3.45184	0.000556785	0.0798544
Cdh15	185.196	0.523809	0.152345	3.43831	0.000585351	0.0831081
Il1rl1	54.088	0.918822	0.267256	3.43799	0.000586056	0.0831081
Gm12411	1137.76	-0.440941	0.128456	-3.43263	0.000597752	0.0834412
Gm7672	29.5118	0.764852	0.222755	3.4336	0.000595622	0.0834412
Grn	6657.87	0.233455	0.0680156	3.43237	0.000598323	0.0834412
Cxcl10	170.384	1.53713	0.449105	3.42264	0.000620165	0.0846174
Hexa	6839.89	0.151568	0.0442827	3.42274	0.000619929	0.0846174
Nxph2	295.638	-0.528935	0.154489	-3.42376	0.000617608	0.0846174
Tmem41b	4577.75	-0.156824	0.0457692	-3.4264	0.000611635	0.0846174
Tlr1	101.018	0.70824	0.207195	3.41823	0.000630307	0.0855388
Phf11b	64.95	0.956634	0.280019	3.41631	0.000634756	0.0856818
Fam83d	100.208	0.570753	0.167389	3.40974	0.000650248	0.0873062
Il10ra	570.381	0.314464	0.0923289	3.40591	0.000659437	0.0876714
Pnpla7	1760.35	0.234287	0.0687924	3.40571	0.000659915	0.0876714
C1qc	4945.94	0.368722	0.108373	3.40235	0.000668086	0.0882922
Zfp93	1297.2	-0.185464	0.0546282	-3.39502	0.000686238	0.0902188
Kcnk6	431.311	0.345187	0.101777	3.39162	0.000694817	0.0908734
Gm2629	348.754	0.548583	0.161967	3.38699	0.000706627	0.0919416
Cnppd1	2334.81	0.175336	0.0519391	3.37581	0.000735985	0.0952704
Gm44104	12.7495	1.77043	0.525174	3.37114	0.000748578	0.0964061
Hells	339.383	0.331567	0.0989724	3.35009	0.000807841	0.102125
Isg15	137.151	0.821852	0.245478	3.34796	0.000814079	0.102125
Niban1	430.287	0.366169	0.109406	3.34688	0.000817262	0.102125
Rps4l	1792.65	-0.331291	0.0989117	-3.34936	0.000809985	0.102125
Styx-ps	206.844	-0.388222	0.115962	-3.34785	0.000814413	0.102125
Tgif2	125.146	0.526899	0.157365	3.34826	0.000813201	0.102125
1700082M22Rik	9.93347	1.67262	0.501135	3.33766	0.000844869	0.103525
Grxcr2	18.786	-1.31207	0.392967	-3.33888	0.000841157	0.103525
Ifi209	56.2157	1.3565	0.405962	3.34146	0.000833399	0.103525
Pde1a	33478.6	-0.27075	0.081074	-3.33954	0.000839183	0.103525
Pla2g2c	15.0533	1.66157	0.498412	3.33373	0.0008569	0.104492
Kcnmb2	728.184	-0.263239	0.0790023	-3.33205	0.000862093	0.10462
Ddx60	165.878	0.71694	0.215664	3.32433	0.000886303	0.106334
Gm11400	15.7674	1.1891	0.357538	3.32579	0.000881671	0.106334
Irgm2	636.42	0.437881	0.131752	3.32353	0.000888856	0.106334
Gm48045	123.208	-0.360251	0.108625	-3.31646	0.000911656	0.108547
Gm10702	278.885	0.380656	0.114864	3.31397	0.000919827	0.109006
Phf11d	105.298	0.943215	0.284748	3.31246	0.000924796	0.109083
Stat1	1662.94	0.361117	0.109231	3.30599	0.000946403	0.111112
Gm6969	71.8761	-0.668362	0.202341	-3.30315	0.000956055	0.111726
Gm45501	42.5923	0.836717	0.254002	3.29414	0.000987239	0.114838
Ugt1a7c	53.5647	0.737502	0.22423	3.28904	0.0010053	0.116403
Kdm5c	6254.26	0.24883	0.0757166	3.28633	0.00101503	0.11647
Pfkfb2	2332.81	0.128987	0.0392498	3.2863	0.00101511	0.11647
Gbp6	115.191	0.724546	0.220611	3.28427	0.00102248	0.116785
Naip5	153.596	0.657393	0.200468	3.27929	0.0010407	0.11833
Asb10	27.0554	0.951468	0.29039	3.27651	0.00105097	0.118962
9930120I10Rik	13.212	1.56655	0.478306	3.2752	0.00105588	0.118985
Itgb3	327.859	0.36446	0.111432	3.27071	0.00107279	0.120353
Col20a1	217.394	0.497224	0.152445	3.26165	0.00110765	0.122393
Cyba	761.993	0.354587	0.108676	3.2628	0.00110317	0.122393
Scimp	5.54754	2.69411	0.825987	3.26168	0.00110753	0.122393
Spi1	382.83	0.41028	0.125816	3.26096	0.00111037	0.122393
Trim12c	623.703	0.290007	0.0890277	3.25749	0.00112404	0.12336
Ccl9	385.236	0.447731	0.138176	3.2403	0.00119403	0.126841
Cxcl9	14.4441	2.44907	0.75592	3.23985	0.00119595	0.126841
Gbp9	458.406	0.389327	0.120086	3.24208	0.00118661	0.126841
Git2	2864.06	0.136907	0.0422152	3.24306	0.00118252	0.126841
Gm38082	4.29791	3.2723	1.00932	3.24209	0.00118656	0.126841
Gm43080	59.1336	0.727446	0.224014	3.24732	0.00116497	0.126841
Gm45263	9.86564	1.42436	0.438912	3.24521	0.00117366	0.126841
Robo4	383.281	0.307476	0.0947452	3.2453	0.00117328	0.126841
Lyn	1151.32	0.314717	0.0974546	3.22937	0.00124064	0.13103
Dnah17	24.1588	1.00082	0.310363	3.22469	0.00126108	0.132634
Slc9b1	5.96347	2.04647	0.636607	3.21464	0.00130607	0.136796
Casp7	288.357	0.390734	0.121632	3.21243	0.00131619	0.137286
Cd84	646.255	0.520153	0.162288	3.20513	0.00135001	0.140235
Sun2	2552.85	0.179661	0.0561523	3.19954	0.00137649	0.142399
ENSMUSG00000120887	17.4859	-1.12485	0.352067	-3.19498	0.00139838	0.144074
Wdfy4	245.214	0.418258	0.131005	3.19268	0.0014096	0.144639
Gna15	183.014	0.51299	0.160798	3.19027	0.00142138	0.144672
Rxfp3	723.982	-0.441487	0.138339	-3.19135	0.00141612	0.144672
H2-Ob	106.229	0.709043	0.222348	3.18889	0.00142819	0.14478
Cracr2a	185.599	0.471148	0.147853	3.1866	0.00143958	0.145351
Gm26543	6.623	2.10296	0.660886	3.18203	0.00146249	0.146596
Gm30042	5.47433	2.46266	0.773979	3.18182	0.00146352	0.146596
Ch25h	56.2629	1.04721	0.32948	3.17837	0.00148105	0.146607
Icam1	312.184	0.398279	0.125285	3.17899	0.00147787	0.146607
Vax1	30.5582	1.04866	0.329833	3.17936	0.00147602	0.146607
Gbp3	865.893	0.68298	0.215032	3.17618	0.0014923	0.147032
Slamf9	165.906	0.663833	0.209064	3.17527	0.001497	0.147032
Sp110	145.017	0.532982	0.168304	3.16678	0.00154139	0.150805
Rad18	803.339	-0.184308	0.0582902	-3.1619	0.00156746	0.152764
Dock2	599.325	0.386082	0.12223	3.15864	0.00158507	0.153886
Oas1g	12.7906	1.53707	0.486862	3.15709	0.00159354	0.154115
B430306N03Rik	15.1563	1.08076	0.343622	3.14521	0.00165968	0.159899
4930518I15Rik	59.577	0.800944	0.255216	3.1383	0.0016993	0.161863
Gm26871	136.609	0.57427	0.182926	3.13935	0.00169321	0.161863
Plaur	49.6045	0.838696	0.267239	3.13837	0.00169889	0.161863
A230065N10Rik	28.3486	0.873178	0.278512	3.13515	0.00171765	0.162385
Gm37012	2.40551	3.925	1.25163	3.13591	0.00171321	0.162385
Ddx58	770.077	0.394427	0.125916	3.13245	0.00173352	0.162812
Fmo5	646.141	0.284586	0.0908586	3.13219	0.00173506	0.162812
ENSMUSG00000121027	11.2684	-1.46388	0.468163	-3.12687	0.00176677	0.164564
Fxr1	9220.26	-0.134535	0.0430198	-3.12729	0.00176428	0.164564
Unc93b1	1059.43	0.279816	0.0895312	3.12535	0.00177596	0.164812
Lair1	1476.91	0.307949	0.0986595	3.12133	0.00180037	0.1664
Manf	5534.93	-0.273618	0.0876878	-3.12037	0.00180626	0.1664
Pyroxd2	139.803	0.388091	0.124437	3.11877	0.00181606	0.166694
H2-T10	118.936	0.452983	0.145311	3.11734	0.00182492	0.166901
Kng2	3.26322	3.0653	0.983793	3.1158	0.00183449	0.16717
Tep1	497.501	0.29148	0.0937183	3.11017	0.00186981	0.169776
Gpr161	8269.98	-0.186486	0.0600237	-3.10687	0.00189082	0.171068
Slc25a45	321.441	0.312183	0.100573	3.10405	0.00190893	0.17209
C1qb	6500.52	0.368821	0.119143	3.09562	0.00196401	0.17631
Ccdc149	6590.62	-0.123529	0.0399155	-3.09476	0.00196971	0.17631
Ifi206	10.9327	1.89451	0.613186	3.08961	0.00200419	0.178763
Gm45220	17.6012	1.32355	0.42892	3.08577	0.00203025	0.180449
Egfl6	517.345	-0.31923	0.103675	-3.07913	0.00207605	0.182115
Pipox	150.186	0.470601	0.152825	3.07935	0.00207456	0.182115
Slco2b1	1997.33	0.252876	0.0821326	3.07887	0.00207785	0.182115
Trim34a	334.678	0.496535	0.161111	3.08195	0.00205651	0.182115
B3gnt4	42.4306	0.665146	0.216408	3.07357	0.00211514	0.18433
Ubn2	4890.04	0.162331	0.0528215	3.0732	0.00211773	0.18433
Gpr35	45.4024	0.822529	0.267917	3.07008	0.00214	0.185629
ENSMUSG00000121226	797.551	-0.23315	0.0759986	-3.06782	0.00215624	0.185942
Zc3hav1	1394.52	0.283696	0.0924835	3.06753	0.00215834	0.185942
Adra1a	831.238	-0.285842	0.093393	-3.06064	0.00220863	0.187095
Apbb1ip	892.6	0.240881	0.0786071	3.06437	0.00218128	0.187095
Ccdc166	564.684	0.241362	0.0788429	3.06131	0.00220372	0.187095
Gm37706	4.78114	3.01941	0.986537	3.06062	0.00220879	0.187095
Slc25a37	2106.7	0.222414	0.0726465	3.0616	0.00220161	0.187095
Gm42658	12.4559	1.39349	0.455866	3.0568	0.00223716	0.188864
Ctsh	1648.96	0.36214	0.118528	3.05532	0.00224823	0.189166
Mcm2	537.982	0.297338	0.0973721	3.05362	0.00226097	0.189606
Fabp7	4490.74	-0.320713	0.105148	-3.05011	0.00228755	0.191199
Gm44742	23.9678	0.933083	0.306308	3.04623	0.00231732	0.193049
Calcr	7.20398	3.01051	0.989788	3.04157	0.00235351	0.195419
C3ar1	367.599	0.539374	0.177444	3.03969	0.00236821	0.195994
Il2ra	17.4791	1.21592	0.400201	3.03827	0.00237942	0.196279
Isg20	50.454	0.854829	0.281539	3.03627	0.00239524	0.196941
Zbtb2	1473.44	0.201912	0.0665687	3.03314	0.00242021	0.198347
Slc18b1	2579.91	-0.144045	0.0475464	-3.02957	0.00244901	0.200058
Arhgap30	505.328	0.362768	0.120164	3.01893	0.00253672	0.202633
Gm16136	4.06964	3.09333	1.02338	3.02266	0.00250562	0.202633
Gm27010	44.3331	0.874416	0.289504	3.0204	0.00252445	0.202633
Gm3095	5.97647	2.36318	0.782475	3.02013	0.00252663	0.202633
Lrrk1	324.156	0.367361	0.121459	3.02456	0.00248996	0.202633
Milr1	68.2764	0.785817	0.26023	3.0197	0.00253023	0.202633
Taf1c	612.745	0.31066	0.102854	3.02041	0.00252437	0.202633
Pald1	1294.77	0.228339	0.0756756	3.01734	0.00255008	0.203057
Mef2b	11.3685	1.43374	0.476359	3.00979	0.0026143	0.207516
Dcxr	515.651	0.327929	0.109097	3.00584	0.00264849	0.208265
Gm6225	87.9456	0.625922	0.208181	3.00663	0.00264162	0.208265
Lcp2	390.121	0.268073	0.0891542	3.00684	0.00263975	0.208265
Arap3	873	0.24076	0.0802462	3.00027	0.0026974	0.208283
Arhgap45	555.558	0.33101	0.110365	2.99925	0.00270649	0.208283
Caprin2	516.647	0.290879	0.0970631	2.9968	0.00272826	0.208283
Csf3r	683.06	0.460216	0.153357	3.00094	0.00269145	0.208283
Hexb	20216	0.266888	0.0890066	2.99852	0.00271291	0.208283
Hpgds	962.995	0.334143	0.111512	2.99647	0.00273123	0.208283
Hvcn1	424.695	0.435073	0.144938	3.00178	0.00268407	0.208283
Prcp	1177.65	0.193749	0.0645472	3.00167	0.00268507	0.208283
Ptpn9	5183.53	-0.135769	0.0453046	-2.9968	0.00272831	0.208283
Trim30a	486.754	0.690692	0.230402	2.99777	0.00271959	0.208283
Cdkl2	6133.25	-0.163994	0.054773	-2.99407	0.0027528	0.208667
Pcdhb6	504.969	0.32741	0.109341	2.99439	0.00274995	0.208667
Cd68	1186.7	0.55489	0.185671	2.98856	0.00280293	0.211275
Cyth4	1823.68	0.238931	0.0799823	2.9873	0.00281452	0.211275
Gm32051	8.46698	1.73178	0.579774	2.98698	0.00281744	0.211275
Vmn2r46	8.83505	2.45638	0.822459	2.98663	0.00282068	0.211275
Il6ra	885.506	0.229301	0.0769107	2.9814	0.00286937	0.214286
Cd72	56.6259	0.768396	0.257932	2.97907	0.00289128	0.215285
2900076G11Rik	13.4228	1.475	0.495935	2.97418	0.00293768	0.215369
Csf2rb2	146.915	0.465562	0.156336	2.97797	0.00290168	0.215369
Gm35850	7.93448	2.31844	0.778923	2.97648	0.00291582	0.215369
Havcr2	556.557	0.37973	0.127633	2.97518	0.00292821	0.215369
Parp9	610.043	0.384993	0.12945	2.97407	0.00293873	0.215369
Snai1	22.0081	-0.992434	0.333752	-2.97357	0.0029436	0.215369
Tnfrsf13b	210.182	0.425878	0.143334	2.97123	0.00296611	0.216389
Fkbp1b	2852.89	-0.172772	0.058175	-2.96987	0.00297923	0.21672
Il1a	115.158	0.551267	0.185742	2.96792	0.00299825	0.217477
Nlrc5	120.51	0.858599	0.289741	2.96333	0.00304325	0.220108
Csf1r	9719.64	0.239171	0.080779	2.9608	0.00306838	0.221291
Cd200r4	16.0618	1.68911	0.571803	2.95401	0.00313674	0.22243
Cmc2	865.101	-0.192	0.0649197	-2.9575	0.00310147	0.22243
Gm14204	692.274	-0.227537	0.0769632	-2.95644	0.00311218	0.22243
Gm2999	3413.85	-0.250001	0.0845556	-2.95664	0.00311007	0.22243
Gm43088	20.7589	1.22833	0.415613	2.95546	0.00312204	0.22243
Tmem174	16.1455	1.38258	0.468039	2.95398	0.00313704	0.22243
Mir374b	34.4733	0.754329	0.255506	2.9523	0.00315419	0.222637
Zc3h3	700.617	0.231053	0.0782709	2.95196	0.0031576	0.222637
Dnajb4	8423.92	-0.174957	0.0594487	-2.94299	0.00325057	0.227518
Gm43128	16.3595	1.33203	0.45266	2.94268	0.00325386	0.227518
Rasa4	265.26	0.434532	0.147656	2.94286	0.00325193	0.227518
Phf13	1629.5	0.176365	0.060002	2.93932	0.00328932	0.22873
Ube2l6	647.639	0.343423	0.116834	2.9394	0.0032885	0.22873
4933439N14Rik	3.92006	3.28897	1.12101	2.93393	0.00334695	0.231463
Gm16976	15.7697	-1.09652	0.37365	-2.93461	0.0033397	0.231463
Gm20689	94.1199	-0.493899	0.168454	-2.93196	0.00336833	0.232304
Gvin2	37.8566	0.784597	0.268048	2.92707	0.00342171	0.234703
Slfn5	934.951	0.309787	0.105808	2.92783	0.00341334	0.234703
Gm44985	7.49277	1.67636	0.57327	2.9242	0.00345344	0.2356
Prnp	298138	0.180667	0.0617668	2.92498	0.00344478	0.2356
Casq2	223.343	-0.399792	0.13685	-2.92139	0.00348472	0.237093
Map4k3	12228.8	-0.133759	0.0458282	-2.91871	0.00351485	0.2385
Ccdc18	237.261	-0.362642	0.124367	-2.91589	0.00354673	0.238738
Doc2b	13422	-0.248998	0.0853603	-2.91702	0.00353392	0.238738
Tnxb	1219.86	0.324676	0.111337	2.91617	0.00354361	0.238738
Mri1	944.885	0.252988	0.0868432	2.91316	0.00357789	0.240195
Gm26676	49.8613	-0.712585	0.244693	-2.91216	0.00358939	0.240327
Mrpl48-ps	171.907	-0.305301	0.104918	-2.90989	0.00361558	0.241441
Sgsh	735.697	0.251437	0.0865025	2.9067	0.00365259	0.243269
Brdt	2057.4	-0.183654	0.0632293	-2.90457	0.00367761	0.243657
Cxcl16	169.947	0.510846	0.175915	2.90393	0.00368505	0.243657
D530018E20Rik	6.96032	1.92488	0.662899	2.90374	0.00368738	0.243657
Gm46603	22.8188	0.867642	0.300231	2.88991	0.00385346	0.252086
Gm5066	10.7909	-1.53877	0.532271	-2.89094	0.00384087	0.252086
mt-Ts1	58.0361	0.763397	0.26417	2.8898	0.00385489	0.252086
Xaf1	606.12	0.372283	0.128797	2.89046	0.00384676	0.252086
Rpgrip1l	3391.03	-0.185328	0.0641813	-2.88758	0.00388223	0.253218
Elf1	1007.76	0.241325	0.0836771	2.884	0.00392656	0.255449
Lsp1	378.632	0.379983	0.131904	2.88075	0.00396725	0.257433
Galntl6	3885.53	-0.176201	0.0611905	-2.87955	0.00398248	0.257758
Gnat2	8.83365	1.32714	0.461367	2.87654	0.00402065	0.258122
H2-Oa	58.1748	0.644061	0.224069	2.87439	0.00404811	0.258122
Hck	194.308	0.471659	0.163923	2.87733	0.00401058	0.258122
Htr5b	679.514	-0.29057	0.101093	-2.87428	0.00404945	0.258122
Scpep1	1551.6	0.179417	0.062345	2.87781	0.00400447	0.258122
Tmem181c-ps	37.447	0.840059	0.292121	2.87572	0.00403104	0.258122
Gm14253	385.169	-0.269547	0.0939753	-2.86828	0.00412716	0.262175
Pear1	309.291	0.353421	0.123239	2.86777	0.0041338	0.262175
Apcdd1	3021.14	0.196795	0.0686776	2.86548	0.00416375	0.263412
Naa40	2164.1	0.210824	0.0736015	2.8644	0.00417795	0.263649
Myo19	302.247	0.365069	0.12761	2.86081	0.0042256	0.265992
Gm49411	4.12755	2.82044	0.986263	2.85972	0.0042401	0.26624
Pcdha8	35.0092	0.840253	0.294287	2.85522	0.00430069	0.268045
Sbsn	124.667	0.432089	0.151324	2.8554	0.00429831	0.268045
Synpo2	966.803	0.274502	0.0961133	2.85602	0.00428984	0.268045
Hpse	103.806	0.537677	0.188402	2.85388	0.00431884	0.268499
Sfxn2	495.525	0.268352	0.0940556	2.85312	0.00432926	0.268499
Gm10790	250.54	0.400782	0.140596	2.8506	0.00436374	0.269974
ENSMUSG00000120997	155.703	0.388591	0.136468	2.84749	0.00440659	0.271959
Bst2	418.339	0.744734	0.262097	2.84145	0.00449095	0.276009
Mcph1	1419.12	-0.155943	0.054901	-2.84045	0.00450503	0.276009
Slc16a10	441.276	0.325833	0.114684	2.84115	0.00449514	0.276009
Dnaja4	9557.7	-0.141396	0.0498453	-2.83671	0.00455816	0.277915
Duxbl1	92.7458	0.907153	0.319757	2.83701	0.00455381	0.277915
Knl1	29.5293	0.920366	0.324823	2.83344	0.00460504	0.280098
Parp10	194.235	0.393595	0.139021	2.83119	0.00463752	0.281395
9330154J02Rik	37.871	-0.656922	0.232259	-2.8284	0.00467808	0.281619
Ccdc169	17.4071	1.09848	0.388551	2.82711	0.00469697	0.281619
Cd53	1460.52	0.298284	0.105508	2.82711	0.004697	0.281619
ENSMUSG00000120992	266.066	0.456108	0.161246	2.82865	0.00467447	0.281619
Gm15899	213.125	-0.385467	0.13621	-2.82995	0.0046555	0.281619
Slc9a9	1879.96	0.170056	0.0601687	2.82632	0.00470865	0.281649
Csf1	3085.74	0.179713	0.063616	2.82496	0.00472862	0.282174
Gm4544	114.356	-0.491314	0.174215	-2.82016	0.0048	0.284417
Gm48766	3.77674	2.36582	0.838617	2.8211	0.00478597	0.284417
Pdyn	1447.06	0.402702	0.142787	2.8203	0.00479793	0.284417
Tent5c	595.326	0.388462	0.138029	2.81436	0.00488742	0.288919
Gm37984	11.5902	1.94182	0.69064	2.81163	0.00492918	0.289354
Nusap1	80.5533	0.462846	0.164604	2.81188	0.00492531	0.289354
P2rx2	4.71757	2.55166	0.907417	2.812	0.00492339	0.289354
Gm44292	8.00691	1.61929	0.576134	2.81061	0.00494481	0.289598
Cisd3	1647.65	-0.168265	0.0599177	-2.80826	0.00498096	0.29104
Gm2004	713.603	1.20387	0.428827	2.80737	0.00499484	0.291177
Ighm	1796.38	0.302587	0.107819	2.80643	0.00500931	0.291348
Fktn	10163.3	-0.195301	0.0697271	-2.80093	0.00509551	0.29568
Lilra5	45.7927	0.654102	0.233639	2.79962	0.00511621	0.296201
Gucy1b2	45.3915	-0.790796	0.28264	-2.79789	0.00514382	0.297117
H2-DMb1	192.05	0.497656	0.177934	2.79686	0.00516021	0.297383
G530011O06Rik	175.695	0.757269	0.270996	2.79439	0.00519972	0.297622
Gzf1	6120.39	-0.110721	0.039609	-2.79536	0.00518427	0.297622
Tmem132c	549.076	-0.269946	0.096595	-2.79462	0.00519605	0.297622
ENSMUSG00000121093	65.8375	-0.534546	0.191486	-2.79157	0.00524528	0.299551
Gm15169	78.827	-1.47473	0.52842	-2.79083	0.00525728	0.299558
AU022252	4514.17	-0.132484	0.0475569	-2.7858	0.00533962	0.301253
Ccl27b	14.7759	-1.91518	0.687096	-2.78736	0.00531402	0.301253
ENSMUSG00000120347	17.9984	0.923163	0.331244	2.78695	0.0053206	0.301253
Lilrb4a	34.366	1.08718	0.390302	2.78547	0.00534495	0.301253
Ptpn18	131.414	0.482774	0.17337	2.78465	0.00535863	0.301253
Srp54b	735.588	-1.83605	0.659308	-2.78482	0.00535576	0.301253
Lamr1-ps1	397.973	0.478831	0.172064	2.78287	0.00538802	0.302232
Sbno2	1180.92	0.233434	0.0839807	2.77962	0.0054423	0.3046
ENSMUSG00000120064	5.70699	2.71974	0.97982	2.77576	0.00550728	0.306876
Lamb3	165.714	0.403991	0.14554	2.77581	0.00550644	0.306876
Gm2810	216.965	-0.412156	0.148556	-2.77442	0.00553009	0.307468
Slco1a4	5429.07	0.207583	0.0748725	2.77249	0.00556295	0.308616
Gm44202	5.89938	2.33072	0.841377	2.77012	0.00560348	0.310078
Mindy4	776.934	-0.175967	0.063537	-2.76952	0.00561389	0.310078
1700109G14Rik	3.80194	2.33763	0.844897	2.76676	0.00566165	0.312034
BC005624	8805.29	-0.0897741	0.0324776	-2.76419	0.00570647	0.313136
Gm10250	2205.51	-0.201847	0.0730046	-2.76485	0.00569486	0.313136
2500004C02Rik	1175.43	-0.236479	0.085617	-2.76206	0.00574383	0.314503
ENSMUSG00000120496	77.7272	0.524391	0.190206	2.75696	0.0058341	0.315341
Gm47022	4.52996	3.14424	1.14023	2.75756	0.00582346	0.315341
Ifi44	161.676	0.970439	0.351884	2.75784	0.00581847	0.315341
Nat8f6	23.1053	0.850242	0.30829	2.75793	0.00581681	0.315341
Sap30l	1696.15	-0.162313	0.0588337	-2.75884	0.00580067	0.315341
Tomm6os	344.425	0.302212	0.109539	2.75894	0.00579892	0.315341
Gm3298	13.7997	-1.53757	0.558156	-2.75474	0.00587393	0.316816
Mir5119	5.07784	2.21607	0.805222	2.75213	0.00592095	0.318671
Gm43272	77.2813	0.655592	0.238592	2.74776	0.00600047	0.322264
Gngt2	361.313	0.289479	0.105407	2.74629	0.00602729	0.323017
Dnase2a	590.409	0.285573	0.104046	2.74467	0.0060571	0.323242
Igsf9	141.482	0.451499	0.1645	2.74468	0.00605698	0.323242
Gm41804	122.9	0.443294	0.161557	2.74388	0.00607169	0.323337
Nanos2	24.8548	0.911005	0.332459	2.7402	0.00614017	0.326295
Prss16	99.6434	0.560251	0.204617	2.73804	0.00618057	0.327752
Adssl1	1498.12	0.21041	0.0769307	2.73505	0.00623699	0.33005
6430573P05Rik	94.5338	0.459841	0.168377	2.73102	0.00631386	0.330727
9630013D21Rik	13.3778	1.07776	0.394647	2.73095	0.00631528	0.330727
A530088E08Rik	5.7907	1.56446	0.572659	2.73192	0.0062967	0.330727
Eif2ak2	1155.85	0.298081	0.10909	2.73243	0.00628694	0.330727
Gm2423	223.704	-0.464753	0.170099	-2.73225	0.00629042	0.330727
Abcd4	1105.02	0.188096	0.0689351	2.7286	0.00636042	0.331305
Bnip3l-ps	1124.99	-0.231533	0.084926	-2.72629	0.00640506	0.331305
Cited2	2850.98	-0.247383	0.0907105	-2.72717	0.00638797	0.331305
Gm14044	12.6749	-1.00745	0.369303	-2.72797	0.00637246	0.331305
Gm9967	47.2224	0.640827	0.234999	2.72694	0.00639242	0.331305
Nlrp5-ps	37.8466	0.729531	0.267432	2.72791	0.00637363	0.331305
Gm20564	3.35345	-3.02077	1.10876	-2.72447	0.00644057	0.33246
Pik3ap1	553.796	0.284771	0.104631	2.72166	0.0064954	0.334606
Ifih1	720.742	0.307053	0.112886	2.72003	0.00652755	0.335577
A930037H05Rik	275.663	0.261176	0.0960853	2.71817	0.00656434	0.336719
Gm26877	9.80396	1.59388	0.586509	2.71756	0.00657643	0.336719
Gm35657	24.9648	-0.797561	0.29386	-2.71409	0.00664588	0.338022
Lhx3	13.3865	1.14466	0.421711	2.71431	0.00664139	0.338022
Nhlh1	126.317	0.657612	0.242338	2.71361	0.00665544	0.338022
Siglech	2855.07	0.245019	0.0902743	2.71416	0.00664437	0.338022
Gm26597	7.31531	1.96764	0.72535	2.71267	0.00667432	0.3383
2610035D17Rik	2117.7	-0.192656	0.071054	-2.7114	0.0066999	0.338916
Gm47166	4.07851	3.04961	1.12614	2.70802	0.00676857	0.341705
Cd14	288.387	0.401999	0.148502	2.70702	0.00678898	0.342051
Gm37691	129.115	0.443055	0.163881	2.70352	0.006861	0.344393
Plgrkt	1086.27	0.207857	0.0769211	2.70221	0.00688809	0.344393
Rgs1	22.4279	1.16014	0.429346	2.70211	0.00689005	0.344393
Uba7	275.668	0.431641	0.159714	2.7026	0.00688004	0.344393
Gm37606	13.3722	1.21732	0.450703	2.70093	0.0069145	0.344933
Gm37788	4.39552	3.0783	1.14066	2.69871	0.0069609	0.346562
C920009B18Rik	5.51612	1.89883	0.704499	2.69529	0.00703283	0.348533
Nod2	33.9734	0.719154	0.266737	2.69611	0.00701539	0.348533
Tex36	1.95839	-3.58539	1.33046	-2.69486	0.0070419	0.348533
Bbs10	738.234	-0.175782	0.0652716	-2.69309	0.00707937	0.349701
Gm18722	8.90822	1.3791	0.512465	2.69111	0.0071215	0.34973
Gm33023	18.2174	1.01251	0.376233	2.69118	0.00712003	0.34973
Gm44126	233.804	-0.579298	0.215223	-2.69162	0.00711049	0.34973
Ccl5	19.7998	1.60693	0.597363	2.69003	0.00714451	0.350178
Adamts19	9.6302	1.4219	0.528916	2.68832	0.00718122	0.350616
Gm20045	244.489	0.456319	0.169703	2.68893	0.00716816	0.350616
Esyt1	811.218	0.190589	0.0709364	2.68676	0.00721496	0.351481
Gm20342	314.777	0.355703	0.132557	2.68339	0.00728795	0.351481
Gm25939	5.05318	1.81695	0.677001	2.68381	0.00727874	0.351481
H1f2	2540.85	0.229565	0.0855364	2.68383	0.00727845	0.351481
Oasl1	30.8397	0.95489	0.355879	2.68319	0.00729236	0.351481
Pdk1	8339.53	-0.123694	0.0460782	-2.68444	0.00726521	0.351481
Pkd1l1	16.3109	-0.980065	0.365286	-2.683	0.00729642	0.351481
Gm47131	13.9105	-1.19935	0.447348	-2.68103	0.0073396	0.352888
Gm44846	82.6983	0.525592	0.196131	2.6798	0.00736672	0.353519
Gm10128	4.89721	2.84908	1.06343	2.67915	0.00738086	0.353525
Gm47801	2.38505	3.86614	1.44447	2.67651	0.00743925	0.354975
Thoc6	491.493	-0.212964	0.0795544	-2.67697	0.00742923	0.354975
Tet2	2446.3	0.146997	0.0549555	2.67484	0.00747651	0.356079
Gm49864	22.8875	1.07289	0.401675	2.67103	0.00756186	0.359466
Ndc80	30.8137	0.752339	0.281736	2.67037	0.00757688	0.359503
Ptcd2	2958.01	-0.110148	0.0412759	-2.66857	0.00761753	0.360754
Gm9916	25.2726	0.81806	0.307051	2.66425	0.00771608	0.361361
Halr1	7.70072	1.68156	0.630615	2.66655	0.00766349	0.361361
Lat2	290.07	0.443087	0.166309	2.66424	0.00771624	0.361361
Malat1	61354.4	0.487129	0.182775	2.66518	0.00769465	0.361361
Rnf215	1504.62	0.149113	0.0559622	2.66453	0.00770967	0.361361
Wdr44	3589.48	-0.162793	0.0610839	-2.66508	0.00769704	0.361361
Cd22	51.0425	0.940658	0.353419	2.66159	0.00777715	0.362062
Flrt3	5807.79	-0.20622	0.0774786	-2.66164	0.00777608	0.362062
Nus1	16955.9	-0.105886	0.0397865	-2.66136	0.00778252	0.362062
Rab11a	14029.1	-0.11647	0.0437857	-2.66	0.00781411	0.362062
Tmem50b	10084.7	-0.115981	0.0435945	-2.66044	0.00780382	0.362062
Xlr3a	157.974	1.24888	0.46953	2.65986	0.00781728	0.362062
Chordc1	11714.9	-0.173211	0.0651424	-2.65896	0.0078383	0.362371
Mfsd7a	77.981	0.619004	0.232909	2.6577	0.00786748	0.363055
Car2	24284.9	-0.152429	0.057373	-2.65681	0.00788846	0.363358
Il4ra	448.755	0.235536	0.0886931	2.65563	0.00791608	0.363407
Sash3	267.584	0.27674	0.104213	2.65553	0.0079183	0.363407
Abcb1b	557.37	0.263476	0.0992515	2.65463	0.00793959	0.363723
Gm48751	3.42255	3.43388	1.29393	2.65384	0.00795804	0.363908
Klra2	14.1837	1.22609	0.462207	2.65268	0.00798551	0.364503
Ftx	1764.58	0.370735	0.139858	2.65079	0.00803026	0.365884
Gm8153	6.56567	-1.40692	0.53143	-2.64742	0.00811094	0.367342
Mast2	10968.2	-0.144038	0.0544153	-2.64702	0.00812047	0.367342
Plcg2	569.433	0.273383	0.103255	2.64765	0.00810526	0.367342
Prkch	459.216	0.281068	0.106174	2.64724	0.00811527	0.367342
Narf	5498.64	-0.18688	0.0706288	-2.64594	0.0081464	0.367856
C820005J03Rik	9.17524	-1.53432	0.580224	-2.64436	0.00818454	0.368879
Fam111a	311.305	0.277333	0.1049	2.64379	0.00819829	0.368879
Anxa8	64.5093	-0.896923	0.339573	-2.64133	0.00825824	0.368888
Gm26736	7.13405	2.02621	0.766655	2.64292	0.00821938	0.368888
Gm44081	32.7567	-0.841444	0.318635	-2.64078	0.00827155	0.368888
Jag1	934.566	0.223769	0.0846999	2.64191	0.00824407	0.368888
St14	109.324	0.695422	0.263294	2.64124	0.00826037	0.368888
Itgb5	6193.13	0.17746	0.0673264	2.63581	0.00839363	0.373672
Gm44712	8.11495	1.4885	0.565416	2.63258	0.00847398	0.376585
Gm28386	26.2575	0.826957	0.314526	2.62922	0.00855811	0.377672
Gm35326	7.17523	1.50488	0.572243	2.6298	0.00854354	0.377672
Inmt	77.3709	0.82711	0.314402	2.63074	0.00851986	0.377672
Mir5125	131.451	0.496822	0.188962	2.62921	0.00855829	0.377672
E130304I02Rik	7.78113	1.47601	0.561933	2.62667	0.00862245	0.379839
Def8	4759.46	-0.0958925	0.0365162	-2.62603	0.00863879	0.379896
Hacd4	452.953	0.2559	0.097504	2.6245	0.00867755	0.380021
Lox	91.8868	0.660144	0.251566	2.62414	0.00868679	0.380021
Rnf170-ps	138.234	-0.326844	0.124512	-2.62501	0.00866474	0.380021
Alkbh7	804.523	-0.186031	0.0709886	-2.62057	0.00877822	0.382558
BC106175	4.93561	1.88668	0.720078	2.62011	0.00879025	0.382558
Rpl13-ps1	18.4863	0.95464	0.364294	2.62052	0.00877949	0.382558
Gm31333	6.61454	1.34335	0.512892	2.61917	0.0088144	0.382662
Gm33524	38.2487	0.614041	0.234471	2.61884	0.00882296	0.382662
Zfp677	351.598	-0.328361	0.125416	-2.61817	0.00884028	0.382755
Gm43484	6.24563	1.64858	0.630375	2.61524	0.00891643	0.38379
Ifi211	15.1361	1.80988	0.691757	2.61635	0.00888763	0.38379
Il1rn	7.07357	1.9696	0.753056	2.61547	0.00891038	0.38379
Tshr	48.4537	0.654138	0.250157	2.61491	0.00892499	0.38379
Ahsa1	11814.1	-0.111203	0.0425486	-2.61356	0.0089605	0.384662
B4galnt3	68.2584	0.695043	0.2661	2.61197	0.00900226	0.385798
Dna2	107.846	0.392828	0.150529	2.60965	0.00906341	0.387104
Irag2	202.269	0.448511	0.171829	2.61021	0.00904866	0.387104
Gm5837	53.2366	0.520898	0.199712	2.60825	0.00910076	0.387826
Rpl15-ps3	178.539	0.340644	0.130622	2.60786	0.00911103	0.387826
Rest	825.88	0.216259	0.0829503	2.60709	0.00913162	0.388048
ENSMUSG00000120317	11.5656	1.27829	0.490714	2.60496	0.00918863	0.389433
Wdr90	830.623	0.263264	0.101072	2.60471	0.00919507	0.389433
ENSMUSG00000121013	110.504	0.347462	0.133468	2.60333	0.00923243	0.39036
Plekhd1	334.261	0.328468	0.126261	2.60149	0.00928201	0.391375
Slc26a10	525.539	0.469063	0.18032	2.60129	0.00928745	0.391375
ENSMUSG00000120696	16.8586	0.937147	0.360411	2.60022	0.0093164	0.391941
Ttc41	126.094	0.361363	0.13905	2.5988	0.00935516	0.392917
Mc4r	368.632	-0.310904	0.119726	-2.59679	0.00940996	0.394562
Gm15246	57.5935	0.598068	0.230482	2.59486	0.00946289	0.395689
Triap1	1600.23	-0.144389	0.0556483	-2.59467	0.00946819	0.395689
Ackr4	27.1976	1.42799	0.550506	2.59395	0.00948796	0.39586
4930426L09Rik	101.592	0.492061	0.189962	2.59031	0.00958902	0.396797
Cyp4f13	666.135	0.243232	0.0938821	2.59082	0.00957463	0.396797
Ggta1	867.655	0.265903	0.10262	2.59114	0.00956586	0.396797
Gm6030	27.3876	0.761214	0.293729	2.59155	0.00955448	0.396797
Mapk12	307.088	0.419247	0.161805	2.59106	0.00956799	0.396797
Ldoc1	197.362	-0.51321	0.198415	-2.58655	0.0096941	0.399182
Pirt	325.89	-0.290586	0.112304	-2.58749	0.00966779	0.399182
Serpina3c	41.2928	-0.630009	0.243526	-2.58703	0.00968063	0.399182
Pfas	2406.79	0.152832	0.0591165	2.58526	0.00973054	0.40003
Tap2	874.248	0.220949	0.0855087	2.58393	0.00976808	0.40092
Gm10435	26.9071	0.843354	0.326756	2.58099	0.00985179	0.402393
Gm49539	22.0446	0.8152	0.315825	2.58118	0.00984633	0.402393
Tlr6	103.111	0.414758	0.160659	2.5816	0.00983437	0.402393
1700109H08Rik	150.824	0.404809	0.156955	2.57915	0.00990437	0.403887
Gbp10	11.7352	1.39826	0.542532	2.57728	0.00995809	0.405423
Fam149b	4109.29	-0.135275	0.0525391	-2.57475	0.0100313	0.406533
H2-T24	261.743	0.302371	0.117406	2.57542	0.0100117	0.406533
Ndufab1-ps	680.447	-0.260492	0.10121	-2.57378	0.0100594	0.406533
Pou2f2	850.565	0.180439	0.0701033	2.57389	0.0100561	0.406533
Tapbp	2669.91	0.184291	0.0716095	2.57356	0.0100659	0.406533
Gm47210	45.6263	0.517822	0.201324	2.57208	0.0101088	0.406966
Wdr70	2553.84	-0.111512	0.0433501	-2.57236	0.0101007	0.406966
9530085L11Rik	201.816	0.32933	0.128267	2.56752	0.0102428	0.410609
Herc6	659.954	0.377746	0.147145	2.56717	0.0102533	0.410609
Hspa5	35371.1	-0.265219	0.103327	-2.56679	0.0102644	0.410609
Map3k19	633.601	-0.251319	0.0978632	-2.56807	0.0102267	0.410609
Gpr149	176.152	-0.306925	0.119601	-2.56624	0.0102809	0.410617
Spp2	7.80528	1.6074	0.62655	2.56548	0.0103033	0.410862
Rhbdd3	766.284	0.16074	0.0626914	2.56398	0.0103478	0.411987
Gm12724	3.13036	-2.96431	1.15652	-2.56314	0.0103732	0.412086
Gm37184	5.19868	-2.16017	0.843014	-2.56244	0.010394	0.412086
Rpl7a-ps3	48.1947	-0.559424	0.218332	-2.56226	0.0103993	0.412086
Gm49415	12.2121	-1.01151	0.394936	-2.56121	0.0104308	0.412686
Kdm8	400.344	0.27363	0.106895	2.55981	0.0104728	0.41347
Specc1	13425.3	-0.157744	0.0616315	-2.55946	0.0104833	0.41347
1700018A04Rik	15.576	-1.13211	0.442433	-2.55883	0.0105026	0.413584
Dixdc1	13798.7	-0.13845	0.0541715	-2.55578	0.0105951	0.414514
F630042J09Rik	54.352	0.63756	0.249501	2.55534	0.0106084	0.414514
Gm47902	9.4085	-1.24068	0.485321	-2.55641	0.010576	0.414514
Nfxl1	884.714	0.18065	0.0706903	2.55552	0.010603	0.414514
Ptprb	4937.37	0.197203	0.0771448	2.55628	0.0105799	0.414514
Fance	934.049	0.176516	0.0692144	2.55028	0.0107637	0.417997
Gm43359	18.7124	1.11445	0.436958	2.55048	0.0107576	0.417997
Ifi213	18.0144	1.16215	0.455478	2.55149	0.0107264	0.417997
Tifab	369.01	0.322437	0.126431	2.5503	0.0107631	0.417997
Shroom1	407.773	0.21806	0.0855435	2.54911	0.0107998	0.418755
Dnajc6	47291.8	-0.127354	0.0499922	-2.54748	0.0108505	0.419429
Stx2	1330.42	0.17505	0.0687122	2.54758	0.0108474	0.419429
BC055308	21.0919	1.00066	0.393061	2.54581	0.0109025	0.420798
Gm19774	14.1485	-0.930459	0.365818	-2.5435	0.0109747	0.422936
Gm12294	4.68308	2.07641	0.81681	2.54209	0.011019	0.423998
Gm27616	17.4557	0.767649	0.302183	2.54034	0.0110743	0.42483
Rfx8	45.1945	0.539737	0.212431	2.54077	0.0110608	0.42483
Rexo4	4411.5	-0.134643	0.0530148	-2.53972	0.011094	0.424941
C030015A19Rik	370.122	0.220088	0.0867216	2.53787	0.011153	0.425548
ENSMUSG00000121280	71.9203	0.526055	0.207336	2.53721	0.0111739	0.425548
Gm16096	7.43038	-2.03562	0.802338	-2.53711	0.0111773	0.425548
Zfp607a	158.397	0.41336	0.162918	2.53723	0.0111735	0.425548
D130017N08Rik	2806.21	-0.198142	0.0781311	-2.53602	0.011212	0.425772
Naglu	725.139	0.272749	0.107557	2.53587	0.011217	0.425772
Apobr	146.326	0.416476	0.164273	2.53527	0.0112362	0.425862
Atxn7l3	26536.1	-0.0922367	0.0363932	-2.53445	0.0112623	0.425892
Azgp1	3.40872	3.40511	1.34395	2.53367	0.0112876	0.425892
Nlrp3	122.861	0.417419	0.164721	2.5341	0.0112738	0.425892
Gm6548	368.707	0.417522	0.165016	2.53019	0.0113999	0.429448
Kpna4	18291.1	-0.136023	0.0537703	-2.5297	0.0114159	0.429448
Gm42583	17.3861	0.855431	0.338476	2.5273	0.0114942	0.431001
Mlkl	20.7746	1.27967	0.506305	2.52747	0.0114887	0.431001
Pigf	1110.54	-0.186986	0.0739991	-2.52687	0.0115084	0.431001
Aph1b	6119.19	-0.143815	0.0569711	-2.52436	0.011591	0.431295
Eif1-ps1	12.1301	0.909169	0.359997	2.52549	0.0115536	0.431295
Gins2	234.485	0.284214	0.112677	2.52237	0.0116567	0.431295
Gm43197	16.2397	1.06802	0.422927	2.52532	0.0115594	0.431295
Mmp23	78.105	0.443752	0.17595	2.52204	0.0116677	0.431295
Mtmr6	22233.1	-0.105941	0.0420049	-2.52211	0.0116654	0.431295
Nrros	504.718	0.280508	0.111226	2.52197	0.01167	0.431295
Pcgf2	1248.3	0.205899	0.0815494	2.52484	0.0115752	0.431295
Slc22a21	123.007	0.388522	0.153954	2.52363	0.011615	0.431295
Gm48872	4.82318	2.37247	0.942189	2.51804	0.0118011	0.434867
Tspan4	883.011	0.221111	0.0878028	2.51827	0.0117934	0.434867
Plxna4os1	53.5396	0.65379	0.259719	2.51729	0.011826	0.435149
Ern2	9.00531	1.26903	0.504259	2.51662	0.0118488	0.435353
Rab8b	11363	-0.151576	0.0602444	-2.51602	0.0118688	0.435454
Gm48482	338.565	0.309492	0.123072	2.51473	0.0119124	0.43642
Hk3	152.389	0.357269	0.142103	2.51416	0.0119317	0.436494
Cytip	24.4816	0.844719	0.33618	2.5127	0.0119811	0.437404
Slc39a11	2372.88	0.125764	0.0500574	2.5124	0.0119913	0.437404
1700020G03Rik	3.71717	2.41246	0.960641	2.5113	0.0120287	0.438135
Hic2	616.438	0.192095	0.0765201	2.51039	0.0120599	0.438639
Acy3	101.783	0.384782	0.153501	2.5067	0.0121865	0.439445
Fam78a	360.153	0.215825	0.086043	2.50834	0.01213	0.439445
Gm37298	11.1037	1.44009	0.57441	2.50708	0.0121732	0.439445
Gm42510	4.99512	1.98601	0.792215	2.50691	0.0121793	0.439445
Habp4	22308.1	-0.0741926	0.0295832	-2.50793	0.012144	0.439445
Kif3b	10897	-0.187397	0.0747151	-2.50815	0.0121365	0.439445
Helz2	330.015	0.337187	0.134613	2.50486	0.01225	0.441105
Trim12a	427.717	0.290516	0.11612	2.50187	0.012354	0.444217
Nlrp1b	45.2687	0.729482	0.291655	2.50118	0.012378	0.444368
Ube2e2	10174.8	-0.116946	0.0467648	-2.50074	0.0123934	0.444368
Cgref1	1268.12	-0.186342	0.0745435	-2.49978	0.0124272	0.444945
9330162G02Rik	1499.53	0.181285	0.0727517	2.49183	0.0127086	0.445305
Ak3l2-ps	375.542	-0.377486	0.15114	-2.49759	0.0125042	0.445305
Arhgef39	13.4224	1.10162	0.441501	2.49517	0.0125898	0.445305
Cfap73	26.9336	-0.863617	0.346151	-2.49491	0.0125988	0.445305
Col9a1	53.6467	0.517962	0.207587	2.49516	0.0125899	0.445305
Coprs	2205.18	-0.208133	0.0834905	-2.4929	0.0126705	0.445305
Depdc1a	9.05326	1.78646	0.716388	2.4937	0.0126418	0.445305
Gm3488	28.5597	0.848423	0.34021	2.49382	0.0126377	0.445305
Gm38077	217.243	0.369028	0.1479	2.49512	0.0125913	0.445305
Gm47849	11.7735	1.11415	0.446362	2.49606	0.0125581	0.445305
Gm49760	59.1968	0.394697	0.158172	2.49537	0.0125825	0.445305
Ing4	60.9015	0.634339	0.254699	2.49054	0.0127548	0.445305
Klhl36	399.238	0.230399	0.0924101	2.49323	0.0126588	0.445305
Pex7	3654.44	-0.150916	0.060438	-2.49704	0.0125233	0.445305
Pop5	3260.16	-0.180931	0.072643	-2.49069	0.0127496	0.445305
Psd4	104.506	0.400253	0.16024	2.49784	0.0124953	0.445305
Psmd7	12636.4	-0.0891805	0.0358061	-2.49065	0.0127508	0.445305
Tdrd6	74.0111	0.461474	0.185163	2.49227	0.0126931	0.445305
Pde4b	11451.6	-0.118827	0.0477565	-2.48819	0.0128394	0.447067
Trpm4	718.959	0.242677	0.0975327	2.48816	0.0128407	0.447067
Hmgn5	2862.81	-0.152316	0.0612501	-2.48678	0.0128904	0.448179
Gm43482	6.56919	2.07745	0.836626	2.48313	0.0130235	0.452183
Gm44280	14.5772	1.15511	0.465277	2.48264	0.0130413	0.452183
Ndufa5	5969.99	-0.179183	0.0722323	-2.48065	0.0131142	0.454087
Arl5a	15434.6	-0.14077	0.0567655	-2.47984	0.013144	0.454494
Mrrf	2204.79	-0.121027	0.0488141	-2.47935	0.0131622	0.454502
Gm27239	21.5035	0.920224	0.371438	2.47746	0.0132321	0.45629
Chrnb3	60.3593	-0.816648	0.329741	-2.47663	0.0132629	0.456728
Arhgef1	2048.79	0.220763	0.0892001	2.47492	0.0133267	0.458299
Dcpp1	5.7411	3.12155	1.26246	2.47259	0.0134139	0.460673
C130026I21Rik	5.31472	1.86536	0.755589	2.46875	0.0135584	0.462945
Gm3772	2.43745	-2.76812	1.12164	-2.46792	0.0135901	0.462945
Gm6552	108.76	-0.333057	0.134928	-2.4684	0.013572	0.462945
Ppan	935.283	0.253	0.102494	2.46844	0.0135702	0.462945
Tmem185a	5166.76	-0.122834	0.0497502	-2.46901	0.0135489	0.462945
Tubd1	632.395	-0.218403	0.0884918	-2.46807	0.0135845	0.462945
Arhgap9	94.558	0.467798	0.189894	2.46347	0.01376	0.464234
Atf3	141.856	0.449231	0.182487	2.46171	0.0138277	0.464234
Cables1	1449.79	0.224401	0.0911944	2.46069	0.0138671	0.464234
Gm48510	5.84323	-1.73661	0.704883	-2.46368	0.0137519	0.464234
Gng3	17317.2	-0.136101	0.0552318	-2.46418	0.0137327	0.464234
Hhex	235.229	0.271465	0.110129	2.46498	0.0137021	0.464234
Homer1	17133.4	-0.144487	0.0586942	-2.46169	0.0138283	0.464234
Muc1	33.1696	0.668301	0.271345	2.46292	0.0137812	0.464234
Ncf1	851.648	0.27028	0.10963	2.46537	0.013687	0.464234
Pla2g4e	412.184	0.369371	0.149844	2.46504	0.0136999	0.464234
Sephs2	4216.21	-0.100174	0.0406892	-2.46194	0.0138187	0.464234
Slc34a2	5.25675	-1.70173	0.691562	-2.4607	0.0138665	0.464234
Zbtb8a	434.658	0.264412	0.10743	2.46125	0.0138454	0.464234
Hkdc1	534.386	0.307248	0.124914	2.45967	0.0139066	0.464939
Gm14207	10.8104	-1.1011	0.447844	-2.45867	0.0139452	0.464999
Tmprss6	79.6032	0.496898	0.202071	2.45903	0.0139312	0.464999
Oas2	68.2037	0.645133	0.262454	2.45808	0.0139683	0.465155
Barhl1	4.50962	-2.7032	1.10077	-2.45573	0.01406	0.465471
Ccl4	36.6333	0.920023	0.374491	2.45673	0.0140209	0.465471
Gm47023	8.51562	2.01214	0.819687	2.45477	0.0140976	0.465471
Gm8129	1013.9	-0.356824	0.145306	-2.45567	0.0140622	0.465471
Hmga2-ps1	109.623	0.443943	0.180696	2.45685	0.0140161	0.465471
Tmem81	628.233	0.181292	0.0738601	2.45453	0.0141069	0.465471
Zgrf1	380.209	0.329762	0.134344	2.45461	0.0141037	0.465471
Gm49555	9.23032	1.42703	0.581629	2.45351	0.0141468	0.46618
Pdia6	12975.9	-0.182803	0.0745408	-2.45239	0.0141909	0.467023
Pycard	342.143	0.311415	0.127064	2.45086	0.0142516	0.467194
Rab9b	7066.54	-0.170975	0.0697448	-2.45144	0.0142286	0.467194
Wfdc17	34.6321	0.614698	0.250802	2.45093	0.0142489	0.467194
Gm6755	11.5361	-1.27017	0.518577	-2.44934	0.0143117	0.468556
Tmem106a	116.47	0.512206	0.209311	2.44711	0.0144008	0.47028
Wfdc6a	5.0121	2.57748	1.05328	2.44709	0.0144016	0.47028
T2	38.41	0.685725	0.280339	2.44605	0.0144429	0.471018
BE692007	4.22682	2.49925	1.02335	2.44223	0.014597	0.474066
Glrp1	14.4217	0.998405	0.408755	2.44255	0.0145838	0.474066
Gm43815	17.1096	-1.00661	0.412138	-2.4424	0.0145898	0.474066
Lin7a	2329.66	-0.186532	0.0764035	-2.44141	0.0146302	0.474066
Mmp28	284.314	0.240255	0.0984085	2.4414	0.0146303	0.474066
Ttc7b	16201.4	-0.0992224	0.0406898	-2.43851	0.014748	0.477269
Eid2b	3136.92	-0.144961	0.0594746	-2.43736	0.0147949	0.478171
Angptl1	149.09	0.382348	0.156961	2.43594	0.0148531	0.479265
ENSMUSG00000119991	33.5853	-0.595126	0.244401	-2.43504	0.01489	0.479265
Gm37019	23.5411	1.01747	0.417918	2.4346	0.0149081	0.479265
Sem1	2753.03	-0.180529	0.0741349	-2.43515	0.0148856	0.479265
St8sia6	892.573	0.236517	0.097163	2.43423	0.0149236	0.479265
Parp12	1315.67	0.230502	0.0947683	2.43227	0.0150045	0.481235
Tgfbr2	2611.21	0.231452	0.0951764	2.43182	0.0150231	0.481235
Cd248	212.584	-0.372751	0.153614	-2.42654	0.0152434	0.486461
Etv1	19476.3	-0.12527	0.0516155	-2.42698	0.0152253	0.486461
Gm20715	3.30121	2.58038	1.0634	2.42653	0.0152441	0.486461
Arpc1b	1217.32	0.283611	0.116942	2.42522	0.015299	0.487597
Gm13067	2.4187	3.11635	1.28584	2.42359	0.0153681	0.488092
Gm43858	75.1733	0.547535	0.225929	2.42348	0.0153725	0.488092
Siglecf	118.586	0.331729	0.136847	2.42408	0.0153472	0.488092
Gm15631	696.723	-0.242138	0.0999348	-2.42296	0.0153948	0.488186
Gm10617	8.62066	1.48086	0.611551	2.42148	0.0154574	0.489554
Dpp7	1607.12	0.169534	0.0700383	2.42059	0.0154955	0.490148
Gm43322	30.5607	0.754726	0.311951	2.41937	0.0155475	0.491176
Mid1	510.481	0.415626	0.171837	2.41872	0.0155753	0.491441
Ifi27	4365.11	0.280183	0.115863	2.41822	0.0155965	0.491496
St13	22201.1	-0.0894816	0.0370136	-2.41754	0.015626	0.49181
Spred1	25076.2	-0.167821	0.0694437	-2.41664	0.0156644	0.492404
Pisd-ps1	1359.41	0.200862	0.0831342	2.41612	0.0156869	0.492499
Gm12758	172.618	-0.288822	0.119598	-2.41494	0.0157378	0.493484
Clcn1	96.5177	0.499261	0.206779	2.41446	0.0157584	0.493515
Gm4247	108.838	-0.312563	0.129538	-2.41291	0.0158259	0.494336
Gskip	4886.61	-0.0966027	0.0400575	-2.4116	0.0158825	0.494336
Krt28	14.325	-1.00032	0.414758	-2.41181	0.0158734	0.494336
Rnaseh2c	1662.46	0.141762	0.0587669	2.41228	0.015853	0.494336
Spata20	6.0159	1.84372	0.764048	2.41309	0.0158179	0.494336
Ftl1-ps1	147.36	0.303306	0.12591	2.40891	0.0160002	0.496163
Mmp25	34.3562	-0.593083	0.246182	-2.40912	0.015991	0.496163
Shmt1	303.991	0.395751	0.164261	2.40928	0.015984	0.496163
2010008C14Rik	26.6818	0.710897	0.295275	2.40758	0.0160587	0.496475
9630028B13Rik	42.9178	-0.775335	0.322162	-2.40667	0.0160989	0.496475
Gm13403	2.42266	2.78843	1.15984	2.40415	0.01621	0.496475
Gm16523	6.72188	1.99265	0.828348	2.40557	0.016147	0.496475
Gm47754	9.98643	1.08019	0.44912	2.40512	0.0161671	0.496475
Hmgb1-ps2	110.276	0.317647	0.13213	2.40404	0.016215	0.496475
Ldb3	843.243	0.169482	0.0704311	2.40636	0.0161124	0.496475
Smim6	3.56425	3.1975	1.3302	2.40378	0.0162265	0.496475
Snn	24941.8	-0.0846252	0.0352051	-2.40378	0.0162266	0.496475
Tgfb1	440.047	0.311214	0.129304	2.40684	0.0160912	0.496475
Tlr4	253.609	0.371278	0.154442	2.40399	0.0162172	0.496475
Cadps2	13806.2	-0.149155	0.0620658	-2.40318	0.0162532	0.496688
Gm11772	74.9152	0.454752	0.189279	2.40255	0.0162813	0.496945
Gm26703	156.96	0.476304	0.198366	2.40113	0.0163445	0.497651
Gm3200	68.5005	0.395587	0.164838	2.39985	0.0164016	0.497651
Icosl	1473.53	0.196492	0.0818757	2.39988	0.0164005	0.497651
Slc35b2	2293.27	0.132894	0.055343	2.40127	0.0163383	0.497651
Tnfrsf11a	318.225	0.237275	0.0988721	2.39982	0.016403	0.497651
Bdh2	242.194	0.405391	0.169021	2.39846	0.0164643	0.498909
Cc2d1b	1654.03	0.166595	0.0695283	2.39607	0.0165717	0.499003
ENSMUSG00000121050	103.053	0.359873	0.150166	2.3965	0.0165527	0.499003
Gm10819	297.831	-0.281566	0.117527	-2.39576	0.016586	0.499003
Lpcat2	1425.04	0.195977	0.081755	2.39712	0.0165244	0.499003
Neurod6	30225.4	-0.154526	0.0644772	-2.39659	0.0165484	0.499003
Shh	150.074	-0.271103	0.113101	-2.397	0.01653	0.499003
Cfap47	252.298	0.274682	0.114731	2.39415	0.0166591	0.499418
Gm32005	16.4657	-1.00232	0.418652	-2.39415	0.016659	0.499418
Npepps	24229.8	-0.107327	0.0448193	-2.39466	0.0166359	0.499418
Gm27000	39.5092	0.811624	0.339302	2.39204	0.0167549	0.501694
Cd37	348.193	0.374725	0.156785	2.39005	0.016846	0.503225
Gpx2-ps1	6.30071	2.36794	0.990662	2.39026	0.0168364	0.503225
Gm14286	77.8016	0.463619	0.194053	2.38914	0.0168881	0.503266
Gm45201	22.9609	0.865537	0.362281	2.38913	0.0168883	0.503266
Senp2	13971.2	-0.0824087	0.0344991	-2.38872	0.0169071	0.503266
1810044D09Rik	53.4402	0.483492	0.202495	2.38768	0.0169551	0.504101
Gm32200	65.0756	0.636817	0.266799	2.38688	0.0169922	0.504208
Gm38056	15.7971	0.923495	0.386979	2.38642	0.0170133	0.504208
Uap1	6073.61	-0.101778	0.0426509	-2.3863	0.0170187	0.504208
Gm12663	485.563	-0.210034	0.0880666	-2.38495	0.0170816	0.504297
Lcp1	1580.87	0.226426	0.094935	2.38506	0.0170761	0.504297
Zdhhc5	6285.42	-0.127538	0.053459	-2.38572	0.0170458	0.504297
Rragb	10901.8	-0.136565	0.0572744	-2.38441	0.0171068	0.50445
Tcirg1	791.21	0.295368	0.123909	2.38374	0.0171375	0.504767
Cdyl	1083.56	0.128171	0.0538107	2.38189	0.0172239	0.506718
ENSMUSG00000120267	2.79102	3.36225	1.41283	2.3798	0.0173218	0.50688
ENSMUSG00000121258	32.5916	0.538888	0.226453	2.37969	0.0173274	0.50688
Hdx	852.612	0.204115	0.0857262	2.38101	0.0172653	0.50688
Mir421	28.5979	0.724869	0.304489	2.38061	0.0172842	0.50688
Ms4a6b	173.732	0.30406	0.127776	2.37964	0.0173297	0.50688
Abcg2	2325.19	0.133589	0.0561674	2.37842	0.0173872	0.507176
Dnajc21	3198.03	-0.145084	0.0610067	-2.37817	0.017399	0.507176
Edem2	2516.01	0.159514	0.0670819	2.3779	0.0174116	0.507176
ENSMUSG00000120130	28.8318	0.871762	0.366639	2.37772	0.0174202	0.507176
B230377A18Rik	77.0145	0.432847	0.182172	2.37604	0.0174997	0.508316
Ndufc1	4225.95	-0.179839	0.0756852	-2.37615	0.0174944	0.508316
Glrx3	10023	-0.132734	0.0559007	-2.37446	0.0175744	0.509651
Gm49130	28.531	0.641865	0.270377	2.37396	0.0175983	0.509651
Ubl4a	8412.68	-0.107428	0.0452558	-2.3738	0.0176062	0.509651
Gm42549	30.4301	0.713249	0.300554	2.37311	0.0176388	0.510011
Papolb	41.2146	-0.61624	0.259725	-2.37267	0.0176602	0.510045
Crk	27927	-0.113667	0.0479184	-2.37209	0.0176879	0.510259
Cyp1b1	597.697	0.387541	0.163483	2.37053	0.0177625	0.511826
Nuak2	128.889	0.398499	0.168156	2.36981	0.0177971	0.51224
Angptl7	21.9921	0.867972	0.366517	2.36817	0.0178765	0.513355
Grpr	149.42	-0.459207	0.193901	-2.36826	0.0178719	0.513355
1700028E10Rik	131.248	0.3688	0.155833	2.36664	0.0179506	0.514313
Uhrf1	84.2672	0.532089	0.224828	2.36665	0.0179499	0.514313
ENSMUSG00000121216	15.5661	0.769509	0.325238	2.36599	0.0179821	0.514631
Btaf1	5875.99	-0.242282	0.10243	-2.36535	0.018013	0.51493
4930579K19Rik	68.1821	0.489706	0.207186	2.36361	0.0180979	0.515238
Anxa3	1358.3	0.220523	0.0933055	2.36346	0.0181054	0.515238
Fem1al	37.9154	0.487665	0.206282	2.36407	0.0180752	0.515238
Tiprl	6416.83	-0.104703	0.0442814	-2.36449	0.018055	0.515238
Gm16425	9.45921	1.04576	0.443024	2.3605	0.0182505	0.515705
Gm38014	10.6238	1.38341	0.586141	2.36021	0.0182648	0.515705
Gm38104	57.0657	0.562063	0.238107	2.36054	0.0182481	0.515705
Gm44860	25.6307	0.868221	0.367749	2.36091	0.0182303	0.515705
Ptrh2	1981.26	-0.130648	0.0553486	-2.36045	0.0182529	0.515705
Sgk2	204.111	0.311061	0.131785	2.36037	0.0182566	0.515705
Trim34b	10.1266	1.09422	0.463142	2.36259	0.0181477	0.515705
Gm9750	23.8956	0.838645	0.355466	2.35928	0.0183104	0.516415
Gnb3	7.93515	-1.69027	0.716757	-2.35822	0.0183628	0.517316
Catspere2	289.534	0.24284	0.103043	2.35668	0.0184391	0.518431
Gm43759	96.2278	0.478575	0.203126	2.35605	0.0184705	0.518431
Ms4a4a	11.8589	1.07677	0.457077	2.35577	0.0184846	0.518431
Zfp389	53.6063	0.529807	0.224827	2.35651	0.0184476	0.518431
BC053393	18.3473	-0.862198	0.366159	-2.35471	0.018537	0.51875
Tnfrsf11b	104.448	-0.433867	0.18425	-2.35477	0.0185341	0.51875
Accs	314.568	0.290771	0.123539	2.35369	0.0185883	0.519083
Gm13025	29.6232	0.645056	0.274066	2.35365	0.0185901	0.519083
Lsm14a	9106.73	-0.0876866	0.0372701	-2.35273	0.018636	0.519789
Hacl1	55.899	0.485533	0.206423	2.35213	0.0186664	0.520063
Gm16001	378.943	0.226747	0.0964229	2.35159	0.0186935	0.520245
4930479D17Rik	130.072	-0.283814	0.120759	-2.35025	0.0187609	0.521544
Gm50087	7.74958	1.15561	0.491836	2.34959	0.018794	0.521891
Socs7	16695	-0.11843	0.0504167	-2.34903	0.0188223	0.522102
Ryr1	1097.54	0.469311	0.199954	2.34709	0.0189208	0.524257
Enpep	319.666	-0.261744	0.111631	-2.34473	0.0190411	0.527013
Adam8	170.041	0.376958	0.160923	2.34248	0.0191561	0.528457
Gm45130	7.89931	1.48357	0.633319	2.34253	0.0191535	0.528457
Rttn	418.871	0.202564	0.0864652	2.34272	0.0191436	0.528457
Stag3	56.8716	0.550861	0.235234	2.34175	0.0191933	0.528906
Gm42664	194.847	0.33433	0.142799	2.34127	0.0192184	0.529021
Gm28437	22493.6	-0.56584	0.241875	-2.33939	0.0193151	0.531102
Trib3	43.6705	0.584491	0.250002	2.33795	0.01939	0.532581
Gm10649	633.531	-0.212338	0.0908604	-2.33697	0.0194409	0.5334
Gm3636	396.591	-0.2766	0.118544	-2.33331	0.019632	0.538056
Aldh1l1	5878.41	0.170673	0.0732438	2.3302	0.0197954	0.539607
Fam13b	8411.79	-0.174574	0.07491	-2.33045	0.0197826	0.539607
Gm16342	8.99023	-1.13305	0.48604	-2.33118	0.0197441	0.539607
Gm40383	14.6939	-0.919798	0.394534	-2.33135	0.0197349	0.539607
Gm45257	13.8206	1.05884	0.454377	2.33031	0.0197896	0.539607
Gm38137	18.4723	0.785902	0.337527	2.32841	0.0198904	0.540509
Gm49449	31.6122	0.631548	0.271288	2.32796	0.0199142	0.540509
Gm7331	256.518	0.263782	0.113266	2.32886	0.0198662	0.540509
Hspa8	189574	-0.145021	0.0622892	-2.32818	0.0199024	0.540509
Aspdh	143.308	0.33193	0.142652	2.32684	0.0199735	0.541538
Zfp493	670.687	-0.166495	0.0716129	-2.32492	0.0200761	0.543734
Mir212	6.77548	1.17172	0.504091	2.32442	0.0201031	0.543883
Fmnl3	1123.88	0.210034	0.0903833	2.32382	0.0201353	0.544169
1110017D15Rik	216.334	-0.351503	0.1513	-2.32322	0.0201673	0.544228
Mvk	1516.38	0.155321	0.0668652	2.32289	0.020185	0.544228
Shkbp1	443.501	0.272919	0.117507	2.32257	0.0202021	0.544228
H2-Q6	7.8543	1.52589	0.657288	2.3215	0.0202601	0.544628
Slamf7	14.8659	1.33302	0.57415	2.32172	0.0202481	0.544628
2310074N15Rik	50.4724	-0.429901	0.185455	-2.31809	0.0204445	0.545376
2810004N23Rik	2455.89	-0.109966	0.0474231	-2.31882	0.020405	0.545376
Ang	190.232	0.397291	0.171315	2.31906	0.0203916	0.545376
F9	46.1351	0.71597	0.308758	2.31887	0.020402	0.545376
Fbxw23	42.0308	-0.931478	0.401786	-2.31834	0.0204307	0.545376
Glod5	11.1803	1.19697	0.516563	2.31718	0.0204939	0.545376
Gm42500	62.1456	0.512402	0.221178	2.3167	0.0205203	0.545376
Gm48678	249.155	0.335763	0.144956	2.3163	0.0205417	0.545376
Plekha7	1522.01	0.144946	0.0625792	2.3162	0.0205472	0.545376
Polr2h	1745.04	-0.174025	0.0750544	-2.31866	0.0204136	0.545376
Sh3tc1	146.059	0.343367	0.148193	2.31703	0.0205023	0.545376
Sptlc1	3536.93	-0.0901799	0.0388901	-2.31884	0.0204038	0.545376
Acy1	534.383	0.197904	0.0854722	2.31542	0.0205898	0.545933
Crbn	9896.44	-0.126563	0.0546755	-2.3148	0.0206241	0.545956
Gm43413	26.9687	0.646741	0.279416	2.31462	0.020634	0.545956
Lonrf1	3876.4	-0.143985	0.0622192	-2.31416	0.0206588	0.546041
Car5a	30.8323	0.656915	0.283925	2.31369	0.0206846	0.546152
Foxn2	3264.94	0.134679	0.0582328	2.31277	0.0207352	0.546916
Gm48001	5.98863	-1.62594	0.703827	-2.31014	0.0208805	0.550174
Brms1l	8959.45	-0.101594	0.0440246	-2.30767	0.0210174	0.552811
S100a10	2312.13	-0.246988	0.107035	-2.30755	0.0210244	0.552811
6430511E19Rik	214.829	0.393419	0.170695	2.3048	0.0211776	0.553954
Cr1l	3199.5	-0.124477	0.0540227	-2.30416	0.0212135	0.553954
Ewsr1	16296.3	0.16032	0.0695361	2.30557	0.0211345	0.553954
Gm11542	14.1769	-1.08056	0.469328	-2.30236	0.0213148	0.553954
Gm16089	408.742	-0.2601	0.112888	-2.30406	0.0212194	0.553954
Gm30684	9.62429	1.08972	0.473043	2.30364	0.021243	0.553954
Gm45643	53.1808	-0.52014	0.22585	-2.30303	0.0212771	0.553954
Gm45949	27.5205	0.759552	0.329576	2.30464	0.021187	0.553954
Gm47950	10.1543	0.989073	0.429718	2.30168	0.0213532	0.553954
Gm50462	193.602	0.266668	0.115818	2.30247	0.0213086	0.553954
Tmem107	557.899	-0.159645	0.069344	-2.30222	0.0213227	0.553954
Traf3	9204.67	-0.191909	0.0833725	-2.30183	0.0213446	0.553954
Trim30c	4.4256	1.80416	0.783283	2.30333	0.0212605	0.553954
Crlf2	686.158	0.232808	0.101221	2.3	0.0214483	0.554657
Gm48737	3.82598	3.30409	1.4362	2.30057	0.0214159	0.554657
Mdga1	7161.47	-0.24683	0.107321	-2.29991	0.0214531	0.554657
Nr4a3	9814.16	-0.172459	0.0750063	-2.29926	0.0214902	0.554657
Spast	8265.1	-0.0998956	0.0434463	-2.29929	0.0214884	0.554657
Cox4i2	101.385	0.392622	0.17096	2.29657	0.0216431	0.554907
Gmfg	139.311	0.375985	0.163571	2.29861	0.0215272	0.554907
Ipo7	22232.3	-0.13279	0.0577893	-2.29784	0.0215711	0.554907
Phf11a	7.12898	1.70196	0.741147	2.29639	0.0216537	0.554907
Rngtt	4333.51	-0.136227	0.0592901	-2.29764	0.0215823	0.554907
Usp46	20587.6	-0.0916636	0.0399043	-2.29708	0.021614	0.554907
Xlr	127.212	0.500339	0.217774	2.29751	0.0215895	0.554907
A530072M11Rik	143.841	0.258074	0.112468	2.29465	0.0217534	0.556896
Gm34667	18.2632	0.856394	0.373315	2.29403	0.0217889	0.557239
Gm29596	3.35645	2.6098	1.13817	2.29298	0.0218493	0.558206
Gm45702	9.50114	1.4186	0.618773	2.2926	0.0218709	0.558206
Bmper	824.487	-0.227521	0.0993435	-2.29024	0.0220072	0.5603
Gvin1	27.2622	0.795154	0.347224	2.29003	0.0220196	0.5603
mt-Atp8	245.874	1.13115	0.49392	2.29014	0.0220131	0.5603
Rtp3	26.2708	0.826399	0.361022	2.28905	0.0220763	0.560613
Sdr9c7	10.5113	-1.55516	0.679347	-2.2892	0.0220678	0.560613
Gm44697	9.90419	1.32071	0.577101	2.28853	0.0221068	0.560825
Rpl27	12312.8	-0.176438	0.0771413	-2.28721	0.0221835	0.562204
Cebpa	1935.07	0.183181	0.080144	2.28565	0.0222746	0.563948
Fcer1g	903.268	0.276462	0.121008	2.28465	0.0223333	0.564302
Fcsk	1150.3	0.194939	0.0853221	2.28474	0.0223281	0.564302
Bora	156.949	0.331769	0.145405	2.2817	0.0225073	0.566677
Gm25129	21.144	0.70781	0.310177	2.28196	0.0224919	0.566677
Gm4524	58.1369	0.485183	0.212657	2.28153	0.0225171	0.566677
Snapc4	1961.58	0.218252	0.0956141	2.28263	0.0224522	0.566677
Uba3	12444.3	-0.110654	0.04852	-2.28058	0.0225732	0.567523
Gm45461	5.42306	1.87794	0.82362	2.2801	0.0226015	0.567668
Ehd4	1213.1	0.128702	0.0564807	2.27869	0.0226857	0.569218
Apoo-ps	153.128	-0.481012	0.211215	-2.27736	0.0227647	0.5706
Gm37933	18.9439	0.803057	0.352824	2.27609	0.0228408	0.5706
Immt	15270.3	-0.0729177	0.0320374	-2.27602	0.0228449	0.5706
Ndn	13480.2	-0.173303	0.0761455	-2.27595	0.0228492	0.5706
Tmem92	3.40433	-2.22664	0.978533	-2.27549	0.0228764	0.5706
Zfp46	4157.98	0.168143	0.0738809	2.27587	0.0228539	0.5706
Epdr1	19182.1	-0.096545	0.042453	-2.27416	0.0229562	0.57171
Fcgr3	2102.98	0.251836	0.110765	2.27361	0.0229894	0.57171
Myl12b	689.036	-0.187701	0.0825699	-2.27324	0.0230115	0.57171
Slc7a5	5848.08	0.148213	0.0651791	2.27393	0.0229699	0.57171
Cd33	1170.81	0.252148	0.110944	2.27275	0.0230414	0.571831
Gm7244	5.12652	2.07274	0.912131	2.27241	0.0230617	0.571831
Ccdc174	2355.33	-0.101497	0.0446849	-2.27138	0.0231237	0.572805
Gpr183	151.75	0.347478	0.15302	2.2708	0.0231592	0.573123
AI429214	328.761	-0.275081	0.121188	-2.26986	0.023216	0.573349
Gm26555	13.9407	1.01646	0.447875	2.26952	0.0232365	0.573349
Rubcnl	118.864	0.368059	0.162153	2.26982	0.0232186	0.573349
Hmgn2-ps1	229.682	0.280134	0.12354	2.26756	0.0233563	0.575741
Gm37570	132.199	0.411198	0.18137	2.26718	0.0233794	0.575749
Wdr62	75.9445	0.47878	0.211221	2.26672	0.0234072	0.575871
Gm43662	19.6892	1.28924	0.569051	2.2656	0.0234761	0.576444
Gm44148	6.84988	1.51287	0.66771	2.26576	0.0234659	0.576444
Ak4	10831.3	-0.151148	0.0667528	-2.26429	0.0235561	0.576724
Exoc3l	61.0159	0.495612	0.218863	2.26449	0.023544	0.576724
Gm12406	5.95665	1.4093	0.622241	2.26488	0.02352	0.576724
Copz1	9008.67	-0.0619915	0.0273918	-2.26315	0.0236267	0.577333
Rpl10-ps3	109.39	0.302717	0.13375	2.26331	0.0236166	0.577333
Gm43843	502.146	0.331517	0.146564	2.26193	0.0237018	0.578609
Gstm6	1118.71	0.157539	0.069663	2.26144	0.023732	0.578785
BC018473	38.9267	0.892902	0.395201	2.25936	0.023861	0.58025
ENSMUSG00000120085	5.69971	1.65971	0.73436	2.26008	0.0238161	0.58025
Slc7a2	5026.01	-0.198683	0.0879284	-2.2596	0.0238461	0.58025
Fgf16	155.168	-0.267842	0.118582	-2.25871	0.0239012	0.580667
Cd274	459.933	0.328287	0.145429	2.25738	0.0239845	0.581572
Gm18953	4.79896	1.58567	0.702335	2.25771	0.023964	0.581572
Nedd8	7749.56	-0.117254	0.0519518	-2.25698	0.0240094	0.581617
A930004J17Rik	191.513	0.33975	0.150581	2.25626	0.0240541	0.582141
Bcl2a1d	24.6823	0.814744	0.36134	2.25479	0.0241468	0.583018
Gm20405	11.6556	0.814771	0.361441	2.25423	0.0241817	0.583018
Gm9626	5.32542	-1.52098	0.67444	-2.25518	0.024122	0.583018
Rps27a	14008.3	-0.424274	0.188214	-2.25421	0.0241827	0.583018
Dnm3os	5.22444	-1.84992	0.820809	-2.25378	0.0242102	0.583124
BC023105	22.4141	0.753656	0.33486	2.25066	0.0244071	0.583769
Eml1	5877.38	-0.105462	0.0468345	-2.2518	0.024335	0.583769
Gm14276	80.0371	0.479573	0.21306	2.25088	0.024393	0.583769
Gm37095	21.6413	0.663537	0.294759	2.25112	0.024378	0.583769
Gm48701	129.882	0.26678	0.118561	2.25014	0.02444	0.583769
Gpr84	109.848	0.450783	0.200375	2.2497	0.0244682	0.583769
Hgd	3.56106	2.55561	1.1344	2.25284	0.0242694	0.583769
Them4	3998.48	-0.145671	0.0647292	-2.25047	0.0244194	0.583769
Vsir	2959.86	0.202663	0.0899749	2.25244	0.0242943	0.583769
Vsx2	16.0104	-0.837526	0.372254	-2.24988	0.0244565	0.583769
Tmem198b	697.25	0.211479	0.094036	2.24892	0.0245177	0.584396
Eme1	11.1373	-0.991327	0.441016	-2.24782	0.0245874	0.584954
Pid1	4721.82	-0.11302	0.050278	-2.24791	0.0245822	0.584954
Baiap2l2	131.296	0.3973	0.176932	2.24549	0.0247367	0.586106
Calhm6	16.5987	0.706912	0.314831	2.24537	0.0247442	0.586106
Ccdc91	4510.62	-0.091939	0.040965	-2.24433	0.0248112	0.586106
Cisd1	7736.18	-0.119781	0.0533744	-2.24417	0.0248216	0.586106
Myh13	24.4988	0.856456	0.38145	2.24526	0.0247514	0.586106
Olfr267	2.75844	-3.34209	1.48921	-2.2442	0.0248196	0.586106
Scamp2	1686.85	0.139145	0.0619872	2.24474	0.0247846	0.586106
Zfp64	1041.33	0.177575	0.0791077	2.24473	0.0247856	0.586106
Gm42777	6.09179	-1.67168	0.745342	-2.24284	0.0249071	0.587574
Gm4241	11.7766	1.14914	0.512572	2.24192	0.0249667	0.58843
Tpm3-rs7	489.329	-0.209211	0.0933542	-2.24105	0.0250228	0.589202
Pde3a	844.129	-0.218802	0.0976659	-2.24031	0.0250708	0.589724
Soat2	6.00963	1.96974	0.879354	2.23999	0.0250917	0.589724
Acvrl1	1003.13	0.229074	0.102325	2.2387	0.0251756	0.589745
Ankdd1b	19.9143	0.773117	0.345367	2.23854	0.025186	0.589745
ENSMUSG00000119945	23.4992	-0.679679	0.303544	-2.23915	0.0251464	0.589745
Pmepa1os	3.48078	1.65641	0.739711	2.23926	0.025139	0.589745
Gm47017	16.3756	1.06505	0.47597	2.23764	0.0252444	0.590565
1300014J16Rik	63.1553	0.514283	0.230501	2.23115	0.0256713	0.590573
Adam19	1718.75	-0.190576	0.0853606	-2.23259	0.0255758	0.590573
ENSMUSG00000120399	10.3895	1.23512	0.553711	2.23063	0.025706	0.590573
ENSMUSG00000120463	6.21595	-1.20875	0.541992	-2.2302	0.0257338	0.590573
Gm11585	272.999	-0.395167	0.176823	-2.23481	0.0254298	0.590573
Gm12216	115.795	0.366667	0.16396	2.23633	0.0253305	0.590573
Gm14539	2359.95	-0.249123	0.111695	-2.23038	0.0257223	0.590573
Gm15616	4.8176	1.58801	0.710973	2.23358	0.025511	0.590573
Gm48581	3.44038	-2.38808	1.06998	-2.23188	0.0256226	0.590573
Ifit2	1770.9	0.179786	0.0805797	2.23116	0.0256704	0.590573
Lpxn	169.828	0.312471	0.140057	2.23103	0.0256791	0.590573
Ndufb2	2495.86	-0.132382	0.0591726	-2.23721	0.0252724	0.590573
Oas3	12.3986	1.53834	0.689788	2.23017	0.0257361	0.590573
Pcdhga6	1410.71	-0.227217	0.10182	-2.23155	0.0256444	0.590573
Pilra	44.7118	0.652106	0.292338	2.23066	0.0257039	0.590573
Plekhn1	414.071	0.284047	0.127191	2.23323	0.0255338	0.590573
Rpl10-ps1	40.5053	0.450748	0.201932	2.23218	0.0256034	0.590573
Shisa8	81.0158	0.604359	0.27067	2.23282	0.0255606	0.590573
Snhg6	849.614	-0.215913	0.0965758	-2.23569	0.0253723	0.590573
Tex13d	66.3743	0.569862	0.255261	2.23247	0.0255839	0.590573
Zhx1	12910.9	-0.114533	0.0512269	-2.2358	0.0253646	0.590573
Tspan13	38853.8	-0.0909759	0.0408025	-2.22966	0.0257698	0.59081
Gm37773	148.259	0.428308	0.1922	2.22845	0.0258508	0.590891
Gm39464	5.8636	2.2057	0.989898	2.22821	0.0258664	0.590891
Ralyl	10172.3	-0.143644	0.0644705	-2.22806	0.0258766	0.590891
Rbfox2	29527.6	-0.142062	0.0637624	-2.228	0.0258806	0.590891
Tcp11	39.6344	-0.753415	0.33818	-2.22785	0.0258904	0.590891
Armt1	3105.17	-0.12247	0.0549872	-2.22724	0.0259313	0.591291
Gm49874	4.77378	1.67313	0.751472	2.22647	0.0259827	0.591928
Apobec3	356.614	0.334401	0.150314	2.22469	0.0261021	0.591976
E030022I16Rik	35.5128	0.661974	0.297506	2.22508	0.0260759	0.591976
Gm43320	3.17616	2.72498	1.2245	2.22537	0.0260562	0.591976
Gm9531	787.096	-0.154343	0.0693734	-2.22482	0.0260931	0.591976
Pdia2	16.1479	1.08824	0.489146	2.22477	0.0260967	0.591976
Dazap1	2646.37	0.156722	0.0705036	2.22289	0.0262233	0.593125
Gm16199	41.9884	-0.802751	0.361083	-2.22317	0.026204	0.593125
Ogfod1	20042	-0.142268	0.0639849	-2.22347	0.0261844	0.593125
Aldh16a1	469.402	0.195219	0.0879181	2.22046	0.0263873	0.593501
Atg5	3608.29	-0.125533	0.0565669	-2.2192	0.0264733	0.593501
ENSMUSG00000120939	101.815	0.341368	0.153851	2.21883	0.0264985	0.593501
Gm12296	14.2424	0.910812	0.410461	2.219	0.0264869	0.593501
H2-Bl	9.50171	1.22122	0.550112	2.21995	0.0264224	0.593501
Olfml3	3425.89	0.225656	0.101652	2.2199	0.0264256	0.593501
Pex11g	75.8343	0.402183	0.181238	2.21909	0.0264806	0.593501
Ppp2r2b	15130	-0.0867195	0.0390706	-2.21956	0.0264487	0.593501
Slc35e1	7757.09	-0.116307	0.0523918	-2.21994	0.026423	0.593501
Tysnd1	1047.53	0.146646	0.0660568	2.22	0.026419	0.593501
Vps35	27855	-0.104517	0.047089	-2.21957	0.0264479	0.593501
Rps27a-ps3	786.725	0.290399	0.13094	2.21779	0.026569	0.594428
Wdr35	5631	-0.139958	0.0631146	-2.21753	0.026587	0.594428
Pxt1	1.69258	3.37038	1.52029	2.21694	0.0266273	0.594802
Ccl21b	57.353	-1.33423	0.602001	-2.21633	0.026669	0.595206
Gm15892	14.0857	1.11481	0.503186	2.2155	0.0267256	0.595728
Gm42986	11.1646	1.30057	0.587088	2.2153	0.0267396	0.595728
Anln	6792.09	-0.181203	0.0818267	-2.21448	0.0267959	0.596457
Gm9182	15.3072	0.748068	0.338001	2.21321	0.0268829	0.597337
Olfr562-ps1	4.87206	-1.61194	0.728552	-2.21253	0.0269301	0.597337
Stmn2	39940.9	-0.0818978	0.0370034	-2.21325	0.0268806	0.597337
Tax1bp1	20680	-0.0827488	0.0373957	-2.21279	0.0269124	0.597337
ENSMUSG00000121053	147.341	0.280396	0.126758	2.21206	0.0269623	0.597527
Kctd12b	1048.75	-0.173631	0.0785209	-2.21126	0.0270175	0.598224
1700081N11Rik	19.4365	-0.843192	0.381543	-2.20995	0.0271085	0.598439
Gm50019	3.78024	1.71282	0.775115	2.20976	0.027122	0.598439
Rcsd1	502.723	0.27351	0.123726	2.21061	0.0270626	0.598439
Zfp141	1927.14	-0.14357	0.0649538	-2.21034	0.0270817	0.598439
C630004L07Rik	11.1057	-0.966269	0.437633	-2.20794	0.0272484	0.599711
Glyat	33.2113	-0.747366	0.338548	-2.20756	0.0272747	0.599711
Lysmd2	4518.54	-0.11688	0.0529377	-2.20787	0.0272535	0.599711
Rspo3	2153.43	-0.240734	0.109001	-2.20854	0.0272069	0.599711
Gm26652	26.6884	0.781939	0.354404	2.20635	0.0273598	0.599903
Gm45264	13.2545	0.999267	0.45279	2.20691	0.0273203	0.599903
Mrln	20.2995	-1.31187	0.594663	-2.20608	0.0273785	0.599903
Rtbdn	26.6878	0.869086	0.3939	2.20636	0.0273586	0.599903
1810007D17Rik	5.16752	1.85886	0.842842	2.20547	0.0274214	0.600321
Gm49714	3.81699	2.02429	0.918198	2.20463	0.0274798	0.60108
3830403N18Rik	15.3039	1.03042	0.467627	2.20351	0.0275589	0.601246
Anxa11os	4.25834	1.97427	0.895773	2.20399	0.0275253	0.601246
Ppp1cc	13968	-0.109307	0.0496053	-2.20353	0.0275573	0.601246
Gm44560	170.884	0.439747	0.199673	2.20233	0.0276418	0.602317
Rnd2	7900.01	-0.171462	0.0778617	-2.20214	0.0276557	0.602317
Eif4e3	1857.95	-0.132256	0.0600963	-2.20073	0.0277548	0.602539
Gm8717	398.997	0.315083	0.143134	2.20131	0.0277141	0.602539
Hsp90b1	45449.4	-0.148376	0.0674343	-2.20031	0.0277853	0.602539
Klhl7	12977.4	-0.123348	0.0560371	-2.20118	0.0277233	0.602539
Shcbp1	101.749	0.379306	0.172365	2.20059	0.0277648	0.602539
Aim2	383.766	0.242046	0.110105	2.19832	0.0279265	0.603008
Ccdc69	54.6316	0.472049	0.214758	2.19805	0.0279455	0.603008
Fbxw11	23266.3	-0.113787	0.0517583	-2.19842	0.0279191	0.603008
Gm6034	2.56089	2.97208	1.35218	2.19798	0.0279502	0.603008
Gpr27	5085.07	-0.0956178	0.0434767	-2.19929	0.0278572	0.603008
Tdrkh	6828.6	-0.0873433	0.0397349	-2.19815	0.0279383	0.603008
Angel1	887.69	0.185751	0.084572	2.19636	0.0280663	0.604994
2410003I16Rik	13.672	0.762888	0.347839	2.19322	0.0282915	0.605429
Atp6v0d2	5.25063	1.99594	0.909646	2.1942	0.0282213	0.605429
Ccn6	8.6373	1.02362	0.46679	2.19289	0.0283152	0.605429
Cd79b	20.6205	0.728908	0.332412	2.19278	0.028323	0.605429
Emilin1	168.213	0.385934	0.17584	2.1948	0.0281776	0.605429
Gm6559	23.6635	0.664652	0.303102	2.19283	0.0283195	0.605429
Map2k4	31828.8	-0.120265	0.0548469	-2.19274	0.0283263	0.605429
Rps26-ps1	100.518	0.602376	0.274423	2.19507	0.0281588	0.605429
Stx18	2547.53	-0.100049	0.0455894	-2.19458	0.0281938	0.605429
Zcwpw2	57.4157	-0.454952	0.207346	-2.19417	0.0282231	0.605429
Ide	11123.5	-0.245852	0.112169	-2.1918	0.0283936	0.606174
Ypel1	3755.62	-0.198015	0.0903521	-2.19159	0.0284092	0.606174
Capn11	133.668	1.32882	0.606623	2.19053	0.0284861	0.606791
Spag4	214.626	0.270518	0.123476	2.19085	0.0284627	0.606791
Hsf2bp	23.6935	1.0165	0.464414	2.18879	0.0286123	0.608964
Gm36858	2.68693	2.76039	1.26143	2.18831	0.0286473	0.609195
Sms-ps	3456.33	-0.129644	0.0592853	-2.18678	0.0287586	0.611048
Sltm	7737.86	-0.0958023	0.0438366	-2.18544	0.0288564	0.612095
Wdr45b	7050.43	-0.111185	0.0508749	-2.18546	0.0288553	0.612095
Gm26797	26.7145	0.854653	0.391138	2.18504	0.028886	0.612208
Rabep1	18824	-0.0797462	0.0365132	-2.18404	0.0289597	0.613255
Gm11914	167.163	-0.326679	0.149632	-2.18322	0.0290196	0.613494
Sik1	839.554	0.300768	0.137745	2.18352	0.0289978	0.613494
Chrm2	1357.65	-0.215264	0.0986249	-2.18265	0.0290614	0.613598
Cnr1	30361.2	-0.137894	0.063258	-2.17986	0.0292676	0.613598
Gm37003	4.80019	2.26117	1.0369	2.18071	0.0292051	0.613598
Gm37121	12.6847	1.04135	0.477629	2.18025	0.0292386	0.613598
Gm37183	6.05557	1.45272	0.66636	2.18008	0.0292515	0.613598
Gprin3	1813.59	-0.2309	0.105886	-2.18065	0.0292091	0.613598
Rnf146	8491.84	-0.084284	0.038632	-2.18172	0.0291305	0.613598
Tcf23	36	0.609605	0.279644	2.17993	0.0292625	0.613598
Tor2a	1748.78	0.106741	0.0489482	2.1807	0.0292058	0.613598
Zfp473	54.9341	-0.442813	0.202983	-2.18153	0.0291446	0.613598
Bcl2a1b	39.7348	0.51334	0.236164	2.17366	0.0297305	0.614443
Chmp3	13774.1	-0.0759061	0.0348488	-2.17815	0.0293946	0.614443
Dnajc25	582.666	0.172563	0.0793437	2.17488	0.0296391	0.614443
Elovl6	10239.9	-0.155066	0.0711821	-2.17844	0.0293732	0.614443
ENSMUSG00000120915	8.35277	-1.20789	0.555264	-2.17534	0.0296049	0.614443
Gm17509	75.7617	0.476652	0.219254	2.17398	0.0297069	0.614443
Gm17936	7.64451	0.973511	0.447691	2.17451	0.0296666	0.614443
Gm43279	36.2776	0.719862	0.330816	2.17602	0.0295538	0.614443
Gm44229	2.77369	2.9478	1.35529	2.17504	0.029627	0.614443
Gm44737	7.76551	1.23963	0.569547	2.17652	0.0295162	0.614443
Gm45474	4.45053	1.95141	0.896855	2.17583	0.0295678	0.614443
Gm6793	131.858	-0.370951	0.170589	-2.17453	0.0296656	0.614443
Mgl2	18.6843	1.04551	0.480923	2.17396	0.0297081	0.614443
Mki67	130.723	0.625806	0.287724	2.17502	0.0296287	0.614443
Nxpe4	1591.49	0.156372	0.0719464	2.17346	0.029746	0.614443
Rasip1	403.391	0.214599	0.0986042	2.17637	0.0295274	0.614443
Slc28a1	4.31037	1.84859	0.850192	2.17432	0.0296809	0.614443
Tdrd1	97.798	-0.529209	0.242897	-2.17874	0.0293513	0.614443
Gm15478	34.5366	-0.755649	0.347749	-2.17297	0.0297822	0.614687
Gm15387	678.305	0.248681	0.114492	2.17204	0.0298524	0.615634
Gm38190	110.927	0.3809	0.175456	2.17091	0.0299378	0.61689
Gm45342	20.8313	0.925422	0.426379	2.17042	0.029975	0.617153
ENSMUSG00000120043	9.12109	1.26059	0.581064	2.16946	0.030048	0.618152
1700001G17Rik	35.3308	-0.464723	0.214494	-2.1666	0.0302655	0.618758
C230086J09Rik	19.5076	0.941169	0.434299	2.1671	0.0302271	0.618758
Cd300lb	9.45013	1.35816	0.627146	2.16562	0.0303401	0.618758
Etfbkmt	517.4	-0.206929	0.0955098	-2.16657	0.0302674	0.618758
Fzd6	1258.6	0.155706	0.0718738	2.16638	0.0302824	0.618758
Gm26843	52.5925	0.457425	0.211166	2.16619	0.0302965	0.618758
Gm50387	338.031	-0.230512	0.106444	-2.16556	0.0303446	0.618758
Grem1	817.556	-0.193126	0.0891818	-2.16553	0.0303472	0.618758
Mamdc4	62.5279	0.499763	0.230605	2.16718	0.0302212	0.618758
Mlec	17779.3	-0.108252	0.0499333	-2.16792	0.0301644	0.618758
Ttc33	6602.35	-0.102723	0.0474154	-2.16644	0.0302774	0.618758
2210412B16Rik	19.1269	0.924665	0.427392	2.1635	0.0305025	0.61985
Cog6	4812.68	-0.0922786	0.0426504	-2.16361	0.0304945	0.61985
Dtx3l	968.267	0.226681	0.10473	2.16443	0.0304312	0.61985
Rasa1	10128.9	-0.148986	0.0688718	-2.16323	0.0305235	0.61985
Slco1b2	16.0439	1.06075	0.490181	2.164	0.0304647	0.61985
Chrna7	2088.14	-0.224584	0.103854	-2.1625	0.0305798	0.620115
Gm13653	5.00084	-1.32596	0.613184	-2.16242	0.0305857	0.620115
Capg	342.322	0.404037	0.187042	2.16015	0.0307613	0.621258
Fam24b	13.9517	0.83604	0.387095	2.15978	0.0307897	0.621258
Fasl	6.23091	1.43482	0.664146	2.1604	0.030742	0.621258
Gm29793	6.87801	1.7341	0.80267	2.16042	0.0307405	0.621258
Gm7240	77.1797	0.399816	0.185055	2.16052	0.0307323	0.621258
Mslnl	7.8237	1.77478	0.82168	2.15993	0.0307778	0.621258
Chrm5	253.79	-0.494517	0.229126	-2.15828	0.030906	0.623107
Creld2	1318.92	-0.216315	0.100265	-2.15744	0.0309714	0.623926
ENSMUSG00000121149	1.66306	2.82574	1.31022	2.15669	0.0310298	0.624107
Gm29707	13.6407	0.883578	0.409666	2.15683	0.0310192	0.624107
A330069E16Rik	113.668	-0.312822	0.145122	-2.15558	0.0311164	0.624854
Cep70	1959.92	0.16999	0.0788489	2.15589	0.0310922	0.624854
Ptafr	183.45	0.302685	0.140456	2.15501	0.0311608	0.625248
A530058N18Rik	452.829	-0.251111	0.116616	-2.15332	0.0312937	0.625618
Apobec1	268.356	0.326623	0.151684	2.15331	0.0312945	0.625618
Ccndbp1	5487.61	-0.0853049	0.039614	-2.1534	0.0312869	0.625618
ENSMUSG00000121079	239.377	-0.325275	0.151097	-2.15275	0.0313385	0.625618
Gm43339	27.5507	0.69744	0.324004	2.15257	0.0313528	0.625618
Lrrc28	2683.98	-0.114808	0.0533007	-2.15396	0.031243	0.625618
Sp140	79.8617	0.468334	0.21757	2.15257	0.0313527	0.625618
A930028O11Rik	7.11074	1.48285	0.689581	2.15036	0.0315264	0.627114
ENSMUSG00000121066	202.428	0.228422	0.106184	2.15119	0.0314611	0.627114
Ldhal6b	12.7722	1.19599	0.556182	2.15036	0.0315271	0.627114
Stk4	7321.47	-0.119006	0.0553355	-2.15063	0.0315054	0.627114
Fam81b	51.7044	-0.921163	0.428527	-2.14961	0.0315864	0.627305
Gm44776	2.06523	2.7517	1.28007	2.14964	0.0315836	0.627305
BC147527	17.3643	1.00322	0.466827	2.14902	0.031633	0.627694
C330011M18Rik	332.59	-0.218837	0.101889	-2.14779	0.0317303	0.627694
Flna	4765.18	0.212309	0.0988475	2.14784	0.0317263	0.627694
Gdap2	4268.11	-0.109151	0.0508091	-2.14826	0.0316928	0.627694
Unc13d	97.9765	0.416865	0.194045	2.14829	0.0316904	0.627694
Ddx49	1939.6	0.129155	0.0601486	2.14727	0.0317716	0.628017
Arhgap12	11918.5	-0.112972	0.0526277	-2.14662	0.0318235	0.628061
Zfp775	663.063	-0.143255	0.0667292	-2.14681	0.0318082	0.628061
Elovl4	8227.92	-0.0888673	0.0414105	-2.14601	0.0318725	0.628535
6430550D23Rik	100.074	0.279525	0.130431	2.14308	0.0321068	0.628679
Akirin2	7257.86	-0.102766	0.0480844	-2.13719	0.0325823	0.628679
Aoah	13.8464	1.32195	0.616944	2.14275	0.0321334	0.628679
Dnajb1	6074.96	-0.144656	0.0675618	-2.14109	0.0322671	0.628679
Emx1	707.708	0.203728	0.095066	2.14302	0.0321119	0.628679
ENSMUSG00000121142	15.6341	0.825665	0.386086	2.13855	0.0324718	0.628679
Epb41l4aos	567.821	-0.247247	0.115244	-2.14541	0.0319198	0.628679
Fam3a	1537.1	0.128547	0.0601815	2.13598	0.0326807	0.628679
Gins4	1728.83	-0.139126	0.0651422	-2.13573	0.0327017	0.628679
Gm15801	21.2254	0.624551	0.292075	2.13832	0.0324907	0.628679
Gm26716	11.6685	-1.00721	0.470908	-2.13888	0.0324458	0.628679
Gm28229	101.407	0.405715	0.189287	2.14339	0.0320817	0.628679
Gm33378	104.331	0.402697	0.187776	2.14456	0.0319882	0.628679
Gm38224	9.95257	-1.51884	0.711132	-2.13581	0.032695	0.628679
Gm42970	8.84266	1.00157	0.468159	2.13938	0.0324048	0.628679
Gm43766	16.9008	0.843095	0.393681	2.14157	0.0322281	0.628679
Gm43797	11.6411	-0.87285	0.408532	-2.13655	0.0326345	0.628679
Gm48393	31.318	0.61823	0.289229	2.13751	0.0325567	0.628679
Gm6501	34.281	0.635003	0.296238	2.14356	0.0320681	0.628679
Gm9954	1623.33	-0.155851	0.072888	-2.13823	0.0324985	0.628679
H4c18	4.5237	2.03361	0.949108	2.14265	0.0321411	0.628679
Klhl21	2095.43	0.152929	0.0715694	2.1368	0.0326146	0.628679
Mbnl1	11131.9	0.0840752	0.0392132	2.14405	0.0320287	0.628679
Mir186	86.0599	0.462215	0.216321	2.13671	0.0326217	0.628679
Msantd4	9943.95	-0.105373	0.0492969	-2.13751	0.0325566	0.628679
Nradd	82.9721	0.326237	0.152603	2.13782	0.0325315	0.628679
Snx16	4438.48	-0.132665	0.062115	-2.13579	0.0326963	0.628679
Tapt1	6148.77	-0.0871744	0.040784	-2.13746	0.0325603	0.628679
Tcp1	22496.3	-0.0812116	0.0379579	-2.13952	0.0323939	0.628679
Ticam2	90.8894	0.304006	0.142266	2.13688	0.0326076	0.628679
Tlr7	529.502	0.290458	0.135576	2.1424	0.0321609	0.628679
Uhmk1	53461.4	-0.12401	0.0579239	-2.14091	0.0322815	0.628679
Zmat2	22327.3	-0.100533	0.0470645	-2.13607	0.032674	0.628679
Cx3cr1	7185.04	0.373743	0.175028	2.13533	0.0327339	0.62882
Atg3	6010.36	-0.088351	0.0414058	-2.13379	0.0328604	0.629927
Atr	1614.09	0.129948	0.0609112	2.13341	0.0328914	0.629927
Donson	1081.6	0.14036	0.0657911	2.13343	0.0328898	0.629927
Otud6b	10357.9	-0.088396	0.0414334	-2.13345	0.0328881	0.629927
Gm17082	13.3753	0.73349	0.343925	2.1327	0.0329491	0.630555
Snca	41704.4	-0.119681	0.0561263	-2.13235	0.032978	0.630629
Cep95	792.504	0.144107	0.0676636	2.12975	0.0331923	0.632767
Gm5373	3.11743	2.74895	1.29023	2.13059	0.0331226	0.632767
Npff	17.5534	0.934678	0.438836	2.1299	0.0331797	0.632767
Shroom4	895.451	0.160195	0.0752186	2.12972	0.0331944	0.632767
Usp32	22469.8	-0.11451	0.0537737	-2.12947	0.0332151	0.632767
Aldob	70.7911	0.629259	0.295689	2.12811	0.0333279	0.633291
ENSMUSG00000120680	28.5671	0.723087	0.339855	2.12763	0.0333675	0.633291
Nxph1	4646.23	-0.142482	0.0669742	-2.12741	0.0333857	0.633291
Olfr898	4.06274	-2.21619	1.04192	-2.12702	0.0334183	0.633291
Oma1	891.942	-0.133671	0.0628058	-2.12832	0.0333107	0.633291
Reps2	44336	-0.136371	0.0641095	-2.12716	0.0334066	0.633291
Zfp791	863.856	-0.154499	0.0725908	-2.12836	0.0333076	0.633291
Gm16008	227.599	0.319983	0.150496	2.12619	0.0334878	0.633657
Klf10	3088.03	0.265937	0.125063	2.12642	0.0334685	0.633657
Aanat	10.9589	0.915577	0.431228	2.12318	0.0337384	0.633689
Actl6b	6203.04	0.129795	0.0612219	2.12007	0.0340003	0.633689
Cct6a	24464.3	-0.0924292	0.0436086	-2.11952	0.0340467	0.633689
Cpxm1	578.132	0.221527	0.104435	2.12118	0.0339064	0.633689
Gm10069	140.029	-0.360696	0.170198	-2.11928	0.0340669	0.633689
Gm10146	406.347	0.367523	0.173237	2.12151	0.0338793	0.633689
Gm10353	113.616	0.323493	0.15259	2.12002	0.0340042	0.633689
Gm12261	73.0664	-0.602706	0.283987	-2.1223	0.0338125	0.633689
Gm12696	206.314	-0.26298	0.123993	-2.12093	0.0339281	0.633689
Gm18073	8.13622	-1.31189	0.618971	-2.11947	0.034051	0.633689
Gm19040	35.4467	0.474069	0.223278	2.12322	0.0337354	0.633689
Gm43274	4.24294	1.955	0.919984	2.12504	0.0335836	0.633689
Gm45124	27.5318	0.631725	0.297618	2.12261	0.0337869	0.633689
Gm45309	12.2237	1.05846	0.498777	2.12212	0.0338279	0.633689
Ltv1	2042.07	-0.12236	0.0576692	-2.12175	0.0338587	0.633689
Mrps16	2200.92	-0.128582	0.0604867	-2.12578	0.0335213	0.633689
Npnt	3329.35	0.258967	0.122003	2.12264	0.0337844	0.633689
Rab15	27542.8	-0.0840404	0.0395761	-2.12351	0.0337108	0.633689
Rec114	10.9574	1.15076	0.542314	2.12195	0.0338423	0.633689
Slc30a4	10303.5	-0.143087	0.0673338	-2.12504	0.0335834	0.633689
Spata31d1b	21.9599	0.734902	0.346135	2.12316	0.0337402	0.633689
Sycp2	69.3825	0.38869	0.183286	2.12068	0.033949	0.633689
Xylt2	1834.46	0.117788	0.0554947	2.1225	0.0337957	0.633689
Samd15	277.189	-0.19657	0.092783	-2.1186	0.0341243	0.634289
Sstr1	1108.17	-0.28648	0.135326	-2.11696	0.0342633	0.636405
Cdk6	310.685	0.220409	0.104203	2.11519	0.0344134	0.638259
Cfp	269.414	0.27636	0.130707	2.11435	0.034485	0.638259
Gm10046	6.06502	-1.48948	0.704249	-2.11499	0.0344312	0.638259
Pwwp3b	702.715	-0.185178	0.087592	-2.1141	0.0345067	0.638259
Trafd1	4157.86	0.125827	0.0595069	2.1145	0.0344729	0.638259
Ush1g	82.4155	0.457802	0.216557	2.11401	0.0345148	0.638259
9330175E14Rik	9.31915	1.23071	0.583523	2.1091	0.0349362	0.638272
Abhd16a	4957.42	0.123465	0.0584693	2.11162	0.0347191	0.638272
Adora3	104.423	0.424528	0.200948	2.11263	0.0346324	0.638272
Ccdc190	2503.35	-0.196252	0.0932138	-2.10539	0.035257	0.638272
Chd2	6917.73	-0.150891	0.0716196	-2.10684	0.0351311	0.638272
Clk3	4455.64	0.135391	0.064085	2.11268	0.0346286	0.638272
D430040D24Rik	88.8232	0.392856	0.186227	2.10956	0.0348964	0.638272
Glcci1	79.6445	0.362565	0.171939	2.10869	0.0349712	0.638272
Gm10610	7.89642	-1.35102	0.640878	-2.10808	0.0350237	0.638272
Gm16564	4.16006	1.97708	0.935624	2.11311	0.034591	0.638272
Gm35552	23.6622	-0.841499	0.398647	-2.11089	0.0347818	0.638272
Gm37274	18.3316	0.752765	0.357641	2.10481	0.0353081	0.638272
Gm44013	6.55659	1.12372	0.531765	2.11318	0.0345851	0.638272
Gm45110	50.2282	0.538016	0.254975	2.11007	0.034852	0.638272
Gm45606	660.292	-0.184974	0.0878788	-2.10488	0.0353018	0.638272
Gm4660	27.6905	-0.517	0.245264	-2.10793	0.0350369	0.638272
Igfbp1	2.82448	2.5711	1.22037	2.10681	0.0351337	0.638272
Ltbr	644.214	0.273052	0.129679	2.1056	0.0352389	0.638272
Mrps6	1992.91	-0.191835	0.0910999	-2.10576	0.0352248	0.638272
Ncoa7	13396.1	-0.136438	0.0647538	-2.10703	0.0351148	0.638272
Pde11a	1616.61	-0.270903	0.12854	-2.10755	0.0350701	0.638272
Rpl10-ps6	57.5849	0.374864	0.177785	2.10852	0.0349859	0.638272
Rpl38-ps2	1276.7	-0.215516	0.102218	-2.10839	0.0349971	0.638272
Slc25a5-ps	17.0998	0.784236	0.37245	2.10561	0.0352379	0.638272
Slc33a1	5275.91	-0.0899223	0.0426436	-2.1087	0.0349709	0.638272
Srarp	192.06	-0.289839	0.137274	-2.1114	0.0347381	0.638272
Syce2	658.741	-0.212322	0.100582	-2.11094	0.0347776	0.638272
Synj2	9962.68	-0.134483	0.0638992	-2.10462	0.0353247	0.638272
Tcf7	264.699	0.242478	0.11502	2.10813	0.0350198	0.638272
Terb1	63.9956	0.448552	0.213081	2.10507	0.0352848	0.638272
Tgfbr1	5058.3	0.142949	0.0677425	2.11019	0.0348422	0.638272
Zfp973	12.8157	0.722572	0.34281	2.10779	0.035049	0.638272
Ybx2	178.654	0.398481	0.189383	2.10411	0.0353689	0.638614
Rgs9	984.244	0.153482	0.072968	2.10341	0.03543	0.63926
Gm45853	22.5326	0.767614	0.365092	2.10252	0.0355077	0.640053
Ighg2c	47.3535	0.678206	0.322598	2.10233	0.0355247	0.640053
Gm43936	2.07799	-2.86636	1.36438	-2.10086	0.0356536	0.641917
Snai3	4.03684	2.01058	0.95749	2.09984	0.0357427	0.643063
Capza1	4035.16	-0.127281	0.060645	-2.09879	0.0358357	0.64336
Nat8f3	161.864	0.397355	0.18932	2.09885	0.0358299	0.64336
Sh2d7	14.5063	0.939236	0.447442	2.09912	0.0358061	0.64336
ENSMUSG00000120278	2.31908	3.02981	1.44581	2.09557	0.03612	0.64596
Gm41071	6.3972	1.40484	0.670405	2.09551	0.0361256	0.64596
Heatr6	1724.12	0.105792	0.0504853	2.0955	0.0361264	0.64596
Rab5if	4908.74	-0.128876	0.061504	-2.09542	0.036134	0.64596
Sco1	1291.91	-0.107762	0.0514098	-2.09613	0.0360707	0.64596
Themis2	126.977	0.374819	0.178864	2.09555	0.0361224	0.64596
Pard6b	526.091	0.209431	0.0999748	2.09484	0.0361856	0.646424
Prickle3	75.2853	0.35417	0.169108	2.09434	0.0362298	0.646756
Gm11738	16.1101	0.973287	0.4648	2.09399	0.0362606	0.646849
Ebna1bp2	5150.2	-0.090864	0.0433998	-2.09365	0.0362912	0.646937
4731419I09Rik	8.75781	1.19816	0.573127	2.09057	0.0365664	0.647538
Abhd17b	6201.22	-0.114216	0.0547548	-2.08595	0.0369831	0.647538
Aox3	202.903	0.44879	0.215102	2.0864	0.0369422	0.647538
BC048507	2.60552	-2.8728	1.37503	-2.08927	0.0366838	0.647538
Cdca5	12.9521	1.04079	0.498544	2.08766	0.0368288	0.647538
D130019J16Rik	10.0656	1.35641	0.649908	2.08709	0.0368802	0.647538
Dld	19857.3	-0.0718442	0.0344116	-2.08779	0.0368167	0.647538
Fstl5	4505.49	-0.154404	0.0739416	-2.08818	0.0367813	0.647538
Gm16551	68.194	-0.706632	0.338447	-2.08787	0.0368097	0.647538
Gm19792	16.671	0.771953	0.368868	2.09276	0.0363705	0.647538
Gm28043	40.8258	0.643805	0.307783	2.09175	0.0364606	0.647538
Gm44429	4.85428	1.38888	0.665911	2.08569	0.0370069	0.647538
Gm49893	4.98788	-1.45154	0.694874	-2.08893	0.0367141	0.647538
Gm5458	3.86814	-1.79395	0.858045	-2.09075	0.0365507	0.647538
Gm8234	29.4585	-0.664397	0.3183	-2.08733	0.0368584	0.647538
Haao	27.8845	0.691677	0.330686	2.09165	0.0364702	0.647538
Ikzf1	604.019	0.290091	0.138845	2.08932	0.0366789	0.647538
Kcnq1ot1	1146.44	0.410935	0.196393	2.09241	0.036402	0.647538
Krba1	2624.3	0.14699	0.0704619	2.08609	0.0369708	0.647538
Mroh8	67.3454	0.406143	0.19411	2.09234	0.0364082	0.647538
Myo15	35.2238	0.58504	0.280298	2.08721	0.0368694	0.647538
Naa35	5707.4	-0.0812425	0.0389598	-2.08529	0.0370432	0.647538
Pdia3	27523.4	-0.132645	0.0634561	-2.09034	0.0365871	0.647538
Pias2	7090.19	-0.0973318	0.0466403	-2.08686	0.0369006	0.647538
Tacr2	21.4299	0.654499	0.313593	2.0871	0.0368792	0.647538
Tspan2os	26.0326	-0.737133	0.353475	-2.08539	0.037034	0.647538
Usp33	19363.6	-0.118229	0.0565438	-2.09093	0.036534	0.647538
Zfp760	1640.7	-0.175496	0.0839349	-2.09085	0.0365412	0.647538
Cpt2	565.844	0.235567	0.113021	2.08429	0.0371341	0.648678
Gm13919	4.01624	-1.66058	0.79687	-2.08388	0.0371709	0.648871
Ahsa2	3621.33	-0.1173	0.0563119	-2.08305	0.0372469	0.649748
Dctn5	10873.8	-0.0827088	0.0397252	-2.08202	0.0373406	0.649931
Gm34883	61.504	0.567045	0.272559	2.08045	0.0374841	0.649931
Gm41414	90.6195	-0.294629	0.141572	-2.08112	0.0374227	0.649931
Gpn1	2966.8	-0.104741	0.0503384	-2.08074	0.0374573	0.649931
Myl1	51.5235	0.530392	0.254922	2.0806	0.0374706	0.649931
Nf2	16083.5	-0.102113	0.0490807	-2.08051	0.0374787	0.649931
Pigm	1747.72	0.102877	0.0494506	2.0804	0.0374891	0.649931
Rnf31	1417.47	0.118542	0.0569561	2.08129	0.0374072	0.649931
Txn1	6212.94	-0.11452	0.0549936	-2.08243	0.0373029	0.649931
Zscan20	644.659	0.140293	0.0674554	2.07978	0.0375454	0.650461
Pip4p2	7482.39	-0.0914388	0.0439829	-2.07896	0.0376207	0.651318
Gm45412	15.8417	0.916583	0.44108	2.07804	0.0377055	0.652339
9330161L09Rik	43.511	-0.494722	0.238285	-2.07618	0.0378776	0.652554
ENSMUSG00000120285	897.411	-0.188388	0.0907479	-2.07594	0.0378991	0.652554
Gm37964	6.00416	1.72417	0.83076	2.07541	0.0379483	0.652554
Gm49601	235.926	0.409052	0.196954	2.07689	0.037812	0.652554
Gm6722	7.42757	0.982432	0.473159	2.07632	0.0378639	0.652554
Rpl7-ps9	70.8007	-0.387478	0.186651	-2.07595	0.0378988	0.652554
Slc35c1	1316.36	0.156749	0.0755274	2.07539	0.0379506	0.652554
Tie1	834.398	0.25168	0.121203	2.07651	0.0378468	0.652554
Tmem101	1952.54	-0.119076	0.0573622	-2.07587	0.037906	0.652554
Nrip3	33630.4	-0.119388	0.0575387	-2.07491	0.0379948	0.65287
Tmem30c	19.5225	1.04479	0.503944	2.07322	0.0381518	0.655121
Gm18981	4.88435	1.75204	0.845499	2.0722	0.0382471	0.655407
Gm6807	69.2281	0.443087	0.213902	2.07144	0.0383173	0.655407
Nkrf	4788.49	-0.133069	0.0642136	-2.07228	0.0382391	0.655407
Nol4	10195.6	-0.134101	0.0647192	-2.07204	0.0382621	0.655407
Scn9a	288.085	0.291989	0.140954	2.07153	0.0383096	0.655407
Telo2	1549.98	0.185155	0.0893875	2.07137	0.0383242	0.655407
ENSMUSG00000120121	13.9758	1.1452	0.553016	2.07082	0.0383755	0.655543
Mrps18a	3447.66	-0.106865	0.0516075	-2.07073	0.0383841	0.655543
Amh	22.0994	0.713536	0.344655	2.07029	0.0384251	0.655777
Eps8	5514.24	-0.123623	0.0597205	-2.07003	0.0384498	0.655777
AF357399	12.09	0.907723	0.438876	2.06829	0.0386125	0.65679
Gm13803	402.786	-0.198063	0.0957746	-2.06801	0.0386393	0.65679
Gm26513	23.6452	0.67174	0.324764	2.06839	0.0386032	0.65679
Traf3ip3	97.8694	0.346003	0.167249	2.06879	0.0385656	0.65679
Zfp707	695.965	0.178997	0.0865537	2.06805	0.0386357	0.65679
Cd93	948.132	0.254971	0.123329	2.06741	0.0386958	0.656898
ENSMUSG00000120008	904.363	-0.207212	0.100233	-2.06731	0.038705	0.656898
Gm50268	44.005	0.528745	0.255803	2.06701	0.0387336	0.656898
Yme1l1	16556.5	-0.101487	0.0491025	-2.06683	0.0387497	0.656898
4931415C17Rik	140.31	0.259297	0.125531	2.06559	0.038867	0.657278
ENSMUSG00000120690	51.4331	0.426065	0.206415	2.06412	0.0390065	0.657278
Gm53058	27.6708	0.814558	0.394299	2.06584	0.0388438	0.657278
Gpr55	26.3792	0.773549	0.374691	2.0645	0.0389705	0.657278
Ntn4	907.569	0.126349	0.0611659	2.06568	0.0388589	0.657278
Scgn	135.863	0.404354	0.19582	2.06493	0.0389293	0.657278
Serf1	791.994	-0.223276	0.108117	-2.06513	0.0389109	0.657278
St8sia2	463.411	-0.231201	0.11199	-2.06448	0.0389725	0.657278
Tcap	44.6626	0.609663	0.29533	2.06434	0.0389851	0.657278
Chaf1b	34.1712	0.659929	0.319949	2.0626	0.0391502	0.658882
Zbtb1	2913.58	0.11705	0.0567499	2.06257	0.0391539	0.658882
Arhgdig	3423.04	-0.1281	0.062122	-2.06207	0.0392007	0.658964
Tcp10c	6.74447	-1.38617	0.672255	-2.06197	0.039211	0.658964
BC048644	25.2953	0.683472	0.331618	2.06102	0.0393011	0.660039
Hyou1	11702.6	-0.156234	0.0758568	-2.0596	0.0394372	0.661884
Sipa1l1	46505	-0.133767	0.0649893	-2.0583	0.0395617	0.663532
Rec8	204.795	0.459495	0.22327	2.05802	0.0395883	0.663537
Cdc20	64.4065	0.433217	0.210646	2.05661	0.039724	0.664488
Il1r1	1591.15	0.20947	0.101833	2.057	0.0396865	0.664488
Rab36	2325.01	0.141756	0.0689246	2.05668	0.0397172	0.664488
Lims2	893.2	0.188211	0.0915427	2.05599	0.0397833	0.66504
Vangl2	1343.28	0.150325	0.0731335	2.05549	0.0398314	0.665403
Fcgr4	43.9672	0.801977	0.390296	2.05479	0.0398991	0.666094
Idua	1021.44	0.166187	0.0808954	2.05435	0.039942	0.666369
Cpsf4l	1.90755	-2.73973	1.33409	-2.05363	0.0400115	0.667088
5730414N17Rik	296.003	0.202448	0.098888	2.04724	0.0406341	0.667221
Ccr5	851.88	0.184521	0.0900183	2.04982	0.0403823	0.667221
Ctse	12.9726	1.1265	0.549221	2.05108	0.040259	0.667221
Fbxl12	713.843	0.182684	0.089229	2.04736	0.0406229	0.667221
Gch1	134.029	0.278557	0.136024	2.04785	0.0405751	0.667221
Gm10131	795.919	-0.118319	0.057764	-2.04832	0.0405288	0.667221
Gm37107	13.2923	1.06241	0.518599	2.04861	0.0404999	0.667221
Gm37941	28.0443	0.564762	0.275643	2.04889	0.0404729	0.667221
Gm38148	4.72908	2.11308	1.03152	2.04851	0.0405101	0.667221
Gm5741	6.00433	-1.80566	0.881263	-2.04895	0.040467	0.667221
Gm8292	101.618	-0.408139	0.19909	-2.05003	0.0403619	0.667221
Gm9517	69.6271	-0.379234	0.185272	-2.0469	0.0406679	0.667221
Htr2a	2074.4	-0.177401	0.0864737	-2.0515	0.0402181	0.667221
Ifnar2	1152.29	0.122208	0.0597029	2.04694	0.0406639	0.667221
Kctd20	8349.34	-0.0819617	0.0399819	-2.04997	0.0403674	0.667221
Lamtor3-ps	24.7495	0.673975	0.329116	2.04784	0.0405761	0.667221
Pcdhb3	975.286	0.22583	0.110049	2.05208	0.0401616	0.667221
Pdgfb	2101.21	0.155064	0.0756019	2.05106	0.0402612	0.667221
Ppox	1351.83	0.197858	0.0964863	2.05063	0.040303	0.667221
Rbl2	7683.6	-0.1133	0.0553306	-2.04769	0.0405902	0.667221
Rnf122	434.873	0.218216	0.106574	2.04754	0.0406049	0.667221
Sh3bp2	358.468	0.220607	0.107776	2.04691	0.0406667	0.667221
Tbcb	6961.78	-0.0932311	0.0455503	-2.04677	0.0406803	0.667221
Trim21	318.832	0.289369	0.140987	2.05246	0.0401253	0.667221
Vwa8	4836.73	0.104351	0.0508262	2.05309	0.0400634	0.667221
Klhl13	4983.55	-0.116439	0.0569081	-2.04609	0.0407478	0.66746
Olfr1564	58.4338	0.528572	0.258301	2.04634	0.0407226	0.66746
Phtf1	4842.56	-0.113764	0.0556089	-2.04578	0.0407778	0.667518
Zfp263	2133.83	0.136109	0.0665523	2.04514	0.0408406	0.668113
Adal	2207.08	-0.121732	0.0595367	-2.04466	0.0408888	0.668404
Dennd1c	100.084	0.499293	0.24425	2.04419	0.0409352	0.668404
Ormdl1	1227.98	-0.194205	0.0950048	-2.04416	0.0409378	0.668404
ENSMUSG00000121240	3.06822	-2.22345	1.08815	-2.04333	0.0410199	0.668878
Sacm1l	12788	-0.136321	0.0667074	-2.04357	0.0409958	0.668878
Aldh1a1	9543.72	0.194101	0.0950658	2.04176	0.0411757	0.669688
Gm31881	24.0448	0.581733	0.284858	2.04218	0.0411333	0.669688
Golga7b	7637.4	-0.110227	0.0539813	-2.04195	0.041157	0.669688
Rasal3	273.125	0.356705	0.17467	2.04217	0.0411348	0.669688
A530013C23Rik	44.5233	0.532041	0.261901	2.03146	0.0422087	0.671099
Aif1	793.951	0.210778	0.10344	2.03769	0.0415811	0.671099
Apbb3	2362.33	0.167278	0.0822331	2.03419	0.0419325	0.671099
Armh4	5768.41	-0.117079	0.0575679	-2.03376	0.041976	0.671099
Bfsp1	65.3527	0.454658	0.223321	2.0359	0.0417609	0.671099
Bin2	753.612	0.234396	0.115383	2.03146	0.0422083	0.671099
Btbd11	2126.1	-0.161487	0.0793685	-2.03465	0.0418863	0.671099
D6Ertd474e	11.2895	1.15034	0.564702	2.03708	0.041642	0.671099
Dcst2	32.2377	0.63848	0.313378	2.03742	0.0416084	0.671099
Dot1l	2776.29	0.191032	0.0940302	2.0316	0.0421937	0.671099
E4f1	1323.6	0.158678	0.0778759	2.03758	0.0415923	0.671099
ENSMUSG00000120538	17.4402	0.707089	0.346597	2.04009	0.0413411	0.671099
Gm10635	6.68589	1.03093	0.506816	2.03412	0.0419391	0.671099
Gm18537	15.0535	0.780092	0.383565	2.03379	0.0419727	0.671099
Gm26787	5.71703	1.45068	0.711712	2.0383	0.0415198	0.671099
Gm4017	1.61966	-2.83497	1.39376	-2.03404	0.0419471	0.671099
Gm4130	194.238	-0.296615	0.145938	-2.03247	0.0421061	0.671099
Gm43375	13.128	1.12386	0.553259	2.03135	0.0422195	0.671099
Gm44423	27.6197	0.734486	0.361537	2.03156	0.042198	0.671099
Gm45632	42.1091	0.528966	0.259909	2.03519	0.0418314	0.671099
Gm7887	899.249	-0.121908	0.0599666	-2.03293	0.0420599	0.671099
Gm8615	33.7762	0.567392	0.27839	2.03811	0.0415385	0.671099
Il1rap	7525.52	0.125523	0.0615455	2.03951	0.0413989	0.671099
Ms4a6c	77.1828	0.441234	0.2163	2.03992	0.0413587	0.671099
Nfkb1	1733.96	0.105142	0.0517002	2.03369	0.0419827	0.671099
Prkcd	2523.41	0.28386	0.139325	2.0374	0.0416101	0.671099
Rnf11	41801.3	-0.116399	0.0571386	-2.03714	0.0416361	0.671099
Slc9a6	20291.3	-0.0845673	0.0414768	-2.03891	0.0414593	0.671099
Srgap3	50487.2	-0.139908	0.0685942	-2.03964	0.0413857	0.671099
Tcf3	1455.42	0.14012	0.0688505	2.03514	0.0418373	0.671099
Thnsl1	3554.21	-0.0973552	0.0477494	-2.03888	0.0414623	0.671099
Tirap	360.921	-0.165665	0.0815416	-2.03166	0.0421881	0.671099
Trav9d-4	2.22	-3.36575	1.65366	-2.03533	0.0418172	0.671099
Upk3bl	5.12301	1.33494	0.657155	2.03139	0.0422156	0.671099
Vmn2r87	151.242	-0.290498	0.142773	-2.03468	0.0418834	0.671099
Zfp541	55.9756	-0.444404	0.218674	-2.03227	0.0421266	0.671099
9130002K18Rik	8.24611	1.19525	0.588967	2.0294	0.042418	0.673121
Frmpd3	5151.8	-0.156481	0.0771202	-2.02906	0.0424522	0.673121
Gm43511	28.7472	0.707871	0.348869	2.02905	0.0424534	0.673121
Tnfrsf1b	492.353	0.208417	0.102697	2.02943	0.0424142	0.673121
Gm13091	337.35	-0.198696	0.0979408	-2.02873	0.0424854	0.673146
Nek2	103.801	0.31322	0.154429	2.02825	0.042535	0.673146
Trem3	16.37	0.622506	0.306893	2.02841	0.0425181	0.673146
Cct4	15018.9	-0.0885981	0.0437127	-2.02683	0.0426799	0.673749
Gm44644	500.014	-0.21755	0.107316	-2.02719	0.0426431	0.673749
Gm49329	44.9672	0.566431	0.279434	2.02706	0.0426559	0.673749
Gm9761	743.479	-0.227942	0.112456	-2.02695	0.0426678	0.673749
Gm43020	4.34074	1.70983	0.844036	2.02577	0.0427879	0.675032
Cenpq	577.209	-0.151871	0.0749887	-2.02526	0.042841	0.675036
Dgka	1196.81	0.137797	0.0680397	2.02525	0.0428416	0.675036
9230112J17Rik	41.873	0.447971	0.221397	2.02338	0.0430341	0.675387
Ddx4	445.669	-0.374633	0.185163	-2.02326	0.043046	0.675387
Faf2	6598.56	-0.0942673	0.0465634	-2.02449	0.0429193	0.675387
Gm43636	28.5976	0.514017	0.253892	2.02455	0.0429133	0.675387
Gm6013	101.821	0.378736	0.187243	2.0227	0.0431041	0.675387
Gns	10370.3	0.104992	0.0519071	2.02269	0.0431047	0.675387
Klk2-ps	24.1022	1.01166	0.499939	2.02357	0.0430142	0.675387
Mir219b	7.7193	1.23074	0.608011	2.02421	0.0429485	0.675387
Plxna1	14733.6	-0.15654	0.0773833	-2.02292	0.0430816	0.675387
Syk	472.216	0.268575	0.132851	2.02163	0.0432146	0.676269
Wtip	341.668	0.186061	0.0920289	2.02176	0.0432008	0.676269
Glyr1	23998.3	-0.0791349	0.0391635	-2.02063	0.0433182	0.677051
Uap1l1	1274.08	0.157547	0.0779688	2.02064	0.0433171	0.677051
Apold1	459.754	0.38599	0.19116	2.0192	0.0434664	0.678947
Gm13292	106.417	0.255039	0.126347	2.01857	0.0435323	0.679335
Gpd1l	15772	-0.0817525	0.0405027	-2.01844	0.0435451	0.679335
Alpk1	549.649	0.219809	0.108963	2.01728	0.0436662	0.680526
Lmod3	5.22688	1.83383	0.909099	2.01719	0.0436753	0.680526
Fetub	15.2884	-0.910187	0.451367	-2.01651	0.0437467	0.680799
Gm43162	7.06343	0.992978	0.492407	2.01658	0.0437393	0.680799
Gm4779	56.3804	0.482606	0.239363	2.01621	0.0437785	0.680873
Gm27032	570.7	0.267175	0.132557	2.01556	0.0438462	0.681406
Nif3l1	2921.15	-0.106651	0.0529188	-2.01536	0.0438667	0.681406
Gm6505	131.82	-0.285925	0.141919	-2.01471	0.043935	0.681626
Ppp2r1b	1564.94	-0.115849	0.0574949	-2.01495	0.0439102	0.681626
Actr5	355.348	0.164334	0.0816002	2.01389	0.0440208	0.681701
Dlx1as	2936.15	-0.138012	0.0685227	-2.01411	0.0439978	0.681701
Snx20	83.8813	0.457845	0.227316	2.01413	0.0439958	0.681701
4933427E13Rik	3.28329	2.24708	1.11662	2.01239	0.0441793	0.682988
Calr	45543.6	-0.136676	0.0679452	-2.01156	0.0442662	0.682988
Gm39473	17.0946	0.89994	0.447198	2.0124	0.044178	0.682988
Snord59a	4.4668	1.44682	0.719213	2.01167	0.0442546	0.682988
Tagap	120.45	0.399377	0.198526	2.01171	0.0442504	0.682988
Tex15	150.229	0.330958	0.164516	2.01171	0.0442507	0.682988
Siah3	1343.54	-0.177913	0.0884976	-2.01037	0.044392	0.68451
Rcvrn	14.0804	0.894655	0.445127	2.00989	0.0444433	0.684883
Dnah2os	17.2487	-0.662941	0.330052	-2.00859	0.0445802	0.686154
Tmem176a	1512.1	0.230601	0.114795	2.00882	0.0445567	0.686154
2410002F23Rik	4098.17	0.130641	0.065062	2.00795	0.0446485	0.68634
Gm16306	13.9855	0.818724	0.407722	2.00804	0.0446386	0.68634
Nmur1	7.51639	1.26973	0.632427	2.00771	0.0446739	0.68634
Man2b2	2129.9	0.169047	0.0842168	2.00728	0.0447197	0.686627
Slamf8	21.002	0.677633	0.337713	2.00653	0.0447992	0.68743
Snrk	6833.21	-0.14101	0.070306	-2.00567	0.0448918	0.688431
6330576A10Rik	24.3771	0.687801	0.343476	2.00247	0.045234	0.689907
9830166K06Rik	138.218	0.406478	0.202955	2.00279	0.0451995	0.689907
D030055H07Rik	11.1408	0.897048	0.447951	2.00256	0.0452249	0.689907
Gdap1	18971	-0.091911	0.0458815	-2.00322	0.0451533	0.689907
Gm48822	11.0988	0.985724	0.491841	2.00415	0.0450537	0.689907
Hoga1	163.449	0.297626	0.148577	2.00318	0.0451584	0.689907
Lingo4	76.4027	-0.363527	0.181457	-2.00338	0.0451366	0.689907
Pank2	5493.64	-0.0865939	0.0432185	-2.00363	0.0451095	0.689907
Zbtb24	1261.76	0.11856	0.0591814	2.00333	0.0451414	0.689907
Gm10156	92.6445	0.368443	0.18407	2.00164	0.0453233	0.690852
Ppig	11518.9	-0.101043	0.0504979	-2.00094	0.0453986	0.691583
A930031H19Rik	4.04117	2.57596	1.28855	1.99912	0.0455953	0.691783
Birc2	4430.66	-0.0924376	0.0462085	-2.00044	0.0454523	0.691783
Cxxc1	2826.1	0.118102	0.0590817	1.99896	0.045613	0.691783
Gm13710	10.4455	1.06332	0.531661	2	0.0455002	0.691783
Gm37968	10.9152	0.974086	0.487276	1.99904	0.0456037	0.691783
Il3ra	97.3056	0.410908	0.205455	1.99999	0.0455013	0.691783
Tarbp2	981.043	0.192331	0.0962042	1.9992	0.0455869	0.691783
Topbp1	2914.25	-0.145153	0.0726205	-1.99879	0.045631	0.691783
Apol10b	56.3782	0.449776	0.225238	1.9969	0.0458365	0.694208
Cgas	180.404	0.243184	0.121786	1.99681	0.045846	0.694208
Cd80	56.9457	0.441957	0.22149	1.99538	0.0460013	0.694476
Cox6a2	254.184	0.262146	0.131346	1.99584	0.0459516	0.694476
Gm37407	25.1976	0.731934	0.366794	1.99549	0.0459893	0.694476
Gm38139	4.13184	2.26027	1.13237	1.99605	0.0459282	0.694476
Morf4l2	32599.8	-0.0901533	0.0451795	-1.99545	0.0459939	0.694476
Cdca7l	155.259	0.328392	0.16462	1.99484	0.04606	0.694948
Fam243	1.60107	3.74145	1.87682	1.9935	0.0462065	0.695952
Lgmn	11157.2	0.106181	0.0532561	1.99378	0.0461765	0.695952
Ttbk1	15271.4	-0.136862	0.068655	-1.99348	0.0462093	0.695952
Ahrr	118.781	0.330506	0.165854	1.99275	0.0462884	0.696226
B230303A05Rik	1730.8	-0.183548	0.0921167	-1.99255	0.0463102	0.696226
Ints3	7429.22	-0.145837	0.0731755	-1.99297	0.0462647	0.696226
Atp5k-ps2	112.342	-0.467151	0.23486	-1.98906	0.0466944	0.697004
B830012L14Rik	40.1375	0.685371	0.344531	1.98929	0.0466697	0.697004
Cblc	3.55599	-2.01397	1.01322	-1.98769	0.0468463	0.697004
Dmpk	612.891	0.279584	0.140536	1.98942	0.0466552	0.697004
ENSMUSG00000120301	18.7019	0.961089	0.483211	1.98897	0.046705	0.697004
ENSMUSG00000121202	30.3851	0.650974	0.327463	1.98793	0.0468195	0.697004
Gm12799	19.4145	0.565089	0.284437	1.98669	0.0469563	0.697004
Gm17641	22.4203	0.767039	0.386137	1.98644	0.046984	0.697004
Gm4335	25.1363	-0.485927	0.24438	-1.98841	0.0467668	0.697004
Gm45098	7.05963	0.999312	0.502578	1.98837	0.0467707	0.697004
Gm49058	9.06538	1.06821	0.53778	1.98633	0.0469971	0.697004
Gm49759	500.924	0.329864	0.165831	1.98916	0.0466841	0.697004
Gm6938	7.36933	1.45393	0.731483	1.98765	0.046851	0.697004
Gng13	1734.17	-0.246367	0.123907	-1.98832	0.046776	0.697004
Heg1	3225.37	0.176898	0.0888419	1.99116	0.0464634	0.697004
Hspe1-rs1	496.3	-0.241736	0.121497	-1.98965	0.0466291	0.697004
Katnal1	9470.93	-0.103535	0.0520843	-1.98783	0.0468303	0.697004
Lncpint	69.6068	0.354255	0.178087	1.98922	0.0466768	0.697004
Nmbr	336.166	-0.226502	0.113975	-1.98729	0.0468901	0.697004
Pex1	1861.81	-0.076967	0.0386933	-1.98915	0.0466842	0.697004
Ralbp1	8867.97	-0.099174	0.0499239	-1.9865	0.0469775	0.697004
Spink8	2497.98	-0.244	0.12267	-1.98908	0.0466923	0.697004
Tmem177	1278.91	-0.153067	0.0770214	-1.98733	0.0468863	0.697004
Gm50107	698.174	0.178747	0.090013	1.98579	0.0470563	0.697473
Chp1	18352.4	-0.0751536	0.037861	-1.98499	0.0471459	0.697981
Ctrl	25.5294	0.584749	0.294576	1.98506	0.0471383	0.697981
Mcoln2	3.8385	2.02045	1.0182	1.98433	0.0472188	0.69865
Gm37463	3.96432	1.81188	0.913347	1.98378	0.0472799	0.698734
Rpl35a-ps2	193.604	-0.241987	0.121981	-1.98381	0.0472769	0.698734
4932438H23Rik	247.107	-0.281337	0.141849	-1.98335	0.0473283	0.699041
Myadml2	399.299	0.227054	0.114531	1.98247	0.0474262	0.699547
Naip2	225.337	0.299098	0.150884	1.98231	0.0474449	0.699547
Rpl18-ps1	26.2752	-0.51115	0.257857	-1.9823	0.0474457	0.699547
Gm43982	2.22511	2.96774	1.49779	1.98141	0.0475454	0.700608
Galr2	1.20142	3.73635	1.88722	1.97982	0.0477238	0.701224
Irak4	222.333	0.265798	0.134255	1.9798	0.0477261	0.701224
Nup35	1862.56	-0.0948649	0.0479035	-1.98033	0.0476659	0.701224
Parp8	3227.61	-0.118244	0.0596974	-1.98072	0.0476223	0.701224
Sox2	4793.37	-0.136162	0.0687725	-1.97989	0.0477161	0.701224
Nat8f2	37.2626	0.634504	0.320606	1.97908	0.0478075	0.702012
C730034F03Rik	89.4698	0.302223	0.152799	1.97791	0.0479387	0.70291
Prpf18	6855.85	-0.110913	0.0560793	-1.97779	0.0479523	0.70291
Tyms	271.776	0.238731	0.120699	1.9779	0.0479398	0.70291
Ehbp1	6263.17	-0.127545	0.0645445	-1.97609	0.0481451	0.705107
Gm16160	6.73003	-1.21457	0.61467	-1.97597	0.048158	0.705107
Eif2ak3	3374.57	-0.10609	0.0536972	-1.9757	0.0481886	0.705146
Ttn	104.449	0.409217	0.207151	1.97545	0.0482172	0.705155
A330049N07Rik	149.314	0.362432	0.183618	1.97384	0.0484003	0.705947
Ccm2	4178.54	-0.0993996	0.0503498	-1.97418	0.0483611	0.705947
Gm7931	21.354	0.617518	0.312867	1.97374	0.0484112	0.705947
Sap30bp	6059.53	-0.0895861	0.0453824	-1.97403	0.0483786	0.705947
Ssc4d	72.8361	0.339417	0.171883	1.9747	0.0483028	0.705947
Dmac1	2370.59	-0.143635	0.0728046	-1.97288	0.0485094	0.706863
Gm44691	5.14208	-1.426	0.72287	-1.9727	0.04853	0.706863
Dhx58os	14.417	-0.938186	0.475947	-1.9712	0.0487012	0.707756
ENSMUSG00002075551	24.3061	0.698758	0.354496	1.97113	0.0487086	0.707756
Gm15344	28.0778	0.63567	0.322467	1.97127	0.0486927	0.707756
Gm8719	128.154	-0.449043	0.227833	-1.97093	0.0487315	0.707756
Oacyl	91.3439	0.398624	0.202189	1.97154	0.0486624	0.707756
Cish	313.422	0.302884	0.15376	1.96985	0.0488554	0.708741
Soga3	5244.94	-0.164163	0.0833361	-1.96989	0.0488513	0.708741
Cntn4	3423.69	-0.17545	0.0891237	-1.96862	0.0489972	0.709981
Fyb	460.546	0.298299	0.151525	1.96864	0.0489942	0.709981
Zkscan7	547.798	0.213602	0.108521	1.9683	0.0490333	0.710096
1700037H04Rik	1907.91	0.131166	0.0667033	1.96641	0.0492514	0.710302
4930481A15Rik	144.092	-0.318777	0.162245	-1.96479	0.0494386	0.710302
4930519F16Rik	36.7102	-0.557774	0.283696	-1.96609	0.0492877	0.710302
Actr1a	22307.3	-0.0690546	0.03513	-1.96569	0.049335	0.710302
Arhgap27os1	15.601	0.833083	0.423664	1.96638	0.0492553	0.710302
Cuedc1	2286	0.121963	0.0620102	1.96682	0.0492041	0.710302
Gm14004	413.371	-0.266328	0.13554	-1.96494	0.0494213	0.710302
Gm46652	15.6878	-0.789222	0.401669	-1.96486	0.049431	0.710302
Hdgf	17212.8	-0.0635059	0.0323224	-1.96477	0.0494414	0.710302
Hs3st4	16301	-0.126755	0.0644333	-1.96722	0.0491573	0.710302
Reep4	146.793	0.270253	0.13739	1.96704	0.0491782	0.710302
Setd7	31548.3	-0.118835	0.0604608	-1.96549	0.0493571	0.710302
Top1	11552.4	-0.118439	0.0602059	-1.96724	0.049156	0.710302
Zbed6	2419.34	0.135999	0.0691522	1.96666	0.0492224	0.710302
Gm37331	5.51252	1.49105	0.759127	1.96416	0.0495111	0.710898
Ap1g1	14577.8	-0.113826	0.0581095	-1.95882	0.0501343	0.712544
Cfi	2.22391	2.97424	1.51559	1.96243	0.0497128	0.712544
Dppa1	10.9689	-1.29139	0.659252	-1.95886	0.0501287	0.712544
Eid1	40657.3	-0.089485	0.0456443	-1.96049	0.0499387	0.712544
ENSMUSG00000120004	6.80096	-1.2454	0.635509	-1.95969	0.0500315	0.712544
ENSMUSG00000120290	60.5029	0.400228	0.204279	1.95922	0.0500872	0.712544
Gm11488	23.579	0.517221	0.263648	1.96179	0.0497872	0.712544
Gm26670	11.4303	-1.01443	0.51794	-1.95858	0.0501621	0.712544
Gm37008	42.4024	0.459021	0.233927	1.96224	0.0497346	0.712544
Gm37776	40.1789	0.535692	0.273083	1.96165	0.0498035	0.712544
Gm42940	59.7673	0.422982	0.21583	1.9598	0.0500197	0.712544
Gm48249	45.872	-0.457478	0.233306	-1.96085	0.0498962	0.712544
Gtf2f2	2163.63	-0.0880324	0.0448831	-1.96137	0.0498358	0.712544
Hmgn2-ps	855.545	0.184186	0.0940124	1.95916	0.0500938	0.712544
Hmmr	58.42	0.486922	0.248275	1.96122	0.0498531	0.712544
Nars2	1712.47	-0.119372	0.0609471	-1.95861	0.0501579	0.712544
Pbk	60.8742	0.584181	0.297963	1.96058	0.0499279	0.712544
Scarna2	34.5032	0.552901	0.281952	1.96097	0.0498821	0.712544
Snord7	26.953	0.593395	0.302963	1.95864	0.0501548	0.712544
ENSMUSG00000121104	5.53768	-1.68704	0.861952	-1.95723	0.0503201	0.714049
Rps6kc1	4818.1	-0.124476	0.0635993	-1.95719	0.0503246	0.714049
4930506C21Rik	239.52	0.216747	0.110801	1.95619	0.050443	0.714124
Apc	46723.2	-0.173336	0.0885977	-1.95644	0.0504133	0.714124
Gm11841	7.06124	-1.35127	0.690745	-1.95624	0.0504366	0.714124
Vps33a	11053.8	-0.11507	0.0588152	-1.95647	0.0504094	0.714124
Cbx3-ps6	327.41	0.155004	0.0792937	1.95481	0.0506053	0.714897
Gm2061	498.409	-0.221007	0.113022	-1.95543	0.0505323	0.714897
Psmg1	1139.84	-0.12691	0.0649233	-1.95476	0.050611	0.714897
Slf2	5776.12	0.0819315	0.0419125	1.95482	0.0506043	0.714897
Gm13054	41.7299	0.468817	0.239979	1.95358	0.0507513	0.716078
Gm6566	6.51905	1.31534	0.673237	1.95376	0.0507302	0.716078
Fancf	259.122	0.194866	0.0998107	1.95235	0.0508964	0.717323
Gjd2	707.099	-0.155029	0.0793977	-1.95256	0.0508712	0.717323
Ccl12	79.9889	0.578776	0.296538	1.95178	0.0509645	0.717883
9330159F19Rik	10141.7	-0.0947166	0.048562	-1.95042	0.0511255	0.718547
Gm1976	2760.76	0.111909	0.0573714	1.95061	0.0511038	0.718547
Muc4	2.1328	3.26725	1.67489	1.95072	0.05109	0.718547
Sst	12535	-0.131343	0.06732	-1.95103	0.0510538	0.718547
Oxld1	434.883	0.169093	0.0867289	1.94967	0.0512156	0.719094
Smyd1	228.852	0.225944	0.115891	1.94962	0.0512214	0.719094
Csnk2a1-ps3	2222.86	-0.260452	0.133659	-1.94863	0.0513394	0.71995
Hsp90aa1	174219	-0.106056	0.0544248	-1.94868	0.0513341	0.71995
Vps37b	2214.78	0.202947	0.104196	1.94773	0.0514468	0.721056
ENSMUSG00000095041	15064.5	0.364193	0.187089	1.94663	0.0515794	0.722112
Gm43333	5.40752	1.5028	0.771926	1.94682	0.051556	0.722112
Dynll1	36495.9	-0.108535	0.0557803	-1.94576	0.0516841	0.723176
Gm43466	5.89372	1.76604	0.907977	1.94503	0.0517713	0.723995
Clip1	16055.1	-0.111102	0.0571498	-1.94404	0.0518901	0.724453
Gm37139	7.35554	1.46527	0.753677	1.94417	0.0518753	0.724453
H2bc23	3.39819	1.38115	0.710353	1.94431	0.0518579	0.724453
Gm46436	1.45353	3.17967	1.63634	1.94317	0.0519962	0.724913
Gm7390	85.7235	-0.353409	0.181882	-1.94307	0.0520073	0.724913
Jkamp	6299.67	-0.0942281	0.0484948	-1.94306	0.0520093	0.724913
C130050O18Rik	19.1966	0.701744	0.361428	1.94159	0.0521869	0.725221
Gm41396	39.2603	0.50688	0.261083	1.94145	0.0522038	0.725221
Ldlrap1	346.043	0.229602	0.118208	1.94236	0.0520937	0.725221
Med28	6275.36	-0.0913643	0.0470591	-1.94148	0.0522002	0.725221
Paqr6	792.063	0.191179	0.098437	1.94214	0.0521197	0.725221
Zwint	94082.9	-0.104531	0.0538288	-1.94192	0.0521473	0.725221
C230053D17Rik	4.13357	1.78326	0.919552	1.93928	0.0524678	0.725309
Gm13703	21.025	0.611143	0.315132	1.93932	0.0524622	0.725309
Haglr	20.2816	0.66548	0.342848	1.94104	0.0522539	0.725309
Hras	9042.16	-0.0947687	0.0488367	-1.94052	0.0523163	0.725309
Nsun2	9294.15	-0.0846595	0.0436486	-1.93957	0.052432	0.725309
Ptchd4	345.139	0.240102	0.123748	1.94025	0.0523493	0.725309
Rbm34	2669.38	-0.0925419	0.0477152	-1.93946	0.0524448	0.725309
Thrb	5883.81	-0.134408	0.0692771	-1.94015	0.0523612	0.725309
Yars2	1720.01	-0.126662	0.0653146	-1.93927	0.0524687	0.725309
Cmklr1	388.936	0.318579	0.164325	1.93871	0.0525365	0.725849
Dpm1	1050.57	0.171945	0.0887191	1.93809	0.0526127	0.726504
Gm49747	148.583	0.409592	0.211385	1.93766	0.0526651	0.72683
Adam4	35.229	0.438035	0.226125	1.93713	0.052729	0.726917
Elavl2	12948.2	-0.120224	0.0620584	-1.93728	0.0527112	0.726917
1700007K13Rik	210.272	-0.322218	0.166458	-1.93573	0.0529008	0.727098
As3mt	1472.15	0.152723	0.0789399	1.93468	0.0530302	0.727098
Ccl8	7.38631	-1.58498	0.81888	-1.93554	0.0529236	0.727098
Cd2ap	3055.1	0.126549	0.0653543	1.93635	0.0528249	0.727098
Gcnt1	612.808	0.222827	0.115162	1.9349	0.0530024	0.727098
Gm10221	3170.16	-0.187514	0.0969038	-1.93505	0.0529844	0.727098
Gm30571	40.4534	0.593104	0.306293	1.9364	0.0528192	0.727098
Gm35161	153.777	0.286649	0.148085	1.9357	0.0529039	0.727098
Gm4459	1149.58	-0.154724	0.0799621	-1.93496	0.0529949	0.727098
Smim27	142.611	-0.292693	0.151209	-1.93569	0.052906	0.727098
1700113B09Rik	4.57287	1.55124	0.802271	1.93357	0.0531664	0.727832
Klf1	10.9481	-1.01126	0.522951	-1.93375	0.053144	0.727832
Tns2	1108.76	0.176967	0.0915252	1.93354	0.0531702	0.727832
9530062K07Rik	141.892	0.333663	0.172713	1.93189	0.0533727	0.72927
9930111J21Rik2	276.519	0.242502	0.125535	1.93175	0.0533908	0.72927
Gm42513	8.32415	0.965097	0.499452	1.93231	0.0533209	0.72927
Tnfrsf18	6.19502	1.63665	0.847133	1.93199	0.0533607	0.72927
Epha10	2566.39	0.147631	0.0764434	1.93124	0.0534531	0.729332
Irf5	386.67	0.198849	0.102955	1.93142	0.0534308	0.729332
Gm21955	915.349	-0.223773	0.115915	-1.93049	0.0535459	0.730203
Aadat	25.2843	0.559371	0.290283	1.92699	0.0539811	0.730246
Adamts6	415.067	0.286807	0.148802	1.92744	0.0539251	0.730246
Adgrf5	3804.46	0.160876	0.0834892	1.9269	0.0539919	0.730246
Arpc5	26139.1	-0.0916861	0.0476432	-1.92443	0.0543004	0.730246
Cep19	7570.53	-0.0976027	0.0506761	-1.92601	0.0541033	0.730246
Erap1	1724.63	0.138464	0.0717548	1.92968	0.0536461	0.730246
Farsa	2462.68	0.112303	0.058221	1.92891	0.053742	0.730246
Gm15542	1093.61	-0.146624	0.0760971	-1.9268	0.0540049	0.730246
Gm29770	10.7734	-0.937841	0.487224	-1.92486	0.0542463	0.730246
Gm35721	39.7604	-0.547421	0.284242	-1.9259	0.0541174	0.730246
Gm45191	10.2731	1.34506	0.69878	1.92486	0.0542465	0.730246
Gm47911	6.34026	1.3276	0.689031	1.92677	0.0540085	0.730246
Gm48653	52.4029	0.624835	0.324037	1.92829	0.0538195	0.730246
Gm6206	1424.52	-0.242528	0.125855	-1.92703	0.0539754	0.730246
Gp9	29.1919	-0.587178	0.304216	-1.93014	0.0535901	0.730246
Gpr157	262.536	0.21903	0.113635	1.9275	0.0539178	0.730246
Kctd8	845.769	-0.168637	0.0875192	-1.92686	0.0539968	0.730246
Papln	60.8284	0.390094	0.202607	1.92537	0.0541833	0.730246
Prkag1	5262.88	-0.0937156	0.0486919	-1.92466	0.0542713	0.730246
Slc4a10	37971.4	-0.138968	0.072213	-1.92443	0.0543013	0.730246
Slc9a5	1065.95	0.183603	0.0953768	1.92503	0.0542262	0.730246
Srgn	1078.43	0.241011	0.12503	1.92763	0.0539013	0.730246
Tinagl1	587.835	0.302131	0.156964	1.92485	0.0542486	0.730246
Tmed8	7830.77	-0.123654	0.0641672	-1.92705	0.0539732	0.730246
Tnfrsf9	80.4346	0.378404	0.196297	1.92771	0.0538914	0.730246
Uchl1	47222.1	-0.121263	0.0629661	-1.92584	0.054124	0.730246
Fli1	486.004	0.202126	0.105049	1.92411	0.0543413	0.730396
Gm13596	7.27754	1.49382	0.776594	1.92356	0.0544101	0.730931
ENSMUSG00000120076	8.05601	0.95505	0.496584	1.92324	0.0544499	0.731077
9530082P21Rik	214.991	0.229318	0.119317	1.92192	0.0546161	0.732919
B130034C11Rik	251.837	-0.225615	0.117452	-1.92091	0.0547435	0.733848
Gm10484	5.78063	1.79821	0.936018	1.92113	0.054715	0.733848
Gm46540	2.8841	2.48396	1.29341	1.92047	0.0547988	0.734199
Mir7664	9.86008	0.976095	0.508463	1.9197	0.0548961	0.734724
Usp36	2591.81	0.114712	0.0597495	1.91989	0.054872	0.734724
Efcab6	755.316	-0.21025	0.109551	-1.91919	0.0549597	0.734833
Mtpn	59574	-0.0862963	0.0449654	-1.91917	0.0549625	0.734833
1700001L05Rik	999.548	0.18578	0.0968809	1.91761	0.0551607	0.737092
Gm11847	1744.71	-0.167709	0.0874725	-1.91728	0.0552025	0.73726
B3gnt8	50.4914	0.529527	0.276313	1.9164	0.0553139	0.73788
Gm18270	6.08746	1.36916	0.71451	1.91622	0.0553366	0.73788
Nsg2	88883.2	-0.105178	0.054885	-1.91634	0.0553222	0.73788
Gm12146	3.86212	2.15848	1.12693	1.91536	0.0554462	0.738951
Gm9923	163.616	-0.23841	0.124501	-1.91491	0.0555035	0.739324
4930445E18Rik	8.80891	-0.974832	0.509279	-1.91414	0.0556022	0.739555
Fth1-ps	32.1071	0.444794	0.232348	1.91435	0.055576	0.739555
Ublcp1	5567.85	-0.0960932	0.0502031	-1.91409	0.0556087	0.739555
Myo1f	389.131	0.343426	0.179456	1.91371	0.055657	0.739807
Htr1b	1464.75	-0.165882	0.0867435	-1.91232	0.0558348	0.74178
Aard	255.649	-0.187426	0.0981072	-1.91042	0.0560794	0.742153
B4galt4	3412.74	0.0807849	0.042279	1.91076	0.0560354	0.742153
Gm29724	15.31	0.71783	0.37576	1.91034	0.0560894	0.742153
Hnrnpc	28601.1	-0.0937518	0.0490836	-1.91004	0.0561275	0.742153
P2ry13	1833.27	0.148762	0.0778819	1.9101	0.0561205	0.742153
Pdha1	36895.8	-0.059659	0.0312123	-1.91139	0.055954	0.742153
Rnf145	9232.56	-0.110995	0.0580646	-1.91157	0.0559308	0.742153
Rreb1	3651.49	0.243311	0.127361	1.91041	0.0560804	0.742153
Snx21	1933.49	-0.106232	0.0555865	-1.91111	0.0559911	0.742153
Alox12b	621.576	-0.235438	0.123326	-1.90907	0.0562527	0.743419
Gm37166	7.77021	1.06071	0.555731	1.90868	0.0563034	0.743699
Kcng4	734.119	-0.208745	0.109393	-1.90821	0.0563644	0.743727
Mcidas	24.6906	0.656772	0.344161	1.90832	0.0563493	0.743727
Gm4766	18.9694	-0.599197	0.314063	-1.90789	0.056406	0.743887
ENSMUSG00000121232	2.69672	1.98254	1.03946	1.90728	0.0564849	0.744539
Gm20387	254.242	0.22702	0.119064	1.9067	0.0565591	0.744739
Gm7238	1.82066	-2.62998	1.37917	-1.90692	0.0565307	0.744739
Ncln	3232.12	0.137156	0.0719456	1.90639	0.0565997	0.744885
Gm13414	267.797	0.207712	0.108978	1.906	0.0566501	0.74516
Glis1	23.5693	0.606295	0.318184	1.90549	0.0567168	0.745648
Gm13496	7.82634	-1.11993	0.587908	-1.90495	0.056787	0.745795
Prmt5	5926.01	-0.0553415	0.0290484	-1.90515	0.0567608	0.745795
H2-T22	2344.88	0.145827	0.0765613	1.90471	0.0568182	0.745816
BC051142	144.823	0.330596	0.173589	1.90448	0.056848	0.74582
ENSMUSG00000120012	43.4297	-0.479039	0.251609	-1.9039	0.0569231	0.74601
Pold1	478.067	0.17654	0.092724	1.90393	0.0569192	0.74601
Rala	9904.28	-0.0760961	0.0399731	-1.90369	0.0569512	0.74601
5330434G04Rik	1418.95	-0.132558	0.06965	-1.90321	0.0570134	0.746438
Ccdc28b	1465.38	0.149153	0.0784261	1.90183	0.0571929	0.746443
Ear2	5.33649	2.10762	1.10949	1.89964	0.0574805	0.746443
Fam168b	38847.3	-0.0878071	0.0461575	-1.90234	0.0571273	0.746443
Galns	782.481	0.167357	0.0880795	1.90007	0.0574237	0.746443
Gm20707	37.5399	0.399546	0.21007	1.90197	0.0571755	0.746443
Gm37084	11.3297	1.38094	0.727267	1.89881	0.0575891	0.746443
Gm47694	345.503	0.23813	0.125286	1.90069	0.0573429	0.746443
Gm48804	21.766	0.61569	0.32428	1.89863	0.0576126	0.746443
Hcst	18.3775	0.67331	0.354199	1.90094	0.0573102	0.746443
Jsrp1	304.066	0.335667	0.176574	1.901	0.057302	0.746443
Klhdc4	1901.67	0.149642	0.0787556	1.90009	0.0574218	0.746443
Lhfpl1	194.413	-0.333994	0.175758	-1.90031	0.0573921	0.746443
Mc3r	27.8585	0.900968	0.474415	1.89911	0.0575499	0.746443
Med11	798.443	-0.14517	0.076398	-1.90018	0.057409	0.746443
Mir142hg	22.2618	0.802738	0.422767	1.89877	0.0575947	0.746443
Mt1	11622.8	0.200174	0.105287	1.90122	0.0572734	0.746443
Nlrc3	41.8273	0.521334	0.274454	1.89953	0.0574945	0.746443
Slc7a7	175.367	0.253218	0.13338	1.89847	0.0576348	0.746443
Tcp11l2	3484.26	-0.0944643	0.0497465	-1.89891	0.0575759	0.746443
Tmem86b	290.609	0.216143	0.113831	1.89881	0.0575896	0.746443
Tspan32os	27.872	0.639911	0.337014	1.89876	0.0575954	0.746443
Ccdc150	10.8907	1.0447	0.550381	1.89814	0.0576781	0.74662
Arcn1	19115.9	-0.0758089	0.0399639	-1.89694	0.0578364	0.747198
B830017H08Rik	255.309	0.196286	0.103461	1.8972	0.0578019	0.747198
ENSMUSG00000120108	10.8273	0.88531	0.4667	1.89696	0.0578335	0.747198
Map4k4	12840.2	-0.101153	0.0533254	-1.8969	0.0578411	0.747198
Gm1043	986.958	-0.151766	0.0800191	-1.89662	0.0578786	0.7473
ENSMUSG00000120024	20.304	0.810694	0.427509	1.89632	0.0579179	0.747348
Gm43654	22.8883	0.645372	0.340385	1.89601	0.0579589	0.747348
P2rx7	1202.24	0.142345	0.07508	1.89592	0.0579711	0.747348
Tsc22d1	44424.7	-0.0683786	0.0360713	-1.89565	0.0580061	0.747417
1700029J07Rik	333.702	0.279589	0.1476	1.89423	0.0581942	0.747627
Cdkn1a	757.746	0.270768	0.142954	1.89408	0.0582137	0.747627
Gm16098	69.7232	-0.306269	0.161644	-1.89472	0.0581296	0.747627
Gm20751	88.7778	0.38594	0.203774	1.89396	0.0582297	0.747627
Itpripl2	1043.36	0.170368	0.0899149	1.89477	0.0581226	0.747627
Vwc2	687.69	-0.171109	0.0903297	-1.89428	0.0581885	0.747627
Wdr53	1079.37	-0.108797	0.0574268	-1.89453	0.0581553	0.747627
Lbh	5424.86	-0.0914278	0.048279	-1.89374	0.0582597	0.747632
Acad12	355.276	0.152149	0.0804899	1.89029	0.0587188	0.74829
AI987944	1545.59	-0.105444	0.0557477	-1.89146	0.058563	0.74829
AU022793	14.5814	0.956054	0.505357	1.89184	0.0585124	0.74829
Cecr2	1218.48	0.115613	0.0611024	1.89212	0.0584749	0.74829
Clec5a	364.334	0.197855	0.104711	1.88954	0.0588193	0.74829
Cops2	16886.5	-0.0802409	0.0424578	-1.8899	0.058772	0.74829
Cyp27a1	373.344	0.246972	0.130718	1.88935	0.0588446	0.74829
Gm13832	26.9906	-0.610514	0.322751	-1.89159	0.0585453	0.74829
Gm14308	83.2024	0.909063	0.480925	1.89024	0.0587262	0.74829
Gm44829	41.5811	0.545411	0.288517	1.89039	0.0587056	0.74829
Gm47639	13.924	-0.718826	0.380458	-1.88937	0.058842	0.74829
Gm47644	10.7102	1.14773	0.60726	1.89002	0.0587555	0.74829
Gm7623	62.6623	-0.314623	0.16652	-1.8894	0.0588382	0.74829
Mkrn2os	4.13207	1.66385	0.879242	1.89237	0.058442	0.74829
Pgk1	51005.3	-0.0760226	0.0401975	-1.89123	0.058594	0.74829
Slc29a1	1283.96	0.148127	0.078339	1.89085	0.0586448	0.74829
Smim3	1204.92	0.157964	0.0835025	1.89172	0.0585281	0.74829
Ssh3	1968.07	0.211682	0.112037	1.8894	0.058838	0.74829
Gm14010	2.73767	-1.9766	1.04661	-1.88857	0.058949	0.74924
A230057D06Rik	490.71	0.292505	0.154956	1.88766	0.0590716	0.749671
Camk4	4363	-0.162945	0.0863075	-1.88795	0.0590321	0.749671
Glb1l	779.056	0.221344	0.117259	1.88766	0.059072	0.749671
Abcf1	7801.66	-0.123151	0.065328	-1.88512	0.0594132	0.750034
Ankrd29	4204.73	-0.111093	0.0589342	-1.88504	0.0594246	0.750034
B4galt1	927.46	0.237879	0.126173	1.88535	0.0593831	0.750034
Gm43445	63.7268	0.387358	0.205499	1.88496	0.0594348	0.750034
Gm47438	6.82077	1.38119	0.732395	1.88585	0.0593149	0.750034
Gm9824	1721.25	-0.167233	0.0887067	-1.88524	0.0593973	0.750034
Hif3a	227.289	0.401432	0.212941	1.88518	0.0594055	0.750034
Plscr1	245.83	0.265985	0.141136	1.88461	0.0594825	0.750034
Shisa3	26.9597	0.546651	0.289969	1.88521	0.0594019	0.750034
Slc38a6	445.678	0.152528	0.0808841	1.88576	0.0593272	0.750034
[truncated: 23,243 more rows]

## Sheet: Hallmark AD F vs M
UP in AD females vs AD males filtered by Padj. < 0,05										DOWN in AD females vs AD males filtered by Padj. < 0,05										All Padj. < 0.05 in AD females vs AD males
Term	Overlap	P.value	Adjusted.P.value	Odds.Ratio	Combined.Score	Genes				Term	Overlap	P.value	Adjusted.P.value	Odds.Ratio	Combined.Score	Genes				Term	Overlap	P.value	Adjusted.P.value	Odds.Ratio	Combined.Score	Genes
Interferon Alpha Response	15/97	2.2249e-17	5.11727e-16	34.1642	1310	LGALS3BP;RTP4;RSAD2;MX1;PARP14;USP18;IFIT3;PSMB8;EPSTI1;IRF7;TRIM25;GBP2;B2M;IRF9;GBP4				Androgen Response	1/100	0.0724552	0.139987	14.3478	37.6598	NDRG1				Interferon Alpha Response	15/97	1.34413e-16	3.22591e-15	29.9063	1092.94	LGALS3BP;RTP4;RSAD2;MX1;PARP14;USP18;IFIT3;PSMB8;EPSTI1;IRF7;TRIM25;GBP2;B2M;IRF9;GBP4
Interferon Gamma Response	18/200	2.39136e-16	2.75006e-15	18.9132	680.297	CD86;ZBP1;RTP4;LGALS3BP;RSAD2;MX1;IFIT1;PARP14;USP18;IFIT3;PSMB8;EPSTI1;IRF7;TRIM25;IRF8;B2M;IRF9;GBP4				IL-2/STAT5 Signaling	1/199	0.139335	0.139987	7.13817	14.0684	NDRG1				Interferon Gamma Response	18/200	2.00616e-15	2.4074e-14	16.4964	558.279	CD86;ZBP1;RTP4;LGALS3BP;RSAD2;MX1;IFIT1;PARP14;USP18;IFIT3;PSMB8;EPSTI1;IRF7;TRIM25;IRF8;B2M;IRF9;GBP4
Allograft Rejection	10/200	3.85625e-07	2.95646e-06	9.3357	137.873	CD86;ITK;PTPRC;ELF4;ITGB2;IRF7;IRF8;GBP2;B2M;TLR2				Hypoxia	1/200	0.139987	0.139987	7.10194	13.9639	NDRG1				Allograft Rejection	10/200	1.138e-06	9.104e-06	8.21805	112.474	CD86;ITK;PTPRC;ELF4;ITGB2;IRF7;IRF8;GBP2;B2M;TLR2
IL-2/STAT5 Signaling	7/199	0.000210732	0.00121171	6.2961	53.296	CD86;CTSZ;CAPN3;IRF8;CD48;CST7;GBP4				p53 Pathway	1/200	0.139987	0.139987	7.10194	13.9639	NDRG1				IL-2/STAT5 Signaling	8/199	6.62174e-05	0.000397305	6.4375	61.9453	CD86;CTSZ;CAPN3;IRF8;CD48;CST7;NDRG1;GBP4
IL-6/JAK/STAT3 Signaling	3/87	0.0158398	0.0455394	5.99122	24.835	CSF2RA;IRF9;TLR2														KRAS Signaling Up	5/200	0.0119312	0.040907	3.84987	17.0495	ITGB2;LAPTM5;IRF8;CSF2RA;PSMB8
KRAS Signaling Up	5/200	0.00742303	0.02439	4.35102	21.3338	ITGB2;LAPTM5;IRF8;CSF2RA;PSMB8														Complement	5/200	0.0119312	0.040907	3.84987	17.0495	C1QA;ITGAM;IRF7;CTSD;PIK3CG
Complement	5/200	0.00742303	0.02439	4.35102	21.3338	C1QA;ITGAM;IRF7;CTSD;PIK3CG														Inflammatory Response	5/200	0.0119312	0.040907	3.84987	17.0495	RTP4;IRF7;CYBB;CD48;TLR2
Inflammatory Response	5/200	0.00742303	0.02439	4.35102	21.3338	RTP4;IRF7;CYBB;CD48;TLR2														IL-6/JAK/STAT3 Signaling	3/87	0.0215342	0.0646025	5.31149	20.3861	CSF2RA;IRF9;TLR2
KRAS Signaling Dn	3/200	0.121286	0.278958	2.54005	5.3585	RSAD2;MX1;PDCD1														Androgen Response	2/100	0.14822	0.339541	3.01036	5.74694	B2M;NDRG1
Apical Junction	3/200	0.121286	0.278958	2.54005	5.3585	CD86;CDSN;PTPRC														KRAS Signaling Dn	3/200	0.155623	0.339541	2.25186	4.18918	RSAD2;MX1;PDCD1
Cholesterol Homeostasis	1/74	0.362297	0.704702	2.26096	2.29553	GUSB														Apical Junction	3/200	0.155623	0.339541	2.25186	4.18918	CD86;CDSN;PTPRC
Androgen Response	1/100	0.455751	0.704702	1.66498	1.30836	B2M														p53 Pathway	2/200	0.395329	0.73293	1.48244	1.37575	NDRG1;CTSD
Unfolded Protein Response	1/113	0.497248	0.704702	1.47076	1.02757	IFIT1														Cholesterol Homeostasis	1/74	0.397004	0.73293	2.00822	1.85521	GUSB
Coagulation	1/138	0.568429	0.704702	1.20085	0.678335	C1QA														Unfolded Protein Response	1/113	0.538465	0.746274	1.30635	0.808673	IFIT1
DNA Repair	1/150	0.598951	0.704702	1.10347	0.56561	AAAS														Coagulation	1/138	0.611264	0.746274	1.06661	0.525015	C1QA
Fatty Acid Metabolism	1/158	0.6181	0.704702	1.04682	0.503628	XIST														DNA Repair	1/150	0.642037	0.746274	0.980114	0.434298	AAAS
Xenobiotic Metabolism	1/200	0.704702	0.704702	0.824121	0.288426	IRF8														Fatty Acid Metabolism	1/158	0.661197	0.746274	0.929795	0.38466	XIST
TNF-alpha Signaling via NF-kB	1/200	0.704702	0.704702	0.824121	0.288426	TLR2														Xenobiotic Metabolism	1/200	0.746274	0.746274	0.731993	0.214227	IRF8
Glycolysis	1/200	0.704702	0.704702	0.824121	0.288426	GUSB														TNF-alpha Signaling via NF-kB	1/200	0.746274	0.746274	0.731993	0.214227	TLR2
p53 Pathway	1/200	0.704702	0.704702	0.824121	0.288426	CTSD														Hypoxia	1/200	0.746274	0.746274	0.731993	0.214227	NDRG1
Adipogenesis	1/200	0.704702	0.704702	0.824121	0.288426	COL15A1														Glycolysis	1/200	0.746274	0.746274	0.731993	0.214227	GUSB
Myogenesis	1/200	0.704702	0.704702	0.824121	0.288426	COL15A1														Adipogenesis	1/200	0.746274	0.746274	0.731993	0.214227	COL15A1
mTORC1 Signaling	1/200	0.704702	0.704702	0.824121	0.288426	ITGB2														Myogenesis	1/200	0.746274	0.746274	0.731993	0.214227	COL15A1
																				mTORC1 Signaling	1/200	0.746274	0.746274	0.731993	0.214227	ITGB2

## Sheet: DE file Ctrl F vs M
gene_name	baseMean	log2FoldChange	lfcSE	stat	pvalue	padj
Xist	93507.3	11.7184	0.630411	18.5885	3.98441e-77	1.00567e-72
Prl	270.166	5.45057	0.967874	5.63149	1.78656e-08	3.22092e-05			UP in CtrlF Padj < 0,05 (20)
Cxcl9	8.6744	3.59037	0.782662	4.58738	4.4885e-06	0.00514953			DOWN in CtrlF Padj < 0,05 (11)
Gm44724	26.5428	1.41863	0.318626	4.45232	8.49458e-06	0.00893346
Cd22	21.1499	1.24812	0.310106	4.02481	5.70208e-05	0.046426
Gm41804	123.949	0.879044	0.170526	5.1549	2.53766e-07	0.000427004
Ddx60	137.931	0.677438	0.166369	4.0719	4.66319e-05	0.0394747
Gm37168	117.009	0.633566	0.141436	4.47952	7.48125e-06	0.00820986
Oasl2	442.117	0.619897	0.123859	5.00486	5.59031e-07	0.000829997
Gm2223	484.104	0.590508	0.0735584	8.02774	9.92817e-16	2.50587e-12
Jpx	1159.44	0.557512	0.0583014	9.56259	1.14843e-21	7.24656e-18
Eif2s3x	11428	0.555088	0.0529681	10.4797	1.07123e-25	9.01263e-22
AW822252	155.373	0.477422	0.116286	4.10558	4.033e-05	0.0363546
5530601H04Rik	2363.55	0.46837	0.0711643	6.58152	4.65649e-11	9.79414e-08
Kdm6a	4505.6	0.45505	0.0478402	9.51188	1.8724e-21	9.45187e-18
Myh7	890.158	0.423603	0.104068	4.07047	4.69192e-05	0.0394747
Ddx3x	45928.8	0.325345	0.073562	4.42273	9.74629e-06	0.00983986
Kdm5c	6709.94	0.30463	0.0497909	6.11819	9.4644e-10	1.83755e-06
Nos1	12456.9	0.259306	0.0515761	5.02764	4.96557e-07	0.000783318
Pbdc1	2458.01	0.250305	0.0525335	4.76467	1.89165e-06	0.00251291
Hexim1	7014.5	-0.198523	0.0466591	-4.25475	2.09287e-05	0.0203169
Ajap1	4201.11	-0.199264	0.0415429	-4.79659	1.61389e-06	0.00226303
Gm43305	671.258	-0.725683	0.175302	-4.13961	3.4789e-05	0.0325213
Eda2r	99.8542	-0.753273	0.161131	-4.67492	2.9407e-06	0.00353444
ENSMUSG00000119984	142.1	-1.16942	0.246097	-4.75188	2.0153e-06	0.00254331
Gm29650	59.1658	-6.40532	0.724028	-8.84678	9.0078e-19	3.78928e-15
Eif2s3y	2121.04	-7.69427	0.9182	-8.37973	5.30481e-17	1.4877e-13
Kdm5d	1546.94	-7.95425	0.92904	-8.56179	1.11125e-17	3.50601e-14
Uty	1376.32	-8.04568	0.914071	-8.80202	1.34372e-18	4.84506e-15
Uba1y	39.9809	-8.83658	0.772854	-11.4337	2.83732e-30	3.5807e-26
Ddx3y	7865.52	-8.90072	1.13684	-7.82938	4.90283e-15	1.12498e-11
Gm12070	405.294	-0.332506	0.0855894	-3.88489	0.000102375	0.080748
Gm21960	14.2883	1.31603	0.341455	3.85419	0.000116112	0.0888083
1700030C10Rik	45.6128	1.11832	0.291102	3.84168	0.000122197	0.0907136
Fyb2	516.999	-0.415814	0.10876	-3.82324	0.000131712	0.0923446
Htr5b	716.112	-0.420047	0.109776	-3.8264	0.000130032	0.0923446
Morn2	977.454	0.284213	0.0744726	3.81634	0.000135443	0.0923943
Gh	41.6299	5.102	1.33942	3.80911	0.00013947	0.0926372
Kng2	2.81947	4.87563	1.28906	3.78232	0.000155376	0.100255
Cxcl10	60.8147	0.9073	0.240232	3.77676	0.000158882	0.100255
Gm16011	7.28318	2.46556	0.660299	3.73401	0.000188459	0.116017
Gm47551	2.05302	4.01847	1.08616	3.69971	0.000215849	0.12567
Iigp1	321.304	0.637692	0.172539	3.69594	0.000219077	0.12567
Ccng2	6836.37	-0.189897	0.0512719	-3.70372	0.000212462	0.12567
Gm32224	59.0292	0.828726	0.226327	3.66162	0.000250622	0.137515
Fcrls	2823.77	0.283039	0.0772324	3.66477	0.000247563	0.137515
Gm26885	35.7303	0.94257	0.259043	3.63866	0.000274058	0.141655
Gbp11	83.0058	0.73339	0.201604	3.63777	0.000275004	0.141655
Scn9a	275.532	0.421984	0.115932	3.63993	0.000272707	0.141655
1700030C14Rik	27.7847	0.987551	0.272033	3.63027	0.000283129	0.142924
Csta2	8.88722	2.47711	0.684161	3.62065	0.000293861	0.143725
Ugt8a	9829.97	-0.209269	0.0578302	-3.61868	0.000296105	0.143725
Gm10862	6.05478	2.76997	0.77241	3.58614	0.00033561	0.147464
Brs3	11.636	2.63153	0.732394	3.59305	0.000326827	0.147464
ENSMUSG00000120764	74.6096	0.715155	0.200112	3.57378	0.00035187	0.147464
Gm31728	100.624	0.574119	0.161512	3.55465	0.000378478	0.147464
Lpin3	111.754	0.570866	0.160581	3.55501	0.000377969	0.147464
Hmgcs2	1163.09	0.514287	0.144511	3.55881	0.000372537	0.147464
Mid1	473.51	0.507377	0.142445	3.56191	0.000368165	0.147464
Neil2	198.578	0.430221	0.121061	3.55376	0.000379761	0.147464
Syk	469.292	0.329611	0.0926076	3.55922	0.000371964	0.147464
Pid1	4956.9	-0.185037	0.0518293	-3.57012	0.000356822	0.147464
Fa2h	4042.23	-0.19714	0.0552646	-3.5672	0.000360813	0.147464
Sycp3	89.6214	-0.787747	0.221068	-3.56336	0.000366135	0.147464
Gm4017	2.82622	-3.85027	1.07185	-3.59219	0.000327914	0.147464
Rbm3	5485.56	-0.389035	0.110527	-3.51982	0.000431843	0.165147
Ifi27l2a	100.352	1.22525	0.355111	3.45033	0.000559908	0.206369
Gm15697	48.6664	0.793129	0.22972	3.45259	0.000555233	0.206369
Gadl1	132.425	0.621172	0.180139	3.44828	0.000564161	0.206369
Gpnmb	862.123	0.336226	0.0976343	3.44372	0.000573761	0.206882
Banp	2288.88	-0.438878	0.12834	-3.41967	0.000626983	0.22196
4930538E20Rik	8.93167	-2.16715	0.634227	-3.41699	0.000633165	0.22196
Gm16339	102.31	0.527739	0.15508	3.40301	0.000666485	0.229331
Dnah1	970.643	0.252101	0.074134	3.40061	0.000672364	0.229331
Nxpe5	2.79809	4.05129	1.19415	3.3926	0.00069232	0.229923
ENSMUSG00000120844	127.736	0.399609	0.117734	3.39417	0.000688358	0.229923
Smco3	1537.5	-0.251828	0.0743887	-3.3853	0.00071101	0.233063
Gm17021	12.6233	1.72261	0.509571	3.38052	0.000723494	0.234115
Gpx3	600.277	0.470335	0.139398	3.37405	0.000740719	0.236655
Gm28784	10.7412	1.62284	0.481667	3.36921	0.000753828	0.237133
Pomc	96.4166	0.747667	0.222205	3.36477	0.000766078	0.237133
ENSMUSG00000121082	264.405	0.376019	0.112025	3.35656	0.000789191	0.237133
Mfsd14b	7173.78	-0.138929	0.0413797	-3.35742	0.000786738	0.237133
Mal	37697.2	-0.195277	0.058157	-3.35775	0.000785795	0.237133
Dio3os	63.4556	0.7349	0.219317	3.35085	0.000805628	0.239224
Phf7	462.539	0.270734	0.0809627	3.34394	0.000825984	0.23963
Tnfaip6	1484.59	-0.31315	0.0935816	-3.34628	0.000819036	0.23963
Herpud1	4409.6	-0.18523	0.0557684	-3.32142	0.000895612	0.256878
Gm19719	75.1675	0.582575	0.175864	3.31264	0.000924186	0.262095
Mccc2	2397.77	0.144622	0.0438907	3.29505	0.000984039	0.275968
Gm19569	58.4868	0.785438	0.239364	3.28135	0.00103311	0.286547
5930430L01Rik	350.29	0.385872	0.11783	3.27484	0.00105723	0.290049
Gbp3	640.909	0.462783	0.141607	3.26808	0.00108281	0.293873
Rasa4	259.522	0.394954	0.12106	3.26246	0.0011045	0.295468
Lman2l	6728.69	0.19718	0.060475	3.26052	0.0011121	0.295468
H2-D1	3801.27	0.329709	0.101282	3.25537	0.00113245	0.29774
Cga	5.6826	3.22756	0.993803	3.24769	0.00116346	0.301378
Malt1	743.458	0.240282	0.0740889	3.24316	0.00118211	0.301378
Cbfa2t2-ps1	84.3904	-0.547081	0.16863	-3.24427	0.00117751	0.301378
6330418K02Rik	429.559	0.342709	0.106077	3.23074	0.0012347	0.311639
Gm13387	33.4996	0.899214	0.279121	3.2216	0.00127478	0.314781
Gm45091	23.8232	1.01668	0.315797	3.21941	0.00128457	0.314781
Prrg1	1685.09	-0.243149	0.0755017	-3.22044	0.00127994	0.314781
Gm37233	541.166	0.338221	0.105318	3.21142	0.0013208	0.320549
Pigbos1	534.791	0.258382	0.0805519	3.20765	0.00133823	0.321685
Ccdc89	95.1045	0.588325	0.184078	3.19606	0.00139319	0.324741
Gm45338	79.3425	0.557735	0.174297	3.19992	0.00137468	0.324741
Gm47439	31.9028	0.777237	0.243102	3.19717	0.00138784	0.324741
Siglec1	22.1625	1.65284	0.517457	3.19416	0.00140241	0.324741
A330070K13Rik	110.277	0.586114	0.184264	3.18084	0.0014685	0.33621
Bcl2l15	76.2657	0.566623	0.17921	3.16178	0.0015681	0.33621
ENSMUSG00000120138	153.671	0.461056	0.145123	3.177	0.00148808	0.33621
Gm17399	51.0604	0.613866	0.193778	3.16789	0.00153549	0.33621
Gm44667	41.314	1.0078	0.317722	3.17197	0.00151409	0.33621
Hcfc2	5307.48	-0.240163	0.0758178	-3.16763	0.00153687	0.33621
Map6d1	6342.48	-0.131096	0.0414434	-3.16326	0.00156013	0.33621
Trac	80.9458	0.636993	0.201218	3.16569	0.00154717	0.33621
Vwa3b	1391.59	0.232784	0.0736404	3.16109	0.00157182	0.33621
4933409K07Rik	234.012	0.660588	0.209264	3.15673	0.0015955	0.337903
B130055M24Rik	506.023	0.238911	0.0757312	3.15472	0.00160651	0.337903
Cxcl5	213.871	-0.758157	0.240919	-3.14693	0.00164995	0.339036
Nemp2	516.514	0.374132	0.118774	3.14996	0.00163293	0.339036
Serpina10	3.94925	2.98457	0.948527	3.14653	0.0016522	0.339036
Fbxw23	51.8419	-0.925513	0.295764	-3.12923	0.00175266	0.351944
Pias2	7825.61	-0.140254	0.0448147	-3.12963	0.00175024	0.351944
Plscr4	935.145	0.235115	0.0751522	3.12851	0.00175693	0.351944
Gm15723	106.068	-0.398234	0.127648	-3.11978	0.00180988	0.359697
Il1rl2	90.125	0.555869	0.17842	3.11551	0.0018363	0.362095
H2-T24	228.955	0.433731	0.139521	3.10872	0.00187898	0.364811
Nr1d2	15505.8	-0.220407	0.0708872	-3.10926	0.00187555	0.364811
Aspg	196.467	0.570863	0.183942	3.10349	0.00191252	0.368489
Pycr2	2369.57	-0.163334	0.0526958	-3.09957	0.00193802	0.370573
Gm12122	2.59003	3.93853	1.2752	3.08856	0.00201126	0.378838
Wdcp	1252.83	-0.205827	0.0666189	-3.08962	0.00200414	0.378838
Dnase1l2	186.174	-0.601834	0.195687	-3.07549	0.00210158	0.383577
Pabpc4	4084.63	0.156396	0.0507384	3.0824	0.00205342	0.383577
Pcdhb10	492.677	0.290428	0.0943088	3.07954	0.00207322	0.383577
Sesn1	8563.71	-0.156804	0.0509743	-3.07614	0.00209699	0.383577
Tmem138	889.358	-0.170313	0.055405	-3.07396	0.00211241	0.383577
Gm29609	29.7113	0.953003	0.310813	3.06616	0.00216826	0.390906
Akr1b8	78.5474	0.682224	0.222933	3.06022	0.00221172	0.394789
Gm5820	79.8657	0.71037	0.23237	3.05707	0.00223513	0.394789
Zbtb40	1190.27	-0.295084	0.0965319	-3.05686	0.00223672	0.394789
Casp7	299.899	0.314661	0.103203	3.04894	0.00229648	0.398172
Gm38056	12.0805	1.88806	0.618891	3.05071	0.00228301	0.398172
Ifit1	389.637	0.565395	0.185493	3.04806	0.00230321	0.398172
B4galt5	4652.97	-0.175673	0.057685	-3.04539	0.00232378	0.398995
Gm49600	19.5213	1.07302	0.352685	3.04244	0.00234668	0.400205
Hspa5	41813.9	-0.311766	0.10256	-3.03984	0.00236708	0.400973
B230377A18Rik	84.6571	0.606742	0.199746	3.03757	0.00238494	0.401306
6430550D23Rik	113.46	0.47582	0.157079	3.02918	0.00245217	0.40719
Cmtm3	700.463	0.24067	0.0794196	3.03036	0.00244264	0.40719
Gm49785	70.2581	0.620124	0.205021	3.02469	0.0024889	0.407921
Ptbp3	4955.72	-0.162856	0.0538167	-3.02612	0.00247717	0.407921
4732440D04Rik	405.29	0.352039	0.11714	3.00528	0.00265334	0.41086
Cryba4	44.7013	0.748508	0.247971	3.01853	0.00254005	0.41086
Cys1	1665.45	-0.287545	0.0953518	-3.01562	0.00256457	0.41086
Gm42576	11.197	1.75207	0.582237	3.00921	0.00261928	0.41086
H2-Q4	511.416	0.473796	0.15704	3.01704	0.00255254	0.41086
Mospd2	2160.5	-0.131383	0.0436334	-3.01107	0.00260327	0.41086
Pcdhb5	780.666	0.214985	0.0715339	3.00536	0.00265265	0.41086
Spg20	6072.9	-0.0970139	0.0321846	-3.01429	0.00257581	0.41086
Tnfsf13b	181.625	-0.390355	0.129793	-3.00752	0.00263388	0.41086
2010320M18Rik	457.606	0.305923	0.10325	2.96293	0.00304724	0.429769
Ankib1	8602.24	-0.155278	0.052112	-2.97969	0.00288541	0.429769
B2m	10378.4	0.221525	0.0749394	2.95606	0.003116	0.429769
C330018D20Rik	1960.33	0.192859	0.064585	2.98613	0.00282535	0.429769
E130008D07Rik	508.127	0.266159	0.089895	2.96078	0.00306865	0.429769
Gm45472	117.388	0.389409	0.130925	2.97428	0.00293677	0.429769
Gm7967	81.6453	0.614057	0.207676	2.95681	0.00310843	0.429769
Gmip	526.726	0.26795	0.0903812	2.96467	0.00303009	0.429769
Gnasas1	2.92375	3.07844	1.0405	2.95861	0.00309031	0.429769
Klf3	6247.51	-0.141519	0.0478361	-2.95842	0.00309217	0.429769
Mx1	21.4309	1.02637	0.343797	2.9854	0.00283205	0.429769
Narf	5914.24	-0.179022	0.060288	-2.96945	0.00298332	0.429769
Numb	2854.13	-0.217002	0.0732148	-2.96391	0.00303755	0.429769
Slc35a5	7740.24	-0.135801	0.0456217	-2.97668	0.00291387	0.429769
Spidr	737.899	0.299512	0.1012	2.95961	0.00308024	0.429769
Stkld1	20.1784	1.01256	0.339768	2.98015	0.00288103	0.429769
Taf7	1281.61	-0.206216	0.0696768	-2.9596	0.00308038	0.429769
Tmf1	6370.52	-0.155257	0.0523665	-2.96481	0.00302866	0.429769
Xbp1	9946.93	-0.220943	0.0746157	-2.96109	0.00306556	0.429769
Zfp953	233.942	0.39005	0.130952	2.97858	0.00289591	0.429769
Npas3	1828.03	0.22921	0.0775836	2.95436	0.00313315	0.429786
Gfra1	8702.38	0.152992	0.0518246	2.95211	0.00315611	0.430596
Glipr2	432.011	0.363712	0.123702	2.94021	0.00327987	0.441571
Gm5503	45.3346	0.669866	0.227854	2.93988	0.00328334	0.441571
Slfn9	78.6678	0.569125	0.193623	2.93935	0.00328904	0.441571
Fam13b	9521.95	-0.148552	0.0506149	-2.93494	0.00333609	0.445518
Rpl17	18822.4	0.54381	0.185709	2.92829	0.00340837	0.452775
Caml	3336.54	-0.138754	0.0474375	-2.92499	0.00344472	0.454081
Gm44837	27.4503	-0.897394	0.306893	-2.92413	0.00345418	0.454081
Arg2	311.146	-0.411255	0.140974	-2.91724	0.0035314	0.454817
Gm42735	23.1988	1.07022	0.366306	2.92166	0.00348167	0.454817
Gm42768	7.41144	2.31744	0.794838	2.91562	0.00354988	0.454817
Kcnq1ot1	1006.39	0.41491	0.142107	2.91971	0.00350361	0.454817
Ppef1	76.1789	-0.672481	0.23061	-2.9161	0.00354442	0.454817
Fbxl5	14546.5	-0.119835	0.041136	-2.91315	0.00357808	0.456115
Chchd5	834.921	0.201213	0.0692064	2.90743	0.00364414	0.462201
4930578M01Rik	785.024	0.311322	0.107324	2.90076	0.00372258	0.462847
AA465934	200.63	0.325471	0.112071	2.90413	0.00368271	0.462847
Gm28523	28.3321	0.863669	0.297508	2.90301	0.00369597	0.462847
Gm44699	3.86701	2.9366	1.01214	2.90137	0.00371533	0.462847
Gm35755	5.38141	3.53458	1.21957	2.89821	0.00375301	0.464343
Ecel1	306.292	0.845876	0.292109	2.89576	0.00378246	0.465703
Arhgap12	11963.3	-0.164025	0.056755	-2.89006	0.00385169	0.470744
Gm37407	25.954	0.8897	0.308088	2.88781	0.00387935	0.470744
Trim59	3909.12	-0.199729	0.069145	-2.88855	0.00387023	0.470744
Asf1b	55.6751	-0.681774	0.236785	-2.87929	0.00398568	0.47677
Rad18	853.9	-0.242863	0.0842752	-2.88179	0.00395429	0.47677
Rhbdl3	2690.62	-0.181609	0.0630418	-2.88077	0.00396701	0.47677
Pfkfb3	5449.49	-0.158414	0.0550922	-2.87544	0.00403462	0.480348
4921524J17Rik	1964.8	-0.239329	0.0841186	-2.84514	0.00443918	0.481467
Cd300lf	4.52833	2.01284	0.703924	2.85946	0.00424369	0.481467
Cldn14	28.7267	0.930822	0.326862	2.84775	0.00440289	0.481467
Dennd11	12891.4	-0.124299	0.0434549	-2.86042	0.00423077	0.481467
Dgat2l6	67.4685	0.650464	0.227274	2.86202	0.0042095	0.481467
E130309D02Rik	1504.54	-0.17743	0.0623112	-2.84748	0.00440666	0.481467
ENSMUSG00000121097	30.0918	-0.960103	0.336656	-2.85188	0.00434619	0.481467
Gm26871	141.888	0.437391	0.152739	2.86365	0.00418787	0.481467
Gm44164	72.4685	0.821594	0.288076	2.852	0.00434451	0.481467
Gm48267	23.7745	1.28216	0.447196	2.86712	0.00414229	0.481467
Gm49518	18.1176	1.15257	0.405284	2.84386	0.0044571	0.481467
Gm9934	34.2306	-0.717002	0.250866	-2.8581	0.0042618	0.481467
Hjv	37.1682	0.649166	0.228164	2.84518	0.0044387	0.481467
Mindy4b-ps	101.735	0.538239	0.188243	2.85927	0.00424615	0.481467
Nat8	146.531	0.542117	0.190659	2.84339	0.00446368	0.481467
Otp	10.0929	1.72237	0.601599	2.86299	0.0041967	0.481467
Paupar	8.74214	1.56946	0.550553	2.8507	0.00436228	0.481467
Ppp1cc	14806.9	-0.167304	0.0585341	-2.85823	0.00426008	0.481467
Rgs9	1069.8	0.155554	0.0545883	2.84959	0.00437757	0.481467
Timm23	3081.02	-0.29249	0.102506	-2.85338	0.00432565	0.481467
Tom1	1240.31	0.15108	0.0529563	2.85292	0.00433194	0.481467
Zfp808	177.006	0.415914	0.144993	2.8685	0.0041242	0.481467
Gm37310	49.7046	1.00007	0.352614	2.83617	0.00456577	0.489645
Tnxb	1372.27	0.258434	0.091149	2.8353	0.0045783	0.489645
Gm47370	27.2779	1.06781	0.377156	2.83123	0.00463695	0.493577
Zfp433	109.331	-0.488039	0.172449	-2.83004	0.00465417	0.493577
4930544F09Rik	5.58179	3.65407	1.29312	2.82578	0.00471653	0.498097
Gm10461	178.97	0.405886	0.144079	2.8171	0.00484593	0.501276
Gm49599	54.1733	0.574787	0.20398	2.81785	0.00483461	0.501276
Ngdn	1541.01	-0.138726	0.0492061	-2.81928	0.00481312	0.501276
Phf19	107.427	0.393628	0.139664	2.81838	0.0048266	0.501276
Pou3f1	5567.38	-0.190186	0.0674377	-2.82018	0.0047997	0.501276
Erdr1	132.415	1.12592	0.400448	2.81166	0.00492866	0.503872
Gm44257	347.389	0.289721	0.103096	2.81021	0.00495089	0.503872
Ifit1bl1	581.74	0.233459	0.0830349	2.81158	0.00492982	0.503872
Polq	161.703	0.362387	0.128929	2.81075	0.0049426	0.503872
2810029C07Rik	962.962	0.275679	0.0983463	2.80315	0.00506063	0.507454
Bbx	5203.95	-0.128726	0.0459281	-2.80278	0.0050665	0.507454
Ky	378.539	0.36512	0.130214	2.804	0.00504723	0.507454
Lurap1l	3778.97	-0.214144	0.0763649	-2.80422	0.00504386	0.507454
Gm19040	36.3681	0.827532	0.295677	2.79877	0.0051297	0.511754
Gm12212	27.9928	0.856469	0.306663	2.79287	0.00522429	0.518111
Gm12326	47.7331	0.540795	0.193678	2.79224	0.00523448	0.518111
Ksr1	12441.8	-0.124811	0.0447455	-2.78935	0.00528144	0.520717
ENSMUSG00000120908	207.31	0.555558	0.199298	2.78758	0.0053104	0.521535
Ap5b1	233.104	0.285506	0.102557	2.78389	0.00537116	0.525091
Rps25-ps1	197.344	0.635849	0.228488	2.78286	0.00538821	0.525091
Best1	189.677	0.427959	0.153952	2.77982	0.00543888	0.526443
Gm7292	602.37	-0.174537	0.0627936	-2.77953	0.00544381	0.526443
Gm38020	608.688	0.474682	0.170934	2.77698	0.00548661	0.528375
Gm8325	422.313	-0.22693	0.0817513	-2.77586	0.00550566	0.528375
9330154K18Rik	8.28611	-1.44917	0.522872	-2.77156	0.0055788	0.528638
Gm45864	3.31169	2.89244	1.04387	2.77087	0.00559059	0.528638
Gm49012	116.325	0.441572	0.1592	2.77369	0.0055425	0.528638
Gm50240	727.84	0.231948	0.0837818	2.76848	0.0056319	0.528638
Gm9761	793.032	-0.220686	0.0797176	-2.76835	0.00563405	0.528638
Npc1	8351.93	-0.111585	0.0402859	-2.76983	0.00560849	0.528638
Dipk2b	109.255	0.442128	0.159797	2.76681	0.00566069	0.529169
Gm6755	12.8296	-1.56024	0.564416	-2.76435	0.00570362	0.529262
Itch	11790.3	-0.157356	0.0569044	-2.76527	0.00568758	0.529262
1500015A07Rik	520.66	0.203471	0.0736465	2.7628	0.00573074	0.529831
4930515G01Rik	24.2695	0.971526	0.3529	2.75298	0.00590555	0.539217
Gm9913	18.7727	0.991638	0.360731	2.74897	0.00597833	0.539217
Ppp4r3b	8055.76	-0.15796	0.0573776	-2.75299	0.00590537	0.539217
Sike1	6049.31	-0.0979408	0.0355546	-2.75466	0.00587535	0.539217
Strn3	9968.5	-0.166168	0.0604337	-2.7496	0.00596678	0.539217
Usp18	110.32	0.633579	0.230495	2.74878	0.0059818	0.539217
Usp21	3908.39	-0.103896	0.0377729	-2.75054	0.00594972	0.539217
Lgals9	884.583	0.260209	0.0947445	2.74643	0.00602481	0.541161
Gbp2	501.98	0.379867	0.138433	2.74405	0.00606868	0.541249
Srsf10	12413.1	-0.198603	0.0723588	-2.74469	0.00605676	0.541249
4632427E13Rik	197.262	0.554025	0.202129	2.74094	0.00612632	0.543922
Gm37607	402.235	0.417532	0.152378	2.74012	0.00614175	0.543922
Bmt2	5599.84	-0.206168	0.0753114	-2.73754	0.00619004	0.545627
Brap	7038.81	-0.114867	0.0419714	-2.73679	0.00620424	0.545627
ENSMUSG00000120893	16.959	0.94503	0.346638	2.72628	0.00640532	0.546184
Gm42972	7.28783	1.59152	0.582307	2.73312	0.00627375	0.546184
Gm50403	4.64747	2.71758	0.994955	2.73135	0.00630746	0.546184
H1f2	2626.72	0.36138	0.132486	2.72768	0.0063781	0.546184
Mrpl57	2643.41	0.150866	0.0552354	2.73133	0.006308	0.546184
Prr13	3633.79	0.147498	0.0540977	2.72651	0.00640085	0.546184
Ripor1	8564.79	-0.156611	0.0573906	-2.72886	0.00635538	0.546184
Slc9b1	9.31946	1.33986	0.490276	2.73287	0.0062786	0.546184
Ube2g1	8746.23	-0.174518	0.0639124	-2.73057	0.00632241	0.546184
Ighm	1957.25	0.270895	0.0995239	2.72191	0.00649055	0.551587
2310010J17Rik	618.264	0.240665	0.0884719	2.72024	0.00652338	0.552212
Arid2	5339.2	-0.167031	0.0614738	-2.71711	0.00658541	0.552212
ENSMUSG00000120023	27.9172	-1.10635	0.407043	-2.71802	0.00656742	0.552212
Mkks	2013.55	-0.219384	0.080725	-2.71767	0.0065743	0.552212
Gm26672	252.487	0.35365	0.130405	2.71194	0.00668906	0.559046
Exo1	53.6221	0.663253	0.244787	2.70951	0.00673818	0.561293
Gm10451	120.203	0.427513	0.157932	2.70695	0.00679049	0.561941
Tcte2	535.436	0.232806	0.0859799	2.70768	0.00677556	0.561941
Gm16589	259.182	-0.266101	0.0987007	-2.69604	0.00701688	0.564032
Gm44117	16.7349	-1.02654	0.380304	-2.69927	0.00694917	0.564032
Gm44860	18.475	1.05518	0.39101	2.69861	0.00696298	0.564032
Gm5069	522.286	0.276739	0.102619	2.69677	0.00700157	0.564032
H2ax	2229.59	-0.148548	0.0550666	-2.6976	0.0069841	0.564032
Pla2g4b	41.5041	0.865285	0.319936	2.70456	0.00683948	0.564032
Ptcd1	2390.13	-0.182983	0.0678025	-2.69877	0.00695961	0.564032
Tmem156	26.5517	0.743972	0.275245	2.70295	0.00687273	0.564032
Vdr	24.721	0.975992	0.361729	2.69813	0.00697309	0.564032
Clstn2	18298.9	0.174662	0.0648634	2.69276	0.00708629	0.567803
Slc33a1	5591.27	-0.144931	0.0538706	-2.69036	0.00713757	0.570102
Ccl4	6.26188	1.71645	0.638392	2.6887	0.00717301	0.571125
Gm13571	6.0216	-2.194	0.81667	-2.68652	0.00722011	0.571272
Gpbp1l1	4854.61	-0.119602	0.0445059	-2.68734	0.00720241	0.571272
1500005C15Rik	13.0219	1.35912	0.506225	2.68481	0.00725706	0.572401
Colgalt1	5328.74	-0.136097	0.0507259	-2.68298	0.00729695	0.573232
Tpte	6.02552	-2.35368	0.877504	-2.68224	0.00731303	0.573232
Gm960	213.295	-0.296977	0.110799	-2.68032	0.00735524	0.574756
Gm19863	3.38941	3.51557	1.31433	2.6748	0.00747739	0.582498
Bub1b	231.627	-0.421393	0.15823	-2.66317	0.00774079	0.601162
Nras	6506.13	-0.113037	0.0424842	-2.66069	0.0077981	0.603755
5033403F01Rik	27.0979	0.744189	0.280088	2.65698	0.00788442	0.605145
Gm25432	90.102	-0.438844	0.165239	-2.6558	0.00791196	0.605145
Gm32358	2.24713	-4.27168	1.60807	-2.6564	0.00789789	0.605145
Gm4895	48.5642	-0.593139	0.223327	-2.65592	0.00790916	0.605145
4930539J05Rik	152.345	0.347004	0.13071	2.65476	0.00793641	0.605181
Egfem1	1377.67	-0.136155	0.0513412	-2.65196	0.00800249	0.606555
Zfp420	2566.14	-0.188693	0.0711516	-2.65198	0.00800209	0.606555
1700066B19Rik	8.81575	-1.5417	0.582151	-2.64828	0.0080903	0.608125
Brinp2	7795.17	-0.151095	0.0570588	-2.64806	0.00809548	0.608125
Cep97	3423.71	-0.148524	0.0560752	-2.64866	0.0080811	0.608125
Hspa2	6173.75	-0.130999	0.0494898	-2.64699	0.00812123	0.608249
Dnhd1	245.118	0.397406	0.150225	2.6454	0.00815933	0.609295
4933428P19Rik	28.9619	-0.747998	0.282913	-2.64392	0.00819523	0.61017
Gorab	1745.13	-0.155754	0.0589374	-2.64271	0.00822462	0.610557
Gm45418	4.9519	2.19278	0.830916	2.63899	0.00831538	0.612107
Ido1	17.1622	1.00286	0.379949	2.63947	0.00830346	0.612107
Otulinl	2964.81	-0.107593	0.0407877	-2.63788	0.00834251	0.612107
Sos2	5609.83	-0.161352	0.0611663	-2.63793	0.00834145	0.612107
Gm16576	108.799	0.416527	0.158002	2.63621	0.00838368	0.612432
Tigd5	379.334	0.197496	0.0749301	2.63574	0.00839547	0.612432
Exog	3067.36	-0.174407	0.0662603	-2.63215	0.00848462	0.617152
Cbfa2t3	3221.67	-0.334115	0.127004	-2.63074	0.00851982	0.617932
Kcnk10	1307.87	0.185815	0.0706962	2.62836	0.00857965	0.620488
Gm44846	85.2685	0.534893	0.203685	2.62608	0.00863744	0.621108
Kir3dl2	15.5577	1.05343	0.401053	2.62666	0.00862284	0.621108
Arhgap9	75.5957	0.509486	0.1941	2.62487	0.00866829	0.621556
2900026A02Rik	11017.5	-0.135835	0.0518883	-2.61783	0.00884901	0.622022
Arhgap27os3	9.12335	2.6144	0.999334	2.61614	0.00889296	0.622022
Ccl12	55.4156	0.693235	0.265759	2.60851	0.00909375	0.622022
Ezhip	5.4542	1.73084	0.662563	2.61234	0.00899246	0.622022
Gm20691	16.7508	0.969719	0.371265	2.61193	0.0090033	0.622022
Gm3625	176.396	0.370873	0.142133	2.60934	0.00907165	0.622022
Hoxd1	10.0047	-1.35295	0.516529	-2.61931	0.00881071	0.622022
Malat1	58575.1	0.565654	0.216517	2.61251	0.00898791	0.622022
Mfsd9	916.749	-0.148206	0.0566854	-2.61454	0.00893471	0.622022
Ncoa3	3883.17	-0.176741	0.0677461	-2.60887	0.00908411	0.622022
Nrip1	6855.23	-0.176413	0.0676107	-2.60924	0.00907429	0.622022
Oas1a	65.6186	0.592366	0.22647	2.61565	0.00890589	0.622022
Rab33a	1745.71	-0.146984	0.0561115	-2.61949	0.00880608	0.622022
S100a9	17.7713	-1.6592	0.635374	-2.61138	0.00901787	0.622022
Tmem63a	3214.38	-0.207208	0.0791707	-2.61723	0.0088646	0.622022
Tmod3	3326.25	-0.148715	0.0568862	-2.61425	0.00894224	0.622022
Ubc	8923.97	0.170317	0.064995	2.62047	0.00878096	0.622022
Gm42500	65.9249	0.588484	0.225867	2.60544	0.00917555	0.622556
Gm47580	10.6057	1.30057	0.49915	2.60557	0.00917214	0.622556
Vwde	3.82013	2.50645	0.961674	2.60634	0.00915143	0.622556
Ube3c	13856.4	-0.09733	0.0373713	-2.6044	0.00920349	0.622778
Khdc4	5670.41	-0.202998	0.0780027	-2.60245	0.00925597	0.624654
Orc6	2395.52	-0.11799	0.0453578	-2.60131	0.00928684	0.625067
Chst14	153.962	0.318272	0.122444	2.59934	0.00934042	0.625337
Taf3	2604.48	-0.165866	0.0637911	-2.60015	0.00931829	0.625337
Gm45470	111.441	0.436202	0.168093	2.595	0.00945902	0.630287
Irgm2	605.442	0.275201	0.106058	2.59481	0.00946429	0.630287
Gm19445	13.7691	1.22114	0.470887	2.59328	0.00950646	0.631429
Gm43320	2.53452	3.50357	1.35158	2.59221	0.00953625	0.631745
Bcl6	5639.52	-0.165717	0.0642028	-2.58115	0.00984732	0.632363
Ccdc71l	4973.63	-0.168886	0.0655554	-2.57624	0.00998821	0.632363
Doc2b	14921.7	-0.183168	0.0709634	-2.58117	0.00984665	0.632363
Extl1	6260.88	-0.17474	0.0676655	-2.5824	0.00981148	0.632363
Gm12694	2.7201	2.91571	1.1304	2.57937	0.00989808	0.632363
Gm17690	243.18	0.263459	0.102211	2.57759	0.00994928	0.632363
Gm49700	116.651	0.438139	0.169565	2.58389	0.00976921	0.632363
Insc	471.359	-0.268623	0.103874	-2.58604	0.00970848	0.632363
Kdm4b	5908.18	-0.131542	0.0509212	-2.58325	0.00978736	0.632363
Nepro	649.397	-0.185537	0.072051	-2.57508	0.0100216	0.632363
Pgam2	506.611	0.250606	0.0970728	2.58163	0.00983348	0.632363
Pip5k1a	9603.37	-0.155902	0.0604063	-2.58089	0.00985457	0.632363
Pygo2	5283.4	-0.110625	0.0429527	-2.5755	0.0100096	0.632363
Rcn1	2524.36	0.173028	0.0670299	2.58135	0.00984148	0.632363
Rhoj	441.401	0.28786	0.111578	2.5799	0.00988286	0.632363
Slc35e2	5320.13	-0.168142	0.0652083	-2.57853	0.00992217	0.632363
Thsd7b	1669.69	0.256705	0.0996068	2.57719	0.00996078	0.632363
Tnnc1	152.875	0.356901	0.138242	2.58172	0.00983103	0.632363
Zfp335os	258.172	0.236462	0.0915072	2.58408	0.00976393	0.632363
Hap1	14632.1	0.188418	0.0732137	2.57353	0.0100667	0.633624
Epn2	19264.2	-0.100473	0.0390976	-2.56979	0.0101761	0.633942
Gm14963	96.8516	0.483819	0.188388	2.56821	0.0102224	0.633942
Gm37121	16.3436	0.992311	0.386098	2.5701	0.0101669	0.633942
Lcp2	353.879	0.272712	0.106079	2.57084	0.0101452	0.633942
Nfya	2675.37	-0.228758	0.0890347	-2.56931	0.0101901	0.633942
Tbxas1	242.004	0.308836	0.120224	2.56883	0.0102042	0.633942
Rpn2	12397.7	0.077855	0.0303269	2.56719	0.0102525	0.634248
Dmrta2os	46.0828	-0.699432	0.272623	-2.56556	0.0103009	0.635685
Aloxe3	835.049	0.171687	0.0669461	2.56456	0.0103306	0.635963
AW112010	186.747	0.360297	0.140634	2.56195	0.0104088	0.639215
Fndc1	540.047	0.230116	0.0898691	2.56057	0.01045	0.640191
Gm10817	131.859	0.33729	0.131776	2.55958	0.01048	0.64047
Kat2b	3755.29	-0.21989	0.0859868	-2.55725	0.0105504	0.64322
Gm43984	3.10698	2.89529	1.13374	2.55374	0.0106572	0.647231
Myo18b	231.646	0.312597	0.122431	2.55325	0.0106723	0.647231
Prpf38a	3183.66	-0.119699	0.0468934	-2.55257	0.0106932	0.647231
4930412F12Rik	22.2146	0.934518	0.368525	2.53584	0.0112179	0.647919
A530021J07Rik	10.2798	-1.18839	0.46603	-2.55002	0.0107716	0.647919
C030005K06Rik	206.574	0.405612	0.159248	2.54705	0.0108639	0.647919
Clec4a1	27.0064	0.772017	0.304293	2.53708	0.011178	0.647919
Ddx43	16.5281	1.20308	0.472904	2.54403	0.0109582	0.647919
ENSMUSG00000120002	114.053	0.474149	0.186652	2.54029	0.0110762	0.647919
Gm10605	580.884	0.29392	0.115523	2.54425	0.0109513	0.647919
Gm37689	5.99656	2.04778	0.806482	2.53916	0.011112	0.647919
Gm45645	29.4061	0.705672	0.278253	2.53608	0.0112101	0.647919
Gm49525	3.5877	3.68438	1.44593	2.54811	0.0108309	0.647919
Gse1	7865.95	-0.149219	0.0588388	-2.53606	0.0112106	0.647919
Hpdl	323.778	0.284206	0.111632	2.54592	0.0108991	0.647919
Igsf9	144.596	0.422589	0.165755	2.54949	0.0107881	0.647919
Kirrel3	4381.63	0.138866	0.0545257	2.5468	0.0108716	0.647919
Lypd2	8.82669	1.91691	0.75507	2.53872	0.0111258	0.647919
Malsu1	1175.83	0.181975	0.0713665	2.54986	0.0107766	0.647919
Pnpla7	1816.83	0.255774	0.100663	2.54088	0.0110573	0.647919
Rbm28	5392.43	0.226835	0.089167	2.54393	0.0109613	0.647919
Rnf39	180.9	-0.415083	0.163623	-2.53683	0.0111861	0.647919
Srsf3	23611.2	-0.147051	0.0578587	-2.54156	0.011036	0.647919
A930036I15Rik	39.2612	0.682598	0.269444	2.53336	0.0112976	0.648393
Gm3317	13.2013	-1.38327	0.546159	-2.53272	0.0113181	0.648393
Gm45022	24.9424	-0.760171	0.300113	-2.53295	0.0113107	0.648393
Plekha1	13380	-0.136249	0.0538027	-2.53239	0.0113289	0.648393
Gm29508	103.682	0.549598	0.217245	2.52985	0.011411	0.651615
Adam32	27.2318	0.71139	0.281353	2.52846	0.0114565	0.651806
Vwa5a	2728.4	0.12471	0.0493281	2.52817	0.011466	0.651806
Brca2	458.649	0.285602	0.113223	2.52247	0.0116533	0.651919
Erich5	241.699	0.368109	0.146014	2.52105	0.0117005	0.651919
Gm16551	102.432	-0.394681	0.156539	-2.5213	0.0116923	0.651919
Gm17322	462.663	-0.304791	0.120647	-2.5263	0.0115271	0.651919
Gm2885	105.448	0.40865	0.162011	2.52237	0.0116568	0.651919
Gm48001	6.3767	-1.50683	0.597475	-2.522	0.011669	0.651919
Npc1l1	39.192	0.714767	0.282965	2.52599	0.0115373	0.651919
Rsph6a	16.7356	-1.18932	0.470985	-2.52518	0.0115638	0.651919
Tspan14	3102.75	-0.125122	0.0495579	-2.52476	0.0115778	0.651919
Spata33	926.362	0.14217	0.0564174	2.51997	0.0117364	0.652484
Manf	6123.79	-0.239012	0.0948782	-2.51915	0.011764	0.652577
Cblb	4195.22	-0.160115	0.0636992	-2.51361	0.0119503	0.65287
Cd36	225.455	0.432243	0.171861	2.51507	0.011901	0.65287
Mfap2	216.678	0.312931	0.124467	2.51418	0.0119311	0.65287
Myrip	7459.54	-0.139584	0.0554929	-2.51535	0.0118915	0.65287
Oma1	922.194	0.141694	0.0563619	2.51401	0.0119368	0.65287
Pcdhb6	551.9	0.29319	0.116633	2.51378	0.0119445	0.65287
Tmem45a	164.055	0.45635	0.18141	2.51557	0.011884	0.65287
Cdkl2	6489.65	-0.165899	0.0660323	-2.51239	0.0119917	0.653714
9330188P03Rik	288.223	0.383004	0.152708	2.50808	0.012139	0.655395
Gm39456	20.7797	0.871945	0.347616	2.50836	0.0121294	0.655395
Hbb-y	4.28947	2.45675	0.979825	2.50734	0.0121644	0.655395
Map4k5	7421.28	-0.144112	0.0574135	-2.51008	0.0120705	0.655395
mt-Tp	662.771	0.466987	0.1861	2.50933	0.0120961	0.655395
Slc27a3	394.299	0.293904	0.117236	2.50694	0.0121783	0.655395
Atg5	3878.91	-0.122377	0.048871	-2.50409	0.0122767	0.658213
ENSMUSG00000120990	11.4079	1.06552	0.425541	2.50391	0.0122828	0.658213
Myct1	108.811	0.527151	0.210829	2.50037	0.0124064	0.662431
Pcdhgb6	1265.78	-0.210789	0.0843105	-2.50015	0.012414	0.662431
C130026L21Rik	501.073	0.222323	0.0889971	2.4981	0.0124862	0.663949
Gm48542	2.7247	4.03093	1.61376	2.49785	0.0124951	0.663949
2900064K03Rik	7.6716	1.94619	0.779538	2.49659	0.0125394	0.664902
Gm28055	3.71309	-2.79921	1.1216	-2.49573	0.0125698	0.665121
1700021J08Rik	9.75625	-1.34648	0.540735	-2.4901	0.0127709	0.674345
5930438M14Rik	63.9462	-0.652433	0.262243	-2.48789	0.0128504	0.677125
Abhd17b	6482.21	-0.149615	0.0603634	-2.47857	0.013191	0.680615
Aen	2025.93	-0.122755	0.0494784	-2.48097	0.0131024	0.680615
Arrdc3	8205.48	-0.164579	0.0664543	-2.47658	0.0132648	0.680615
Bco1	22.6494	0.814077	0.328177	2.48061	0.0131159	0.680615
Cd80	57.1828	-0.528446	0.212668	-2.48484	0.012961	0.680615
ENSMUSG00000120289	230.655	0.232834	0.0941013	2.47429	0.01335	0.680615
Gm14120	12.0908	-1.1976	0.482985	-2.47957	0.0131541	0.680615
Gm3264	48.9538	0.600578	0.242793	2.47363	0.013375	0.680615
Gm38365	4.21377	2.17287	0.878015	2.47475	0.0133328	0.680615
Gm43059	26.2224	0.863117	0.347906	2.48089	0.0131055	0.680615
Gm53058	26.474	-0.79522	0.320755	-2.47921	0.0131673	0.680615
Htr1a	5478.22	-0.192736	0.0778254	-2.47652	0.0132671	0.680615
Irx6	20.2556	0.890962	0.360099	2.47421	0.013353	0.680615
Npy	3718.4	0.176545	0.0711628	2.48087	0.0131064	0.680615
Sh3rf1	7981.15	-0.120813	0.0487217	-2.47965	0.0131512	0.680615
Srsf2	14265.5	-0.11144	0.0450299	-2.47481	0.0133308	0.680615
Zscan29	1087.3	-0.171909	0.069442	-2.47557	0.0133022	0.680615
1700052K11Rik	1134.89	0.162042	0.0658202	2.46189	0.0138209	0.681759
Actl9	7.98426	-1.22493	0.498874	-2.45539	0.0140732	0.681759
Akr1c18	305.575	-0.392323	0.159648	-2.45743	0.0139937	0.681759
Col20a1	237.943	0.552225	0.224735	2.45722	0.0140015	0.681759
Cttnbp2nl	3288.71	-0.110016	0.044569	-2.46845	0.0135699	0.681759
D930019O06Rik	446.926	0.29832	0.121491	2.4555	0.014069	0.681759
Dnaja4	10684.9	-0.183452	0.0747217	-2.45514	0.0140831	0.681759
Eef1akmt4	59.9308	0.548016	0.222669	2.46112	0.0138504	0.681759
ENSMUSG00000120150	7.54511	1.62203	0.66051	2.45572	0.0140601	0.681759
ENSMUSG00000121277	369.133	0.313861	0.127676	2.45826	0.0139612	0.681759
Gm14412	313.912	-0.211619	0.0858792	-2.46415	0.013734	0.681759
Gm15564	93.812	0.351353	0.142844	2.4597	0.0139051	0.681759
Gm38317	96.3057	0.486535	0.197145	2.46791	0.0135906	0.681759
Gm42686	12.6153	-1.45203	0.587949	-2.46964	0.0135248	0.681759
Gm45609	10.0008	-1.10746	0.449938	-2.46137	0.0138408	0.681759
Kcnh8	81.2124	-0.496487	0.202316	-2.45402	0.0141268	0.681759
Lipo3	1135.89	0.164093	0.0666773	2.461	0.0138551	0.681759
Ltbp2	17.3404	1.04932	0.426313	2.46138	0.0138405	0.681759
Nnat	31900.5	0.231986	0.0945231	2.45428	0.0141167	0.681759
Osbp2	8230.17	-0.131977	0.0535494	-2.46459	0.0137171	0.681759
Pelo	458.692	-0.202234	0.0820582	-2.46452	0.0137196	0.681759
Plagl1	3151.75	0.246181	0.0997872	2.46706	0.0136229	0.681759
Rap1b	11898.9	-0.131408	0.0532222	-2.46904	0.0135476	0.681759
Rsad2	236.636	0.438031	0.177953	2.4615	0.0138359	0.681759
Smc1b	18.9331	1.00206	0.405947	2.46844	0.0135704	0.681759
Snx13	15809.5	-0.123917	0.0504764	-2.45494	0.0140907	0.681759
Tbc1d14	13338.5	-0.0929768	0.0377673	-2.46183	0.0138229	0.681759
Fut4	33.2461	0.653642	0.266528	2.45244	0.0141892	0.683467
Cyb5r1	2560.07	0.124881	0.0509661	2.45028	0.0142744	0.686257
Gm10406	71.2665	-0.427761	0.174907	-2.44564	0.0144594	0.689895
Olfml3	2738.14	0.204352	0.0835197	2.44676	0.0144148	0.689895
Rpl30-ps10	234.897	0.812096	0.331911	2.44673	0.014416	0.689895
Tasp1	3022.83	-0.117646	0.0480937	-2.44618	0.0144379	0.689895
Gm14546	3.49117	-2.84602	1.16464	-2.44368	0.0145384	0.692358
Airn	122.55	0.468624	0.191951	2.44137	0.0146316	0.692873
Gm15886	7.755	-1.57977	0.647045	-2.44152	0.0146255	0.692873
Gm35154	7.82165	1.37221	0.561768	2.44267	0.0145792	0.692873
Bid	1288.33	-0.205945	0.0843951	-2.44025	0.014677	0.693724
A230052G05Rik	26.331	-0.868024	0.3559	-2.43896	0.0147298	0.694157
Esyt3	218.745	0.37684	0.154569	2.438	0.0147687	0.694157
Pstpip1	127.105	0.419488	0.172039	2.43833	0.0147553	0.694157
Gm37805	111.422	0.352756	0.144763	2.43679	0.0148183	0.694633
Gm47583	18.7613	0.776077	0.318533	2.43641	0.0148339	0.694633
Gm38245	7.80088	1.66502	0.683626	2.43557	0.0148684	0.694923
Gm42993	7.85909	1.38807	0.570159	2.43453	0.014911	0.694923
Hmgn5	3068.26	0.188863	0.0775855	2.43425	0.0149227	0.694923
Slain1	7351.89	-0.120121	0.0493623	-2.43345	0.0149556	0.695174
5031425E22Rik	1430.42	0.148009	0.0608444	2.43258	0.0149916	0.695566
4632404H12Rik	2553.21	0.139806	0.057534	2.42997	0.0151003	0.699323
Dstyk	10302.4	-0.123071	0.0506858	-2.42811	0.0151777	0.699601
Ermn	15303.9	-0.156492	0.0644418	-2.42842	0.0151646	0.699601
Vps33a	11739.5	-0.1147	0.047244	-2.42783	0.0151894	0.699601
Gm37060	2.54618	2.76912	1.14125	2.42639	0.0152499	0.701107
Gm20008	847.311	-0.220483	0.0909074	-2.42536	0.0152933	0.701824
Eif4e3	2083.5	-0.202458	0.0835511	-2.42316	0.0153861	0.703526
Mex3c	7647	-0.16085	0.0663649	-2.42372	0.0153623	0.703526
Ccar1	7533.66	-0.149009	0.0615241	-2.42196	0.015437	0.704577
4833418N02Rik	92.438	0.398666	0.164816	2.41886	0.0155691	0.70544
Cdhr1	1194.6	0.227593	0.0941405	2.41759	0.0156236	0.70544
Eif3j2	269.991	-0.916979	0.378984	-2.41957	0.0155388	0.70544
Gm13568	10.0951	1.05341	0.435644	2.41805	0.015604	0.70544
Gm37292	31.0882	0.640101	0.264448	2.42052	0.0154985	0.70544
Trmt44	517.344	-0.189092	0.0781574	-2.41937	0.0155472	0.70544
Bin2	644.657	0.295836	0.122431	2.41636	0.0156766	0.706569
ENSMUSG00000118625	3.48895	3.11515	1.2907	2.41354	0.0157985	0.70761
Gm12208	6.71397	-1.76234	0.730249	-2.41334	0.0158072	0.70761
Map3k3	2145.85	-0.145664	0.0603324	-2.41435	0.0157633	0.70761
Nfxl1	1017.63	-0.170514	0.0706771	-2.41258	0.0158399	0.70761
Rinl	240.049	0.245443	0.101721	2.4129	0.0158259	0.70761
H2bc21	1612.29	0.248534	0.10305	2.41179	0.0158745	0.707901
ENSMUSG00000119950	3.71617	2.90113	1.20329	2.411	0.0159088	0.70818
Gm44524	20.3227	1.03668	0.430492	2.40812	0.0160349	0.70877
Oxgr1	32.2827	-0.699391	0.290482	-2.40769	0.0160537	0.70877
Rxrg	517.387	0.321721	0.133633	2.40749	0.0160625	0.70877
Tnfrsf22	196.422	0.297458	0.123449	2.40957	0.0159714	0.70877
Zfp61	1460.61	0.173761	0.072118	2.4094	0.0159789	0.70877
ENSMUSG00000121280	77.6656	0.478266	0.19902	2.4031	0.0162567	0.710159
Ggcx	1305.31	0.20078	0.0834898	2.40484	0.0161793	0.710159
Gm15545	79.6374	0.400911	0.166945	2.40146	0.0163297	0.710159
Gm26616	30.6684	0.652105	0.27145	2.40231	0.016292	0.710159
Gm37776	48.2457	0.657237	0.273727	2.40107	0.0163472	0.710159
Gm43864	6.60586	1.32982	0.553733	2.40155	0.0163256	0.710159
Gm45507	19.7443	-1.6377	0.681605	-2.4027	0.0162743	0.710159
Lgr6	464.527	0.24919	0.103655	2.40404	0.0162149	0.710159
Tlcd3b	4757.34	-0.151979	0.0632574	-2.40255	0.0162811	0.710159
Sik2	2376.06	-0.205711	0.0857455	-2.39909	0.0164358	0.712783
2700046A07Rik	62.0819	0.520035	0.217667	2.38913	0.0168881	0.714355
Ccny	23100.6	-0.109261	0.0456171	-2.39518	0.0166123	0.714355
Chst5	70.8067	0.44458	0.186335	2.38592	0.0170365	0.714355
Crlf3	1699.67	-0.150994	0.0633025	-2.38527	0.0170664	0.714355
Crocc	2517	0.324141	0.135544	2.39141	0.0167836	0.714355
Dnajc14	8314.65	-0.086167	0.0360135	-2.39263	0.0167281	0.714355
ENSMUSG00000121177	22.9853	-0.739856	0.31017	-2.38532	0.0170641	0.714355
Faap20	1553.73	0.145132	0.0605461	2.39704	0.016528	0.714355
Fam53b	3383.23	-0.167962	0.0702291	-2.39163	0.0167736	0.714355
Fgfr1op2	18763.7	-0.154344	0.0644175	-2.39599	0.0165754	0.714355
Gm13244	2.17533	2.54356	1.06432	2.38985	0.0168553	0.714355
Gm37420	6.3913	2.01767	0.84504	2.38766	0.016956	0.714355
Gm44647	12.0303	1.37861	0.577914	2.3855	0.0170559	0.714355
Gm45176	4.39596	2.37768	0.996249	2.38663	0.0170037	0.714355
Kcng4	784.477	0.281447	0.11793	2.38655	0.0170071	0.714355
Pck2	3418.26	0.134389	0.0563276	2.38585	0.0170397	0.714355
Pdia4	5496.18	-0.240216	0.100249	-2.39618	0.0165668	0.714355
Phf11d	62.9828	0.539821	0.225454	2.39437	0.0166488	0.714355
Slc25a35	672.17	0.209012	0.0875799	2.38653	0.0170082	0.714355
Syt9	1073.22	0.360686	0.150864	2.3908	0.0168115	0.714355
Wwp1	7304.55	-0.114395	0.047777	-2.39436	0.0166494	0.714355
1810062G17Rik	9.9568	1.36398	0.572297	2.38335	0.017156	0.716539
Clrn1	246.26	0.307916	0.129217	2.38293	0.0171754	0.716539
A330049N07Rik	165.93	-0.419542	0.176445	-2.37775	0.0174186	0.718373
C630031E19Rik	169.308	-0.311519	0.131003	-2.37795	0.017409	0.718373
Cul4a	10147.5	-0.0812462	0.0341507	-2.37905	0.0173573	0.718373
Gm10327	48.3744	-0.503089	0.211478	-2.37892	0.0173637	0.718373
Gm19159	9.31597	1.37032	0.575945	2.37926	0.0173474	0.718373
Gm26660	269.207	0.301286	0.126607	2.37969	0.0173274	0.718373
Prr14l	8465.03	-0.136587	0.0573971	-2.37968	0.0173275	0.718373
Smim38	8.54222	1.39127	0.585475	2.37631	0.0174866	0.720001
Gm50340	37.4545	0.507206	0.213661	2.37388	0.0176025	0.722694
Rps27a-ps2	329.124	0.401621	0.169194	2.37373	0.0176092	0.722694
7630403G23Rik	81.9476	-0.533047	0.224851	-2.37067	0.0177558	0.723946
Gm45518	13.7352	0.841978	0.355108	2.37105	0.0177378	0.723946
Haus1	817.371	0.169456	0.071478	2.37075	0.0177521	0.723946
Slit2	5867.99	0.184601	0.0778259	2.37198	0.0176931	0.723946
Zfp944	2002.71	-0.194358	0.0820041	-2.3701	0.0177832	0.723946
Gm37485	1.9182	3.50479	1.4812	2.36619	0.0179724	0.72812
Hey1	5024.81	-0.136174	0.057539	-2.36664	0.0179502	0.72812
Ifi213	14.4837	1.74878	0.739257	2.3656	0.0180011	0.72812
Tdp1	1557.74	-0.180906	0.0764239	-2.36713	0.0179265	0.72812
Bend3	878.277	0.153502	0.0649543	2.36324	0.018116	0.729846
ENSMUSG00000117102	100.527	0.409044	0.173108	2.36294	0.0181305	0.729846
Smg7	11093.2	-0.134315	0.0568246	-2.36367	0.0180948	0.729846
Coq10b	2855.39	-0.218672	0.0925737	-2.36214	0.01817	0.729965
ENSMUSG00000120382	204.768	0.38506	0.163044	2.3617	0.0181913	0.729965
Nckap5	720.629	0.265726	0.112548	2.361	0.0182259	0.730193
Gm29811	8.51611	1.13197	0.479774	2.35938	0.0183054	0.731057
Ralgps2	7963.98	-0.126158	0.0534638	-2.35969	0.0182903	0.731057
4731419I09Rik	9.0545	-1.24784	0.529719	-2.35567	0.0184893	0.732607
C230062I16Rik	412.262	-0.26207	0.111241	-2.35588	0.0184788	0.732607
Gm34006	122.008	0.359967	0.15269	2.35749	0.0183987	0.732607
Tmem41b	4831.88	-0.136288	0.0578344	-2.35652	0.0184469	0.732607
Tollip	21283	-0.0709677	0.030116	-2.35648	0.018449	0.732607
Ephb2	3150.29	-0.144163	0.06129	-2.35214	0.0186656	0.732786
Gm2163	5.17965	-1.74994	0.743555	-2.35348	0.0185986	0.732786
Gm37067	8.3638	1.49061	0.633708	2.35221	0.0186621	0.732786
Ifi205	3.0341	3.02562	1.28635	2.35209	0.018668	0.732786
Kxd1	2415.09	0.12268	0.0521076	2.35435	0.018555	0.732786
Scd4	55.3699	-0.714721	0.303542	-2.3546	0.0185425	0.732786
Dguok	1212.86	0.146407	0.0623122	2.34956	0.0187954	0.735498
Sdr42e1	1102.77	0.182737	0.0777574	2.3501	0.0187686	0.735498
2600006K01Rik	9.97034	1.16659	0.501553	2.32596	0.0200208	0.737034
4930556J24Rik	16.8834	-0.882956	0.377474	-2.33911	0.0193295	0.737034
A830008E24Rik	90.9435	0.430572	0.184785	2.33012	0.0197996	0.737034
C920009B18Rik	2.66045	2.34647	1.0076	2.32878	0.0198707	0.737034
Ccr5	641.511	-0.237535	0.101878	-2.33157	0.0197231	0.737034
Crry-ps	60.9992	-0.482209	0.207335	-2.32575	0.0200319	0.737034
Csrnp1	764.791	0.256782	0.109947	2.3355	0.0195174	0.737034
Dcaf4	1690.75	0.127315	0.0544389	2.33867	0.0193527	0.737034
Ddx50	9373.97	-0.132743	0.0566741	-2.34222	0.0191696	0.737034
Egr3	12269.8	-0.142902	0.0608882	-2.34696	0.0189271	0.737034
ENSMUSG00000120048	64.1101	0.632992	0.270904	2.33659	0.0194606	0.737034
ENSMUSG00000120710	4.73359	2.00975	0.858043	2.34225	0.0191678	0.737034
Fam219a	20098.6	-0.0997556	0.042616	-2.3408	0.0192423	0.737034
Frg2f1	1307.47	0.178623	0.0762872	2.34145	0.0192088	0.737034
Gm11423	94.3202	0.492582	0.210732	2.33748	0.0194142	0.737034
Gm15581	5.86248	-2.44699	1.04313	-2.34583	0.018985	0.737034
Gm40621	3.27649	3.19347	1.36449	2.34041	0.0192627	0.737034
Gm43290	4.21552	-2.10834	0.898608	-2.34623	0.0189646	0.737034
Gm46339	34.4246	0.838422	0.358573	2.33822	0.0193757	0.737034
Gm49864	24.715	0.770153	0.329822	2.33506	0.0195404	0.737034
Gsta5	7.75822	1.38923	0.592848	2.34331	0.0191136	0.737034
H2-Q5	21.2904	1.2011	0.515485	2.33004	0.0198042	0.737034
Hopxos	29.3695	-0.714659	0.306702	-2.33014	0.0197986	0.737034
Ifit3	974.851	0.387202	0.166408	2.32683	0.0199744	0.737034
Lcp1	1353.94	0.140832	0.0602959	2.33568	0.0195078	0.737034
Mir344-2	7.30473	1.24174	0.533197	2.32886	0.0198663	0.737034
Mlxip	3176.15	-0.166203	0.0712517	-2.33262	0.0196683	0.737034
Mms22l	114.207	0.473297	0.201831	2.34502	0.0190262	0.737034
Mrpl9	5450.79	-0.112709	0.0480751	-2.34443	0.0190563	0.737034
Mrps22	2708.83	-0.166151	0.0711026	-2.33678	0.0194507	0.737034
Nlrp5-ps	34.638	0.768967	0.329796	2.33165	0.0197193	0.737034
Nr3c1	16400.2	-0.121937	0.0522777	-2.33249	0.0196751	0.737034
Pcna	5413.57	-0.113632	0.0488097	-2.32807	0.0199084	0.737034
Pkhd1l1	31.9288	0.742054	0.31836	2.33086	0.0197605	0.737034
Tcp10a	2.27791	2.37392	1.01981	2.32781	0.019922	0.737034
Tmprss11a	34.2128	-1.40384	0.603383	-2.32662	0.0199853	0.737034
Tmtc4	2089.74	0.10768	0.0462045	2.33051	0.0197792	0.737034
Ubb-ps	1016.82	-0.241883	0.103139	-2.34521	0.0190162	0.737034
Ubr4	15125.6	0.124428	0.0532572	2.33637	0.0194719	0.737034
Wrn	1521.26	-0.128525	0.0550575	-2.33437	0.0195763	0.737034
Zfp608	4878.93	0.158939	0.0680563	2.3354	0.0195226	0.737034
Itgb3bp	788.831	0.164448	0.0707296	2.32503	0.0200704	0.737374
C5ar1	72.3695	-0.460295	0.198173	-2.3227	0.0201955	0.739817
Ciart	685.549	-0.293324	0.126279	-2.32283	0.0201884	0.739817
Chn2	4047.3	-0.182155	0.0785754	-2.31822	0.0204372	0.740079
Fcrl1	38.6352	0.533487	0.230067	2.31884	0.0204039	0.740079
Gm16440	42.0126	-0.663303	0.285952	-2.31963	0.0203609	0.740079
Gm48530	5.55758	2.01674	0.869881	2.31841	0.0204271	0.740079
Gm5431	20.0577	0.894091	0.385631	2.31851	0.0204214	0.740079
Pilra	37.4432	0.617505	0.266321	2.31865	0.0204143	0.740079
Prdm9	223.643	0.30923	0.133202	2.32151	0.0202595	0.740079
Tnfrsf13b	183.298	0.30534	0.131602	2.32018	0.0203311	0.740079
Tnni1	348.713	0.273092	0.117877	2.31675	0.0205172	0.741911
7SK	39.5617	0.529476	0.228719	2.31496	0.020615	0.743577
Gm49870	54.3395	0.557934	0.241026	2.31483	0.0206222	0.743577
Cdpf1	665.995	0.215589	0.0934178	2.3078	0.0210104	0.74376
Cftr	57.2726	0.609703	0.263504	2.31383	0.020677	0.74376
Fzd10os	187.905	0.285872	0.123598	2.31291	0.0207275	0.74376
Gcnt4	990.334	-0.276887	0.119868	-2.30994	0.0208912	0.74376
Gm12762	4.64022	-1.64387	0.711921	-2.30906	0.0209404	0.74376
Gm16010	5.71535	-1.74991	0.758034	-2.30849	0.0209719	0.74376
Gm24507	4.79835	1.87117	0.810223	2.30945	0.0209188	0.74376
Gm49524	5.14454	2.59152	1.12027	2.31329	0.0207066	0.74376
Odf3l1	7.32882	1.64019	0.710421	2.30875	0.0209574	0.74376
Plac8	10.6948	0.949037	0.410485	2.31199	0.0207781	0.74376
Rbm45	3079.73	0.15818	0.068455	2.31072	0.0208486	0.74376
Snrk	7450.08	-0.12509	0.0541684	-2.30928	0.020928	0.74376
Unkl	3032.11	-0.114122	0.0494395	-2.30831	0.0209819	0.74376
2810025M15Rik	1379.15	0.163228	0.070759	2.30682	0.0210649	0.744647
Bag2	959.054	-0.171108	0.0742635	-2.30407	0.0212189	0.744768
Ddx41	3120.92	0.149192	0.0648131	2.30189	0.0213417	0.744768
Dnajb4	9191.56	-0.173539	0.075283	-2.30515	0.021158	0.744768
Gm26226	2.48498	2.78264	1.20882	2.30194	0.0213383	0.744768
Gm6807	72.48	-0.560161	0.24324	-2.30292	0.0212834	0.744768
Mmp19	114.235	0.422711	0.183677	2.30138	0.0213702	0.744768
Nrip2	1468.31	0.145606	0.0632516	2.30202	0.0213339	0.744768
Plxnd1	2897.12	-0.233205	0.101253	-2.3032	0.0212679	0.744768
Smim17	2895.35	-0.155284	0.0674711	-2.30149	0.0213642	0.744768
Spg21	3523.92	-0.0972612	0.0422484	-2.30213	0.0213279	0.744768
Trim80	6.46013	1.65086	0.717459	2.30098	0.0213929	0.744768
Gm10048	5.79873	1.82741	0.79476	2.29932	0.0214866	0.746468
Lrrc29	98.4648	0.467766	0.203459	2.29907	0.0215009	0.746468
4921531C22Rik	232.432	0.286059	0.124557	2.29661	0.0216409	0.748627
Gm42583	16.2026	1.68615	0.734034	2.2971	0.0216133	0.748627
Nmb	136.717	0.40083	0.174585	2.2959	0.0216817	0.748627
Tnks2	27261.2	-0.145564	0.0634018	-2.2959	0.0216817	0.748627
1700041B01Rik	13.999	-0.991384	0.432792	-2.29067	0.0219824	0.749209
4930448C13Rik	4.88331	-1.88315	0.821601	-2.29204	0.0219031	0.749209
8030462N17Rik	5334.66	-0.157155	0.0684883	-2.29462	0.0217551	0.749209
9930014A18Rik	642.991	0.26859	0.117778	2.28048	0.0225791	0.749209
Aldh1l2	585.177	0.189989	0.0829904	2.28929	0.0220627	0.749209
Aox2	1.71499	3.31595	1.4531	2.28198	0.0224905	0.749209
C230096K16Rik	132.431	0.38842	0.170336	2.28031	0.0225891	0.749209
Ccdc14	341.042	0.271847	0.119013	2.28417	0.0223617	0.749209
Ccdc88b	302.112	0.319334	0.139592	2.28763	0.0221593	0.749209
Dcp1a	2852.48	-0.155998	0.0683915	-2.28096	0.0225507	0.749209
Dip2a	9031.67	-0.10081	0.0439596	-2.29324	0.0218342	0.749209
Esr1	445.697	0.216536	0.0946106	2.2887	0.0220966	0.749209
Fabp3	5763.97	-0.119313	0.0522152	-2.28502	0.0223119	0.749209
Fgfbp3	932.853	0.258057	0.11306	2.28249	0.0224607	0.749209
Gm13322	53.2645	-0.547524	0.23887	-2.29214	0.0218977	0.749209
Gm36371	196.436	0.321489	0.14065	2.28574	0.0222697	0.749209
Gm38372	180.243	0.41622	0.182325	2.28285	0.0224392	0.749209
H2-T22	2338.78	0.147907	0.0647826	2.28313	0.0224224	0.749209
Hapln3	117.936	0.394195	0.172613	2.28369	0.0223899	0.749209
Hspa13	9684.92	-0.132396	0.0577288	-2.29342	0.0218238	0.749209
Mettl7a1	4081.53	-0.133499	0.0584886	-2.28248	0.0224612	0.749209
Mex3b	1888.97	-0.14437	0.0631662	-2.28556	0.0222798	0.749209
Nop16	2763.91	-0.152828	0.0666869	-2.29173	0.0219214	0.749209
Rab8b	12192.1	-0.15574	0.0682663	-2.28136	0.0225271	0.749209
Rabl2	1981.3	-0.170336	0.0746627	-2.28141	0.0225244	0.749209
Rasa3	8915.93	-0.106285	0.0464252	-2.28937	0.0220576	0.749209
Sytl2	5176.7	-0.217813	0.0952065	-2.28779	0.0221496	0.749209
Tmcc1	11759.5	-0.0945762	0.041447	-2.28186	0.0224977	0.749209
Ttc29	74.1584	-0.586898	0.257361	-2.28045	0.022581	0.749209
Zeb2os	376.095	0.214592	0.0936994	2.29022	0.0220087	0.749209
Gm48945	8.85465	1.36357	0.598548	2.27812	0.0227194	0.752542
Cd1d1	84.7188	0.358374	0.157373	2.27722	0.0227732	0.753337
B230362B09Rik	3.66099	2.79793	1.22943	2.2758	0.0228581	0.755156
6330420H09Rik	526.614	-0.285733	0.125837	-2.27066	0.0231679	0.757993
Cdh26	76.6576	-0.768545	0.338662	-2.26936	0.0232467	0.757993
Cpox	7928.14	-0.101493	0.0447269	-2.26918	0.0232576	0.757993
Gm12092	7.4238	1.62319	0.71468	2.27121	0.0231343	0.757993
Gm48069	51.7004	0.519893	0.228731	2.27294	0.0230297	0.757993
Nyx	117.998	-0.35691	0.157057	-2.27249	0.0230572	0.757993
Pcgf3	6644.31	-0.129086	0.0569006	-2.26862	0.0232917	0.757993
Pnpo	5074.09	-0.132061	0.0582195	-2.26834	0.0233087	0.757993
Ppp1r2-ps6	12.4763	0.841003	0.37089	2.26753	0.0233581	0.757993
Sdr9c7	14.1034	0.968287	0.426468	2.27048	0.0231786	0.757993
Sec14l1	23720	-0.0901095	0.0397409	-2.26742	0.0233644	0.757993
Slc25a31	4.77224	2.26798	1.00022	2.26749	0.0233605	0.757993
Tex10	2425.88	-0.201053	0.0885636	-2.27015	0.0231982	0.757993
Tmx1	7616.92	-0.111278	0.0489762	-2.27208	0.0230818	0.757993
Dixdc1	15266.6	-0.0954553	0.0421445	-2.26495	0.0235155	0.761916
A930037H05Rik	298.729	0.240427	0.106276	2.26228	0.0236799	0.763861
Cnga4	93.7973	0.295854	0.130934	2.25957	0.0238479	0.763861
ENSMUSG00000120772	5.92224	1.92335	0.851061	2.25995	0.0238244	0.763861
Gcgr	5.89356	2.26172	1.00092	2.25964	0.0238437	0.763861
Josd1	9591.1	-0.0913798	0.0403859	-2.26267	0.0236563	0.763861
Pkn2	4352.69	-0.129202	0.0571651	-2.26016	0.0238112	0.763861
Shmt1	316.188	0.265059	0.117134	2.26287	0.0236435	0.763861
Tdrd1	111.291	-0.397413	0.175709	-2.26176	0.023712	0.763861
Tmem174	29.2727	1.23624	0.546677	2.26138	0.0237358	0.763861
Ccl8	2.75775	2.90506	1.28791	2.25564	0.0240931	0.764917
Ccp110	10690.1	-0.106348	0.047112	-2.25734	0.0239869	0.764917
Cipc	10833.5	-0.0908232	0.0402578	-2.25604	0.024068	0.764917
Igfbp4	10198	-0.122448	0.0542751	-2.25607	0.0240665	0.764917
Nfkb2	262.282	-0.294293	0.130315	-2.25833	0.0239251	0.764917
Pole	171.143	0.245274	0.108622	2.25804	0.0239431	0.764917
Spata2	8180.28	-0.080581	0.0357061	-2.25678	0.0240216	0.764917
Arl5b	4788.94	-0.161996	0.0719445	-2.25168	0.0243422	0.764991
Asap3	377.79	0.302487	0.134832	2.24343	0.0248688	0.764991
BC025920	771.452	0.148737	0.0662778	2.24414	0.0248233	0.764991
C030013G03Rik	7.8594	-1.89129	0.84293	-2.24371	0.024851	0.764991
Enpp4	6058	-0.109941	0.0490247	-2.24256	0.0249253	0.764991
Fam171a1	10564.1	-0.0871654	0.0387486	-2.24951	0.0244799	0.764991
Gm10108	24.0419	-0.637271	0.283849	-2.24511	0.0247612	0.764991
Gm14573	6.28352	-1.4018	0.623924	-2.24675	0.0246563	0.764991
Gm16835	607.639	0.161463	0.0719223	2.24497	0.0247701	0.764991
Gm32569	10.9532	1.17937	0.526083	2.2418	0.0249744	0.764991
Gm43789	42.0802	0.498915	0.221552	2.25191	0.0243278	0.764991
Gm44175	12.7076	0.886324	0.394939	2.2442	0.0248193	0.764991
Gm44230	8.90364	1.20646	0.537258	2.24558	0.0247307	0.764991
Gm44435	3.7994	3.3435	1.48795	2.24706	0.0246364	0.764991
Gm47857	1.70552	4.13706	1.83658	2.25259	0.0242848	0.764991
Gm48713	1.76537	3.35646	1.49656	2.24278	0.0249111	0.764991
Lrrc52	3.45183	3.5139	1.56716	2.24221	0.0249479	0.764991
Map7d3	7.88847	1.46554	0.65032	2.25356	0.0242236	0.764991
Mettl27	853.008	0.154953	0.0687211	2.25481	0.0241455	0.764991
Mki67	103.138	0.4143	0.184336	2.24753	0.0246061	0.764991
Neu3	390.53	0.275099	0.122566	2.2445	0.0248003	0.764991
Osbpl10	1907.42	-0.248621	0.110467	-2.25064	0.0244085	0.764991
P4ha2	1085.5	-0.203034	0.0904299	-2.24521	0.0247544	0.764991
Pcdhb8	442.392	0.268378	0.119571	2.2445	0.0248	0.764991
Prelid2	19.0526	-0.799881	0.355887	-2.24757	0.0246036	0.764991
Recql5	2169.91	0.155902	0.0694055	2.24624	0.0246883	0.764991
Sbk3	107.76	0.446092	0.198478	2.24756	0.0246043	0.764991
Timm44	3779.32	-0.133756	0.0595811	-2.24494	0.0247719	0.764991
Zfp207	14089.6	-0.143919	0.0641624	-2.24305	0.0248938	0.764991
Gm42607	13.3179	1.26158	0.563218	2.23995	0.0250944	0.767737
C1qtnf9	42.7643	0.504679	0.225407	2.23897	0.0251581	0.76782
Efna3	7537.02	-0.140394	0.0626937	-2.23936	0.0251326	0.76782
Frmd6	3093.68	-0.166948	0.0746064	-2.23772	0.0252394	0.76782
Gm31597	24.3558	0.622386	0.278153	2.23757	0.0252492	0.76782
Ipo9	20632.5	-0.0661647	0.0295647	-2.23796	0.0252234	0.76782
Rps18-ps3	53.7004	-0.595433	0.266213	-2.23668	0.0253075	0.768667
Eya3	3229.29	-0.122378	0.0547425	-2.23552	0.0253829	0.77003
Rimbp2	15057.5	-0.119926	0.0536652	-2.23471	0.0254364	0.770725
Ffar2	5.94471	2.15768	0.967331	2.23055	0.025711	0.772164
Gm12743	84.6589	0.467108	0.209425	2.23043	0.0257188	0.772164
Gm37045	10.6472	1.49126	0.667952	2.23258	0.0255765	0.772164
Gm42413	40.6293	-0.843083	0.377761	-2.23179	0.025629	0.772164
Ifi44	114.663	0.491636	0.220437	2.23028	0.0257286	0.772164
Pde4a	10588.7	-0.11264	0.0504926	-2.23083	0.0256925	0.772164
Tmem219	932.301	0.176798	0.0791705	2.23312	0.0255408	0.772164
Wfdc3	102.26	0.413286	0.185131	2.2324	0.0255886	0.772164
2310075C17Rik	3.20708	2.29499	1.03202	2.2238	0.0261621	0.772362
Bhmt2	23.6733	-1.1196	0.503103	-2.22539	0.0260553	0.772362
Fxr1	10129.1	-0.132885	0.0597369	-2.2245	0.0261151	0.772362
Gm18270	5.80175	1.69104	0.76089	2.22246	0.0262524	0.772362
Gm37352	11.952	-0.786407	0.35387	-2.22231	0.0262627	0.772362
Gm43681	444.341	-0.248345	0.111443	-2.22845	0.0258508	0.772362
Gm47826	15.5067	0.82624	0.371575	2.22361	0.0261745	0.772362
Gm5096	5.64841	-2.85294	1.28229	-2.22488	0.0260893	0.772362
Gpn3	1919.99	-0.113785	0.0511484	-2.22461	0.0261076	0.772362
Gpr137b-ps	1287.73	-0.140225	0.0631191	-2.22159	0.0263108	0.772362
Jrk	956.083	0.195309	0.0876433	2.22846	0.0258501	0.772362
Mgmt	96.2023	0.380912	0.17114	2.22573	0.0260323	0.772362
Nlrc5	90.4135	0.415465	0.187019	2.22151	0.0263166	0.772362
Pls1	2213.98	-0.137744	0.0619326	-2.22409	0.0261424	0.772362
Ppp1r3d	786.091	-0.205391	0.0924442	-2.22178	0.0262979	0.772362
Rgs19	2018.89	-0.135347	0.0607549	-2.22775	0.0258974	0.772362
Slc38a8	6.61519	-1.30004	0.583678	-2.22733	0.0259255	0.772362
Snord89	12.8591	0.97218	0.43756	2.22182	0.0262953	0.772362
Tmem43	3807.38	-0.0926291	0.041615	-2.22586	0.0260236	0.772362
Rad51c	455.965	-0.212008	0.0954728	-2.22061	0.0263771	0.773238
Zswim2	3.29104	1.93566	0.872153	2.2194	0.0264596	0.774757
Brd3	6002.76	-0.112434	0.0508064	-2.213	0.026898	0.774834
Cert1	13572.9	-0.12929	0.058416	-2.21326	0.0268798	0.774834
Cox6a2	295.881	0.230358	0.103969	2.21563	0.0267168	0.774834
Cpm	1817.64	-0.155743	0.0703175	-2.21485	0.0267705	0.774834
Fam126a	3927.12	-0.169934	0.0768536	-2.21114	0.0270263	0.774834
Fuz	1245.14	0.220774	0.0997757	2.2127	0.0269184	0.774834
Gm14434	39.7098	-1.954	0.883711	-2.21113	0.0270269	0.774834
Gm2026	180.676	1.40336	0.633244	2.21615	0.0266815	0.774834
Gm36944	16.8689	1.14883	0.519313	2.2122	0.0269526	0.774834
Gm42897	1.44744	-3.2071	1.44816	-2.2146	0.0267878	0.774834
Gm43667	504.675	0.169111	0.0764911	2.21086	0.0270455	0.774834
Mtmr4	12214.2	-0.174737	0.07882	-2.21691	0.0266292	0.774834
Pcsk2os2	19.5705	-1.13123	0.510525	-2.21581	0.0267043	0.774834
Pi4kb	6035.92	-0.0800405	0.0361677	-2.21304	0.0268951	0.774834
Pip4p2	8009.89	-0.145634	0.0657287	-2.21568	0.0267133	0.774834
Rif1	4372.19	-0.144307	0.065174	-2.21419	0.026816	0.774834
Slmap	16342.4	-0.0856189	0.0386022	-2.21798	0.0265562	0.774834
Tut7	7762.49	-0.0959772	0.0433798	-2.21249	0.0269329	0.774834
Ucp3	329.182	0.316032	0.142914	2.21134	0.0270123	0.774834
Ankrd27	3713.32	-0.149305	0.0676152	-2.20816	0.0272333	0.775153
Gm36888	3.24694	-3.65114	1.65327	-2.20843	0.0272142	0.775153
Pcdhga7	1221.44	0.212329	0.0961457	2.20841	0.0272157	0.775153
Rtp2	28.9551	0.844798	0.382241	2.21012	0.0270968	0.775153
Slitrk6	165.603	-0.411752	0.186436	-2.20855	0.0272062	0.775153
Tmem53	138.585	0.377982	0.171184	2.20805	0.0272409	0.775153
Cerk	7537.87	-0.0969721	0.0439298	-2.20743	0.0272838	0.775227
Gm15859	4.98914	1.92251	0.871174	2.20681	0.0273274	0.775227
Gm16794	264.44	0.247065	0.11198	2.20632	0.0273613	0.775227
Gm45847	579.174	0.199489	0.0904197	2.20625	0.0273664	0.775227
Cep104	4287.35	-0.107989	0.0490024	-2.20374	0.0275423	0.777559
Gm49705	6.64255	1.43794	0.65247	2.20384	0.0275357	0.777559
Nfyb	7436.43	-0.102367	0.0464446	-2.20407	0.0275196	0.777559
Ubxn4	9867.1	-0.0895646	0.0406535	-2.20312	0.0275861	0.777559
Zfp784	456.364	0.214211	0.0972411	2.20289	0.0276027	0.777559
Card10	591.67	0.198176	0.0899985	2.202	0.0276656	0.77846
ENSMUSG00000121081	8.24875	-1.75073	0.795548	-2.20066	0.0277602	0.778519
Gm15336	2.86275	-2.26964	1.03107	-2.20124	0.027719	0.778519
Slc22a19	1.97499	-3.64184	1.65483	-2.20074	0.0277547	0.778519
AA388235	254.243	0.217474	0.0989093	2.19872	0.0278979	0.778604
C530025M09Rik	87.3895	-0.404342	0.18387	-2.19906	0.0278737	0.778604
Lamp5	5718.41	-0.224125	0.101967	-2.19802	0.0279479	0.778604
Pde10a	9663.8	-0.144101	0.0655297	-2.19901	0.0278769	0.778604
Srek1ip1	3381.02	-0.134888	0.061368	-2.19801	0.0279483	0.778604
Timm29	10152.7	-0.0882126	0.0401269	-2.19834	0.0279251	0.778604
Gm6394	9.89848	-1.36279	0.620144	-2.19754	0.0279818	0.778678
Gm36495	14.9668	0.881682	0.401327	2.19691	0.0280265	0.779063
ENSMUSG00002075808	9.47742	-0.901054	0.410249	-2.19636	0.0280662	0.779307
BC064078	417.692	0.309471	0.140939	2.19578	0.0281076	0.779364
Lmf1	1126.3	0.151552	0.0690294	2.19547	0.02813	0.779364
Pdcd2	1126.62	-0.129998	0.0592284	-2.19486	0.0281739	0.779726
Dusp2	52.3407	0.489066	0.222956	2.19355	0.0282675	0.77975
Pcdhga9	870.961	0.332425	0.151524	2.19387	0.0282444	0.77975
Slc15a3	219.566	0.231612	0.105578	2.19376	0.0282529	0.77975
Gm47252	15.7002	0.858367	0.391596	2.19197	0.0283817	0.780343
Mtmr6	23984.4	-0.112267	0.0512145	-2.19209	0.0283731	0.780343
Slc25a34	658.91	0.362598	0.165406	2.19217	0.0283674	0.780343
Pcdha9	393.97	-0.328716	0.150045	-2.19078	0.0284678	0.781857
A830073O21Rik	338.099	0.290989	0.133115	2.186	0.0288155	0.783399
Ccdc57	415.82	0.216839	0.0992153	2.18554	0.0288491	0.783399
Gm10686	30.5279	0.760762	0.348124	2.18532	0.0288653	0.783399
Gm14326	2434	0.203511	0.0930609	2.18686	0.0287526	0.783399
Gm25411	4.57211	1.81564	0.82971	2.18828	0.0286489	0.783399
Gm26510	14.4725	1.0983	0.501649	2.18938	0.0285689	0.783399
Gm45629	306.887	0.226613	0.103664	2.18603	0.0288131	0.783399
Gm5424	951.184	0.239819	0.109637	2.18739	0.0287139	0.783399
Mark2	9077.73	-0.0945162	0.04325	-2.18535	0.0288635	0.783399
Rpgr	2554.69	-0.175097	0.0800923	-2.18619	0.0288017	0.783399
Zdhhc20	9161.12	-0.0924329	0.0422824	-2.18608	0.0288096	0.783399
Ube2h	15844.5	-0.077027	0.0352676	-2.18407	0.028957	0.785042
Gm43318	3.64707	2.30649	1.0566	2.18293	0.0290411	0.785722
Lyplal1	601.148	0.152864	0.0700284	2.18288	0.0290443	0.785722
2810001G20Rik	1502.15	0.170973	0.0784952	2.17813	0.0293964	0.786479
4930481B07Rik	75.3126	0.352158	0.162583	2.16602	0.0303093	0.786479
8030445P17Rik	2.92182	2.90815	1.3455	2.16139	0.0306653	0.786479
Adamts15	491.944	0.301064	0.139457	2.15883	0.0308631	0.786479
Arap2	13298.7	-0.131198	0.060725	-2.16053	0.030732	0.786479
Arel1	18730.9	-0.111512	0.0511491	-2.18014	0.0292473	0.786479
Arpc5	26174.8	-0.126869	0.0587951	-2.15782	0.0309419	0.786479
BC028777	34.0389	0.561518	0.25856	2.17171	0.0298772	0.786479
BC048644	25.7167	0.789776	0.363052	2.17538	0.0296018	0.786479
Cacul1	11760.2	-0.093381	0.0432354	-2.15983	0.0307862	0.786479
Cdc42se1	8560.81	-0.110846	0.0511702	-2.16621	0.030295	0.786479
Cngb1	71.5736	0.537005	0.24886	2.15786	0.0309387	0.786479
Cyp26b1	1676.11	0.236929	0.108985	2.17396	0.0297082	0.786479
D130043K22Rik	3468.19	-0.190825	0.0876237	-2.17778	0.0294223	0.786479
Elac2	2779.66	0.118685	0.0544295	2.18052	0.0292187	0.786479
ENSMUSG00000120244	29.459	0.889638	0.41214	2.15858	0.0308825	0.786479
ENSMUSG00000120540	3.64637	2.01858	0.931818	2.16628	0.0302897	0.786479
ENSMUSG00000120798	74.7505	0.429851	0.199181	2.15809	0.0309206	0.786479
ENSMUSG00000121027	12.8756	0.99313	0.458367	2.16667	0.0302601	0.786479
Fam168a	40231.2	-0.0640787	0.0295131	-2.17119	0.0299165	0.786479
Ficd	1575.72	-0.109615	0.0502448	-2.18161	0.0291382	0.786479
Gdap2	4727.17	-0.13673	0.0630275	-2.16937	0.030055	0.786479
Gm15477	45.5477	0.562965	0.258651	2.17654	0.0295147	0.786479
Gm15764	36.061	-0.624248	0.286987	-2.17518	0.0296166	0.786479
Gm16726	8.24731	-1.44432	0.66369	-2.17619	0.0295408	0.786479
Gm21388	19.3575	0.756272	0.349306	2.16507	0.0303824	0.786479
Gm24339	31.9181	0.515266	0.236569	2.17808	0.0293998	0.786479
Gm26648	59.8341	-0.790949	0.363029	-2.17875	0.0293504	0.786479
Gm28515	5.05113	1.48894	0.688808	2.16162	0.0306476	0.786479
Gm30094	5.56777	1.7728	0.819915	2.16218	0.0306044	0.786479
Gm44249	17.5227	0.702495	0.324967	2.16174	0.0306379	0.786479
Gm44668	3.00202	2.79215	1.28038	2.18072	0.0292044	0.786479
Gm44831	44.7189	0.585157	0.270225	2.16544	0.0303537	0.786479
Gm47257	4.80483	1.78484	0.821394	2.17294	0.029785	0.786479
Gm9936	49.9105	0.449295	0.20821	2.15789	0.0309362	0.786479
Gtf2f2	2280.27	-0.149073	0.0688736	-2.16445	0.0304298	0.786479
Jade3	1685.98	-0.177131	0.0812693	-2.17956	0.0292904	0.786479
Kiz	1878.13	0.101816	0.0466913	2.18063	0.0292108	0.786479
Magi2	14888.1	-0.114374	0.0529333	-2.16072	0.030717	0.786479
Mc4r	475.897	-0.288549	0.133039	-2.16891	0.0300896	0.786479
Micu3	17256.5	-0.158918	0.0732427	-2.16974	0.0300264	0.786479
Mis12	3440.46	-0.180823	0.0834401	-2.1671	0.0302274	0.786479
Myo3b	177.83	0.30404	0.140813	2.15917	0.0308369	0.786479
Mypn	125.974	-0.551172	0.254178	-2.16845	0.0301243	0.786479
Nkain2	9320.39	-0.142049	0.0655563	-2.16683	0.030248	0.786479
Nuak1	9311.76	-0.214511	0.0991603	-2.16328	0.0305198	0.786479
Olah	1.39829	3.4156	1.58218	2.15879	0.0308664	0.786479
Pou4f1	21.0578	2.68094	1.24016	2.16177	0.0306356	0.786479
Ppp4r2	12432.1	-0.144153	0.0663475	-2.17269	0.0298034	0.786479
Pwp1	2798.59	-0.135922	0.0624513	-2.17645	0.0295219	0.786479
Rab10os	4015.86	0.140391	0.0645551	2.17474	0.0296496	0.786479
Rab13	658.449	0.223755	0.102925	2.17396	0.0297085	0.786479
S100a7a	21.8186	0.757145	0.34993	2.16371	0.0304869	0.786479
Sgpl1	4230.53	-0.099982	0.0460847	-2.16953	0.0300428	0.786479
Sh3rf3	3093.27	-0.127129	0.0587765	-2.16293	0.0305465	0.786479
Tbccd1	2094.13	-0.113879	0.052633	-2.16364	0.0304919	0.786479
Tbx21	9.01713	0.979148	0.44959	2.17787	0.0294157	0.786479
Tcap	43.3125	-0.513932	0.237838	-2.16085	0.030707	0.786479
Zfp24	7884.98	-0.111369	0.0513667	-2.16813	0.0301492	0.786479
Zfp469	214.444	0.245412	0.113185	2.16825	0.0301397	0.786479
Gm12932	14.9945	1.05949	0.491554	2.15538	0.0311322	0.789782
Nlrc3	43.6122	0.604348	0.280394	2.15535	0.0311344	0.789782
Spink10	1031.91	0.191512	0.0889139	2.15391	0.0312473	0.79185
ENSMUSG00000120369	453.032	0.292308	0.135788	2.15268	0.0313437	0.793495
Nnt	37.7671	0.591421	0.274837	2.1519	0.0314055	0.794264
Ccl28	508.662	-0.37348	0.173894	-2.14774	0.0317343	0.795932
Cdh15	172.52	0.339115	0.157895	2.14772	0.0317358	0.795932
Efcab9	59.7322	-0.441466	0.205332	-2.15001	0.0315544	0.795932
Gm14425	4.3079	1.86806	0.869178	2.14923	0.0316161	0.795932
Gm15879	343.43	0.228084	0.106167	2.14835	0.0316858	0.795932
Gm29543	54.8198	0.45094	0.209757	2.14983	0.0315689	0.795932
Gm4247	116.963	0.29594	0.137608	2.1506	0.0315077	0.795932
Rdh11	4004.74	-0.0962759	0.0448276	-2.14769	0.0317382	0.795932
Rnf13	20076.2	-0.104322	0.0485789	-2.14748	0.0317553	0.795932
Slco5a1	279.624	0.319935	0.149046	2.14656	0.0318286	0.796979
Aurkb	14.9424	-0.899553	0.419465	-2.14452	0.0319909	0.79709
BC106175	4.00562	1.79088	0.835009	2.14474	0.0319735	0.79709
Ddo	1592.09	0.216948	0.101111	2.14566	0.0319004	0.79709
Gm37738	6.23139	1.40942	0.657024	2.14515	0.0319406	0.79709
Rab35	9811.85	-0.0697081	0.0325052	-2.14452	0.031991	0.79709
Gm5597	14.5345	0.761546	0.355553	2.14187	0.0322043	0.801613
5830408C22Rik	204.159	0.292376	0.13656	2.14101	0.0322734	0.802542
Pfn1	10934.1	-0.110512	0.0516268	-2.1406	0.0323063	0.802571
Acat2	4237.94	-0.108185	0.0507612	-2.13125	0.0330687	0.804423
AU020206	245.131	0.210838	0.098848	2.13295	0.032929	0.804423
BC051226	426.243	0.205387	0.0960524	2.13828	0.032494	0.804423
Cyrib	20701.4	-0.15431	0.0722308	-2.13635	0.0326509	0.804423
E430014B02Rik	3.47358	2.13753	1.00259	2.132	0.0330065	0.804423
ENSMUSG00000120231	49.2136	-0.419591	0.196847	-2.13156	0.0330429	0.804423
Gm23864	5.3647	1.53344	0.718703	2.13362	0.032874	0.804423
Gm2693	34.497	0.611795	0.286636	2.1344	0.03281	0.804423
Gm42891	27.3651	0.617999	0.289247	2.13658	0.0326322	0.804423
Gm45328	4.43454	2.13726	1.00205	2.13289	0.0329334	0.804423
Gm7902	98.0275	-0.372387	0.174126	-2.13861	0.0324676	0.804423
Gm8783	55.3811	-0.504803	0.236919	-2.1307	0.0331139	0.804423
Lmln	2194.42	-0.129209	0.0605234	-2.13486	0.0327722	0.804423
Ly9	45.6407	0.593178	0.278168	2.13245	0.0329702	0.804423
Pdzd3	112.273	0.42516	0.199144	2.13494	0.0327658	0.804423
Prkab2	7197.16	-0.124746	0.0584136	-2.13556	0.0327156	0.804423
Rpl30-ps1	46.1576	0.687195	0.321741	2.13586	0.0326907	0.804423
Sdf2l1	1296.47	-0.260499	0.122167	-2.13232	0.0329807	0.804423
Spry4	1705.41	-0.179959	0.0844515	-2.13092	0.033096	0.804423
Tlr12	54.8003	0.496891	0.232704	2.1353	0.0327369	0.804423
Tpcn2	254.476	0.282782	0.132368	2.13633	0.0326521	0.804423
Uhrf1bp1l	15037.2	-0.1018	0.0476163	-2.13793	0.0325221	0.804423
Upf2	9046.96	-0.142762	0.06687	-2.13492	0.0327677	0.804423
Dhx58	110.557	0.425057	0.1996	2.12954	0.0332096	0.805971
Gm26812	10.7834	1.13052	0.53098	2.12912	0.0332445	0.806042
Chrne	9.17537	-1.05507	0.496277	-2.12597	0.0335054	0.810095
Gm3807	9.68282	1.04614	0.492082	2.12594	0.0335079	0.810095
Gm38319	4.11034	1.78818	0.840992	2.12627	0.0334806	0.810095
Gm35608	6.72574	-1.26389	0.594698	-2.12527	0.0335643	0.810682
1110002E22Rik	425.822	0.300917	0.142394	2.11327	0.0345777	0.81077
4833415N18Rik	25.988	0.898523	0.427933	2.09968	0.035757	0.81077
4930408O17Rik	16.9601	1.00369	0.477538	2.1018	0.0355705	0.81077
A630014C17Rik	12.7812	0.925446	0.440947	2.09877	0.035837	0.81077
AI429214	345.575	0.207619	0.0988356	2.10065	0.0356714	0.81077
Akt3	36370.7	-0.101379	0.0479261	-2.11532	0.034403	0.81077
Apobec3	331.28	0.27958	0.131884	2.1199	0.0340147	0.81077
Asic2	6245.47	-0.0728422	0.0347143	-2.09833	0.0358758	0.81077
Brwd1	13652.1	0.0824282	0.0391844	2.1036	0.0354137	0.81077
Cd34	6165.62	-0.142031	0.0673848	-2.10777	0.0350511	0.81077
Cdkn1b	7810.23	-0.108389	0.0512285	-2.1158	0.0343615	0.81077
Cdt1	77.6419	0.374852	0.176798	2.12023	0.0339866	0.81077
Cfap73	27.6443	-0.744498	0.352382	-2.11276	0.0346215	0.81077
Crb1	216.885	0.383033	0.182036	2.10417	0.0353638	0.81077
Dmkn	96.8653	-0.508935	0.241297	-2.10916	0.0349304	0.81077
ENSMUSG00000120084	2.77711	2.72443	1.28596	2.1186	0.0341247	0.81077
ENSMUSG00000120530	4.33418	1.9088	0.905362	2.10833	0.0350023	0.81077
ENSMUSG00000120727	16.9407	0.721281	0.339702	2.12328	0.0337307	0.81077
ENSMUSG00000120777	206.068	-0.407864	0.194334	-2.09878	0.0358362	0.81077
Fbxl8	34.8975	0.51724	0.243947	2.1203	0.0339811	0.81077
Gm10645	45.4864	0.537616	0.256175	2.09863	0.0358495	0.81077
Gm12540	24.7639	0.691943	0.326701	2.11797	0.0341777	0.81077
Gm15751	23.8934	-0.736797	0.34771	-2.11899	0.0340909	0.81077
Gm19680	62.8194	-0.465582	0.219972	-2.11655	0.0342982	0.81077
Gm27032	627.22	0.267063	0.12681	2.106	0.0352041	0.81077
Gm28068	2.20596	2.64622	1.25291	2.11205	0.0346818	0.81077
Gm30906	12.0824	1.11354	0.525806	2.11778	0.0341935	0.81077
Gm31356	213.551	0.240774	0.114077	2.11064	0.0348037	0.81077
Gm37401	9.12996	-1.99903	0.949945	-2.10436	0.0353472	0.81077
Gm37569	2.87024	2.78037	1.31372	2.1164	0.0343104	0.81077
Gm37584	41.6726	0.72989	0.344879	2.11636	0.034314	0.81077
Gm43331	3.22935	-3.06117	1.4467	-2.11596	0.0343484	0.81077
Gm43625	4.89526	1.52688	0.727585	2.09856	0.0358557	0.81077
Gm44800	4.98123	2.1761	1.02486	2.12332	0.0337269	0.81077
Gm45203	12.8244	0.934293	0.445267	2.09828	0.0358807	0.81077
Gm45894	28.1542	-0.597194	0.281622	-2.12055	0.0339598	0.81077
Gm4724	72.3133	0.329225	0.155726	2.11413	0.0345041	0.81077
Gm48375	4.84859	1.60552	0.756548	2.12216	0.0338244	0.81077
Gm50141	5.03111	2.12458	1.00949	2.10461	0.0353249	0.81077
Gm6311	49.01	-0.581293	0.276039	-2.10584	0.0352184	0.81077
Gm9165	3.65027	-1.4943	0.711691	-2.09964	0.0357602	0.81077
Kpna4	19432.7	-0.132176	0.0627966	-2.10483	0.0353064	0.81077
Lmntd1	86.8243	0.531393	0.250601	2.12048	0.0339657	0.81077
LTO1	1910.68	-0.115791	0.0549263	-2.10812	0.0350202	0.81077
Ly96	105.945	0.35477	0.16835	2.10734	0.0350884	0.81077
Mat2b	15388.6	-0.105923	0.0500767	-2.11521	0.034412	0.81077
Ngfr	243.792	0.328447	0.15596	2.10597	0.0352072	0.81077
Nrros	490.197	0.173013	0.0818581	2.11357	0.0345517	0.81077
Olfm4	786.518	0.18767	0.0888791	2.11151	0.0347282	0.81077
Pcdhb14	1810.88	0.170119	0.0800761	2.12446	0.0336317	0.81077
Pisd-ps1	1507.5	0.233871	0.110984	2.10725	0.035096	0.81077
Pla2g4f	2.67216	2.50912	1.19089	2.10693	0.0351238	0.81077
Prpf3	2155.52	-0.183639	0.0874539	-2.09984	0.0357431	0.81077
Rmnd5a	21859	-0.107052	0.0509132	-2.10264	0.035497	0.81077
Rreb1	4026.43	0.275987	0.130471	2.11532	0.034403	0.81077
Shisal2a	3.12751	3.37074	1.60407	2.10136	0.035609	0.81077
Slc35g1	305.739	0.359176	0.170846	2.10234	0.0355237	0.81077
Smad4	5687.87	-0.0976082	0.046333	-2.10667	0.0351465	0.81077
Sp100	443.062	0.266584	0.126461	2.10804	0.0350278	0.81077
Spaca1	12.4112	1.20036	0.571731	2.09952	0.0357713	0.81077
Tapt1	6433.32	-0.0861263	0.0406822	-2.11705	0.0342557	0.81077
Tmem150b	114.988	-0.380924	0.180207	-2.11382	0.0345309	0.81077
Tnni2	19.6596	0.78289	0.372349	2.10257	0.0355032	0.81077
Trim12a	423.987	0.223559	0.106192	2.10523	0.0352714	0.81077
Trim30e-ps1	4.55962	1.57965	0.746913	2.1149	0.0344385	0.81077
Trpc6	2578.11	0.243076	0.115208	2.10989	0.0348674	0.81077
Utp14b	2332.27	0.146951	0.0699384	2.10115	0.035628	0.81077
Vps37a	8539.9	-0.0902607	0.0426187	-2.11786	0.0341865	0.81077
Zfp36l2	2533.08	-0.203418	0.096239	-2.11367	0.0345432	0.81077
Zfp516	1785.84	-0.117148	0.055479	-2.11158	0.0347225	0.81077
Zfp810	2250.09	0.163324	0.0770547	2.11959	0.0340406	0.81077
Znf41-ps	255.35	0.280001	0.133045	2.10456	0.0353298	0.81077
Map3k6	237.053	0.240208	0.114513	2.09765	0.0359362	0.811298
Gm30655	22.4313	0.733325	0.349836	2.09619	0.0360649	0.812528
Jakmip1	740.055	-0.151229	0.0721291	-2.09664	0.0360253	0.812528
Phf23	4690.55	-0.136485	0.0651189	-2.09594	0.0360873	0.812528
Ccdc27	1.69015	2.46679	1.17802	2.09401	0.0362587	0.813378
Frat1	1286.69	0.157454	0.0751721	2.09458	0.0362086	0.813378
Gm13563	217.961	0.313332	0.149623	2.09415	0.0362467	0.813378
Gm16135	2.438	2.72497	1.30128	2.09408	0.036253	0.813378
Gm34907	16.2428	0.819722	0.391517	2.09371	0.0362862	0.813378
Alg3	558.244	0.162091	0.0774533	2.09275	0.0363711	0.813835
Sdhaf3	2366.43	0.132637	0.0633758	2.09287	0.0363612	0.813835
Ccdc12	2638.03	0.12408	0.059347	2.09076	0.0365496	0.814634
Duxbl1	186.431	0.270061	0.129136	2.09128	0.0365027	0.814634
Hk3	125.56	0.335228	0.160357	2.09051	0.0365719	0.814634
Pcdhb3	1008.64	0.223679	0.106979	2.09087	0.03654	0.814634
Pih1d2	252.255	0.279379	0.133662	2.09019	0.0366004	0.814634
Tmem175	3073.79	0.111066	0.0530954	2.09181	0.0364554	0.814634
Taf8	1780.7	-0.132098	0.0632374	-2.08893	0.0367144	0.81597
Tssk4	25.3914	0.742989	0.3557	2.08881	0.0367251	0.81597
8430432A02Rik	62.9269	0.421382	0.201832	2.08779	0.0368171	0.816335
A630036G19Rik	6.48348	1.79086	0.858704	2.08554	0.0370203	0.816335
Creb1	8676.31	-0.145104	0.0695173	-2.08731	0.0368604	0.816335
Ctdspl	2930.16	-0.143775	0.0689437	-2.0854	0.0370326	0.816335
Doc2a	1600.55	-0.206252	0.0988831	-2.08582	0.0369951	0.816335
Gm1859	4.16193	1.43523	0.68783	2.0866	0.0369243	0.816335
Gm48583	264.465	-0.369844	0.17719	-2.08727	0.0368634	0.816335
Lin54	2018.13	-0.164353	0.0787963	-2.0858	0.0369966	0.816335
Mrps15	2515.81	0.082564	0.0395907	2.08544	0.0370293	0.816335
Chac2	1882.63	-0.174306	0.083602	-2.08494	0.0370744	0.816542
2810021J22Rik	1383.5	-0.165593	0.0794739	-2.08361	0.0371953	0.817714
Ccdc163	240.297	0.313853	0.150723	2.08232	0.0373136	0.817714
Mfrp	177.243	-1.7143	0.8227	-2.08375	0.0371832	0.817714
Mxi1	7596.52	-0.137771	0.0661671	-2.08216	0.0373276	0.817714
Mzf1	864.568	0.145146	0.0697192	2.08187	0.0373544	0.817714
Ryr2	28541.7	0.147272	0.0707223	2.08241	0.0373055	0.817714
Zfp35	3615.27	-0.155963	0.0748904	-2.08255	0.0372925	0.817714
Swt1	1268.05	-0.19974	0.0959695	-2.08129	0.0374076	0.81817
3110009M11Rik	5.41604	1.82524	0.877205	2.08075	0.0374571	0.818544
Tspan2	19373.7	-0.110982	0.0533537	-2.08012	0.0375144	0.819086
Exd2	9903.76	0.153917	0.0740332	2.07902	0.0376155	0.819971
Gm10134	126.843	0.451396	0.217124	2.07897	0.0376199	0.819971
Dnajb1	6901.06	-0.258803	0.124523	-2.07835	0.037677	0.820235
Gm45812	8.81805	-1.01409	0.488065	-2.07778	0.0377295	0.820235
Ptcra	9.49393	1.01523	0.488599	2.07785	0.0377234	0.820235
2610027K06Rik	8.27801	-1.25074	0.603315	-2.07311	0.0381623	0.820358
A430103D13Rik	267.389	0.226887	0.109436	2.07325	0.0381495	0.820358
A730020E08Rik	746.125	0.147507	0.0711073	2.07444	0.0380388	0.820358
ENSMUSG00000120740	100.694	-0.427415	0.205782	-2.07702	0.0377993	0.820358
Gm15541	10.0973	1.20278	0.580003	2.07375	0.0381024	0.820358
Gm6225	108.165	0.435476	0.209786	2.07581	0.0379114	0.820358
Gpkow	7202.06	-0.0820736	0.0395303	-2.07622	0.0378737	0.820358
Igbp1b	64.5386	0.437392	0.210593	2.07695	0.0378059	0.820358
Nkap	3137.31	-0.121641	0.0586545	-2.07386	0.0380926	0.820358
Phf8	3618.92	-0.163876	0.0790303	-2.07358	0.0381182	0.820358
Spata6l	624.302	-0.2045	0.0986414	-2.07317	0.0381567	0.820358
Strc	151.519	0.331995	0.160062	2.07416	0.0380644	0.820358
Taco1	1185.18	-0.116643	0.0562728	-2.07281	0.0381902	0.820358
Trdn	27.477	-0.580881	0.280077	-2.07401	0.0380787	0.820358
1700066M21Rik	5973.02	-0.123216	0.0594788	-2.07159	0.0383038	0.8214
Gm44899	48.1335	0.510311	0.246335	2.07161	0.0383015	0.8214
Gm47629	10.177	1.05505	0.509405	2.07113	0.0383462	0.821612
1700073E17Rik	4.47044	1.614	0.781694	2.06474	0.0389472	0.826961
Akap13	5774.5	0.153094	0.0741422	2.06488	0.0389347	0.826961
Akap14	40.9121	-0.658674	0.319353	-2.06253	0.0391575	0.826961
BC051408	45.5515	-0.639059	0.310166	-2.06038	0.0393625	0.826961
Camk4	4948.69	-0.1856	0.0900698	-2.06062	0.039339	0.826961
Ccdc32	6367.9	-0.113534	0.0549654	-2.06556	0.0388704	0.826961
Clock	14586.3	-0.119509	0.0579209	-2.06331	0.0390832	0.826961
Dok2	30.7911	0.618435	0.300414	2.05861	0.0395317	0.826961
ENSMUSG00000119957	22.2247	0.74257	0.360227	2.0614	0.0392653	0.826961
ENSMUSG00000119990	24.3127	0.673737	0.327004	2.06033	0.039367	0.826961
ENSMUSG00000121021	23.5369	0.726722	0.351724	2.06617	0.0388122	0.826961
Glipr1l1	3.55451	-2.59281	1.25502	-2.06595	0.0388334	0.826961
Gm33104	3.64626	2.82073	1.36451	2.06722	0.0387137	0.826961
Gm43737	1125.91	-0.150737	0.0732114	-2.05893	0.0395009	0.826961
Gm45358	5.08922	1.96942	0.955164	2.06186	0.0392206	0.826961
H2-K1	3060.37	0.248302	0.120304	2.06396	0.0390217	0.826961
Htra4	437.862	0.301159	0.146317	2.05827	0.0395644	0.826961
Las1l	4573.06	-0.116721	0.0566258	-2.06127	0.0392775	0.826961
Lsm1	2113.32	-0.140661	0.0682724	-2.06029	0.0393707	0.826961
Mia2	5990.83	-0.117711	0.0571934	-2.05812	0.0395788	0.826961
Mss51	55.525	-0.373658	0.181528	-2.05841	0.0395511	0.826961
Ngp	2.2437	-2.87743	1.39243	-2.06648	0.0387834	0.826961
Nin	6041.34	-0.14846	0.0719426	-2.06359	0.039057	0.826961
Ring1	2505.25	0.20275	0.0983315	2.06191	0.0392168	0.826961
Slc38a2	15884.7	-0.158405	0.0768764	-2.06052	0.0393488	0.826961
Slc40a1	1450.39	0.20336	0.0986686	2.06104	0.0392991	0.826961
Taf2	4527	-0.114402	0.0555339	-2.06005	0.0393941	0.826961
Tmem165	4014.94	-0.103345	0.0500818	-2.06352	0.0390632	0.826961
Treml2	46.0664	0.61391	0.2972	2.06565	0.038862	0.826961
Zfp660	292.82	0.281837	0.136926	2.05832	0.0395598	0.826961
Rbm3-ps	92.5475	-0.342768	0.16661	-2.0573	0.0396569	0.826994
Tmem168	2806.83	-0.0855289	0.0415779	-2.05708	0.0396787	0.826994
Urah	54.664	0.537245	0.261106	2.05758	0.0396307	0.826994
Slc27a6	19.9634	0.703788	0.34226	2.0563	0.039754	0.82788
Mmp13	3.82946	2.17242	1.05669	2.05586	0.039796	0.828072
Chit1	8.4172	1.10044	0.535415	2.05531	0.0398495	0.828501
Gab1	4221.49	-0.124913	0.0608015	-2.05444	0.0399334	0.82893
Gm16105	20.1481	-1.1365	0.553413	-2.05363	0.0400119	0.82893
Gm37824	15.1444	-0.705219	0.34336	-2.05388	0.0399875	0.82893
Gpr143	5.81577	2.1255	1.03499	2.05365	0.04001	0.82893
St6galnac3	2220.55	-0.126611	0.0616591	-2.05339	0.0400343	0.82893
1700001L05Rik	1036.46	0.154943	0.0756994	2.04682	0.0406757	0.829954
6720482G16Rik	2.27212	2.01478	0.983261	2.04908	0.0404544	0.829954
Brox	10166.9	-0.105984	0.0517184	-2.04925	0.0404382	0.829954
Ddx4	424.594	-0.310656	0.151588	-2.04935	0.0404283	0.829954
ENSMUSG00000120649	5.31141	1.2887	0.628039	2.05194	0.0401755	0.829954
ENSMUSG00000120885	53.6677	0.552316	0.269816	2.04701	0.0406572	0.829954
Gm11454	35.7298	0.547801	0.267222	2.04999	0.0403657	0.829954
Gm17751	54.0361	0.361146	0.176217	2.04943	0.0404198	0.829954
Gm34294	70.8858	0.457289	0.222972	2.05088	0.0402785	0.829954
Gm43599	3.71377	-1.7339	0.845457	-2.05084	0.0402821	0.829954
Gm43817	2.99642	2.76632	1.35116	2.04737	0.0406215	0.829954
Gm44287	7.93386	-1.43298	0.699856	-2.04753	0.0406062	0.829954
Gm9176	7.96737	-1.09401	0.533536	-2.05049	0.0403169	0.829954
Ptpro	4135.8	0.167258	0.0816628	2.04815	0.0405452	0.829954
Rragc	8905.85	-0.115042	0.0561927	-2.04728	0.0406311	0.829954
Spata19	11.5638	-0.996601	0.485601	-2.0523	0.0401402	0.829954
Zar1l	27.7697	0.7438	0.363292	2.04739	0.0406201	0.829954
Zfp619	759.386	0.157019	0.0765448	2.05133	0.0402349	0.829954
Ntrk1	9.50951	1.77989	0.869837	2.04624	0.0407328	0.83045
P4ha1	8323.78	-0.219522	0.107309	-2.04569	0.0407864	0.830871
As3mt	1445.69	0.165599	0.0810489	2.0432	0.0410324	0.833862
Gm14303	1472.17	-0.285239	0.1396	-2.04326	0.0410269	0.833862
Prkar2a	8358.16	-0.127594	0.0624336	-2.04368	0.0409852	0.833862
A130014A01Rik	296.853	0.219907	0.107709	2.04168	0.0411837	0.835819
Txlng	3267.9	-0.135845	0.0665397	-2.04156	0.0411949	0.835819
Rbm18	7475.34	-0.121523	0.0595407	-2.04101	0.0412503	0.83627
Ube2k	17428.6	-0.0999946	0.0490014	-2.04065	0.0412858	0.836318
Rhbdl2	47.7635	-0.47125	0.231171	-2.03853	0.0414965	0.839912
Gm19605	162.947	0.341493	0.167602	2.03752	0.0415983	0.840625
H2-T23	1053.95	0.282982	0.138864	2.03784	0.0415663	0.840625
Pcdha8	36.3374	0.775831	0.380945	2.0366	0.0416903	0.841369
Trim5	93.3849	0.429684	0.210993	2.03648	0.0417017	0.841369
Gm41760	412.604	0.236383	0.1161	2.03603	0.0417477	0.841624
1500026H17Rik	360.187	0.193541	0.0958374	2.01947	0.0434386	0.841645
1810013D15Rik	15.8521	0.996857	0.49025	2.03336	0.0420158	0.841645
9130019O22Rik	425.964	-0.220823	0.108608	-2.03322	0.0420308	0.841645
Adamts4	2810.81	-0.146852	0.0726974	-2.02005	0.0433786	0.841645
B4galt3	4236.58	-0.11843	0.0584983	-2.02451	0.0429178	0.841645
Calhm6	18.2441	0.736073	0.36175	2.03476	0.0418752	0.841645
Cyp4f41-ps	25.0364	0.56456	0.279005	2.02348	0.0430236	0.841645
Depdc7	373.281	-0.250127	0.123539	-2.02468	0.0429	0.841645
Dip2b	6688.1	-0.131525	0.0648706	-2.0275	0.0426111	0.841645
Efcab6	680.33	-0.154572	0.0764878	-2.02087	0.043293	0.841645
Erp44	5060.74	-0.11555	0.0569501	-2.02897	0.0424616	0.841645
Fbxl22	23.0328	-0.812071	0.401337	-2.02342	0.0430303	0.841645
Fbxo28	6843.01	-0.139528	0.0687056	-2.0308	0.042275	0.841645
Fmo5	660.058	0.17339	0.085827	2.02023	0.0433597	0.841645
Gga3	5791.84	-0.133871	0.0660134	-2.02794	0.0425664	0.841645
Gm13166	13.2616	-1.03466	0.512485	-2.0189	0.0434971	0.841645
Gm13524	35.7435	0.571701	0.282076	2.02676	0.0426866	0.841645
Gm15767	13.3296	1.12057	0.554718	2.02008	0.0433755	0.841645
Gm20703	10.3214	-0.988166	0.485722	-2.03443	0.0419086	0.841645
Gm35040	4193.44	-0.14493	0.0713218	-2.03206	0.0421478	0.841645
Gm37132	26.9445	0.710046	0.351165	2.02198	0.0431789	0.841645
Gm38357	47.3223	0.758225	0.374396	2.0252	0.042847	0.841645
Gm43024	1.57717	3.16299	1.56383	2.02259	0.0431154	0.841645
Gm45875	9.56167	-1.4073	0.695985	-2.02202	0.043174	0.841645
Gm49256	15.3198	-0.806529	0.399522	-2.01873	0.0435151	0.841645
Gm6733	59.9119	-0.367585	0.181114	-2.02958	0.0423989	0.841645
Gm8319	48.1698	-0.428249	0.211875	-2.02124	0.0432552	0.841645
Hsf5	43.7782	-0.443247	0.219389	-2.02037	0.043345	0.841645
Igkc	19.3417	1.26515	0.624272	2.0266	0.0427031	0.841645
Inhbb	965.836	-0.215623	0.105977	-2.03462	0.041889	0.841645
Kcna4	4708.94	0.191357	0.0942477	2.03036	0.0423195	0.841645
Me3	4789.66	-0.105739	0.0521932	-2.02592	0.0427734	0.841645
Mfsd7a	88.995	0.380124	0.187408	2.02832	0.0425277	0.841645
Mir374b	30.9689	0.61358	0.302659	2.0273	0.0426316	0.841645
Nars2	1789.53	-0.105243	0.0519634	-2.02534	0.0428329	0.841645
Npas4	1024.21	-0.337171	0.166626	-2.02352	0.0430197	0.841645
Nup43	473.649	-0.185415	0.0917026	-2.02192	0.0431843	0.841645
Pde4b	12330.8	-0.10576	0.0522147	-2.02548	0.0428184	0.841645
Phka2	2556.17	-0.12868	0.0633215	-2.03217	0.0421365	0.841645
Pkd1l2	16.0264	0.874309	0.43223	2.02278	0.0430954	0.841645
Prss16	125.648	0.411426	0.203486	2.02189	0.0431873	0.841645
Psmd14	12736.9	-0.105343	0.0521094	-2.02157	0.0432209	0.841645
Rapgef3os2	38.8176	0.504494	0.249818	2.01944	0.0434412	0.841645
Rassf5	2297.12	-0.168421	0.0831559	-2.02536	0.0428299	0.841645
Rin1	7075.17	0.123045	0.0605293	2.03282	0.0420712	0.841645
Runx2	854.376	-0.179989	0.0885782	-2.03198	0.0421561	0.841645
Slc15a4	1867.04	-0.124943	0.0616776	-2.02574	0.0427915	0.841645
Slc16a10	450.652	-0.154283	0.0761059	-2.02722	0.0426401	0.841645
Snhg20	699.519	0.231302	0.114008	2.02882	0.0424763	0.841645
Tmem273	46.1868	0.519037	0.256825	2.02098	0.0432823	0.841645
Tubb6	69.4275	0.417358	0.205114	2.03476	0.0418749	0.841645
Xpnpep2	46.9864	0.702246	0.347866	2.01872	0.0435161	0.841645
Xpo6	8739.04	-0.0673994	0.0331645	-2.03228	0.0421256	0.841645
1300014J16Rik	93.3606	0.328726	0.163132	2.0151	0.0438945	0.842817
Dnajc21	3487.67	-0.134942	0.0669646	-2.01513	0.0438909	0.842817
Efcab7	368.48	0.267595	0.132798	2.01505	0.043899	0.842817
Gm37226	263.97	0.260333	0.129072	2.01697	0.0436991	0.842817
Gm37783	4.15946	1.86622	0.925484	2.01648	0.0437502	0.842817
Gm48045	129.751	-0.25718	0.12746	-2.01774	0.0436185	0.842817
Nup155	2698	-0.133805	0.0663512	-2.01661	0.0437359	0.842817
Opn1mw	32.4634	0.477157	0.236784	2.01515	0.0438886	0.842817
Prkag2os2	20.3528	-0.850381	0.422037	-2.01494	0.0439107	0.842817
Septin1	163.05	0.256651	0.127334	2.01558	0.0438443	0.842817
Gm17396	242.185	0.227665	0.11301	2.01456	0.043951	0.842951
Ralbp1	9399.59	-0.0774907	0.0384851	-2.01352	0.0440594	0.844389
Crcp	3149.15	-0.11203	0.0556532	-2.01299	0.0441153	0.844817
1700066J03Rik	2.33168	2.17292	1.11217	1.95376	0.0507301	0.844932
1700087I21Rik	1881.2	0.124255	0.0619261	2.00651	0.0448021	0.844932
2310016G11Rik	26.4972	0.559302	0.282973	1.97652	0.0480955	0.844932
3300002I08Rik	150.149	0.259143	0.129487	2.00131	0.0453594	0.844932
4930570G19Rik	901.093	0.149029	0.0755325	1.97304	0.0484907	0.844932
6030443J06Rik	82.3559	0.392557	0.195603	2.00691	0.0447591	0.844932
6530403H02Rik	397.658	0.233128	0.116622	1.99901	0.0456071	0.844932
A530064N14Rik	12.7318	1.06054	0.536876	1.9754	0.0482229	0.844932
Abhd6	7772.61	-0.0984964	0.0491013	-2.00598	0.044858	0.844932
Acin1	12157.1	-0.13457	0.0674171	-1.99608	0.0459249	0.844932
Agt	2152.46	0.265802	0.135995	1.9545	0.0506427	0.844932
Akirin1	10063	-0.0970711	0.0487792	-1.99001	0.0465896	0.844932
Alkbh5	8559.9	-0.114333	0.0584835	-1.95496	0.0505876	0.844932
Amd1	21240.3	-0.120686	0.0611223	-1.9745	0.0483249	0.844932
Angptl4	224.551	0.254063	0.128258	1.98087	0.0476053	0.844932
Apol6	4.34975	1.42477	0.723728	1.96865	0.0489935	0.844932
Arhgef11	10801.9	-0.0867328	0.0438602	-1.97748	0.0479874	0.844932
Aste1	636.89	-0.215352	0.107768	-1.99828	0.0456863	0.844932
Atg13	8884.44	-0.0746846	0.0378623	-1.97253	0.0485491	0.844932
Atxn3	4436.48	-0.12166	0.0604702	-2.01191	0.0442297	0.844932
B530045E10Rik	36.6111	-0.687286	0.345162	-1.9912	0.046459	0.844932
BC035947	168.246	0.309933	0.157559	1.96709	0.0491725	0.844932
C1qb	4704.99	0.193339	0.0982904	1.96701	0.0491817	0.844932
Ccdc152	11.6399	-1.59758	0.817076	-1.95524	0.0505543	0.844932
Ccdc9b	1031.93	0.199693	0.101892	1.95984	0.050015	0.844932
Ccl21b	40.6633	0.94644	0.478902	1.97627	0.0481244	0.844932
Ccl24	9.83537	1.18749	0.597598	1.98711	0.0469106	0.844932
Cep43	1978.2	-0.141248	0.0710484	-1.98805	0.0468057	0.844932
Cep85	1496.7	-0.119442	0.0594268	-2.0099	0.0444419	0.844932
Cfhr2	2.39649	2.11741	1.08232	1.95637	0.0504217	0.844932
Cggbp1	12484	-0.128022	0.0649581	-1.97085	0.0487413	0.844932
Chdh	829.334	-0.303169	0.152685	-1.98559	0.0470792	0.844932
Ciao1	6360.17	-0.105121	0.0528889	-1.98759	0.046857	0.844932
Crk	29277	-0.0939604	0.0479481	-1.95963	0.0500395	0.844932
Cryz	2450.51	0.102866	0.0520583	1.97597	0.0481581	0.844932
Csmd2	3712.64	0.124261	0.0630064	1.9722	0.0485873	0.844932
Cstad	243.142	0.291078	0.145192	2.00478	0.0449868	0.844932
Ctdnep1	5880.46	0.0864923	0.044087	1.96186	0.0497794	0.844932
D630044L22Rik	10.4794	-0.745298	0.373819	-1.99374	0.0461802	0.844932
Dnajc3	11248.9	-0.153178	0.0764759	-2.00296	0.0451817	0.844932
Dnmt3b	69.4476	0.420947	0.209373	2.01051	0.044377	0.844932
Draxin	68.1155	0.428291	0.217673	1.96759	0.0491154	0.844932
E030025P04Rik	4.11979	-2.29999	1.17079	-1.96449	0.0494736	0.844932
E130006D01Rik	110.746	-0.316063	0.158138	-1.99865	0.045646	0.844932
Ecpas	13999.6	-0.0920321	0.0470062	-1.95787	0.050245	0.844932
Ehhadh	447.535	0.208093	0.104997	1.9819	0.0474905	0.844932
Elovl6	10814.5	-0.12808	0.065385	-1.95886	0.0501286	0.844932
ENSMUSG00000120042	27.8073	-0.633305	0.314857	-2.0114	0.0442829	0.844932
ENSMUSG00000120130	42.795	0.636112	0.321754	1.97701	0.0480403	0.844932
ENSMUSG00000120254	137.635	0.406218	0.20348	1.99636	0.045895	0.844932
ENSMUSG00000120754	7.07668	1.13453	0.567077	2.00066	0.0454292	0.844932
ENSMUSG00000121116	27.701	0.586803	0.291858	2.01058	0.0443699	0.844932
Fam107b	2218.93	0.120136	0.0599897	2.0026	0.04522	0.844932
Fam133b	5225.02	-0.107901	0.0537875	-2.00607	0.0448489	0.844932
Fam229b	1088.84	0.171998	0.0878286	1.95833	0.0501909	0.844932
Fam91a1	11658.2	-0.114835	0.0582906	-1.97005	0.0488329	0.844932
Fbxw11	24646.8	-0.0774898	0.0386645	-2.00416	0.0450534	0.844932
Fktn	11093.8	-0.0801975	0.0403128	-1.98938	0.0466594	0.844932
Fmnl1	9284.41	-0.132562	0.0664928	-1.99364	0.0461917	0.844932
Gabrr2	95.5873	-0.576449	0.288889	-1.9954	0.045999	0.844932
Garre1	3578.28	-0.100919	0.0513146	-1.96668	0.0492198	0.844932
Gbp6	89.8549	0.398122	0.203525	1.95613	0.0504493	0.844932
Gm10154	110.341	0.384205	0.193669	1.98382	0.0472758	0.844932
Gm10544	38.5161	0.529049	0.267812	1.97545	0.0482175	0.844932
Gm10640	31.491	0.59005	0.298408	1.97732	0.048005	0.844932
Gm10658	91.0981	-0.311888	0.157702	-1.9777	0.0479629	0.844932
Gm10766	21.1491	0.862358	0.434385	1.98524	0.0471181	0.844932
Gm12144	65.7958	0.494782	0.246312	2.00876	0.0445627	0.844932
Gm12265	15.2088	-1.02921	0.521445	-1.97376	0.0484095	0.844932
Gm13414	287.791	-0.231025	0.115841	-1.99432	0.0461171	0.844932
Gm15663	938.91	0.165812	0.0836012	1.98337	0.0473258	0.844932
Gm15773	14.7757	-0.645665	0.325882	-1.98128	0.0475594	0.844932
Gm17349	15.7719	-0.888273	0.445522	-1.99378	0.0461761	0.844932
Gm27151	38.9825	0.49562	0.252565	1.96235	0.0497219	0.844932
Gm32913	5.13621	1.55756	0.77767	2.00285	0.0451931	0.844932
Gm34758	19.1664	0.680336	0.340947	1.99543	0.0459959	0.844932
Gm35162	11.5802	1.02168	0.512416	1.99386	0.0461679	0.844932
Gm37033	3.69385	2.21705	1.12825	1.96503	0.0494104	0.844932
Gm37145	6.71045	1.41875	0.722266	1.9643	0.049495	0.844932
Gm38253	60.7619	0.493499	0.252033	1.95807	0.0502214	0.844932
Gm38642	31.3069	-0.601626	0.305426	-1.96979	0.0488619	0.844932
Gm40909	3.93354	2.01071	1.01483	1.98134	0.0475535	0.844932
Gm41664	12.5876	-1.06364	0.541808	-1.96313	0.0496311	0.844932
Gm42047	327.102	0.556811	0.283412	1.96467	0.0494521	0.844932
Gm42615	7.55915	1.31309	0.663897	1.97786	0.0479446	0.844932
Gm42633	1.62135	2.81605	1.43822	1.95801	0.0502289	0.844932
Gm42656	35.6885	0.462845	0.236739	1.95509	0.0505729	0.844932
Gm42664	282.92	0.368888	0.185653	1.98698	0.0469248	0.844932
Gm42787	2.50295	-2.5523	1.30613	-1.9541	0.0506894	0.844932
Gm43032	541.936	-0.173	0.0863189	-2.00419	0.0450495	0.844932
Gm43138	16.0175	0.994706	0.495065	2.00924	0.0445115	0.844932
Gm44798	5.23212	1.42098	0.712706	1.99378	0.0461764	0.844932
Gm45182	5.28878	1.52724	0.775571	1.96919	0.0489315	0.844932
Gm45236	14.6267	-1.06798	0.531323	-2.01004	0.0444272	0.844932
Gm45242	32.716	0.615829	0.310946	1.9805	0.0476469	0.844932
Gm45686	5.88146	1.39378	0.704539	1.97828	0.0478971	0.844932
Gm47108	114.612	0.286923	0.14278	2.00955	0.0444788	0.844932
Gm4804	63.8426	0.494507	0.249017	1.98584	0.0470514	0.844932
Gm48495	15.383	0.632978	0.31901	1.9842	0.0472341	0.844932
Gm48710	14.3823	0.846475	0.4253	1.9903	0.0465579	0.844932
Gm48978	2.26401	2.85922	1.43942	1.98637	0.0469921	0.844932
Gm48992	328.809	-0.237504	0.121369	-1.95688	0.050361	0.844932
Gm49216	4.46237	1.69175	0.850894	1.98821	0.0467889	0.844932
Gm49731	18.3281	0.74254	0.37953	1.95647	0.0504098	0.844932
Gm50047	9.43317	1.25691	0.633387	1.98443	0.0472078	0.844932
Gm53038	4.72483	-1.31218	0.659308	-1.99024	0.0465643	0.844932
Gm6190	19.8673	-0.795284	0.403329	-1.9718	0.0486326	0.844932
Gm6402	30.9612	-1.10789	0.562233	-1.97052	0.0487786	0.844932
Gm6938	6.07802	1.22727	0.614037	1.99869	0.0456422	0.844932
Gm7240	86.1418	0.497897	0.254732	1.95459	0.0506312	0.844932
Gpat4	10014.1	-0.0849694	0.0427396	-1.98807	0.0468039	0.844932
Gtse1	35.8315	0.621504	0.31153	1.995	0.0460428	0.844932
Hey2	548.294	-0.248329	0.125925	-1.97205	0.0486042	0.844932
Hprt	20990.7	-0.113557	0.0568263	-1.99832	0.0456817	0.844932
Hspa12b	454.686	0.282821	0.144174	1.96167	0.0498013	0.844932
Irf7	195.838	0.390021	0.198095	1.96886	0.0489697	0.844932
Isca1	20582.6	-0.0765392	0.0390507	-1.95999	0.0499967	0.844932
Kcnip4	8168.15	-0.173879	0.0886173	-1.96213	0.0497468	0.844932
Klhl29	6539.16	-0.0967769	0.0494264	-1.958	0.0502299	0.844932
Lrrc55os	7.00322	1.24231	0.628365	1.97705	0.0480362	0.844932
Lrrc56	327.513	0.187967	0.0953849	1.97061	0.048768	0.844932
Luc7l	14630.9	-0.143181	0.0730641	-1.95966	0.0500356	0.844932
Max	6690.08	-0.100623	0.0511183	-1.96843	0.0490182	0.844932
Med9os	76.5886	0.413667	0.209965	1.97017	0.0488193	0.844932
Mtmr2	6588.09	-0.114674	0.0571524	-2.00647	0.0448062	0.844932
Mybbp1a	4627.18	0.10484	0.0526929	1.98963	0.0466314	0.844932
Mysm1	3886.24	0.109128	0.0549556	1.98575	0.0470615	0.844932
Napsa	8.59147	-1.63629	0.828417	-1.9752	0.0482459	0.844932
Ndufa12	6433.69	0.413129	0.206425	2.00135	0.0453549	0.844932
Nipa2	7349.43	-0.0981607	0.0497826	-1.97179	0.0486339	0.844932
Nmnat1	704.833	0.162982	0.0816006	1.99731	0.0457913	0.844932
Nmt1	30939.1	-0.0810661	0.0406587	-1.99382	0.0461718	0.844932
Orc2	4429.22	-0.117834	0.0589978	-1.99726	0.0457966	0.844932
Paip2b	10906.6	-0.0732742	0.0374179	-1.95827	0.0501986	0.844932
Pappa	200.466	0.301927	0.152509	1.97974	0.0477333	0.844932
Peds1	3566.17	-0.100727	0.0509031	-1.9788	0.0478383	0.844932
Pik3c2a	4734.95	-0.120093	0.0606132	-1.9813	0.0475578	0.844932
Pik3c2g	31.759	0.713502	0.362736	1.967	0.0491832	0.844932
Pipox	145.587	0.307825	0.15742	1.95544	0.0505316	0.844932
Plau	347.84	-0.263085	0.13458	-1.95486	0.0505996	0.844932
Plcd4	2341.37	0.158573	0.0791438	2.00361	0.0451117	0.844932
Pnkp	1443.81	0.146854	0.0737737	1.9906	0.0465249	0.844932
Ppp1r2	25806.9	-0.0832211	0.0423387	-1.9656	0.0493446	0.844932
Pwwp2b	2540.77	-0.122158	0.0613312	-1.99178	0.0463952	0.844932
Rasl11b	5089.55	-0.162911	0.0830814	-1.96086	0.0498952	0.844932
Rbm41	989.597	-0.163517	0.0832442	-1.96431	0.0494946	0.844932
Rcor2	931.588	-0.164068	0.0827786	-1.98201	0.047478	0.844932
Rdh13	2318.21	-0.145489	0.0724078	-2.0093	0.0445056	0.844932
Rfxap	2710.86	-0.112731	0.0574935	-1.96076	0.0499068	0.844932
Ribc2	28.5645	0.67968	0.346229	1.96309	0.0496358	0.844932
Ric8b	5437.48	-0.114967	0.058331	-1.97095	0.04873	0.844932
Rilpl1	5765.56	-0.108408	0.0552707	-1.96141	0.0498314	0.844932
Ripor3	13.5115	0.757378	0.387797	1.95303	0.0508164	0.844932
Rnf213	1278.8	0.224859	0.11374	1.97695	0.0480476	0.844932
Rnf216	5616.72	-0.0897024	0.0451983	-1.98464	0.0471844	0.844932
Rps6-ps3	21.1674	-0.735285	0.366531	-2.00607	0.0448491	0.844932
Rsl24d1	4074.8	-0.095276	0.0485707	-1.96159	0.0498099	0.844932
Sap30bp	6252.05	-0.0759189	0.0381571	-1.98964	0.0466305	0.844932
Sbk2	15.8374	0.858444	0.434473	1.97583	0.0481745	0.844932
Sema7a	15282.7	-0.0962199	0.0485472	-1.98199	0.0474809	0.844932
Senp2	14897.5	-0.0984203	0.0495971	-1.98439	0.0472119	0.844932
Slc1a7	5.31885	1.20939	0.618302	1.95599	0.0504669	0.844932
Slc23a3	27.3732	0.683449	0.349191	1.95724	0.0503198	0.844932
Slf1	2177.93	-0.135798	0.0694917	-1.95416	0.0506828	0.844932
Slfn2	216.739	0.332668	0.167313	1.98829	0.0467797	0.844932
Smarce1	6326.52	-0.0808039	0.0405183	-1.99426	0.0461239	0.844932
Smc6	7061.31	-0.0882003	0.0448167	-1.96802	0.0490655	0.844932
Snap29	4700.97	-0.114058	0.0571776	-1.99481	0.0460634	0.844932
Snhg18	268.66	0.288215	0.145488	1.98103	0.0475884	0.844932
Snrpe	2067.11	0.195481	0.0985991	1.98259	0.0474136	0.844932
Sorcs2	5468.31	0.104731	0.052166	2.00765	0.0446801	0.844932
Spag5	576.154	0.221889	0.111422	1.99144	0.0464329	0.844932
Ss18	4304.63	-0.124253	0.0628216	-1.97786	0.047944	0.844932
Sumf1	3206.96	-0.113311	0.0570584	-1.98588	0.0470464	0.844932
Syvn1	3386.7	-0.135251	0.0687156	-1.96827	0.049037	0.844932
Taco1os	53.2101	0.478388	0.241102	1.98417	0.0472368	0.844932
Tert	86.2233	0.427402	0.212454	2.01174	0.0442473	0.844932
Tfcp2	2580.8	-0.0955344	0.048902	-1.95359	0.0507501	0.844932
Tfdp2	5181.92	-0.109372	0.0551159	-1.9844	0.0472117	0.844932
Timd4	5.54869	2.08551	1.04161	2.0022	0.0452633	0.844932
Tpm3-rs7	492.417	-0.173233	0.086803	-1.9957	0.0459664	0.844932
Trappc10	11243.6	-0.0598204	0.0302971	-1.97446	0.0483295	0.844932
Tsks	30.2947	0.696577	0.348894	1.99653	0.0458767	0.844932
Unc45b	104.781	0.333517	0.169763	1.9646	0.0494605	0.844932
Usp25	6346.48	-0.117487	0.059156	-1.98605	0.0470273	0.844932
Usp31	16895	-0.101051	0.0509487	-1.98339	0.0473238	0.844932
Usp49	1097.58	0.127519	0.0652664	1.95383	0.0507218	0.844932
Vpreb3	4.11807	-1.92762	0.960344	-2.00721	0.0447269	0.844932
Vstm2b	2589.51	-0.122486	0.0618349	-1.98085	0.0476084	0.844932
Washc1	2561.61	-0.0919726	0.0462621	-1.98808	0.0468032	0.844932
Wnt2b	49.2992	0.635412	0.32055	1.98225	0.047451	0.844932
Zbtb7a	15403.4	-0.106496	0.0537953	-1.97965	0.047743	0.844932
Zc3hav1	1267.47	0.180316	0.0919826	1.96033	0.049957	0.844932
Zfp202	637.28	0.123718	0.0632575	1.95579	0.0504903	0.844932
Zfp410	2820.54	-0.0867654	0.0432179	-2.00763	0.044683	0.844932
Zfp641	1335.61	0.129214	0.0651877	1.98218	0.0474588	0.844932
Zfp654	4826.26	-0.137166	0.0698404	-1.964	0.0495306	0.844932
Zfp677	358.924	-0.229362	0.116876	-1.96244	0.0497118	0.844932
Zfyve28	2657.63	-0.116576	0.0591084	-1.97225	0.0485813	0.844932
Znfx1	5522.04	-0.135716	0.0694831	-1.95323	0.0507929	0.844932
Upk3bl	8.56977	1.28524	0.658196	1.95267	0.0508591	0.845084
1110025M09Rik	99.6811	0.286715	0.146962	1.95094	0.051064	0.845436
1700048O20Rik	543.896	0.354345	0.182479	1.94184	0.0521564	0.845436
2810013P06Rik	3442.52	0.120356	0.0619247	1.94359	0.0519454	0.845436
4930412M03Rik	3.82419	2.08402	1.07177	1.94446	0.0518402	0.845436
Actr2	72827.2	-0.117111	0.0603079	-1.94189	0.0521507	0.845436
Adssl1	1543.98	-0.154069	0.0792564	-1.94393	0.0519036	0.845436
Armc5	897.045	0.140222	0.0722045	1.94201	0.0521357	0.845436
Blnk	487.188	0.196376	0.101159	1.94126	0.0522264	0.845436
Bnip3	15103.7	-0.109622	0.0562302	-1.94953	0.0512324	0.845436
Capza1	4216.69	-0.104653	0.0538416	-1.94373	0.0519286	0.845436
Cep63	2763.68	0.117691	0.0604497	1.94692	0.0515447	0.845436
Clec11a	388.313	0.174	0.0895969	1.94204	0.0521328	0.845436
Ctdspl2	3912.71	-0.147479	0.075914	-1.94271	0.0520508	0.845436
D2hgdh	1407.56	0.111121	0.0570914	1.94637	0.0516098	0.845436
Dlk1	1102.4	0.420168	0.216169	1.9437	0.0519312	0.845436
Frmd8	2155.96	-0.137759	0.0706488	-1.94991	0.0511866	0.845436
Gm16013	3.03754	2.76467	1.4221	1.94407	0.0518867	0.845436
Gm26760	140.146	0.391992	0.201113	1.94912	0.0512817	0.845436
Gm29325	26.2534	0.684	0.351984	1.94327	0.0519837	0.845436
Gm4202	2456.49	-0.171962	0.0885545	-1.94187	0.0521526	0.845436
Gm43327	112.404	0.354941	0.182673	1.94304	0.0520118	0.845436
Gm45696	10.3539	0.972154	0.498498	1.95016	0.0511565	0.845436
Ier5l	715.708	-0.20301	0.104407	-1.94441	0.0518466	0.845436
Ifit1bl2	136.446	0.312488	0.160484	1.94716	0.0515157	0.845436
Itprid1	331.181	-0.237653	0.122211	-1.94461	0.0518221	0.845436
Junos	139.554	0.255221	0.131409	1.94219	0.0521137	0.845436
Med20	1814.28	-0.14874	0.0766251	-1.94114	0.0522419	0.845436
Mtfr2	22.6549	0.781412	0.401476	1.94634	0.0516133	0.845436
Nrp1	8540.06	-0.120128	0.0616741	-1.94779	0.0514403	0.845436
Perm1	89.7465	0.337297	0.173667	1.94221	0.0521121	0.845436
Pfkfb4	1020.88	0.124975	0.0642629	1.94475	0.0518055	0.845436
Ppp3r2	16.8608	0.854898	0.440491	1.94079	0.0522842	0.845436
Ptk2	13888.8	-0.0917688	0.04713	-1.94714	0.0515177	0.845436
Rab29	565.955	0.170784	0.0877434	1.94641	0.0516061	0.845436
Reep3	6636.49	-0.105641	0.054424	-1.94108	0.0522488	0.845436
Ro60	12671.7	-0.140765	0.0724316	-1.94341	0.051966	0.845436
Rpl7l1	5153.48	-0.097369	0.0501448	-1.94176	0.0521665	0.845436
Rtl4	611.804	-0.204143	0.105187	-1.94076	0.0522871	0.845436
Slc27a1	6477.47	0.201183	0.103216	1.94914	0.0512786	0.845436
Tcim	106.618	0.360353	0.18545	1.94313	0.0520007	0.845436
Trappc5	4008.84	-0.0954606	0.0491061	-1.94397	0.0518996	0.845436
Trim29	27.3519	0.641046	0.329907	1.94311	0.052003	0.845436
H2bc23	6.57483	1.46223	0.753843	1.93971	0.0524154	0.846427
Zfp213	589.377	-0.174164	0.0897777	-1.93995	0.0523858	0.846427
Atxn2	8410.3	-0.123246	0.0635574	-1.93913	0.0524856	0.846477
Oaz3	17.8597	-0.942412	0.485932	-1.93939	0.0524538	0.846477
Numbl	7232.65	-0.138688	0.0715374	-1.93867	0.052541	0.846829
BC050972	12.1483	-1.0716	0.552831	-1.93838	0.0525765	0.846861
4930509G22Rik	32.2433	0.536961	0.277289	1.93647	0.0528107	0.849217
Agl	6160.83	0.118212	0.0610574	1.93608	0.0528574	0.849217
Coa7	1725.9	-0.115193	0.0594969	-1.93613	0.0528522	0.849217
Gm36298	432.903	0.24999	0.129112	1.93622	0.052841	0.849217
B230217O12Rik	1220.9	-0.110313	0.0570218	-1.93458	0.0530417	0.849474
ENSMUSG00000121007	22.4798	0.560279	0.289516	1.93522	0.0529629	0.849474
Gm13213	2.16247	2.07647	1.07287	1.93543	0.0529372	0.849474
Sag	157.974	-0.371205	0.191855	-1.93483	0.0530115	0.849474
Trim25	1008.5	0.17957	0.0928148	1.93472	0.0530252	0.849474
Abitram	2830.45	-0.0914417	0.0472911	-1.93359	0.0531634	0.849599
Cyp2j9	3904.73	0.182665	0.0944598	1.93379	0.0531395	0.849599
Dmrta2	181.819	-0.301437	0.155908	-1.93342	0.0531841	0.849599
Pard6a	1463.36	-0.117134	0.0605804	-1.93352	0.0531717	0.849599
ENSMUSG00000120312	442.303	0.201521	0.104305	1.93204	0.0533541	0.850699
Gm47163	2765.7	0.136737	0.0707723	1.93207	0.0533508	0.850699
Pou3f2	2059.12	-0.179682	0.0929866	-1.93234	0.0533178	0.850699
Arpc3	15130.4	-0.112971	0.0584929	-1.93136	0.053438	0.851499
Vcl	4324.74	-0.12185	0.0631086	-1.9308	0.0535079	0.852076
Fam177a2	208.479	1.18777	0.615512	1.92972	0.0536412	0.852108
Gm15927	137.603	0.299477	0.155234	1.9292	0.0537061	0.852108
Gm16155	6.03537	1.50029	0.777693	1.92915	0.0537125	0.852108
Obox3-ps7	9.19226	1.20351	0.623696	1.92964	0.0536512	0.852108
Taf12	1869.96	-0.122918	0.0636786	-1.93029	0.0535715	0.852108
Tbc1d20	6458.68	-0.0735981	0.0381495	-1.9292	0.0537059	0.852108
Agtr1a	55.6489	0.508655	0.263823	1.92802	0.0538532	0.85213
B830012L14Rik	40.957	0.708586	0.367459	1.92834	0.053813	0.85213
ENSMUSG00000120142	35.9925	0.468107	0.242759	1.92828	0.0538205	0.85213
Gm34220	451.247	0.21776	0.112912	1.92857	0.0537839	0.85213
Inpp5a	4586.38	-0.0667356	0.0346179	-1.92778	0.0538827	0.85213
1700034P13Rik	33.9558	-0.434183	0.227153	-1.91141	0.0559521	0.853671
1700123M08Rik	256.771	-0.231046	0.12024	-1.92154	0.0546631	0.853671
2610028D06Rik	13.97	0.930478	0.485666	1.91588	0.0553801	0.853671
4930470G03Rik	34.0702	-0.777823	0.408261	-1.90521	0.056753	0.853671
A230051N06Rik	203.917	0.304516	0.158185	1.92507	0.0542211	0.853671
Armc8	11080.8	-0.109654	0.0574354	-1.90917	0.0562404	0.853671
BC023105	12.8516	0.94907	0.49479	1.91813	0.0550947	0.853671
BC065397	225.845	0.273032	0.142784	1.9122	0.0558503	0.853671
Bhlhe40	11928.1	-0.18701	0.0974907	-1.91823	0.0550818	0.853671
Caap1	1282.77	-0.147125	0.0769634	-1.91162	0.0559249	0.853671
Camkk2	16857	-0.0994944	0.0520015	-1.9133	0.0557096	0.853671
Cltrn	79.6085	-1.66369	0.868215	-1.91622	0.0553377	0.853671
Cpeb1	7464.01	-0.130509	0.0682379	-1.91255	0.0558052	0.853671
D030047H15Rik	17.4583	0.7302	0.379159	1.92584	0.054124	0.853671
Dusp6	6716.03	-0.192891	0.100178	-1.92548	0.054169	0.853671
E330037G11Rik	12.532	1.089	0.566305	1.92299	0.0544809	0.853671
Eef1akmt2	2001.06	0.10992	0.0571929	1.92191	0.054617	0.853671
Emid1	276.535	0.245731	0.128487	1.9125	0.0558121	0.853671
ENSMUSG00000117733	18.0092	-0.853787	0.44441	-1.92117	0.0547104	0.853671
ENSMUSG00000120708	24.0106	0.740835	0.386563	1.91647	0.0553059	0.853671
ENSMUSG00000120951	31.602	0.478624	0.249909	1.91519	0.0554683	0.853671
F730016J06Rik	18.7184	0.70536	0.367871	1.91741	0.0551856	0.853671
Fancg	956.723	-0.132013	0.0687269	-1.92083	0.0547534	0.853671
Fibin	370.303	0.358409	0.187122	1.91537	0.0554449	0.853671
Gcnt1	566.738	0.152919	0.0800271	1.91085	0.0560244	0.853671
Gm10550	6.96105	-1.08932	0.570427	-1.90966	0.0561767	0.853671
Gm10558	9.49309	-0.962941	0.503456	-1.91266	0.0557916	0.853671
Gm12841	48.7091	-0.537702	0.279226	-1.92569	0.0541433	0.853671
Gm14403	1256.91	-0.243153	0.127362	-1.90915	0.0562431	0.853671
Gm15133	4.8055	-1.86513	0.976331	-1.91035	0.0560883	0.853671
Gm15787	94.1733	0.38738	0.201339	1.92402	0.0543523	0.853671
Gm16638	2296.18	0.151067	0.0792788	1.90551	0.0567136	0.853671
Gm17660	2.40135	2.11804	1.10383	1.9188	0.0550091	0.853671
Gm20518	33.0205	-0.424105	0.222046	-1.90999	0.056135	0.853671
Gm28086	3.89877	1.36049	0.713553	1.90664	0.0565675	0.853671
Gm37020	10.49	1.00785	0.528881	1.90563	0.0566987	0.853671
Gm37374	6.73718	1.15201	0.601824	1.9142	0.0555948	0.853671
Gm41639	17.9102	0.986906	0.51282	1.92447	0.054296	0.853671
Gm42918	86.1652	0.315829	0.164409	1.92099	0.0547327	0.853671
Gm43814	7.1357	-1.02604	0.533625	-1.92278	0.0545082	0.853671
Gm44712	14.1168	0.815398	0.427985	1.9052	0.0567535	0.853671
Gm47270	95.6576	0.309198	0.160824	1.92258	0.0545329	0.853671
Gm49706	22.1967	1.08237	0.566726	1.90987	0.0561497	0.853671
Gm50270	5.50379	-1.42117	0.745742	-1.90572	0.0566871	0.853671
Gm52974	4.76442	1.38322	0.725488	1.90661	0.0565711	0.853671
Gm5641	356.323	-0.405364	0.211298	-1.91844	0.0550548	0.853671
Gm6723	32.2233	0.809649	0.423787	1.91051	0.0560677	0.853671
Gm8097	7.27782	1.12844	0.586448	1.92419	0.0543305	0.853671
Gm9531	842.176	-0.18369	0.0958451	-1.91653	0.0552978	0.853671
Gpc4	3737.94	0.143867	0.0749583	1.91929	0.0549478	0.853671
Gssos1	3.40169	1.81448	0.942977	1.9242	0.0543289	0.853671
H2-M6-ps	11.9935	-0.801407	0.420138	-1.90748	0.0564579	0.853671
Hacd4	431.057	0.262939	0.136775	1.92241	0.0545536	0.853671
Il31ra	13.279	1.25923	0.656057	1.9194	0.0549341	0.853671
Kdm7a	12227.1	-0.167983	0.0881429	-1.9058	0.056676	0.853671
Krt10	979.466	0.182853	0.0958869	1.90696	0.0565253	0.853671
Krt2	808.347	0.168672	0.0884388	1.90721	0.056493	0.853671
Mfap5	25.5207	0.72934	0.380278	1.91791	0.0551222	0.853671
Mog	7027.9	-0.114121	0.05976	-1.90965	0.0561778	0.853671
Pisd-ps2	337.842	0.244274	0.127531	1.91542	0.0554395	0.853671
Plxna3	1935.52	0.132307	0.0689514	1.91885	0.0550038	0.853671
Ppp1r8	4747.41	-0.088873	0.0466384	-1.90557	0.0567055	0.853671
Ppp2r1b	1674.98	-0.126541	0.0659739	-1.91804	0.0551059	0.853671
Prr22	35.2945	0.468274	0.244807	1.91283	0.0557697	0.853671
Psmc3	16700.8	-0.0816013	0.0425735	-1.91672	0.0552741	0.853671
Ptger3	485.813	-0.354142	0.184475	-1.91973	0.0548926	0.853671
Ptpn9	5440.88	-0.105595	0.0552371	-1.91167	0.0559188	0.853671
Rwdd4a	3941.08	-0.103343	0.0542078	-1.90642	0.0565957	0.853671
Sec1	148.48	0.479152	0.249045	1.92396	0.0543599	0.853671
Slamf7	13.3301	-1.32809	0.696939	-1.9056	0.0567022	0.853671
Slc35f2	609.075	0.13191	0.0687405	1.91895	0.0549904	0.853671
Slc41a3	342.492	0.187925	0.0979488	1.91861	0.0550339	0.853671
Smpdl3b	200.145	0.336646	0.176413	1.90829	0.0563543	0.853671
Snapc5	2215.97	0.128442	0.067185	1.91176	0.0559068	0.853671
Spata21	21.0872	0.791086	0.414649	1.90785	0.0564111	0.853671
Ssh2	5544.32	-0.132639	0.0695783	-1.90633	0.0566073	0.853671
Taf5l	1713.48	0.109419	0.0568665	1.92414	0.0543365	0.853671
Tmem266	546.429	0.138416	0.0721264	1.91908	0.0549745	0.853671
Tmem29	2025.25	0.151682	0.0791672	1.91597	0.0553689	0.853671
Tsg101	8353.12	-0.0889954	0.0465928	-1.91007	0.0561245	0.853671
Tslp	13.9598	0.90676	0.474021	1.91291	0.0557593	0.853671
Upk1b	202.793	0.387137	0.203188	1.90532	0.0567384	0.853671
2900040C04Rik	268.09	-1.53011	0.803273	-1.90484	0.0568006	0.853786
Bmp8b	16.9326	0.704021	0.369638	1.90462	0.0568288	0.853786
Gm45131	3.2624	2.41406	1.26789	1.90399	0.0569115	0.854518
Morc3	3165.79	-0.119175	0.0626059	-1.90358	0.0569654	0.854819
Gm43254	460.867	0.19645	0.103251	1.90264	0.0570874	0.855633
Rhof	4455.7	-0.123201	0.0647519	-1.90267	0.0570839	0.855633
Cdca7l	175.581	0.213614	0.112368	1.90102	0.0572993	0.856906
Cpsf1	4649.87	0.118825	0.0625271	1.90038	0.0573831	0.856906
Gm44013	7.53386	1.15254	0.60669	1.89972	0.0574698	0.856906
Gtf3c2	2292.98	0.106101	0.0558157	1.90091	0.0573136	0.856906
Mfsd8	3140.7	-0.108494	0.0571105	-1.89972	0.0574702	0.856906
Rab11fip3	10979.2	-0.0902924	0.0475169	-1.90022	0.0574045	0.856906
Sh3d21	82.5849	0.292899	0.154149	1.90011	0.0574192	0.856906
Trib3	39.9906	0.510008	0.268474	1.89966	0.0574779	0.856906
Ypel2	5022.04	-0.178436	0.0938519	-1.90126	0.0572685	0.856906
Gm4265	20.6938	0.60715	0.319922	1.89781	0.0577212	0.858617
Gm42815	12.3596	0.754386	0.39743	1.89816	0.0576749	0.858617
Gpr161	8705.08	-0.147474	0.0776831	-1.8984	0.0576433	0.858617
Tcof1	2015.68	-0.110283	0.0581126	-1.89775	0.0577287	0.858617
Ulk2	16972.8	-0.0838833	0.0442077	-1.89748	0.0577641	0.858638
Amotl2	1700.76	-0.163014	0.0859351	-1.89695	0.0578351	0.859187
1600017P15Rik	5.5495	1.42513	0.75207	1.89494	0.0581007	0.859368
Arhgef18	5769.13	-0.123663	0.0652088	-1.89642	0.0579042	0.859368
BB218582	180.76	0.271809	0.143402	1.89543	0.0580354	0.859368
Cox4i2	109.608	0.295995	0.156221	1.89471	0.0581303	0.859368
Gm20560	9.45977	1.05255	0.555468	1.89489	0.0581075	0.859368
Gm38300	282.636	0.167448	0.088416	1.89387	0.0582428	0.859368
Gm43379	549.496	0.169454	0.0893665	1.89617	0.0579377	0.859368
Gsc	1.43967	3.02706	1.59843	1.89377	0.0582559	0.859368
Megf6	414.702	0.284543	0.150214	1.89426	0.0581905	0.859368
Plekhb2	30915.9	0.0787296	0.0415336	1.89556	0.0580178	0.859368
Rtn4ip1	1723.3	0.149289	0.0788103	1.89428	0.0581878	0.859368
Sytl5	346.445	0.25632	0.135326	1.89409	0.0582126	0.859368
4632428C04Rik	80.5376	0.313432	0.165642	1.89222	0.0584614	0.859878
Abracl	1673.09	-0.164249	0.086927	-1.88951	0.0588241	0.859878
Acy3	97.3702	0.314939	0.166724	1.88899	0.0588932	0.859878
C2cd3	3606.09	-0.118019	0.062483	-1.88882	0.0589159	0.859878
C630043F03Rik	2111.83	0.156535	0.082731	1.8921	0.0584783	0.859878
Chaf1b	31.493	0.679748	0.35995	1.88845	0.0589654	0.859878
Dtx3	17429.4	0.103813	0.0549639	1.88875	0.0589253	0.859878
Eif4ebp1	185.248	0.226048	0.119431	1.89271	0.0583963	0.859878
ENSMUSG00000120187	45.5839	0.440575	0.233324	1.88826	0.0589917	0.859878
Flt1	7646.97	-0.13462	0.0712975	-1.88814	0.0590066	0.859878
Gbp10	7.54084	1.14251	0.605163	1.88794	0.0590335	0.859878
Gm11520	7.42975	1.40035	0.740162	1.89195	0.0584973	0.859878
Gm26740	28.0766	0.656321	0.346807	1.89247	0.0584283	0.859878
Gm38025	7.95873	1.17422	0.620933	1.89105	0.058617	0.859878
Gnaz	8337.84	-0.121671	0.0644067	-1.8891	0.0588783	0.859878
Gpcpd1	13933.7	-0.119907	0.0634241	-1.89057	0.0586824	0.859878
Nipa1	10601.8	-0.0969531	0.0513187	-1.88923	0.0588605	0.859878
Peg10	3691.11	0.220335	0.116593	1.88977	0.0587886	0.859878
Rbbp5	7776.99	-0.105273	0.0557343	-1.88884	0.0589138	0.859878
Selenbp1	1041.74	0.22223	0.117553	1.89047	0.0586957	0.859878
Tdgf1	114.118	0.532173	0.281887	1.8879	0.05904	0.859878
Txnrd1	8204.31	-0.0948214	0.0502104	-1.88848	0.0589613	0.859878
4732491K20Rik	389.041	0.174744	0.0926131	1.88681	0.0591852	0.860138
D9Wsu149	20.1695	-0.785066	0.416229	-1.88614	0.0592764	0.860138
Foxd2os	25.1308	0.757339	0.401332	1.88706	0.0591518	0.860138
Nr1d1	6125.01	-0.153326	0.081283	-1.88632	0.0592517	0.860138
Plekha8	2246.64	-0.143063	0.0758265	-1.88671	0.0591993	0.860138
Tll2	186.704	-0.313153	0.165963	-1.88689	0.0591758	0.860138
Zfp109	888.565	-0.147535	0.0782271	-1.88599	0.0592963	0.860138
Slc25a44	11703.5	-0.0816535	0.0433054	-1.88553	0.0593585	0.860544
2610507I01Rik	2503.06	0.0968876	0.0514164	1.88437	0.0595144	0.860548
Cep55	31.4307	0.608759	0.32294	1.88505	0.0594231	0.860548
Gm10616	47.023	0.427311	0.226778	1.88426	0.0595292	0.860548
Gm13331	35.578	-0.53955	0.286289	-1.88463	0.0594794	0.860548
Slc2a5	516.282	0.178589	0.0947524	1.8848	0.0594568	0.860548
Cenpf	125.748	0.251249	0.133366	1.88391	0.059577	0.860669
Hhip	1636.13	-0.145504	0.0772735	-1.88298	0.0597036	0.860669
Lrrc61	2440.67	0.108894	0.0578257	1.88313	0.0596821	0.860669
Neurod4	40.4335	0.580426	0.308255	1.88294	0.0597081	0.860669
Wnt10a	269.2	-0.255432	0.135655	-1.88295	0.0597076	0.860669
9330104G04Rik	593.317	0.150671	0.0801031	1.88096	0.0599776	0.860716
A330074H02Rik	58.0864	0.476398	0.253493	1.87934	0.0601988	0.860716
Atl3	6988.38	-0.0954619	0.050741	-1.88135	0.0599237	0.860716
Clec18a	249.683	0.310375	0.165153	1.87932	0.0602009	0.860716
ENSMUSG00000120013	148.062	0.266824	0.14201	1.87891	0.0602569	0.860716
Gm43260	1.39086	3.00001	1.59437	1.88163	0.0598868	0.860716
Gm45159	90.9297	0.392899	0.209041	1.87953	0.0601718	0.860716
Gm45191	5.21079	1.65595	0.88086	1.87993	0.0601181	0.860716
Il4	6.42442	-1.61833	0.861241	-1.87907	0.0602348	0.860716
Mfap3	4371.97	-0.144398	0.0767231	-1.88206	0.0598274	0.860716
Pank3	12411.6	-0.145178	0.0771573	-1.88158	0.0598924	0.860716
Rbpj	3779.73	-0.140638	0.074833	-1.87936	0.0601958	0.860716
Rnase1	84.7735	0.395299	0.210234	1.88028	0.0600701	0.860716
Tipin	1848.34	0.172101	0.09145	1.88191	0.0598485	0.860716
Trp53i11	6236.11	0.111578	0.0592904	1.88189	0.0598514	0.860716
Zfp133-ps	351.819	0.209093	0.111269	1.87916	0.0602221	0.860716
Kyat1	947.836	0.135471	0.0721142	1.87857	0.0603037	0.860897
D330025C20Rik	97.4856	0.373973	0.199145	1.87789	0.0603963	0.861732
Gm35281	2.94301	-1.95823	1.04308	-1.87735	0.0604705	0.861959
Mllt10	3802.8	-0.0983349	0.0523817	-1.87727	0.0604806	0.861959
BC037039	101.682	-0.352914	0.188133	-1.87587	0.0606726	0.862024
Erg28	4085.8	-0.0925581	0.0493446	-1.87575	0.06069	0.862024
Gm29395	2.0573	2.4066	1.2822	1.87694	0.0605266	0.862024
Gm42876	2.00277	-2.66662	1.42138	-1.87607	0.0606452	0.862024
Katnal2	663.449	0.154653	0.0824417	1.87591	0.0606675	0.862024
Smyd1	241.416	0.308617	0.164511	1.87597	0.0606597	0.862024
Ceacam-ps1	8.90449	-1.01846	0.543531	-1.87379	0.0609594	0.862046
ENSMUSG00000120331	13.8172	-0.817548	0.436387	-1.87345	0.0610068	0.862046
Eri1	2353.13	-0.143301	0.0764911	-1.87343	0.0610091	0.862046
Gm15326	9.82692	0.933795	0.498189	1.87438	0.0608781	0.862046
Gm47242	2.09392	-1.81128	0.965926	-1.87517	0.0607693	0.862046
Map3k8	180.738	-0.316771	0.169083	-1.87347	0.0610041	0.862046
Msantd4	10755.2	-0.109128	0.0581996	-1.87506	0.0607838	0.862046
Ralgds	8942.36	-0.109426	0.0583777	-1.87445	0.0608691	0.862046
Rpl34-ps1	651.845	0.188985	0.100808	1.8747	0.0608335	0.862046
Wt1	9.36223	-0.980586	0.523466	-1.87326	0.0610331	0.862046
Kat8	2152.69	-0.122302	0.0653165	-1.87245	0.0611449	0.863142
Ankrd13a	3926.25	-0.0966219	0.0516134	-1.87203	0.0612023	0.86347
ENSMUSG00000119977	440.079	0.142337	0.0760504	1.87162	0.0612592	0.86379
Adcy7	361.792	0.211587	0.113227	1.8687	0.0616641	0.864119
Auts2	10518.9	-0.114616	0.0613292	-1.86887	0.0616408	0.864119
Gm43046	6.87455	1.37606	0.735494	1.87094	0.0613535	0.864119
Ier5	4781.78	-0.172578	0.0922697	-1.87037	0.0614328	0.864119
Lrp1	28442.2	0.113227	0.0605661	1.86948	0.0615554	0.864119
Mical1	837.563	0.199509	0.106768	1.86862	0.0616752	0.864119
Mpp2	15049.6	-0.0872869	0.0466757	-1.87007	0.0614737	0.864119
P2ry12	5664.57	-0.143631	0.0768397	-1.86923	0.0615909	0.864119
Prmt7	4153.8	-0.095521	0.0510802	-1.87002	0.061481	0.864119
Ube2f	5836.06	-0.0741328	0.039669	-1.86879	0.0616527	0.864119
Zfp780b	2374.22	-0.129318	0.0692097	-1.86849	0.0616934	0.864119
Zp3	5.71226	1.45017	0.775668	1.86957	0.0615435	0.864119
0610009L18Rik	335.604	0.239489	0.128294	1.86672	0.0619402	0.864405
Gm14329	3.1772	-1.8297	0.979849	-1.86733	0.0618558	0.864405
Gm32635	3.00112	1.60089	0.857538	1.86685	0.0619232	0.864405
Olfr1140	2.38145	2.44509	1.3097	1.86691	0.0619148	0.864405
Rnf166	2142.66	-0.116661	0.0624983	-1.86663	0.0619536	0.864405
Trim24	3651.26	0.108893	0.0583164	1.86728	0.0618628	0.864405
Wnt3	202.07	0.259282	0.13889	1.86681	0.0619276	0.864405
4921507P07Rik	59.3469	-0.3278	0.176173	-1.86067	0.0627901	0.865783
Ankrd61	24.8926	-0.741195	0.398683	-1.85911	0.0630117	0.865783
BC147527	9.35253	1.37862	0.740877	1.86079	0.0627737	0.865783
Bcl7a	12184.3	-0.096266	0.0516242	-1.86474	0.0622173	0.865783
Casq2	226.032	-0.220956	0.118649	-1.86227	0.0625646	0.865783
Ccnc	6103.17	-0.105868	0.0568635	-1.8618	0.0626319	0.865783
Cops7b	1659.71	0.0922941	0.0496168	1.86014	0.0628657	0.865783
Creld2	1545.75	-0.166012	0.0891651	-1.86185	0.0626237	0.865783
Dnajc28	2088.03	-0.143125	0.0769834	-1.85917	0.0630028	0.865783
Gm16499	118.501	-0.379163	0.203949	-1.8591	0.0630128	0.865783
Gm20319	6.94378	-1.27191	0.684096	-1.85926	0.0629898	0.865783
Gm2716	7.05154	1.04978	0.563463	1.86309	0.0624497	0.865783
Gm28693	1.90989	2.6655	1.43054	1.86328	0.0624233	0.865783
Gm28791	2.24535	2.61708	1.40639	1.86085	0.0627655	0.865783
Gm3411	33.6447	0.588664	0.315983	1.86296	0.0624675	0.865783
Gm7676	2.73968	1.84573	0.989358	1.86558	0.0620999	0.865783
Gm8188	40.8327	0.481751	0.25908	1.85947	0.0629607	0.865783
Gm8775	55.6756	-0.335544	0.180013	-1.864	0.0623213	0.865783
H1f4	156.816	0.365082	0.196115	1.86157	0.0626631	0.865783
Il1rl1	39.4879	0.448825	0.241044	1.86201	0.0626021	0.865783
Kcnb1	20282	-0.131801	0.0708326	-1.86074	0.0627816	0.865783
Krt77	1043.88	0.164976	0.0886077	1.86187	0.062622	0.865783
Kynu	11.074	0.796853	0.427991	1.86184	0.0626251	0.865783
Mical3	7170.35	-0.0912466	0.0489859	-1.86271	0.0625031	0.865783
Mpdz	11091	0.100921	0.0542481	1.86036	0.062835	0.865783
Pfn2	86085.7	-0.0890067	0.0477332	-1.86467	0.0622276	0.865783
Tmem80	2228.98	0.152892	0.0820136	1.86423	0.0622891	0.865783
Traf2	1072.13	-0.0999878	0.0537282	-1.86099	0.0627454	0.865783
Cldn11	13427.6	-0.104827	0.056397	-1.85873	0.0630649	0.865785
Gm12191	616.341	0.426378	0.229406	1.85862	0.0630816	0.865785
Pacrg	2279.92	0.118945	0.0640267	1.85775	0.0632051	0.867009
ENSMUSG00000119982	5.48312	-1.56146	0.84066	-1.85742	0.0632513	0.867171
Gm43464	3.00918	2.22261	1.19677	1.85717	0.0632876	0.867198
Amz1	976.29	0.167457	0.0902333	1.85582	0.0634786	0.867231
Dnah2os	16.8978	0.73794	0.397565	1.85615	0.0634323	0.867231
ENSMUSG00000120490	42.8665	-0.498395	0.26861	-1.85546	0.0635305	0.867231
ENSMUSG00000120709	16.0774	0.771001	0.415521	1.85551	0.0635239	0.867231
ENSMUSG00000120872	14.8581	-0.797642	0.429622	-1.85661	0.0633664	0.867231
Pex14	3307.09	-0.094113	0.0506913	-1.85659	0.0633695	0.867231
Qprt	72.7807	0.511588	0.275689	1.85567	0.0635008	0.867231
Ap4m1	2079.73	0.101523	0.0547249	1.85515	0.063575	0.86737
Zcchc17	7885.56	-0.0666442	0.0359331	-1.85468	0.0636425	0.867821
9330111N05Rik	73.3128	-0.466824	0.251895	-1.85324	0.0638474	0.86804
A930007A09Rik	233.616	0.215161	0.116428	1.84803	0.0645984	0.86804
Brsk2	13828.5	-0.0770148	0.0415883	-1.85184	0.0640489	0.86804
Bzw1	32228.5	-0.113048	0.0610997	-1.85022	0.0642814	0.86804
Ccpg1os	609.737	0.150162	0.0813352	1.84621	0.0648623	0.86804
Clspn	177.873	0.332512	0.179659	1.85079	0.0641991	0.86804
Col12a1	734.363	0.262392	0.142057	1.8471	0.0647333	0.86804
Cst7	21.1329	-0.726998	0.392438	-1.85252	0.0639515	0.86804
ENSMUSG00000120301	20.5798	-0.88779	0.479718	-1.85065	0.0642201	0.86804
Filip1	1490.35	0.178317	0.0965076	1.84769	0.0646466	0.86804
Gm14718	1.15919	3.58689	1.94228	1.84675	0.064784	0.86804
Gm15708	22.0337	-0.589181	0.318998	-1.84697	0.0647509	0.86804
Gm17251	309.998	0.168845	0.0914405	1.84651	0.0648187	0.86804
Gm22753	31.9999	-0.415062	0.224018	-1.85281	0.0639102	0.86804
Gm26645	110.756	0.380058	0.205363	1.85066	0.0642184	0.86804
Gm26679	111.218	-0.299685	0.162143	-1.84827	0.064563	0.86804
Gm34567	1207.07	0.164703	0.088925	1.85216	0.0640028	0.86804
Gm38032	1.8572	2.96683	1.60675	1.84647	0.0648236	0.86804
Gm44542	9.89645	0.982214	0.532001	1.84626	0.0648542	0.86804
Gm8228	44.3492	-0.44873	0.24291	-1.84731	0.0647025	0.86804
Gm9845	18.5835	-0.767578	0.415165	-1.84885	0.0644798	0.86804
Gmeb1	2377.59	0.113883	0.0615973	1.84883	0.0644819	0.86804
Ist1	9011.79	-0.0869874	0.0469118	-1.85428	0.0636994	0.86804
Kctd12b	1102.89	0.156725	0.0848549	1.84698	0.0647497	0.86804
Limk1	3775.84	-0.0942416	0.0508448	-1.85352	0.0638082	0.86804
Myhas	5.24323	-1.98814	1.07329	-1.85238	0.0639719	0.86804
Pcdhb9	2117.58	0.124788	0.0674945	1.84887	0.0644772	0.86804
Pcx	6948.2	0.10217	0.0552788	1.84826	0.0645641	0.86804
Phactr4	1278.46	-0.159152	0.0861523	-1.84733	0.0646992	0.86804
Plaur	37.2176	0.547795	0.296181	1.84953	0.0643817	0.86804
Tmeff1	13149.7	-0.0914827	0.0494695	-1.84927	0.0644185	0.86804
Tmem200a	4084.06	-0.158925	0.0857958	-1.85236	0.0639742	0.86804
Uba6	3873.2	-0.187279	0.101385	-1.8472	0.0647182	0.86804
Ykt6	9816.03	-0.0734306	0.039709	-1.84922	0.0644262	0.86804
Zfp462	5912.32	-0.112638	0.0608881	-1.84991	0.0643263	0.86804
Mcm2	548.804	0.135592	0.0734571	1.84586	0.0649121	0.868247
1700071M16Rik	6.58223	-1.34677	0.729834	-1.84532	0.0649916	0.868308
Map3k13	3654.67	-0.149329	0.0809423	-1.84489	0.0650543	0.868308
Pik3ca	10473.9	-0.114778	0.0622052	-1.84515	0.0650164	0.868308
Rnf20	8803.89	-0.0691995	0.0375051	-1.84507	0.0650276	0.868308
Gm26688	1.28855	3.28654	1.78223	1.84406	0.065174	0.869446
Echdc2	1044.88	0.225174	0.12215	1.84342	0.065268	0.87024
Dipk2a	5566.86	-0.146012	0.0792326	-1.84283	0.0653538	0.870924
B230323A14Rik	2.7417	2.8495	1.54671	1.8423	0.0654308	0.87149
Cox7b2	27.3391	-0.587728	0.319158	-1.8415	0.0655489	0.872
ENSMUSG00000120153	64.6995	0.360201	0.19562	1.84133	0.0655727	0.872
Gm46409	108.99	0.302179	0.16408	1.84165	0.0655257	0.872
Trank1	18958.2	0.191351	0.103956	1.84069	0.065667	0.872793
Akap10	3913.99	-0.142792	0.0776486	-1.83896	0.0659215	0.873299
Anp32b-ps1	29.6871	0.536593	0.291832	1.8387	0.0659587	0.873299
Foxj1	982.528	-0.29784	0.161986	-1.83868	0.0659623	0.873299
Gm37837	6.5544	1.21356	0.659785	1.83932	0.0658675	0.873299
Mettl25	697.207	0.137643	0.0747988	1.84018	0.0657424	0.873299
Sprtn	1980.38	0.0875982	0.0476098	1.83992	0.0657802	0.873299
Ttc41	143.967	0.302247	0.164395	1.83855	0.0659818	0.873299
Zfp345	3.59379	2.10765	1.14626	1.83872	0.0659557	0.873299
Ccdc148	2807.09	-0.0794947	0.0432518	-1.83795	0.0660695	0.874001
Gm18890	25.4587	0.510803	0.27815	1.83643	0.0662945	0.874256
Gm20634	76.7023	-0.297112	0.161691	-1.83753	0.0661315	0.874256
Klhl7	14069.6	-0.117887	0.0641942	-1.83641	0.0662966	0.874256
Pag1	3888.02	-0.0990008	0.0539013	-1.83671	0.0662532	0.874256
Rassf10	90.2757	0.388326	0.211376	1.83714	0.0661895	0.874256
Rps6kc1	5136.4	-0.0829196	0.045145	-1.83674	0.066248	0.874256
Dalrd3	4614.97	0.147135	0.0801471	1.8358	0.0663865	0.874378
Frmd3	412.842	0.224165	0.122125	1.83554	0.0664255	0.874378
Gm48898	36.1456	0.524841	0.285953	1.83541	0.0664444	0.874378
Ppp1r15b	9134.56	-0.0911039	0.0496233	-1.83591	0.0663711	0.874378
Accsl	20.5472	-0.525791	0.286763	-1.83353	0.0667231	0.876722
Cyb5r4	5767.71	-0.101871	0.0555607	-1.83351	0.0667268	0.876722
Klhl33	941.546	0.209346	0.114163	1.83375	0.0666912	0.876722
Psmd7	12748.5	-0.0857894	0.0468099	-1.83272	0.0668443	0.877809
1600020E01Rik	773.767	0.178861	0.0976237	1.83215	0.0669292	0.878011
Gm19265	116.985	0.322065	0.175783	1.83217	0.0669255	0.878011
2810429I04Rik	475.9	0.151094	0.0825885	1.82948	0.0673278	0.878078
Gm12251	922.303	-0.109951	0.0601122	-1.82909	0.0673865	0.878078
Gm43359	15.4622	0.736694	0.402765	1.82909	0.0673862	0.878078
Gm44954	93.7165	0.290869	0.158815	1.83149	0.0670268	0.878078
Gm7361	108.526	0.375023	0.204771	1.83143	0.0670363	0.878078
Mob2	2665.67	-0.0916998	0.0500891	-1.83074	0.0671401	0.878078
Mtg2	1006.94	0.146432	0.0800031	1.83033	0.0672001	0.878078
Rgs2	6039.42	-0.140931	0.0770333	-1.82948	0.067327	0.878078
Rpl21	9525.61	0.235131	0.128505	1.82974	0.0672888	0.878078
Sil1	1463.39	0.152401	0.0832328	1.83102	0.0670981	0.878078
Slc25a47	276.621	0.200192	0.109409	1.82975	0.0672868	0.878078
Thoc2l	3091.68	-0.113768	0.0621246	-1.83128	0.0670584	0.878078
Vmn1r34	2.84698	-2.40567	1.3152	-1.82912	0.0673818	0.878078
6330549D23Rik	160.055	0.256782	0.140549	1.82699	0.067701	0.878547
Clba1	1060.35	-0.115757	0.0633095	-1.82843	0.0674843	0.878547
Dpp7	1667.96	0.194391	0.10639	1.82715	0.0676777	0.878547
Gm10156	89.2856	-0.394442	0.215824	-1.82761	0.0676078	0.878547
Gm43029	27.7751	-0.545008	0.298304	-1.82702	0.0676967	0.878547
Lars2	67747.8	0.1385	0.0757662	1.82799	0.0675511	0.878547
Lrat	32.1987	0.568837	0.311204	1.82786	0.0675707	0.878547
Pdgfra	7748.65	0.133048	0.07278	1.82809	0.0675362	0.878547
E2f7	25.9597	0.619862	0.339405	1.82632	0.0678023	0.878689
Gm28221	71.4434	-0.769482	0.421306	-1.82642	0.067787	0.878689
Pcdhb1	29.7886	0.579193	0.317153	1.82622	0.0678164	0.878689
Ak6	1236.14	-0.175757	0.0963048	-1.825	0.0680003	0.87884
Bbs4	6678.13	-0.112981	0.0619153	-1.82476	0.068037	0.87884
Gm20342	323.089	0.20006	0.109617	1.82507	0.0679903	0.87884
Gm3739	204.79	0.241944	0.132589	1.82476	0.068037	0.87884
Gm43362	12.0769	0.924111	0.506299	1.82523	0.0679663	0.87884
Zfp790	2270.1	-0.195465	0.107057	-1.8258	0.067881	0.87884
Gfod1	17205.8	-0.132044	0.0723953	-1.82393	0.0681633	0.878992
Sall1	2343.66	-0.121658	0.0666941	-1.82412	0.068134	0.878992
Six4	232.256	-0.28159	0.154401	-1.82376	0.068188	0.878992
Tk1	16.105	0.741351	0.406404	1.82417	0.068126	0.878992
Dact2	2206.24	-0.115924	0.0636106	-1.8224	0.068395	0.879588
Gm15484	9.13417	-1.09624	0.601524	-1.82244	0.0683887	0.879588
Gm20689	92.1257	-0.348122	0.191017	-1.82247	0.0683837	0.879588
Gm29156	69.2724	0.394662	0.216472	1.82315	0.0682804	0.879588
Mark3	8845.9	-0.0950221	0.0521439	-1.82231	0.0684085	0.879588
Slc66a2	1881.9	-0.118989	0.0653172	-1.82171	0.0684991	0.880304
Yipf4	8072.54	-0.0797174	0.0437724	-1.82118	0.06858	0.880895
Usp28	2398.78	-0.125786	0.0690816	-1.82083	0.0686329	0.881127
Car13	187.5	0.49394	0.271348	1.82032	0.0687102	0.881222
Sema4d	6862.19	-0.0736245	0.0404414	-1.82052	0.0686793	0.881222
9330159M07Rik	252.52	0.183191	0.10094	1.81486	0.0695462	0.88213
Abt1	1627.5	-0.0997473	0.055051	-1.81191	0.0700008	0.88213
Actr5	393.485	0.208246	0.114494	1.81883	0.0689369	0.88213
Alg12	980.883	0.121634	0.0671357	1.81177	0.0700223	0.88213
Aox4	78.9792	-0.311382	0.171524	-1.81539	0.0694645	0.88213
Aph1b	6764.53	-0.100085	0.0552355	-1.81196	0.0699922	0.88213
Apoc1	101.344	0.424305	0.233351	1.81831	0.0690163	0.88213
Arrdc4	1384.83	-0.174246	0.0960215	-1.81466	0.0695766	0.88213
Barhl1	4.65666	2.40447	1.32467	1.81514	0.0695019	0.88213
Bvht	111.366	0.287652	0.158298	1.81716	0.0691933	0.88213
Fam53c	7653.42	-0.104253	0.0574274	-1.81539	0.0694632	0.88213
Gm10037	466.113	0.216963	0.11948	1.8159	0.0693863	0.88213
Gm37484	5.79607	-1.40459	0.772873	-1.81736	0.0691624	0.88213
Gm42457	24.7591	-1.04551	0.576329	-1.81409	0.0696641	0.88213
Gm44780	7.96705	1.09682	0.604429	1.81463	0.0695802	0.88213
Gm45251	9.19396	0.954299	0.526425	1.81279	0.0698636	0.88213
Gm45351	13.1094	0.808699	0.446291	1.81204	0.0699793	0.88213
Gm45533	94.916	0.245972	0.135619	1.81371	0.0697231	0.88213
Gm5144	5.85057	1.55266	0.857096	1.81153	0.0700581	0.88213
Gstm6	1116.3	0.176173	0.097182	1.81282	0.0698603	0.88213
Gvin1	30.3861	0.536656	0.295906	1.81361	0.0697384	0.88213
Hccs	3920.03	-0.0917044	0.0505942	-1.81255	0.0699015	0.88213
Ifitm1	188.416	0.502609	0.276659	1.81671	0.0692612	0.88213
Il22	4.13878	2.49604	1.37716	1.81245	0.0699163	0.88213
Klrg1	49.1779	0.475222	0.261908	1.81446	0.0696065	0.88213
Mcc	2379.21	0.13781	0.0760446	1.81223	0.0699506	0.88213
Mcidas	24.0571	0.691315	0.380897	1.81496	0.0695294	0.88213
Mrpl45	4156.45	-0.0947999	0.052123	-1.81877	0.0689459	0.88213
Mrps9	3652.21	-0.0814654	0.0449729	-1.81143	0.0700741	0.88213
Naaladl2	454.29	-0.253078	0.13942	-1.81522	0.0694898	0.88213
Nat8f7	6.5626	1.32765	0.73152	1.81492	0.0695364	0.88213
[truncated: 23,243 more rows]

## Sheet: Hallmark Ctrl F vs M
UP in Ctrl females vs Ctrl males filtered by Padj. < 0,05										DOWN in Ctrl females vs Ctrl males filtered by Padj. < 0,05										All Padj. < 0.05 in Ctrl females vs Ctrl males
Term	Overlap	P.value	Adjusted.P.value	Odds.Ratio	Combined.Score	Genes				Term	Overlap	P.value	Adjusted.P.value	Odds.Ratio	Combined.Score	Genes				Term	Overlap	P.value	Adjusted.P.value	Odds.Ratio	Combined.Score	Genes
Myogenesis	2/200	0.0167949	0.0503847	11.101	45.3663	NOS1;MYH7				p53 Pathway	1/200	0.104686	0.104686	9.94472	22.4431	HEXIM1				Myogenesis	2/200	0.0382674	0.127558	6.88645	22.4716	NOS1;MYH7
KRAS Signaling Dn	2/200	0.0167949	0.0503847	11.101	45.3663	NOS1;MYH7														KRAS Signaling Dn	2/200	0.0382674	0.127558	6.88645	22.4716	NOS1;MYH7
Interferon Gamma Response	2/200	0.0167949	0.0503847	11.101	45.3663	CXCL9;DDX60														Interferon Gamma Response	2/200	0.0382674	0.127558	6.88645	22.4716	CXCL9;DDX60
IL-6/JAK/STAT3 Signaling	1/87	0.0835346	0.16686	12.175	30.2244	CXCL9														IL-6/JAK/STAT3 Signaling	1/87	0.126498	0.267868	7.70659	15.9336	CXCL9
Interferon Alpha Response	1/97	0.0926999	0.16686	10.9013	25.9276	DDX60														Interferon Alpha Response	1/97	0.140005	0.267868	6.90035	13.5666	DDX60
Spermatogenesis	1/135	0.12674	0.182171	7.79497	16.1014	NOS1														Spermatogenesis	1/135	0.189511	0.267868	4.93408	8.2069	NOS1
Fatty Acid Metabolism	1/158	0.14675	0.182171	6.64532	12.7525	XIST														Fatty Acid Metabolism	1/158	0.218123	0.267868	4.20637	6.40503	XIST
Allograft Rejection	1/200	0.182171	0.182171	5.23168	8.90856	CXCL9														p53 Pathway	1/200	0.267868	0.267868	3.31156	4.36218	HEXIM1
Inflammatory Response	1/200	0.182171	0.182171	5.23168	8.90856	CXCL9														Allograft Rejection	1/200	0.267868	0.267868	3.31156	4.36218	CXCL9
																				Inflammatory Response	1/200	0.267868	0.267868	3.31156	4.36218	CXCL9
