# Supplementary material for: Sex-dependent interferon signaling contributes to female-biased vulnerability in Alzheimer’s disease
Source: J Neuroinflammation. 2026 May 4;23:217. doi: 10.1186/s12974-026-03840-0 (PMC13312654; doi:10.1186/s12974-026-03840-0)
Supplement: Supplementary file 11 — Supplementary Material 11: Table S3. Differential gene expression in the whole hippocampus 24 h after systemic poly(I:C) (i.p.) administration in adult mice. [file 12974_2026_3840_MOESM11_ESM.xlsx]

## Sheet: metadata
SampleID	Condition	Time_Administration	Sex	Batch	Aprox_Age	Seq_name
CtrlVeh_1	Ctrl	24H	M	1	3 month	M_Veh_1
CtrlVeh_2	Ctrl	24H	M	1	3 month	M_Veh_2
CtrlVeh_3	Ctrl	24H	M	1	3 month	M_Veh_3
CtrlVeh_4	Ctrl	24H	M	1	3 month	M_Veh_4
CtrlVeh_5	Ctrl	24H	M	1	3 month	M_Veh_5
CtrlVeh_6	Ctrl	24H	F	1	3 month	F_Veh_1
CtrlVeh_7	Ctrl	24H	F	1	3 month	F_Veh_2
CtrlVeh_8	Ctrl	24H	F	1	3 month	F_Veh_3
CtrlVeh_9	Ctrl	24H	F	1	3 month	F_Veh_4
Poly_1	PolyC	24H	M	1	3 month	M_Poly_1
Poly_2	PolyC	24H	M	1	3 month	M_Poly_2
Poly_3	PolyC	24H	M	1	3 month	M_Poly_3
Poly_4	PolyC	24H	M	1	3 month	M_Poly_4
Poly_5	PolyC	24H	F	1	3 month	F_Poly_1
Poly_6	PolyC	24H	F	1	3 month	F_Poly_2
Poly_7	PolyC	24H	F	1	3 month	F_Poly_3
Poly_8	PolyC	24H	F	1	3 month	F_Poly_4
Poly_9	PolyC	24H	F	1	3 month	F_Poly_5

## Sheet: DE file PolyC vs Veh
gene_name	baseMean	log2FoldChange	lfcSE	stat	pvalue	padj
Saa3	5.02215	5.44571	0.931978	5.84318	5.12138e-09	8.1252e-07
Irf7	546.786	3.58446	0.188199	19.0461	7.07545e-81	1.58278e-76			UP in Poly(I:C) Padj < 0,05 (393)
Zbp1	55.4304	3.34232	0.362126	9.2297	2.71379e-20	9.48553e-18			DOWN inPoly(I:C) Padj < 0,05 (29)
Tcstv4	10.3295	3.14926	0.417863	7.53658	4.82464e-14	1.18601e-11
Ifi206	10.3276	3.07496	0.491438	6.25707	3.92272e-10	6.75009e-08
Ifi27l2a	180.83	2.95107	0.330264	8.93548	4.054e-19	1.37379e-16
Ifi209	50.0718	2.91355	0.251219	11.5977	4.23447e-31	2.87046e-28
Oasl1	33.1472	2.89509	0.279902	10.3432	4.49252e-25	2.0937e-22
Phf11a	4.28896	2.8949	0.849388	3.40822	0.000653883	0.0375436
Ifi204	59.7844	2.75657	0.266762	10.3335	4.97329e-25	2.23249e-22
Phf11b	41.5956	2.51576	0.225489	11.1569	6.62555e-29	4.00577e-26
Ifi44	112.62	2.47997	0.160119	15.4883	4.16369e-54	1.86283e-50
Plac8	10.1012	2.46579	0.440105	5.60273	2.10997e-08	3.10527e-06
H2-Q5	18.4862	2.42132	0.380247	6.36775	1.91824e-10	3.46056e-08
Gm5431	26.184	2.40971	0.2433	9.90428	3.98828e-23	1.68042e-20
Oas1a	74.1737	2.35189	0.188363	12.4859	8.91074e-36	8.66666e-33
Bst2	476.119	2.30406	0.212208	10.8575	1.83614e-27	1.00182e-24
Usp18	134.078	2.28197	0.210161	10.8582	1.8234e-27	1.00182e-24
Ifi213	13.9093	2.28165	0.318841	7.15609	8.30123e-13	1.85699e-10
Oas1b	34.1503	2.19936	0.224511	9.7962	1.16901e-22	4.50875e-20
Oas2	49.0062	2.19373	0.255534	8.5849	9.09177e-18	2.82476e-15
Ifit1	330.169	2.1864	0.208594	10.4816	1.04977e-25	5.10508e-23
Isg15	174.579	2.16823	0.195949	11.0653	1.84872e-28	1.06041e-25
Gm12185	10.8788	2.16477	0.423017	5.11746	3.09681e-07	3.76499e-05
Lgals3bp	2072.19	2.15465	0.153516	14.0353	9.47676e-45	1.63073e-41
Rtp4	219.926	2.12847	0.12429	17.1251	9.64295e-66	7.19043e-62
H2-Q7	38.4322	2.08839	0.325452	6.41689	1.39084e-10	2.59275e-08
Trim30b	12.4371	2.0771	0.368106	5.64267	1.67438e-08	2.51382e-06
Ms4a4c	10.6026	2.06923	0.437768	4.72678	2.28112e-06	0.000246066
Oasl2	471.589	2.06342	0.18198	11.3387	8.4412e-30	5.24527e-27
Siglec1	51.9285	2.06169	0.246429	8.36627	5.9471e-17	1.68401e-14
Mx1	25.1312	2.05479	0.365036	5.62901	1.81244e-08	2.70296e-06
F830016B08Rik	10.6106	2.02383	0.457568	4.42302	9.73303e-06	0.000910995
Phf11d	51.3247	2.00293	0.180379	11.1041	1.19882e-28	7.05725e-26
Slfn4	7.12852	1.99585	0.593917	3.36048	0.000778068	0.0427651
Ifi208	10.5711	1.99572	0.554451	3.59945	0.000318895	0.0205581
Trim30a	255.891	1.98944	0.130951	15.1922	3.98447e-52	1.27332e-48
Gvin3	10.9061	1.97823	0.434092	4.55717	5.18479e-06	0.000506479
Ifitm3	744.923	1.96269	0.125602	15.6262	4.82757e-55	2.69982e-51
Ifit3	819.435	1.95989	0.154011	12.7256	4.25963e-37	5.01516e-34
Fcgr4	13.4956	1.89421	0.351378	5.39081	7.01393e-08	9.4519e-06
Gbp10	13.3791	1.8743	0.407765	4.59652	4.29609e-06	0.000427127
Trim30c	7.49329	1.87406	0.396611	4.72519	2.29896e-06	0.000246066
Ifi211	8.44719	1.82416	0.459311	3.97152	7.14163e-05	0.00553976
9330175E14Rik	8.48892	1.7731	0.439254	4.03662	5.42263e-05	0.00445971
Oas1g	8.56174	1.77309	0.444358	3.99023	6.601e-05	0.00519945
Gvin2	33.6104	1.77271	0.278589	6.36317	1.97631e-10	3.50874e-08
Gbp3	554.111	1.76217	0.115293	15.2843	9.73366e-53	3.62903e-49
H2-Q6	40.7305	1.76003	0.307794	5.7182	1.07656e-08	1.6663e-06
Tgtp2	58.9404	1.73716	0.194447	8.93384	4.11463e-19	1.37379e-16
Slfn8	104.598	1.71842	0.134769	12.7509	3.08305e-37	3.83155e-34
Iigp1c	34.7709	1.70153	0.383257	4.43965	9.01055e-06	0.000846916
Cxcl10	41.8817	1.69905	0.426905	3.97993	6.89348e-05	0.00539186
Rsad2	191.631	1.68784	0.137996	12.2311	2.1194e-34	1.8235e-31
Ddx60	98.1664	1.6838	0.141121	11.9316	8.0974e-33	6.24617e-30
Tgtp1	53.694	1.6772	0.460241	3.64417	0.000268257	0.0176673
H2-Q4	390.683	1.66594	0.11838	14.0728	5.58061e-45	1.24838e-41
Rnf213	990.321	1.64227	0.163467	10.0465	9.51734e-24	4.09429e-21
Gvin1	18.2037	1.63373	0.353993	4.61516	3.92789e-06	0.000395797
Ifit3b	407.412	1.63196	0.126888	12.8614	7.42481e-38	9.88658e-35
Parp14	319.74	1.61471	0.113542	14.2212	6.77141e-46	1.89345e-42
Lcn2	10.395	1.59251	0.437294	3.64175	0.000270796	0.0177645
Nlrc5	78.0821	1.58687	0.235098	6.74983	1.48017e-11	3.01014e-09
Dhx58	96.6581	1.53978	0.180475	8.53183	1.44048e-17	4.41418e-15
Apol10b	30.7824	1.52673	0.188186	8.11289	4.94288e-16	1.34844e-13
Trim30d	154.25	1.51435	0.120779	12.5382	4.61328e-36	4.69086e-33
Mx2	59.6784	1.50875	0.173601	8.6909	3.59567e-18	1.13289e-15
Slfn2	148.859	1.50127	0.116735	12.8605	7.51327e-38	9.88658e-35
Slfn9	63.1673	1.4938	0.180101	8.29426	1.09264e-16	3.01757e-14
Irf9	823.532	1.46908	0.0814024	18.0471	8.31534e-73	9.30071e-69
Gbp4	157.113	1.44951	0.163637	8.85809	8.13995e-19	2.63899e-16
Otoa	8.64734	1.44769	0.389059	3.721	0.000198433	0.0137855
Apol9b	12.1149	1.43141	0.360466	3.97101	7.15686e-05	0.00553976
H2-T24	195.663	1.43129	0.119298	11.9976	3.65729e-33	2.92191e-30
H2-T23	659.636	1.37506	0.120241	11.4359	2.76698e-30	1.82051e-27
Slfn3	38.1482	1.35172	0.172255	7.8472	4.25441e-15	1.10664e-12
Gbp2	299.693	1.34111	0.129787	10.3331	4.98992e-25	2.23249e-22
H2-K1	2067.3	1.34077	0.106234	12.6209	1.61899e-36	1.72461e-33
Ifi47	62.0149	1.32922	0.199695	6.65624	2.80914e-11	5.5611e-09
Ccl12	23.045	1.29939	0.287512	4.51944	6.20046e-06	0.000600451
Lgals9	424.969	1.29352	0.107701	12.0102	3.13906e-33	2.60077e-30
Trim34a	159.525	1.28627	0.101618	12.6579	1.01144e-36	1.13129e-33
Uba7	192.735	1.26993	0.136574	9.2985	1.42441e-20	5.13936e-18
Ly6a	1070.67	1.26607	0.0900895	14.0535	7.33139e-45	1.49094e-41
Irgm2	356.525	1.26074	0.0893773	14.1059	3.49442e-45	8.68558e-42
Sp100	233.601	1.26045	0.106062	11.884	1.43317e-32	1.06866e-29
Treml2	23.6479	1.249	0.229808	5.43495	5.48114e-08	7.47642e-06
Gbp5	202.974	1.23378	0.113852	10.8367	2.30599e-27	1.22821e-24
Igtp	199.347	1.21473	0.11503	10.5602	4.5582e-26	2.26593e-23
Isg20	39.0458	1.207	0.173713	6.94826	3.69826e-12	7.73179e-10
Psmb8	212.742	1.20449	0.130362	9.23963	2.47353e-20	8.783e-18
Epsti1	58.4038	1.20323	0.189023	6.36552	1.94635e-10	3.48318e-08
Gbp6	38.6244	1.2002	0.297975	4.02786	5.62878e-05	0.00458458
Xaf1	254.047	1.19544	0.0895849	13.3443	1.27934e-40	2.0442e-37
Tk1	18.3787	1.19527	0.350892	3.40638	0.000658303	0.0375538
Plaur	17.5307	1.19474	0.264939	4.50948	6.4987e-06	0.000626621
Ifi207	25.2268	1.17392	0.247768	4.73797	2.15867e-06	0.000235558
Ifi35	145.975	1.17347	0.131979	8.89137	6.03597e-19	1.98566e-16
Iigp1	208.412	1.16556	0.156321	7.45618	8.90696e-14	2.11967e-11
Rigi	396.35	1.15923	0.0985956	11.7574	6.46953e-32	4.5226e-29
Fcgr1	239.717	1.15248	0.117636	9.79699	1.15991e-22	4.50875e-20
Gbp7	365.675	1.1463	0.111304	10.2988	7.13265e-25	3.12858e-22
Sp110	91.9845	1.14327	0.158858	7.19678	6.16511e-13	1.39307e-10
Gm6548	158.822	1.1285	0.134309	8.40227	4.37921e-17	1.27225e-14
Vil1	21.5382	1.12763	0.307157	3.67121	0.000241409	0.0161686
Ms4a6c	46.809	1.11796	0.20212	5.53119	3.18072e-08	4.56107e-06
Irgm1	559.6	1.10894	0.0895558	12.3827	3.24233e-35	3.02212e-32
H2-D1	2746.78	1.06815	0.112299	9.51168	1.87611e-21	7.11334e-19
Slfn5	528.113	1.05509	0.0751496	14.0398	8.89176e-45	1.63073e-41
Pglyrp1	155.688	0.997823	0.111382	8.95859	3.28843e-19	1.13173e-16
Eif2ak2	579.621	0.986296	0.0762136	12.9412	2.63471e-38	3.92923e-35
Gbp9	285.228	0.973477	0.0984198	9.89107	4.55136e-23	1.85116e-20
Gvin-ps7	28.6017	0.972925	0.265803	3.66032	0.000251902	0.0167212
Cd93	555.736	0.97248	0.132546	7.33692	2.18565e-13	5.04051e-11
Tead4	35.9591	0.970667	0.196532	4.93898	7.85316e-07	9.00899e-05
Cybb	48.1585	0.970364	0.241879	4.01178	6.02639e-05	0.0048668
Ifi27	2636.78	0.96569	0.103499	9.33039	1.05486e-20	3.8684e-18
Ifih1	323.183	0.963232	0.0811368	11.8717	1.66044e-32	1.1982e-29
Helz2	274.617	0.959583	0.113823	8.43047	3.44267e-17	1.01332e-14
Egr2	90.0875	0.958222	0.233416	4.10522	4.03935e-05	0.00343575
Pla1a	48.4167	0.955863	0.17988	5.3139	1.07303e-07	1.3875e-05
Cd52	68.4539	0.95491	0.167011	5.71765	1.08008e-08	1.6663e-06
Parp9	284.394	0.954349	0.0902599	10.5733	3.96139e-26	2.01401e-23
Tmem106a	49.1761	0.953163	0.221931	4.29485	1.74809e-05	0.0015768
Stat1	728.813	0.949318	0.0775724	12.2378	1.95177e-34	1.74644e-31
Ms4a6d	54.5689	0.922279	0.19934	4.62666	3.71611e-06	0.000377861
AW112010	54.7615	0.919324	0.17846	5.15142	2.58521e-07	3.19509e-05
B2m	4550.55	0.914964	0.0849543	10.7701	4.76669e-27	2.47979e-24
Gm20559	73.5596	0.906034	0.224959	4.02756	5.63594e-05	0.00458458
Herc6	187.584	0.905138	0.0871684	10.3838	2.93891e-25	1.3988e-22
Tap1	250.123	0.900155	0.118169	7.6175	2.58645e-14	6.50099e-12
Psmb9	93.3279	0.899788	0.152191	5.91224	3.37479e-09	5.43123e-07
Trim25	602.431	0.885592	0.0775511	11.4195	3.34312e-30	2.13673e-27
Ctla2a	45.4443	0.884445	0.178954	4.9423	7.72058e-07	8.90255e-05
Pkn3	59.8902	0.841674	0.17787	4.73196	2.22357e-06	0.000241463
Pld4	420.569	0.840235	0.103635	8.10763	5.16146e-16	1.39111e-13
Ifi30	118.718	0.831366	0.175936	4.72539	2.29672e-06	0.000246066
Mmrn2	263.193	0.826684	0.103767	7.96672	1.62939e-15	4.28817e-13
G530011O06Rikx	40.3061	0.819119	0.199065	4.11483	3.87457e-05	0.00330817
Il2rg	53.8666	0.818609	0.194755	4.20327	2.63081e-05	0.00231698
Trim12c	240.94	0.815933	0.111087	7.34498	2.05794e-13	4.79542e-11
C4b	2767.66	0.813716	0.11687	6.96259	3.34078e-12	7.11745e-10
AU020206	247.999	0.804197	0.112967	7.11887	1.08813e-12	2.41005e-10
Samd9l	300.417	0.79886	0.114772	6.96044	3.39212e-12	7.15865e-10
Naip6	33.2272	0.780605	0.190353	4.10083	4.11677e-05	0.00347517
Icam2	96.2843	0.773885	0.12967	5.96813	2.39983e-09	3.91856e-07
Psme2b	24.6465	0.760418	0.207221	3.66959	0.000242936	0.0162223
Trim14	31.1827	0.760291	0.198348	3.83312	0.000126529	0.00924983
Tnfsf10	186.012	0.756471	0.112712	6.71153	1.92599e-11	3.84683e-09
Igfbp7	640.891	0.754525	0.10188	7.40601	1.30158e-13	3.06488e-11
Hspb1	212.303	0.752243	0.133781	5.62295	1.87721e-08	2.78101e-06
Parp10	119.228	0.752123	0.142227	5.28819	1.2353e-07	1.5701e-05
Klf2	313.718	0.737289	0.129293	5.70245	1.18096e-08	1.79715e-06
Ly6c1	1228.94	0.735416	0.074265	9.90259	4.05645e-23	1.68042e-20
Xdh	353.352	0.724142	0.130332	5.55615	2.75793e-08	3.98032e-06
9930111J21Rik1	35.4195	0.724052	0.196372	3.68714	0.000226787	0.0154672
Srarp	87.0577	0.72317	0.106954	6.76151	1.36562e-11	2.80266e-09
Rnase6	20.0887	0.723115	0.217348	3.32699	0.000877888	0.0475957
C1ra	82.4473	0.722588	0.202455	3.56913	0.000358171	0.0223807
Olfml3	1262.33	0.718367	0.0727037	9.88074	5.04576e-23	2.0156e-20
Tlr12	31.5067	0.717863	0.213298	3.36554	0.000763938	0.0421958
Pik3ap1	240.352	0.712395	0.111745	6.37521	1.82708e-10	3.32292e-08
Naip5	53.4508	0.705635	0.181559	3.88652	0.000101691	0.00763364
Hck	101.905	0.701432	0.114296	6.13698	8.41042e-10	1.42531e-07
9930111J21Rik2	109.864	0.693952	0.114521	6.05962	1.36447e-09	2.27785e-07
Themis2	53.4813	0.687424	0.150825	4.55776	5.17018e-06	0.000506479
Gimap8	53.5404	0.682004	0.132976	5.12876	2.91661e-07	3.56528e-05
Ecm1	212.97	0.681331	0.137605	4.95135	7.36996e-07	8.54228e-05
Casp12	47.1497	0.673442	0.169107	3.98235	6.82383e-05	0.00535611
C1qa	1897.68	0.669833	0.0704613	9.5064	1.97383e-21	7.35911e-19
Sp140	33.0442	0.668038	0.185733	3.59677	0.000322188	0.0205924
Tspo	210.131	0.663713	0.186958	3.55007	0.000385134	0.023734
Cd274	180.515	0.66287	0.124423	5.32754	9.95523e-08	1.30999e-05
D17H6S56E-5	137.341	0.65428	0.121021	5.40633	6.43302e-08	8.72161e-06
Trim12a	188.01	0.652546	0.108062	6.03864	1.55415e-09	2.57528e-07
Col6a5	73.9043	0.652037	0.192282	3.39104	0.000696288	0.0395329
Trim21	154.228	0.650761	0.142559	4.56484	4.99873e-06	0.000492606
Plekha4	55.0662	0.648675	0.176492	3.67538	0.000237496	0.0160507
Ms4a6b	69.3783	0.648111	0.163426	3.96577	7.31597e-05	0.00564339
Myo1f	180.76	0.643109	0.109259	5.8861	3.95423e-09	6.31829e-07
Capg	111.397	0.640761	0.124858	5.13192	2.86805e-07	3.52517e-05
Fam111a	110.258	0.628706	0.115577	5.43971	5.33678e-08	7.32415e-06
Klf4	235.336	0.623491	0.128394	4.85609	1.19728e-06	0.00013325
BC028528	92.0913	0.622722	0.114035	5.4608	4.73999e-08	6.6271e-06
Cysltr1	54.0552	0.622609	0.182693	3.40795	0.000654537	0.0375436
Ube2l6	280.949	0.620313	0.0942367	6.5825	4.6261e-11	8.84495e-09
Srgn	330.902	0.619985	0.135675	4.56962	4.88611e-06	0.000483639
Vwf	923.705	0.618133	0.16226	3.80951	0.000139242	0.0100479
Hk3	78.9733	0.60787	0.130537	4.6567	3.21317e-06	0.000329719
Fcer1g	271.767	0.607415	0.0923754	6.57551	4.84858e-11	9.19176e-09
Tmem252	63.2168	0.606003	0.165056	3.6715	0.000241128	0.0161686
Adcy4	136.492	0.598592	0.121266	4.93618	7.96668e-07	9.09259e-05
Ifit2	698.348	0.597928	0.079696	7.50262	6.25568e-14	1.52108e-11
Epha2	52.9665	0.596368	0.165785	3.59724	0.000321616	0.0205924
C1qb	1829.92	0.586187	0.0701873	8.35174	6.72622e-17	1.88082e-14
Icam1	111.377	0.582737	0.162972	3.57569	0.000349302	0.0218876
Gsdmd	98.3098	0.577001	0.14178	4.06968	4.7077e-05	0.00391492
C1qc	1510.66	0.576892	0.0654153	8.81891	1.15577e-18	3.69352e-16
Wdfy4	126.69	0.576285	0.1058	5.44694	5.12425e-08	7.11984e-06
Rhoh	38.4218	0.573819	0.153442	3.73964	0.000184281	0.0128423
H2-M3	103.645	0.573815	0.112566	5.09759	3.44009e-07	4.09334e-05
Gna15	85.4607	0.571366	0.148833	3.83897	0.000123551	0.00909158
Nostrin	137.547	0.564843	0.147994	3.81665	0.000135274	0.00985695
Ctsh	510.228	0.561456	0.0860203	6.52702	6.70917e-11	1.26121e-08
Parp12	644.571	0.550483	0.0859896	6.40174	1.53617e-10	2.81674e-08
Dock2	247.323	0.548506	0.100748	5.44435	5.19949e-08	7.1798e-06
Tie1	548.687	0.547179	0.092255	5.93115	3.00818e-09	4.8763e-07
Zc3hav1	403.21	0.541805	0.0867199	6.24776	4.16372e-10	7.1101e-08
AI506816	217.502	0.539489	0.119789	4.50365	6.67947e-06	0.000641287
Dock8	326.682	0.535307	0.0995258	5.37858	7.50752e-08	9.99663e-06
Acvrl1	500.991	0.533668	0.0942161	5.6643	1.47627e-08	2.23136e-06
Sema3g	350.894	0.530514	0.124498	4.26123	2.03304e-05	0.00181192
Fam110d	61.5976	0.530432	0.155744	3.40578	0.000659751	0.0375538
She	256.13	0.527917	0.0922291	5.72397	1.04063e-08	1.6279e-06
Rac2	103.971	0.520914	0.128666	4.04856	5.15327e-05	0.00426958
Cmklr1	182.854	0.51817	0.109715	4.72287	2.32535e-06	0.000247705
Itgb2	290.677	0.5158	0.0997791	5.16942	2.34823e-07	2.91833e-05
Adgrl4	1032.39	0.514607	0.067815	7.5884	3.23877e-14	8.05015e-12
Bcl6b	91.5712	0.509549	0.127176	4.00663	6.15907e-05	0.00495606
Nmi	157.694	0.509503	0.0960954	5.30205	1.14508e-07	1.47215e-05
Dtx3l	494.631	0.509181	0.0665484	7.65129	1.98971e-14	5.05793e-12
Tap2	563.862	0.508592	0.0843754	6.02772	1.66286e-09	2.73516e-07
Stat2	1405.24	0.506968	0.0719574	7.04539	1.84941e-12	4.01662e-10
Notch4	294.616	0.504754	0.112347	4.49281	7.02907e-06	0.000671152
Flt4	153.584	0.497129	0.0938211	5.29869	1.16636e-07	1.49095e-05
Grap	185.637	0.490187	0.101653	4.82215	1.42016e-06	0.000157272
Tapbp	1390.69	0.488217	0.0882983	5.52917	3.21745e-08	4.58435e-06
Ly86	455.202	0.488115	0.0855554	5.70525	1.1617e-08	1.77994e-06
Lrrk1	221.442	0.483841	0.121644	3.97753	6.96352e-05	0.00542766
Lsr	282.504	0.481486	0.12622	3.81466	0.000136369	0.00990447
Lat2	88.6092	0.480111	0.140845	3.40879	0.000652506	0.0375436
F11r	548.366	0.47586	0.140778	3.38022	0.000724288	0.0408816
Fermt3	181.657	0.474627	0.106347	4.46302	8.08109e-06	0.000765991
Ctsc	762.507	0.474032	0.12361	3.83489	0.000125621	0.00921358
Ctss	3209.24	0.470964	0.0631465	7.45828	8.76625e-14	2.10861e-11
Fgd2	255.042	0.460476	0.104297	4.41507	1.00979e-05	0.000941209
Bin2	296.657	0.459476	0.0945037	4.86199	1.16213e-06	0.000129984
Nos3	418.488	0.457933	0.0896985	5.10524	3.30371e-07	3.97333e-05
Ncf1	355.781	0.451927	0.0712956	6.33877	2.31602e-10	4.05558e-08
Clic5	435.091	0.451544	0.0784502	5.7558	8.62317e-09	1.35845e-06
Unc93b1	625.364	0.45126	0.056363	8.0063	1.18207e-15	3.14796e-13
Wfdc1	201.556	0.44767	0.115172	3.88696	0.000101506	0.00763364
Itgam	360.511	0.446283	0.0893864	4.99275	5.95266e-07	6.93546e-05
Aif1	255.04	0.443138	0.0963778	4.59793	4.26711e-06	0.000426139
Podxl	1785.66	0.44041	0.0792285	5.55873	2.71746e-08	3.94737e-06
Slc38a5	169.331	0.438514	0.108839	4.029	5.60149e-05	0.00458458
Tek	780.125	0.437343	0.100008	4.37306	1.2252e-05	0.00112326
Cd300c2	130.931	0.436407	0.115666	3.77299	0.0001613	0.0114186
Zfp366	324.545	0.435452	0.118221	3.68336	0.000230178	0.0156507
Hcls1	244.804	0.434332	0.0986223	4.404	1.06274e-05	0.00098645
Hspa12b	323.499	0.433001	0.10219	4.23722	2.26299e-05	0.00200886
Lpcat2	565.604	0.432388	0.0655768	6.59361	4.29254e-11	8.34993e-09
Pecam1	996.5	0.431735	0.0771175	5.59841	2.16333e-08	3.16298e-06
Sting1	159.76	0.430743	0.119995	3.58967	0.000331094	0.0210414
Mpeg1	1887.8	0.42933	0.0636662	6.74345	1.54666e-11	3.117e-09
Cmtm7	76.2542	0.429081	0.122243	3.51008	0.000447978	0.0272317
Tagln2	379.138	0.427503	0.0927495	4.60922	4.04186e-06	0.000405454
Tbx3	109.572	0.422132	0.107663	3.92085	8.8237e-05	0.00671381
Atp10a	523.479	0.421836	0.109194	3.86319	0.000111917	0.00831753
Tor3a	403.55	0.420866	0.116895	3.60039	0.000317743	0.0205431
Laptm5	1707.75	0.41944	0.0575972	7.2823	3.28165e-13	7.49087e-11
Cdh5	609.423	0.417145	0.0928608	4.49216	7.05055e-06	0.000671152
Il10ra	215.376	0.416739	0.0971914	4.28781	1.80441e-05	0.00161458
Tlr13	136.039	0.414365	0.0894746	4.6311	3.63732e-06	0.000371538
Fcgr3	528.521	0.411299	0.0765984	5.36955	7.89321e-08	1.0448e-05
Tmem119	1143.78	0.408998	0.0620981	6.58633	4.50843e-11	8.69427e-09
Csf1r	4503.16	0.406795	0.048446	8.39687	4.58537e-17	1.31506e-14
H2-T22	870.81	0.406236	0.0634354	6.40394	1.51422e-10	2.79942e-08
Ehd2	443.308	0.404115	0.0923623	4.37532	1.21253e-05	0.00111623
Slco2b1	1048.45	0.401802	0.0474456	8.46869	2.48168e-17	7.50206e-15
Ikzf1	232.516	0.401474	0.0753814	5.32589	1.00458e-07	1.31417e-05
Slco1a4	2142.71	0.400351	0.0762626	5.24963	1.52406e-07	1.92617e-05
Ly6e	7844.8	0.397865	0.0561483	7.08596	1.38079e-12	3.02826e-10
Nckap1l	580.312	0.392772	0.0573929	6.84357	7.72414e-12	1.5999e-09
Tgm2	683.989	0.391168	0.109787	3.56298	0.000366665	0.0227842
Grn	2807.36	0.389597	0.0460825	8.45434	2.80659e-17	8.37113e-15
Prkd2	186.401	0.388125	0.116923	3.31949	0.000901805	0.0484937
Eng	749.122	0.387038	0.0637014	6.07581	1.2336e-09	2.07486e-07
Alox5ap	186.689	0.384448	0.100873	3.81121	0.000138288	0.0100113
Lpp	522.095	0.377874	0.100722	3.75166	0.000175664	0.0123185
Selplg	1266.88	0.377541	0.0602235	6.269	3.63363e-10	6.30111e-08
Serpina3n	2678.62	0.375444	0.0789866	4.75326	2.00162e-06	0.000219491
Erg	240.461	0.374811	0.09203	4.07271	4.647e-05	0.00389339
Trim56	710.411	0.374811	0.0704861	5.31752	1.0519e-07	1.36809e-05
Robo4	232.527	0.374148	0.0971907	3.84962	0.000118299	0.00876275
Tlr7	195.685	0.372522	0.0909991	4.09369	4.24559e-05	0.00357045
Lcp1	581.124	0.370119	0.072768	5.08629	3.6513e-07	4.32167e-05
Hexb	5988.21	0.369882	0.0480125	7.70388	1.32e-14	3.39408e-12
Siglech	741.259	0.368959	0.0556053	6.63532	3.23791e-11	6.35369e-09
Erap1	622.717	0.368718	0.0747437	4.9331	8.09346e-07	9.1904e-05
Banp	1137.79	0.36779	0.0796561	4.61722	3.88923e-06	0.000393674
Ephb4	280.377	0.363909	0.0771961	4.71408	2.42802e-06	0.000256202
Irf1	315.908	0.362592	0.0672749	5.38971	7.05731e-08	9.45341e-06
Fli1	196.416	0.362581	0.105332	3.44227	0.000576856	0.0338695
Cyba	252.527	0.361364	0.0959782	3.76506	0.000166508	0.0117131
Birc6	5493.68	0.359896	0.108745	3.30954	0.000934484	0.0495365
Frmd7	121.846	0.35585	0.0978271	3.63754	0.000275255	0.017966
Itga6	1564.76	0.352036	0.0500411	7.03493	1.9936e-12	4.28816e-10
Rbl1	127.083	0.348186	0.0992597	3.50783	0.000451777	0.0273882
Inpp5d	578.965	0.348162	0.0742317	4.69021	2.72925e-06	0.000283969
Tnfrsf1b	211.082	0.347628	0.0880448	3.9483	7.87073e-05	0.00605045
Arpc1b	721.33	0.343077	0.0733895	4.67474	2.94332e-06	0.000304825
Irf8	250.912	0.33453	0.0798801	4.18791	2.8154e-05	0.00246983
Slc5a3	2134.17	0.332849	0.0996934	3.33873	0.000841636	0.0460328
Ptgs1	623.261	0.330118	0.0699706	4.71795	2.38235e-06	0.000252575
Heph	510.396	0.329975	0.0994648	3.31751	0.00090825	0.0485742
Hic1	127.223	0.329577	0.0973206	3.38651	0.000707878	0.0400892
Fcrl2	1337.96	0.328378	0.0642307	5.11248	3.17964e-07	3.84479e-05
Nes	560.099	0.327087	0.0834738	3.91844	8.91242e-05	0.00675833
Znfx1	2710.79	0.325739	0.066652	4.88717	1.02297e-06	0.000115575
Kcnk6	172.555	0.324362	0.0796741	4.07111	4.67894e-05	0.00390552
Slc2a1	3961.34	0.321407	0.0638252	5.03574	4.76011e-07	5.57506e-05
Adgre1	290.676	0.319701	0.0737249	4.33641	1.44829e-05	0.00131701
Emcn	196.43	0.319679	0.0951108	3.36112	0.000776276	0.0427651
Gm42547	377.996	0.319581	0.0861757	3.70849	0.000208502	0.0143956
Csmd1	2785.52	0.317689	0.0940767	3.37691	0.000733044	0.0410219
Lcp2	139.157	0.317085	0.094108	3.36937	0.000753393	0.0417164
Fmnl3	580.539	0.31543	0.0645868	4.88381	1.04056e-06	0.000116971
Timeless	195.809	0.314151	0.0904817	3.47199	0.000516623	0.0309007
Esam	464.488	0.313044	0.0826236	3.7888	0.000151376	0.0108188
Mcm3	183.274	0.311759	0.0923054	3.37747	0.000731562	0.0410219
Cbfa2t3	1949.52	0.310422	0.0896613	3.46216	0.000535858	0.0317962
Cyyr1	278.236	0.308751	0.0914349	3.37674	0.000733516	0.0410219
Dusp6	2587.65	0.306449	0.070438	4.35062	1.35752e-05	0.0012395
Adgrf5	1782.61	0.300407	0.0750726	4.00155	6.29287e-05	0.00502755
Per2	1733.39	0.298806	0.0864596	3.45602	0.000548215	0.0323577
Cd34	2250.72	0.298691	0.0639589	4.67004	3.01135e-06	0.000310433
Lyn	468.382	0.297093	0.0537647	5.52579	3.27998e-08	4.64388e-06
Pdzd2	3019.77	0.296337	0.0889245	3.33246	0.000860822	0.0469673
Adgre5	406.391	0.295313	0.0783407	3.7696	0.000163508	0.0115384
Cd68	328.274	0.294061	0.0685735	4.28826	1.8008e-05	0.00161458
Abcb1a	1419.23	0.293994	0.0774698	3.79495	0.000147676	0.0105882
Kdr	718.237	0.293065	0.07336	3.99489	6.47233e-05	0.00512064
Ncf2	160.931	0.292633	0.0824667	3.54849	0.000387441	0.0238106
Vim	2025.74	0.290463	0.0861025	3.37346	0.0007423	0.0413066
Pml	551.718	0.287921	0.0730411	3.9419	8.08384e-05	0.006193
Arap3	484.41	0.286554	0.081266	3.52612	0.000421696	0.0257742
Msn	1530.91	0.283941	0.0544953	5.21038	1.88458e-07	2.36843e-05
Shroom4	397.513	0.281146	0.0781445	3.59778	0.000320947	0.0205924
Samhd1	882.137	0.278533	0.0504904	5.51655	3.4572e-08	4.864e-06
Apcdd1	1714.32	0.276424	0.0629284	4.39267	1.11967e-05	0.001035
Abca1	2215.63	0.265626	0.0714823	3.71596	0.000202433	0.0140199
Lgmn	4276.04	0.26503	0.041813	6.33847	2.32058e-10	4.05558e-08
Ramp2	802.956	0.26381	0.0523625	5.03815	4.70056e-07	5.53429e-05
Cep350	2913.12	0.261734	0.0779668	3.35699	0.000787948	0.043202
Arhgap45	289.248	0.25833	0.0683617	3.77888	0.000157538	0.0111877
Notch1	1474.98	0.251379	0.0653254	3.8481	0.000119038	0.00878842
Itgb5	2574.28	0.239532	0.0566264	4.23003	2.33657e-05	0.00206597
Naif1	260.817	0.238659	0.0692415	3.44676	0.000567346	0.0333988
Myo1c	753.789	0.236648	0.0589851	4.012	6.02061e-05	0.0048668
Mfsd2a	709.42	0.234246	0.0685734	3.41599	0.000635511	0.03683
Bend4	626.92	0.232523	0.0669079	3.47527	0.000510342	0.0306068
Lair1	419.622	0.230734	0.0682697	3.37975	0.000725524	0.0408816
Shisa5	2353.9	0.224985	0.0435062	5.17134	2.32424e-07	2.90465e-05
Mknk2	1633.8	0.223424	0.0557824	4.00528	6.1944e-05	0.00496662
Mtmr4	4712.58	0.221768	0.0640255	3.46375	0.00053271	0.0316934
Trem2	479.579	0.2209	0.0665957	3.31702	0.000909815	0.0485742
Ogfr	1634.14	0.220866	0.043306	5.10013	3.39428e-07	4.06043e-05
Uggt1	2700.78	0.214577	0.0481261	4.45863	8.24849e-06	0.00077856
Man2b1	2173.43	0.214119	0.0595682	3.59453	0.000324982	0.0207118
Polk	562.444	0.211203	0.0449318	4.70052	2.59495e-06	0.000272531
Dnajb5	6759.02	0.202726	0.0565074	3.58759	0.000333743	0.0211497
Psmb10	971.243	0.201753	0.0483224	4.17514	2.97799e-05	0.00260225
Hdac4	2806.33	0.20109	0.0536671	3.74699	0.000178971	0.0125112
Bcor	1284.73	0.199725	0.0561734	3.55551	0.000377248	0.0233768
Ptpn1	2456.66	0.198302	0.0521087	3.80555	0.000141492	0.0101774
Psme1	1314.67	0.195767	0.0533889	3.6668	0.000245603	0.0163516
Neurl1b	2583.35	0.195166	0.0497169	3.92555	8.65317e-05	0.00660653
Dennd4c	975.044	0.188578	0.0527173	3.57715	0.000347354	0.0218267
P4ha1	3166.27	0.182335	0.043925	4.15106	3.30932e-05	0.00285828
Repin1	1136.2	0.180574	0.0398748	4.52853	5.93945e-06	0.000577676
Otub2	2279.64	0.17718	0.0428893	4.13111	3.61015e-05	0.00310611
Ark2n	1961.84	0.176831	0.0483546	3.65697	0.000255212	0.0168908
Sbk1	4379.2	0.176516	0.0368859	4.78548	1.70582e-06	0.000187977
Ddi2	4653.09	0.175225	0.0492973	3.55446	0.00037876	0.0234057
Cdk2ap2	599.422	0.169991	0.0467641	3.63508	0.000277892	0.0180711
Rnpep	1670.24	0.168286	0.046943	3.5849	0.000337211	0.021249
Sparc	14225.9	0.165384	0.0482365	3.42861	0.000606687	0.0355277
Tjp1	5607.22	0.164095	0.041918	3.91467	9.05261e-05	0.00684145
Rps6ka4	1319.94	0.161609	0.0417675	3.86925	0.000109173	0.00816787
Tln1	2384.13	0.16119	0.0436827	3.69003	0.000224227	0.0153393
Dnajc1	1377.63	0.159822	0.0453977	3.52048	0.000430762	0.0262565
Atf7	1464.21	0.155331	0.0443978	3.49862	0.000467671	0.0281989
Traf3	4522.08	0.153787	0.0423311	3.63296	0.000280188	0.0181676
Hip1	2420.07	0.153341	0.0449099	3.41441	0.000639201	0.0369481
Kansl3	3892.12	0.15063	0.036218	4.15898	3.19677e-05	0.00277177
Jcad	4809.04	0.140482	0.0393975	3.56575	0.000362815	0.0226077
Nup153	2540.42	0.13926	0.040169	3.46684	0.00052662	0.0314146
Ankfy1	3125.83	0.133271	0.0385552	3.45662	0.000546997	0.0323577
Eif4ebp2	4188.07	0.121432	0.030396	3.99501	6.46928e-05	0.00512064
Atp6v0a2	3822.32	0.104665	0.031483	3.32449	0.000885792	0.0478627
Crat	1764.96	0.103662	0.0311436	3.32851	0.000873108	0.0475217
Ctdsp2	4988.11	0.0991093	0.0280028	3.53927	0.000401234	0.0245907
Mtdh	5358.38	-0.0984766	0.0296017	-3.32673	0.000878722	0.0475957
Ift81	1584.16	-0.110919	0.0334695	-3.31405	0.000919553	0.0489771
Rtn4ip1	693.589	-0.153363	0.0405488	-3.78218	0.000155464	0.0110756
Bex3	4875.21	-0.154686	0.0442599	-3.49494	0.000474168	0.0285138
Pex3	1269.16	-0.168555	0.050809	-3.31743	0.000908481	0.0485742
Akap7	1510.1	-0.170005	0.0439886	-3.86474	0.000111207	0.00829232
Tstd3	1011.07	-0.170212	0.0467113	-3.64391	0.000268524	0.0176673
Cbr4	731.061	-0.188702	0.0526349	-3.58511	0.000336936	0.021249
Ndufa5	2149.37	-0.200975	0.0552534	-3.63734	0.000275473	0.017966
Fkbp3	4965.51	-0.216516	0.0586023	-3.69466	0.000220183	0.0151554
Cmc1	410.761	-0.223529	0.06536	-3.41996	0.000626295	0.0363902
Mphosph6	458.138	-0.224531	0.0547408	-4.10172	4.10098e-05	0.00347496
9030407P20Rik	283.222	-0.245119	0.0587663	-4.17108	3.03156e-05	0.00263875
BC025920	258.971	-0.25588	0.0758286	-3.37446	0.000739613	0.0412597
Cirbp	2378.64	-0.2594	0.0783415	-3.31114	0.000929167	0.0493717
Xpa	297.707	-0.284122	0.0771697	-3.68178	0.000231612	0.0157005
Gm57403	192.74	-0.353294	0.0961901	-3.67287	0.00023984	0.0161603
2810402E24Rik	146.924	-0.37902	0.110694	-3.42404	0.000616984	0.0360364
Gm4221	145.521	-0.379261	0.0938521	-4.04105	5.32119e-05	0.00439243
Fabp7	816.681	-0.418794	0.113471	-3.69077	0.000223578	0.0153393
Pex39	90.3391	-0.456074	0.110635	-4.12232	3.75075e-05	0.00321473
Gm10687	65.8093	-0.464078	0.137649	-3.37147	0.000747695	0.0415036
Ccdc122	94.2987	-0.510208	0.149801	-3.40591	0.000659441	0.0375538
Hba-a1	634.6	-0.871639	0.202287	-4.30893	1.64048e-05	0.00148573
Hbb-bs	1007.77	-0.877836	0.219751	-3.99468	6.47805e-05	0.00512064
Alas2	70.1422	-0.886926	0.253371	-3.50051	0.000464371	0.0280756
Hba-a2	37.2174	-0.971034	0.292433	-3.32054	0.000898444	0.0484294
Hbb-bt	182.567	-1.0322	0.219972	-4.6924	2.70023e-06	0.000282263
Gm33197	7.44135	-1.612	0.47133	-3.4201	0.000625972	0.0363902
9330172E22Rik	29.6299	-0.671634	0.203269	-3.30416	0.000952626	0.0503788
Gm53661	9.87736	-1.30226	0.39529	-3.29444	0.000986197	0.0520312
Ccr5	306.653	0.220155	0.0668915	3.29122	0.000997539	0.0525057
Fos	380.263	0.618804	0.188093	3.28988	0.00100231	0.052633
Clic1	378.572	0.331198	0.100868	3.28347	0.00102538	0.0537181
Caskin2	1173.16	0.167006	0.0508876	3.28187	0.0010312	0.0538973
Stk35	1455.9	0.116255	0.0354421	3.28016	0.0010375	0.0540999
Srf	2128.42	0.118231	0.0360565	3.27905	0.00104156	0.0541854
Lao1	13.0371	1.03583	0.316048	3.27745	0.00104749	0.0543349
Nfam1	183.162	0.356671	0.108861	3.27639	0.00105143	0.0543349
Zbtb40	555.042	0.255968	0.0781269	3.27631	0.00105172	0.0543349
Myh9	4825.1	0.236858	0.0723602	3.27332	0.00106293	0.0547281
Tyrobp	383.462	0.331751	0.101361	3.27297	0.00106422	0.0547281
2410022M11Rik	138.641	-0.344974	0.105652	-3.26518	0.00109393	0.0561269
Btbd7	1514.08	0.167599	0.0513904	3.2613	0.00110903	0.0567714
Ints8	1440.48	0.119157	0.0365546	3.2597	0.0011153	0.0569619
Pycr2	1366.22	0.136802	0.0420211	3.25556	0.00113168	0.0576667
Ptpn6	193.202	0.293217	0.0901706	3.25181	0.00114674	0.0581691
Ttll4	1010.88	0.173922	0.0534846	3.25181	0.00114674	0.0581691
Aph1a	1706.77	0.0982321	0.0302481	3.24755	0.00116404	0.0589129
Stc2	261.842	0.239109	0.0736895	3.24482	0.00117526	0.0593469
Stk40	1288.48	0.158199	0.0488094	3.24115	0.00119047	0.0599794
Rubcn	3584.05	0.131702	0.0406852	3.2371	0.0012075	0.0607008
Gm66604	33.4955	0.645681	0.19955	3.23568	0.00121353	0.0608667
Fn1	2420.16	0.417481	0.129153	3.23244	0.00122736	0.0614228
Fra10ac1	738.354	-0.175203	0.0542433	-3.22996	0.00123809	0.0618218
Mdn1	2267.35	0.420735	0.130388	3.22679	0.00125189	0.0623712
Lyst	5126.23	0.258764	0.080224	3.22553	0.00125742	0.0625075
Gm73796	280.869	0.238489	0.0740092	3.22242	0.00127111	0.0630481
Nhsl2	5354.64	0.205205	0.0637504	3.21888	0.00128693	0.0636918
Pcdhb12	504.326	-0.188108	0.0584681	-3.21727	0.00129416	0.0639079
Cmpk2	1221.29	0.170519	0.0530904	3.21186	0.0013188	0.0649815
Cav1	753.001	0.219489	0.0684361	3.20721	0.00134028	0.0658945
Fgd6	1056.32	0.195062	0.0609022	3.20287	0.00136067	0.0667505
Slc11a1	102.851	0.334673	0.104623	3.19883	0.00137986	0.0673963
Epb41l4aos	164.499	-0.355812	0.111211	-3.19942	0.00137706	0.0673963
Spi1	140.14	0.3172	0.0992538	3.19585	0.00139419	0.0679091
Chrac1	491.395	-0.194021	0.0607189	-3.19539	0.00139643	0.0679091
Serpine1	32.3593	0.685158	0.214484	3.19445	0.00140099	0.0679829
Foxf2	157.036	0.407261	0.127694	3.18935	0.00142595	0.0689025
Tbc1d13	2504.29	0.145908	0.045749	3.18932	0.0014261	0.0689025
Gm58740	183.653	0.348985	0.109508	3.18685	0.00143829	0.0693416
Pycard	129.652	0.401793	0.126165	3.18466	0.00144923	0.0697188
Gm57411	62.5364	-0.489588	0.153769	-3.18393	0.00145291	0.0697459
Mfap3	1699.06	0.157053	0.0493543	3.18215	0.00146185	0.0698388
Mllt1	3302.14	0.114311	0.035914	3.1829	0.00145805	0.0698388
Kdm7a	4987.19	0.22905	0.0720041	3.18107	0.00146733	0.0698388
Garre1	1788.49	0.154088	0.0484369	3.18121	0.0014666	0.0698388
Golm1	4467.16	0.157122	0.0494724	3.17596	0.00149342	0.0707793
Slc52a3	99.6759	0.470255	0.148047	3.1764	0.00149114	0.0707793
Elovl1	535.89	0.221591	0.0698453	3.17259	0.00151084	0.0713027
Zc3h6	798.475	-0.235388	0.0741827	-3.17308	0.0015083	0.0713027
Pygo2	2349.77	0.149558	0.0471587	3.17138	0.00151717	0.0714509
Arhgap30	172.857	0.246254	0.077698	3.16937	0.0015277	0.0717954
Mlkl	14.2121	0.903776	0.285728	3.16307	0.00156114	0.0732133
Gm33858	9.94884	-1.2025	0.380302	-3.16197	0.00156707	0.0733374
Crybb1	156.425	0.438169	0.138675	3.15968	0.00157944	0.0737218
Rasal3	135.873	0.444033	0.140551	3.15923	0.00158187	0.0737218
Znrf2	1856.95	0.133429	0.0422951	3.15471	0.00160655	0.0747163
Cdc45	71.3356	0.369879	0.117406	3.15043	0.0016303	0.0747334
Nipbl	3217.38	0.175039	0.0555301	3.15215	0.00162074	0.0747334
Crebbp	3128.83	0.231432	0.07338	3.15389	0.0016111	0.0747334
Plekhm1	1374.56	0.165045	0.0523598	3.15214	0.0016208	0.0747334
Kmt2d	3979.35	0.318069	0.100914	3.1519	0.00162214	0.0747334
Gm29216	4151	-0.525693	0.166803	-3.15158	0.0016239	0.0747334
Gm63961	11.7257	1.03595	0.328814	3.15056	0.00162957	0.0747334
Mov10	303.715	0.327158	0.103954	3.14713	0.00164881	0.0754272
Tlr4	101.229	0.359335	0.114204	3.14642	0.00165281	0.0754558
Gm57375	39.8454	-0.666417	0.211867	-3.14544	0.00165836	0.0755549
Apol9a	6.79283	1.81364	0.576889	3.14382	0.00166758	0.0758207
Rasip1	276.441	0.263541	0.0838501	3.14301	0.00167223	0.0758778
Lrch3	1699.24	0.196783	0.0626661	3.14018	0.00168845	0.0764586
Fxyd5	270.435	0.478392	0.152511	3.13677	0.00170822	0.0771978
Csf2rb	60.9841	0.420209	0.133999	3.13592	0.00171316	0.0772647
Ndufa6	2177.93	-0.173582	0.0553726	-3.1348	0.00171972	0.0774049
Icosl	634.218	0.248578	0.0794007	3.13068	0.00174403	0.0781641
Tdp2	846.862	-0.158753	0.050717	-3.13017	0.00174707	0.0781641
Gm3693	55.8009	-0.409847	0.130907	-3.13082	0.0017432	0.0781641
Ptprb	2133.96	0.308593	0.0986668	3.12763	0.00176221	0.0786841
Cramp1	1869.32	0.146122	0.0467741	3.12399	0.00178414	0.0793463
Vwa1	1060.83	0.21605	0.0691486	3.12443	0.00178151	0.0793463
Pfn4	450.937	-0.246471	0.0789753	-3.12086	0.00180326	0.0795194
Dipk2b	59.4924	0.694842	0.222716	3.11986	0.00180936	0.0795194
Prkab2	2631.94	0.15833	0.0507477	3.11994	0.00180889	0.0795194
Itpr3	231.303	0.363013	0.116298	3.12139	0.0018	0.0795194
Irs1	1164.72	0.168565	0.0540119	3.12089	0.00180304	0.0795194
Gm15832	51.8195	0.55027	0.17627	3.12174	0.00179788	0.0795194
Mtr	1095.07	0.215007	0.0689623	3.11774	0.00182242	0.0797382
Sec16a	3333.86	0.182382	0.0585062	3.11732	0.00182503	0.0797382
Gm65882	202.519	-0.344719	0.110579	-3.1174	0.00182457	0.0797382
Htra4	145.363	-0.414867	0.133121	-3.11647	0.00183028	0.0798116
Cd53	378.344	0.3381	0.108686	3.1108	0.00186584	0.081204
P2ry6	110.761	0.375169	0.120679	3.10881	0.00187839	0.0815916
Ifi203	219.736	0.447675	0.144063	3.10749	0.00188686	0.0818004
D630033O11Rik	10.8561	-1.17326	0.378183	-3.10236	0.00191985	0.0830697
Zfp236	2503.02	0.179749	0.0579586	3.10134	0.00192646	0.083195
Kmt2c	4433.32	0.309867	0.100025	3.0979	0.001949	0.0840059
Zbtb20	13423.7	0.4711	0.152518	3.08882	0.00200951	0.0864477
Chd9	3159.35	0.163932	0.0530953	3.08751	0.00201839	0.086663
Ears2	369.535	0.174612	0.0566087	3.08454	0.00203865	0.0871592
Gan	1662.67	0.168955	0.0547705	3.08478	0.002037	0.0871592
9930014A18Rik	291.387	-0.379741	0.123128	-3.08411	0.00204164	0.0871592
Nfkb1	916.033	0.14912	0.0483619	3.08342	0.00204636	0.0871944
Gm74438	7.01787	-2.4656	0.800705	-3.07929	0.00207494	0.0882442
Flnb	2617.3	0.320519	0.104172	3.07683	0.00209215	0.0888074
Eif3j2	57.3906	-0.480849	0.156442	-3.07365	0.0021146	0.0895904
Tent5a	379.764	0.41046	0.133763	3.06857	0.00215087	0.0909545
Pirb	22.0865	0.766789	0.250003	3.06712	0.00216129	0.0910657
Gm28439	4145.94	-0.41338	0.13478	-3.06708	0.00216164	0.0910657
Prorp	356.63	-0.190037	0.0620469	-3.0628	0.0021928	0.0922046
Phip	2934.59	0.219468	0.071672	3.06211	0.00219781	0.0922421
Fndc3b	972.904	0.192668	0.062971	3.05963	0.00221612	0.0928364
Tbxas1	120.669	0.324455	0.106093	3.0582	0.00222669	0.0931049
Ahctf1	2864.42	0.175111	0.0572764	3.0573	0.00223341	0.0932116
Purg	767.51	0.238824	0.0781432	3.05624	0.00224135	0.0933688
Mgat4b	2576.92	0.113206	0.0371192	3.04978	0.00229009	0.0952216
Xbp1	3369.23	0.178368	0.058498	3.04912	0.00229513	0.0952544
Pcnx1	9606.56	0.182476	0.0599189	3.04539	0.0023238	0.0961442
Ccs	659.522	-0.184011	0.0604262	-3.04521	0.00232517	0.0961442
Mmp16	1318.1	0.127786	0.0420009	3.04245	0.00234662	0.0968522
Fahd1	759.999	-0.152894	0.0502708	-3.0414	0.00235479	0.0970104
Cep192	390.285	0.227306	0.0748097	3.03846	0.00237794	0.0976045
Uqcc3	580.862	-0.169258	0.0557018	-3.03865	0.00237644	0.0976045
Lrrc3	371.841	0.284355	0.0936242	3.0372	0.00238789	0.0976548
Zfyve26	1141.04	0.147843	0.0486722	3.03753	0.00238524	0.0976548
Ahnak	1334.26	0.379073	0.124915	3.03464	0.00240826	0.098308
Tdp1	669.633	0.204792	0.0675041	3.03376	0.00241524	0.0984132
Uhrf1	67.5648	0.567889	0.187228	3.03315	0.00242015	0.0984339
Nhsl1	2951.47	0.132828	0.0438022	3.03245	0.00242576	0.0984831
Smg7	4947.65	0.148219	0.0488916	3.03159	0.0024327	0.0985861
Syk	208.398	0.274768	0.0906752	3.03024	0.00244356	0.0988472
Nos2	29.4406	0.536237	0.177231	3.02563	0.00248113	0.100005
Sash3	86.2671	0.341254	0.11278	3.02584	0.00247941	0.100005
Esyt1	431.546	0.298269	0.098637	3.02391	0.00249531	0.100036
Dynlrb1	4999.67	-0.114249	0.0377708	-3.0248	0.00248795	0.100036
Gm49492	370.032	-0.208041	0.0687941	-3.02412	0.00249361	0.100036
AI467606	62.8042	0.444627	0.147075	3.02312	0.00250179	0.100116
Kmt2a	6148.12	0.357895	0.118494	3.02036	0.00252477	0.100856
Nfya	1046.78	0.16204	0.0536749	3.01892	0.00253674	0.101153
Mplkip	549.783	-0.212133	0.0702977	-3.01763	0.00254756	0.101404
Gkn3	64.933	-0.507062	0.168212	-3.01443	0.00257463	0.102299
Nin	2620.68	0.207035	0.068696	3.01379	0.00258005	0.102333
Vegfa	2197.82	-0.318004	0.105667	-3.0095	0.0026168	0.10356
Ago2	6051.84	0.239533	0.0796031	3.0091	0.00262025	0.10356
Itga5	93.7723	0.503175	0.167338	3.00694	0.00263895	0.103749
Flt1	2782.48	0.226756	0.0754036	3.00724	0.00263634	0.103749
Egr1	5543.27	0.328407	0.10921	3.00713	0.00263727	0.103749
Tdrd7	1699.73	0.156557	0.0520746	3.0064	0.0026436	0.10375
Zscan29	391.381	0.18215	0.0606591	3.00284	0.0026747	0.104787
Zfp53	270.001	-0.190359	0.0634735	-2.99903	0.00270844	0.105923
Lamc1	1674.29	0.225169	0.0751784	2.99512	0.00274335	0.107101
Apobec3	136.447	0.364157	0.121653	2.99342	0.00275874	0.107514
Fat4	1475.18	0.295815	0.0988436	2.99276	0.00276468	0.107558
Neb	116.895	0.426814	0.142666	2.99169	0.00277436	0.107747
Lrrcc1	754.828	-0.18792	0.0629123	-2.98702	0.00281715	0.10903
Gm49041	11.3058	-0.93324	0.31238	-2.98751	0.00281257	0.10903
Nav1	5292.76	0.298015	0.099885	2.98358	0.00284898	0.110072
Rc3h1	2865.71	0.188027	0.0630413	2.9826	0.00285816	0.110236
Pex12	375.394	-0.174425	0.0585993	-2.97657	0.00291497	0.112041
Gm27030	70.5569	-0.373184	0.125357	-2.97697	0.00291113	0.112041
Pclaf	24.0091	0.783097	0.263425	2.97275	0.00295142	0.113247
Mdfic2	8.57533	-1.9307	0.649969	-2.97045	0.00297366	0.113905
Ier2	220.605	0.382087	0.128748	2.96772	0.00300022	0.114726
Milr1	14.3164	0.972436	0.328042	2.96437	0.00303307	0.115785
A630066F11Rik	48.9767	-0.452193	0.152584	-2.96356	0.00304099	0.115889
Spns2	3132.18	0.141623	0.0478088	2.96229	0.00305361	0.116172
Pdgfb	1192.1	0.165825	0.0560393	2.95909	0.00308549	0.117186
Usp31	6824.83	0.194481	0.0657539	2.95772	0.00309926	0.117509
Gm13446	221.382	-0.260826	0.0882434	-2.95576	0.00311903	0.118059
Gas2	335.989	-0.188705	0.0638947	-2.95338	0.00314318	0.118772
Tspan18	1534.64	0.206195	0.0699065	2.94958	0.00318207	0.120039
Gm74255	108.956	0.447855	0.151962	2.94714	0.00320725	0.120785
Crlf3	655.942	0.120129	0.04077	2.9465	0.00321397	0.120799
Gm68762	29.6309	0.700824	0.237885	2.94607	0.00321842	0.120799
Ackr3	658.94	0.215328	0.0731039	2.94551	0.00322426	0.120815
Cryba4	24.5369	0.721	0.244912	2.94391	0.00324091	0.121235
Serpinh1	953.671	0.328496	0.111604	2.9434	0.0032463	0.121235
Elk4	924.739	0.120707	0.0410521	2.94032	0.00327871	0.121835
Ep300	3464.39	0.211323	0.0718538	2.94101	0.0032714	0.121835
Prdm2	4089.13	0.183159	0.0622854	2.94064	0.00327536	0.121835
Top2a	86.0475	0.493888	0.168103	2.93801	0.00330322	0.122339
Col4a1	1799.2	0.352254	0.119879	2.93841	0.00329899	0.122339
Zbtb25	463.732	-0.137876	0.0469698	-2.93542	0.00333094	0.123162
Stat3	2435.42	0.12118	0.0413225	2.93256	0.00336184	0.1241
Gm73214	38.2413	-0.580323	0.198567	-2.92256	0.00347166	0.127942
Snx20	44.384	0.470643	0.161146	2.92061	0.00349349	0.128535
Tef	17794.9	0.119783	0.04103	2.91939	0.00350715	0.128615
Zzef1	3286.05	0.210616	0.0721335	2.91981	0.00350244	0.128615
Gm69405	9.98317	1.16153	0.397954	2.91874	0.00351444	0.128671
Snrnp27	1463.39	-0.16709	0.0573056	-2.91577	0.00354807	0.129345
Wasf2	1344.25	0.156155	0.0535683	2.91507	0.00355608	0.129345
Calm2	82275.2	-0.137129	0.0470495	-2.91457	0.00356177	0.129345
Zcchc14	5145.35	0.156811	0.0537963	2.91491	0.00355795	0.129345
2310047K21Rik	263.589	-0.175634	0.0602385	-2.91565	0.00354947	0.129345
Acsl3	9376.34	-0.149736	0.0513867	-2.9139	0.0035694	0.129412
Gm11131	19.853	1.13485	0.390619	2.90525	0.00366958	0.132829
Pla2g15	1105.57	0.12307	0.0423793	2.90401	0.00368414	0.133141
Mlec	8143.54	0.110418	0.0380503	2.9019	0.00370909	0.1337
Usf3	3714.87	0.205438	0.0708119	2.90119	0.00371753	0.1337
Ptgr2	2638.19	-0.165423	0.0570134	-2.90148	0.00371408	0.1337
Ubn1	2999.72	0.132207	0.0456013	2.8992	0.0037412	0.134334
Cys1	628.17	0.212102	0.0731716	2.8987	0.00374719	0.134334
Tex10	983.278	0.137786	0.0475466	2.89792	0.0037565	0.134453
Gm28661	9909.39	-0.335486	0.115893	-2.89479	0.00379417	0.135584
Gm56791	131.659	-0.281378	0.097313	-2.89147	0.00383442	0.136804
Pros1	701.266	0.192028	0.0664552	2.88958	0.00385753	0.136973
Fbxl19	2779.73	0.16951	0.0586607	2.88967	0.00385642	0.136973
Pkd1	5221.32	0.210282	0.0727554	2.89026	0.00384921	0.136973
N4bp3	661.122	0.205579	0.0711733	2.88843	0.00387169	0.137152
Dyrk4	8.69731	1.06299	0.368073	2.88798	0.0038772	0.137152
Nmnat3	73.4172	-0.447763	0.155072	-2.88746	0.00388366	0.137152
Dmxl1	3860.88	0.193831	0.067135	2.88718	0.00388709	0.137152
Sipa1l2	4187.94	0.182507	0.0632661	2.88475	0.00391719	0.137996
Pikfyve	2826.42	0.174144	0.0603944	2.88344	0.00393357	0.138355
Slc20a2	2578.35	-0.125488	0.0435546	-2.88118	0.00396194	0.139134
Heatr5a	752.628	0.196737	0.0683326	2.87911	0.00398799	0.139674
Ttn	40.9984	0.597546	0.207556	2.87897	0.0039898	0.139674
Ahcyl1	21188.2	-0.0865271	0.030061	-2.87839	0.00399714	0.139713
AA388235	208.568	-0.196906	0.0684284	-2.87755	0.00400782	0.139867
Tmem176a	547.41	0.270815	0.0941585	2.87616	0.0040255	0.140265
Sox21	649.702	0.243992	0.084896	2.87401	0.00405295	0.141002
Gm30092	69.1983	-0.493777	0.171935	-2.87189	0.00408025	0.141732
Tnfrsf1a	468.613	0.278322	0.0970883	2.86669	0.00414784	0.143652
Cdc42se1	3282.31	0.107913	0.0376443	2.86665	0.00414837	0.143652
Rps27rt	58.7153	0.896427	0.312864	2.86523	0.00416713	0.144078
Rps13-ps4	14.1918	0.7552	0.263639	2.86453	0.00417632	0.144173
Zfp213	336.792	0.183766	0.0642826	2.85872	0.00425351	0.146612
Usp50	43.6732	0.429423	0.150317	2.85677	0.00427972	0.146889
Zfp652	3060.85	0.111575	0.039058	2.85666	0.00428125	0.146889
Gm39556	5.59553	1.31163	0.45901	2.85752	0.00426963	0.146889
Haus1	258.037	-0.235799	0.0826594	-2.85266	0.00433553	0.148524
Luc7l	5768.8	0.10581	0.0371244	2.85014	0.00437005	0.149477
Cip2a	149.23	-0.24749	0.0868997	-2.84799	0.00439958	0.150257
Hint2	450.959	-0.149467	0.0524915	-2.84746	0.00440693	0.150279
Rab5if	1643.63	-0.139966	0.049175	-2.84627	0.0044234	0.150611
Bloc1s5	726.736	-0.166935	0.0587056	-2.84361	0.00446062	0.151647
Gngt2	86.4307	0.360895	0.127	2.8417	0.00448741	0.152327
Hspg2	383.663	0.389504	0.137091	2.84121	0.00449434	0.152331
Atm	1170.6	0.215049	0.075756	2.83871	0.00452959	0.152601
Ccl5	13.8605	1.93604	0.681922	2.8391	0.00452411	0.152601
Ubn2	2074.98	0.22761	0.080173	2.83899	0.00452565	0.152601
Opalin	1108.27	-0.316843	0.111615	-2.83872	0.00452951	0.152601
Lrp1b	2234.07	0.34639	0.122062	2.83781	0.00454248	0.152805
Ppm1f	4405.23	0.129377	0.045627	2.83553	0.00457504	0.153669
Casp4	16.8895	0.936767	0.330946	2.83057	0.00464648	0.155835
Stxbp6	6232.05	-0.139535	0.0493071	-2.82991	0.00465611	0.155924
Ccdc34	562.399	-0.200703	0.0709929	-2.82708	0.00469745	0.157073
Rnf113a2	517.32	-0.148023	0.0523883	-2.8255	0.00472071	0.157615
Gba1	1265.55	0.142529	0.0504648	2.82432	0.00473809	0.157783
Tmem151b	7296.78	0.118687	0.0420251	2.8242	0.00473983	0.157783
Arhgap31	1630.47	0.219044	0.0775847	2.82328	0.00475347	0.158002
Emc8	3672.39	-0.104084	0.0368938	-2.82118	0.00478472	0.158804
Prom1	710.043	0.212287	0.0753737	2.81646	0.00485567	0.160921
Cdk12	1498.62	0.154625	0.0549253	2.8152	0.00487474	0.161
Cd209a	7.18304	-1.73095	0.614931	-2.81487	0.00487965	0.161
Fam135b	3988.07	0.175614	0.0623721	2.81559	0.00486874	0.161
Cnot6	3166	0.0830386	0.0295135	2.81358	0.00489926	0.161409
8030456M14Rik	20.8691	-0.616709	0.21931	-2.81204	0.00492282	0.161946
Il4ra	206.186	0.25172	0.08959	2.80969	0.00495892	0.162801
Med13	5124.87	0.169653	0.0603877	2.8094	0.00496335	0.162801
Gpt2	3629.22	0.138134	0.049197	2.80778	0.0049884	0.163383
Eml6	1630.6	0.202617	0.072187	2.80684	0.00500303	0.163623
Mcm5	265.376	0.259786	0.0925918	2.80572	0.0050205	0.163715
Zbtb37	1256.45	0.149179	0.0531656	2.80594	0.00501699	0.163715
Gm43693	10.5935	0.948483	0.338204	2.80447	0.00503996	0.16411
Plcb2	153.331	0.281146	0.100288	2.80339	0.00505683	0.164397
Nav2	2337.49	0.225617	0.0804923	2.80297	0.00506345	0.164397
Hspa5	13191.6	0.219272	0.0782817	2.80107	0.00509339	0.16489
A2ml1	256.074	-0.289906	0.103488	-2.80135	0.00508889	0.16489
Adgra2	686.286	0.283654	0.10129	2.80042	0.0051036	0.164917
Sacs	5206.84	0.253864	0.090663	2.80008	0.00510896	0.164917
Ccnd2	5255.48	0.169276	0.0604885	2.79848	0.00513438	0.165231
Bcam	645.672	0.400132	0.143003	2.79807	0.00514083	0.165231
Ndufv3	1880.19	-0.106436	0.0380292	-2.79879	0.0051294	0.165231
Denr	2581.82	-0.156193	0.0558588	-2.79621	0.00517064	0.165712
Nedd4l	9037.98	0.163225	0.0583729	2.79624	0.00517006	0.165712
Gm12254	13.5349	-0.908176	0.324901	-2.79524	0.00518614	0.165734
Gm74544	51.2829	1.62344	0.580764	2.79535	0.00518437	0.165734
Calr	17547.1	0.146436	0.0524419	2.79235	0.0052327	0.166614
Abcd1	588.97	0.167225	0.059901	2.79168	0.00524346	0.166614
Gse1	5514.31	0.236796	0.084806	2.79221	0.00523495	0.166614
Gm12430	62.9843	-0.483321	0.173126	-2.79173	0.00524269	0.166614
D030055H07Rik	12.463	-1.05511	0.378113	-2.79045	0.00526342	0.167011
Cdnf	71.6834	-0.375706	0.134669	-2.78986	0.00527309	0.167081
Vps13b	3503.63	0.219335	0.0786333	2.78934	0.00528161	0.167114
2510039O18Rik	1194.28	0.107447	0.0385301	2.78866	0.00529268	0.16712
Gm8098	126.18	-0.373389	0.133907	-2.78841	0.00529673	0.16712
Abhd1	152.045	-0.352753	0.126606	-2.78623	0.00533244	0.167757
Snrnp25	465.774	-0.178055	0.0639133	-2.78589	0.00533813	0.167757
Upf1	3335.71	0.151162	0.0542613	2.78581	0.00533943	0.167757
Rictor	3027.73	0.175271	0.0629285	2.78524	0.00534886	0.167818
Rhbdl3	1363.26	0.166923	0.0600171	2.78126	0.00541478	0.168963
Phf23	1688.64	0.138598	0.0498295	2.78144	0.00541181	0.168963
Atg10	423.553	-0.193888	0.0696912	-2.78211	0.00540075	0.168963
Igf2r	1918.48	0.215336	0.0774252	2.78122	0.00541557	0.168963
1700096K18Rik	85.5463	-0.292543	0.10524	-2.77978	0.00543964	0.169477
Sik2	1286.78	0.176655	0.0635674	2.77901	0.00545241	0.169639
Ankrd23	9.1949	0.906003	0.326301	2.77658	0.00549333	0.170675
Spint1	108.294	0.459485	0.165641	2.77398	0.00553743	0.171568
Jade3	577.107	0.16026	0.057769	2.77414	0.00553471	0.171568
Ppp1r1a	2758.99	-0.151906	0.0547968	-2.77217	0.00556839	0.172289
Elfn2	11869.9	0.133629	0.0482196	2.77125	0.00558408	0.172536
Gtpbp3	964.951	0.140517	0.0507232	2.77028	0.00560086	0.172727
Prrc2c	7950.34	0.249556	0.0900925	2.76999	0.00560573	0.172727
Rps6ka1	669.384	0.186342	0.0673023	2.76873	0.00562757	0.173162
Papola	5561.69	0.0871586	0.0315089	2.76616	0.00567214	0.174294
Zc3h14	3961.77	-0.0792616	0.0286682	-2.76479	0.00569586	0.174322
Mrs2	5306.56	0.0782656	0.0283128	2.76431	0.00570424	0.174322
Sipa1	632.381	0.176592	0.0638797	2.76445	0.00570195	0.174322
Pin4	510.149	-0.172996	0.0625648	-2.76507	0.00569113	0.174322
Nfat5	4638.82	0.23347	0.0844903	2.76327	0.00572253	0.174392
Cant1	2532.83	0.101923	0.0368928	2.76266	0.00573316	0.174392
Zfand1	819.309	-0.148853	0.0538852	-2.76241	0.00573772	0.174392
Rpl31-ps8	263.231	-0.25835	0.0934974	-2.76317	0.00572421	0.174392
Art3	119.829	0.324932	0.117693	2.76084	0.00576538	0.174995
Ssb	5570.55	-0.111494	0.0404084	-2.75917	0.00579485	0.175651
Oas3	8.72766	1.3715	0.497316	2.7578	0.0058192	0.176151
Mrpl46	818.374	-0.174089	0.0631538	-2.75659	0.00584073	0.176564
Sox11	919.041	0.221717	0.0804786	2.75498	0.00586952	0.177195
Zhx3	4593.28	0.161488	0.0586291	2.7544	0.00588006	0.177273
Nf1	4729.82	0.273199	0.0992475	2.7527	0.00591054	0.177537
Gm47814	275.489	0.256417	0.0931347	2.75318	0.00590195	0.177537
Gm62813	22.3171	0.60516	0.219851	2.75259	0.0059126	0.177537
Khdrbs2	464.23	-0.129661	0.0471252	-2.75142	0.00593379	0.177934
Wdfy3	10424.1	0.288606	0.104915	2.75085	0.00594409	0.178004
Klhl25	476.808	0.175343	0.0637833	2.74905	0.00597681	0.178745
Cetn3	1947.82	-0.171552	0.0624757	-2.74591	0.00603438	0.180226
Myoz1	9.71471	1.1138	0.405758	2.74498	0.00605153	0.180497
Gm74299	9.8107	0.868854	0.316875	2.74195	0.00610765	0.181928
Il21r	59.25	0.392744	0.143512	2.73666	0.00620669	0.184633
Sh2b3	862.059	0.154257	0.0564043	2.73484	0.00624114	0.185411
Smim27	76.3457	-0.585943	0.214315	-2.73403	0.00625646	0.185619
Entpd1	727.305	0.167371	0.0612314	2.73342	0.00626807	0.185718
Ubr2	4103.71	0.158235	0.0579151	2.73219	0.00629148	0.186073
Plcg2	271.756	0.246521	0.0902373	2.73192	0.00629671	0.186073
Ralgps2	3344.21	0.157195	0.0575737	2.73033	0.00632715	0.186726
Flt3	385.822	0.242531	0.0888941	2.72831	0.00636595	0.187624
Gm58513	22.7833	-0.805341	0.29534	-2.72682	0.00639475	0.188224
Virma	2503.66	0.101931	0.0373952	2.72578	0.00641497	0.188572
Gm28437	9443.49	-0.318798	0.116978	-2.72529	0.0064245	0.188604
Slc7a1	2686.76	0.185692	0.0682266	2.7217	0.0064947	0.190415
Rpl9-ps7	11.2719	-0.793135	0.291522	-2.72067	0.00651494	0.190758
Ctsz	1425.86	0.214745	0.0789611	2.71963	0.00653548	0.191109
Gnptg	2670.74	-0.0788393	0.0289942	-2.71914	0.00654515	0.191142
Sdk2	882.391	0.285336	0.104961	2.71849	0.00655814	0.191272
Ppp1r37	5192.39	0.0955219	0.035169	2.71608	0.00660594	0.192344
Naip2	77.4754	0.45292	0.166774	2.71577	0.0066121	0.192344
Gm56964	49.1287	-0.716501	0.26394	-2.71464	0.0066348	0.192754
Dbp	2452.84	0.208889	0.0769642	2.71411	0.00664547	0.192813
Mall	42.3812	0.644958	0.237746	2.7128	0.00667174	0.193325
2900026A02Rik	6386.69	0.195277	0.0719997	2.71219	0.00668403	0.19343
Hddc2	360.132	-0.165584	0.0610859	-2.71068	0.00671446	0.19406
Slc25a29	745.196	0.175078	0.0645988	2.71023	0.00672358	0.194073
Adar	9475.16	0.142927	0.0527574	2.70913	0.00674595	0.19438
Abcg2	908.007	0.178881	0.0660356	2.70885	0.00675158	0.19438
Nherf2	1397.45	0.191255	0.0706632	2.70657	0.00679813	0.195468
Dpagt1	583.314	0.130422	0.048205	2.70558	0.00681853	0.195779
Dennd4a	3277.93	0.116873	0.0432168	2.70434	0.00684396	0.195779
Pus7	788.944	0.12191	0.0450728	2.70473	0.00683605	0.195779
Gm43197	11.4775	1.01677	0.375881	2.70504	0.00682959	0.195779
Tspan4	494.819	0.168853	0.062522	2.7007	0.00691945	0.197637
Grin2a	15970.1	0.271145	0.100411	2.70035	0.00692658	0.197637
Npbwr1	115.029	-0.346709	0.128422	-2.69977	0.0069388	0.197734
Etaa1os	52.6346	-0.372991	0.138241	-2.69813	0.00697308	0.198112
Gm15510	74.1802	-0.376496	0.139553	-2.69786	0.00697866	0.198112
Gm40557	14.155	-0.700724	0.259684	-2.69837	0.00696793	0.198112
Oaz1-ps	227.863	-0.272267	0.100942	-2.69726	0.00699125	0.198218
Mill2	125.727	0.455522	0.168991	2.69554	0.00702743	0.198992
Ep400	4261	0.200014	0.0742136	2.6951	0.00703665	0.199001
Ubr4	8058.62	0.317634	0.117889	2.69435	0.00705251	0.199198
Atg2b	2613.23	0.194493	0.072198	2.69389	0.00706239	0.199225
Abhd10	763.461	-0.141292	0.0524827	-2.69216	0.00709908	0.199405
Fes	142.042	0.319731	0.118761	2.69222	0.00709773	0.199405
H1f0	5409.34	-0.144498	0.0536788	-2.69191	0.00710442	0.199405
Mir409	6.45154	1.04505	0.388142	2.69244	0.00709313	0.199405
Il1a	35.5793	0.544724	0.202438	2.69082	0.0071276	0.199805
Nkd2	581.204	0.265025	0.0985096	2.69035	0.0071377	0.199838
Usp24	4863.11	0.143388	0.0533141	2.68949	0.00715614	0.200104
Scg2	10085.2	-0.133805	0.0497632	-2.68884	0.00717004	0.200242
Znrf1	4898.54	0.0943836	0.03511	2.68822	0.0071833	0.200362
Car5a	27.3639	0.55143	0.205289	2.68611	0.00722883	0.20113
Zfp599	244.892	-0.176507	0.0657042	-2.68639	0.00722291	0.20113
Auh	2318.83	-0.096002	0.0357518	-2.68523	0.00724791	0.201411
Echdc1	1828.05	-0.144893	0.0540022	-2.68309	0.00729457	0.202419
Id2	2628.16	-0.220444	0.0821842	-2.68232	0.00731134	0.202419
Atp7a	403.936	0.341718	0.127396	2.68232	0.00731131	0.202419
Olfm4	251.319	-0.262561	0.0979579	-2.68035	0.00735454	0.202862
Nsfl1c	3729.58	-0.0836798	0.0312179	-2.6805	0.00735112	0.202862
Bak1	476.746	0.14305	0.0533569	2.681	0.00734017	0.202862
Cd48	32.8697	0.514071	0.191918	2.67859	0.00739323	0.203156
Ssh1	1318.58	0.128426	0.0479406	2.67886	0.00738729	0.203156
Fat1	2112.17	0.273952	0.102303	2.67786	0.00740953	0.203156
Gm44667	18.079	1.02031	0.381006	2.67794	0.00740776	0.203156
Gm5817	363.731	-0.240888	0.0899571	-2.67781	0.00741062	0.203156
Ssh2	2413.6	0.19217	0.0717827	2.67711	0.00742607	0.203331
Arhgef26	3439.02	0.11802	0.0441024	2.67605	0.00744962	0.203726
B430319G15Rik	54.8429	-0.416457	0.155655	-2.67552	0.0074614	0.203799
Notch3	508.66	0.235222	0.0879451	2.67464	0.00748092	0.204083
Spata13	1182.13	0.230679	0.0862673	2.674	0.0074953	0.204226
Vps13c	6083.88	0.250541	0.0937422	2.67266	0.00752528	0.204794
Tipin	505.865	-0.233943	0.0875862	-2.671	0.00756253	0.205307
Topbp1	1264.06	0.10751	0.040263	2.67019	0.00758084	0.205307
Ece1	1853.74	0.152062	0.0569395	2.67059	0.00757181	0.205307
Gm3365	11.7937	-0.959768	0.35928	-2.67137	0.00755432	0.205307
Ino80d	1809.88	0.201872	0.0756356	2.66901	0.00760749	0.205779
Kif26b	1552.06	0.186721	0.0699753	2.66839	0.00762167	0.205914
Tfeb	318.265	0.20887	0.0783009	2.66753	0.00764103	0.206152
Smg1	7397.66	0.285297	0.106968	2.66712	0.00765046	0.206152
Gm9776	168.658	-0.2507	0.0940082	-2.66678	0.00765813	0.206152
Jag2	1594.5	0.172557	0.064753	2.66485	0.00770217	0.207088
Tcirg1	470.716	0.248861	0.0934559	2.66287	0.00774777	0.207761
Ncaph	47.1785	0.530945	0.199412	2.66255	0.00775504	0.207761
F630040K05Rik	36.9279	-0.566897	0.212904	-2.66269	0.00775177	0.207761
Dipk1a	1626.39	-0.132934	0.0499772	-2.65989	0.00781656	0.209158
Atad2b	1087.94	0.161056	0.0606006	2.65767	0.00786829	0.210291
Cbl	4631.57	0.223627	0.0841668	2.65695	0.00788502	0.210366
A730036I17Rik	50.7522	-0.375238	0.14124	-2.65675	0.00788989	0.210366
Pprc1	1144.08	0.175067	0.0659384	2.65501	0.0079305	0.211197
Zfhx2	3037.63	0.235202	0.0886959	2.65178	0.00800678	0.212975
Slc66a1	396.085	0.151628	0.0571986	2.6509	0.00802781	0.21328
Mycbp2	17793.9	0.239439	0.0903594	2.64985	0.00805283	0.213691
Bhlhe40	5188.2	0.173212	0.0653884	2.64897	0.00807375	0.213993
Gm43457	37.5455	0.447422	0.169086	2.64612	0.00814199	0.215546
Abcc3	111.903	0.284007	0.107448	2.64321	0.00821241	0.217153
Aspn	62.0531	0.442305	0.167423	2.64184	0.00824578	0.217521
9230112E08Rik	773.994	0.145546	0.0550882	2.64205	0.00824058	0.217521
Csk	1038.89	0.118849	0.0450593	2.63761	0.00834917	0.219965
Gm33006	7.32309	-0.930906	0.352983	-2.63725	0.00835809	0.219965
Gpr3	202.162	0.229064	0.0869048	2.6358	0.00839387	0.220647
Golgb1	4721.05	0.191873	0.072811	2.63522	0.00840827	0.220766
H3f3b	9653.4	-0.111198	0.0422291	-2.63322	0.00845802	0.221775
Rnf141	5154.48	-0.104737	0.0397804	-2.63288	0.00846652	0.221775
Gm13340	59.5166	-0.518777	0.197215	-2.63052	0.00852536	0.223055
Htt	8901.75	0.246437	0.0937083	2.62983	0.00854275	0.223249
Cacna1d	2308.45	0.165304	0.062882	2.62879	0.00856896	0.223673
Ctdspl	1201.39	0.125321	0.0477131	2.62656	0.00862522	0.224179
Plagl2	375.831	0.21189	0.080658	2.62702	0.00861374	0.224179
B130034C11Rik	108.64	-0.325307	0.123859	-2.62643	0.00862846	0.224179
4930588G17Rik	10.0837	-1.36539	0.519676	-2.62738	0.00860446	0.224179
Stk10	338.837	0.23294	0.0887244	2.62544	0.0086538	0.224577
Selenon	882.509	0.142528	0.0543054	2.62457	0.0086759	0.22463
Tbc1d22a	1682.85	0.115565	0.0440266	2.6249	0.00866745	0.22463
Rbpj	1462.45	0.130129	0.049625	2.62224	0.00873529	0.225906
Cecr2	601.64	0.220357	0.084069	2.62114	0.00876367	0.22622
Gm53999	80.1325	0.942627	0.359646	2.62098	0.00876765	0.22622
Vav2	626.625	0.144757	0.0552423	2.6204	0.00878276	0.226299
Zfp995	221.046	-0.229261	0.0875149	-2.61969	0.00880108	0.226299
Gm64144	208.964	-0.395112	0.150809	-2.61995	0.00879414	0.226299
N4bp1	2956.32	0.116602	0.0445379	2.61805	0.00884339	0.227126
Cacna1e	15985.9	0.251809	0.096217	2.6171	0.0088681	0.227272
Pdia4	1930.95	0.197934	0.0756325	2.61705	0.00886939	0.227272
Uaca	454.873	0.294798	0.112744	2.61477	0.00892885	0.228534
Htatip2	328.106	-0.169563	0.0648666	-2.61402	0.00894836	0.228771
Ushbp1	180.329	0.317386	0.12147	2.61288	0.0089784	0.229074
Cd84	173.621	0.323331	0.123749	2.61279	0.00898067	0.229074
Ttc21b	697.86	0.148971	0.0570512	2.61119	0.00902289	0.229888
Nup98	1760.62	0.135656	0.0519649	2.61053	0.00904019	0.230067
Baz1a	67.2206	0.421392	0.161559	2.60828	0.00909972	0.231319
Rasa4	133.299	0.32042	0.12302	2.60463	0.00919733	0.232631
Mat2b	4886.9	-0.121963	0.0468296	-2.60441	0.00920335	0.232631
Zfp358	789.419	0.12234	0.0469712	2.60458	0.00919871	0.232631
Myocos	13.3717	-1.292	0.496035	-2.60465	0.00919676	0.232631
Gm72721	30.1648	-0.584157	0.224274	-2.60465	0.00919674	0.232631
Ndufa9	5298.15	-0.0819022	0.0314799	-2.60173	0.00927536	0.233923
Ak4	4842.69	0.146015	0.0561138	2.60212	0.00926506	0.233923
Gm42489	24.3702	0.53617	0.206131	2.60112	0.00929211	0.234082
Ticam2	33.7141	0.529698	0.203699	2.6004	0.0093115	0.234306
Csf1	1441.53	0.179676	0.0691212	2.59943	0.00933777	0.23444
Slc29a3	898.212	0.179203	0.0689358	2.59956	0.00933436	0.23444
Fam246a	108.156	-0.28028	0.107867	-2.5984	0.00936602	0.234885
Pcbd2	285.91	-0.250846	0.0965997	-2.59675	0.00941097	0.235748
Map3k2	2025.61	0.143608	0.0553649	2.59385	0.0094908	0.237482
Hspa8	70775.3	0.0999596	0.0385533	2.59276	0.00952086	0.237968
Cep76	368.794	0.155514	0.0599944	2.59214	0.00953813	0.238134
Nup85	1121.11	0.101251	0.0390868	2.59041	0.00958609	0.238798
5430427N15Rik	11.4693	-0.870253	0.335929	-2.59059	0.00958118	0.238798
Iqgap1	1225.98	0.257042	0.0993083	2.58832	0.00964459	0.239988
Pan3	1589.41	0.0931556	0.0360285	2.58561	0.00972072	0.241378
Ube2d2a	3850.39	-0.107368	0.0415261	-2.58556	0.00972203	0.241378
Slc15a4	1015.44	0.120109	0.0464659	2.58489	0.00974108	0.241583
Tmem245	4569.8	0.207229	0.0802169	2.58336	0.00978439	0.242389
Hexa	2300.26	0.101807	0.0394223	2.58248	0.00980935	0.242738
1110025M09Rik	32.67	-0.513691	0.199047	-2.58075	0.00985861	0.243687
Mki67	60.616	0.527069	0.204409	2.5785	0.00992303	0.245009
Bcr	8097.47	0.112489	0.0436327	2.57808	0.00993507	0.245036
Ryr2	12785.4	0.293007	0.113695	2.57714	0.00996225	0.245166
Rif1	1503.23	0.135022	0.052392	2.57715	0.00996184	0.245166
Trip11	2594.8	0.172891	0.0671046	2.57643	0.0099825	0.245271
Srrm3	2111.39	0.156654	0.0608076	2.57623	0.00998846	0.245271
Emsy	2827.75	0.142393	0.055288	2.57548	0.0100101	0.245349
Fbxl4	768.49	-0.147082	0.0571114	-2.57536	0.0100136	0.245349
Lactb2	794.773	-0.177397	0.0689092	-2.57436	0.0100424	0.245463
Rfesd	519.047	-0.151082	0.0586897	-2.57426	0.0100456	0.245463
Foxo6	1094.22	0.266523	0.103541	2.57407	0.0100511	0.245463
Dync2h1	1867.1	0.202954	0.0788669	2.57337	0.0100713	0.245686
Dst	14667.7	0.283638	0.110299	2.57154	0.0101246	0.246475
Tnrc6b	5383.43	0.254254	0.0988878	2.57113	0.0101367	0.246475
Gm10561	401.678	-0.240569	0.0935579	-2.57133	0.0101308	0.246475
Hk2	381.708	0.231522	0.09006	2.57075	0.0101479	0.24648
Map3k8	67.8859	0.400039	0.155732	2.56877	0.0102059	0.247621
Atp5pf	5004.45	-0.164328	0.0640056	-2.5674	0.0102464	0.248334
Gpr89	1680.44	0.109387	0.0426352	2.56565	0.0102984	0.248617
Shank2	9571.83	0.12938	0.050429	2.56559	0.0103001	0.248617
Gm17102	130.59	-0.260837	0.101671	-2.56551	0.0103025	0.248617
Gm73758	53.6372	-0.426938	0.166406	-2.56564	0.0102987	0.248617
Stap2	40.0336	0.521689	0.20354	2.56308	0.0103749	0.249288
5930403N24Rik	25.0208	-0.573148	0.223527	-2.56411	0.0103441	0.249288
E2f6	1538.81	0.112296	0.043804	2.56359	0.0103595	0.249288
Zc3h3	626.494	0.163309	0.0637076	2.56341	0.0103649	0.249288
Nudt14	195.988	-0.2438	0.0951715	-2.56169	0.0104164	0.250016
Gm74512	43.303	0.657666	0.256878	2.56023	0.0104603	0.2508
Gm47826	7.68876	1.83264	0.716642	2.55726	0.0105501	0.252682
Rnf144a	1278.17	-0.104799	0.0409936	-2.55647	0.0105741	0.252717
Hif1an	2546.34	0.108738	0.042529	2.55679	0.0105644	0.252717
Ngfr	92.1977	-0.28227	0.110499	-2.5545	0.010634	0.253796
Hipk1	7832.71	0.143857	0.0563374	2.5535	0.0106647	0.253796
Vsir	1287.74	0.144355	0.0565251	2.55382	0.0106547	0.253796
1700003F12Rik	13.0061	-1.0089	0.395076	-2.55368	0.010659	0.253796
Zng1	658.044	-0.117371	0.0459772	-2.55281	0.0106858	0.253904
Mmp24	2266.06	0.104753	0.0410375	2.55261	0.0106919	0.253904
Klhl3	4459.46	0.184846	0.0724403	2.55169	0.0107201	0.254304
Pggt1b	1317.34	0.12143	0.0476077	2.55063	0.0107528	0.254809
Smim19	854.035	-0.157516	0.0618295	-2.54759	0.0108471	0.255952
Zfp810	778.828	-0.137927	0.054136	-2.54779	0.0108407	0.255952
B430218F22Rik	25.6543	-0.755704	0.296542	-2.54838	0.0108223	0.255952
Atp6-ps	12389.3	-0.331921	0.130303	-2.54729	0.0108562	0.255952
Gm56790	8.94614	-0.906632	0.355929	-2.54723	0.0108582	0.255952
Relb	290.778	0.174125	0.0683811	2.54639	0.0108844	0.25617
Bex2	7809.18	-0.122463	0.0480964	-2.5462	0.0108904	0.25617
Hoga1	63.0561	-0.318366	0.125238	-2.54209	0.0110191	0.258631
Edem1	1140.07	0.120797	0.0475182	2.54213	0.0110181	0.258631
Zfp943	1050.39	-0.166836	0.0656379	-2.54176	0.0110297	0.258631
Gfod1	8430.74	0.129846	0.0511031	2.54087	0.0110577	0.259018
Ascc3	1294.21	0.150059	0.0590867	2.53964	0.0110967	0.259659
Sec11c	2229.72	-0.119453	0.0470601	-2.53831	0.0111389	0.260374
Syt15	41.1306	-0.426581	0.168204	-2.53609	0.0112097	0.261755
Elf4	70.1376	0.522629	0.20612	2.53555	0.0112269	0.261884
Ncoa3	1985.13	0.167346	0.0660308	2.53437	0.0112651	0.2625
Gm29054	66.0513	-0.363285	0.143465	-2.53222	0.0113342	0.263835
Tsc22d2	2049.91	0.133772	0.0528526	2.53104	0.0113724	0.264175
Cox17	1338.51	-0.173822	0.0686712	-2.53122	0.0113667	0.264175
Mid1	202.087	0.502479	0.198591	2.53022	0.011399	0.264505
4930423K06Rik	98.0824	-0.286188	0.113123	-2.52988	0.0114103	0.264505
Ranbp2	7378.65	0.123242	0.0487628	2.52737	0.0114921	0.265578
Kctd5	1172.93	-0.1039	0.0411013	-2.52789	0.011475	0.265578
Akap9	3062.7	0.214531	0.0848728	2.52767	0.0114821	0.265578
Itpr2	1282.9	0.205219	0.0812159	2.52684	0.0115094	0.265702
4921531C22Rik	130.982	-0.230091	0.0911064	-2.52552	0.0115528	0.26643
Gm36447	114.367	0.291884	0.115593	2.5251	0.0115665	0.266471
Rev3l	2661.68	0.124204	0.0492013	2.5244	0.0115896	0.266727
Apod	7350.71	0.458126	0.18164	2.52216	0.0116638	0.266879
Man2a1	1062.39	0.207533	0.0822813	2.52223	0.0116612	0.266879
Bsn	19804.7	0.272454	0.10799	2.52296	0.0116372	0.266879
Tpcn1	2378.38	0.0974216	0.0386081	2.52335	0.0116244	0.266879
C3ar1	109.055	0.31511	0.12487	2.5235	0.0116193	0.266879
Trmt1l	1346.4	0.124978	0.0495545	2.52204	0.0116678	0.266879
Pola1	325.57	0.179707	0.071283	2.52103	0.0117012	0.267371
Noxred1	42.2287	0.500707	0.198658	2.52044	0.0117207	0.267448
Gm3488	10.1765	-0.836547	0.331936	-2.52021	0.0117285	0.267448
Polr2f	983.984	-0.121561	0.0482561	-2.51907	0.0117664	0.268038
Stx7	6174.29	-0.0836731	0.0332358	-2.51756	0.0118171	0.26892
Hyou1	5951.47	0.119189	0.0473599	2.51666	0.0118474	0.269073
Prr14l	4374.79	0.184628	0.0733629	2.51664	0.0118479	0.269073
Pald1	682.202	0.186569	0.0741788	2.51513	0.0118989	0.269683
Fry	8666.36	0.268477	0.106738	2.51529	0.0118933	0.269683
Sertad1	189.183	0.237585	0.0944805	2.51465	0.0119151	0.269777
Gm15382	5.83729	1.21431	0.482971	2.51426	0.0119283	0.269804
Cyp4x1os	31.5724	-0.557681	0.221869	-2.51356	0.0119518	0.270063
Pla2g4a	204.343	0.361831	0.14399	2.51289	0.0119748	0.270308
Gpr68	1075.48	0.144619	0.05757	2.51205	0.0120033	0.270679
Gm37608	35.3758	0.666416	0.265352	2.51144	0.012024	0.270874
Tbcc	1005.89	-0.108632	0.0432647	-2.51087	0.0120433	0.271034
Mocs2	2386.01	-0.117968	0.0470119	-2.50933	0.0120959	0.271879
Sigirr	50.8662	0.422118	0.168467	2.50565	0.0122227	0.271879
Anxa3	463.232	0.221732	0.0884789	2.50605	0.0122088	0.271879
Itpr1	25670.6	0.128952	0.0514552	2.5061	0.012207	0.271879
Mon1a	851.713	0.132495	0.0528768	2.50574	0.0122196	0.271879
Afap1l1	634.313	0.189512	0.075558	2.50817	0.0121359	0.271879
Mga	3514.46	0.147675	0.0589278	2.50603	0.0122095	0.271879
Heatr1	1408.05	0.181161	0.0723044	2.50553	0.0122267	0.271879
Mafg	3450.31	0.105936	0.042255	2.50706	0.0121742	0.271879
Tceal8	1958.96	-0.131346	0.0524031	-2.50645	0.012195	0.271879
Gm14239	7.36836	1.15061	0.459112	2.50617	0.0122048	0.271879
Gm75696	28.8782	-1.05482	0.420891	-2.50616	0.0122051	0.271879
Csmd3	1406.2	0.196064	0.078334	2.50292	0.0123174	0.273088
Ndufa13	3243.39	-0.119725	0.0478343	-2.50291	0.0123177	0.273088
Lrp1	15851.8	0.298674	0.11932	2.50314	0.0123098	0.273088
Mob1a	1742.39	0.106265	0.042473	2.50195	0.012351	0.273557
Snapin	1959.83	-0.12811	0.051224	-2.50097	0.0123853	0.273945
Rpl36a-ps2	29.4567	0.668872	0.267469	2.50075	0.0123931	0.273945
Rbbp9	1720.33	-0.0853145	0.034156	-2.49779	0.012497	0.275698
Bbs10	234.054	-0.214143	0.0857325	-2.4978	0.0124967	0.275698
Trmt44	260.233	0.216059	0.0865331	2.49684	0.0125306	0.275992
Fbxl18	2762.4	0.117244	0.0469592	2.49671	0.012535	0.275992
Gm40697	11.965	-0.91155	0.365184	-2.49614	0.0125553	0.276166
Gm74855	7.80953	-1.15883	0.464443	-2.49509	0.0125924	0.276712
Herc2	14011.8	0.240171	0.0963856	2.49178	0.0127106	0.279035
Ip6k1	10582.3	0.078515	0.0315208	2.4909	0.0127422	0.279453
Trrap	6785.38	0.246417	0.0989717	2.48977	0.0127826	0.279782
Vcp-rs	10.7694	-0.807153	0.324231	-2.48943	0.0127947	0.279782
Gm43597	660.769	0.234355	0.0941244	2.48984	0.0127801	0.279782
Vcl	1871.35	0.174887	0.07028	2.48843	0.0128309	0.280301
Sfr1	4203.08	-0.101056	0.0406187	-2.48791	0.0128494	0.280431
Herpud1	2024.56	0.133709	0.0538135	2.48467	0.0129673	0.282178
Igsf6	35.2102	0.429234	0.172729	2.48501	0.0129549	0.282178
Mrpl50	2066.26	-0.155984	0.0627699	-2.48502	0.0129545	0.282178
Zcrb1	1704.69	-0.133614	0.0538031	-2.4834	0.0130136	0.282911
Gm9385	101.228	-0.290102	0.116838	-2.48294	0.0130304	0.283001
Rps16-ps2	142.858	-0.321717	0.129597	-2.48244	0.0130484	0.283117
Ksr1	7988.37	0.186551	0.0752311	2.47971	0.013149	0.284411
Sub1	11277.3	-0.103101	0.0415871	-2.47917	0.013169	0.284411
Casp7	117.509	0.245002	0.0988072	2.4796	0.013153	0.284411
Tpm4	1347.01	0.158962	0.0641062	2.47967	0.0131505	0.284411
2610306M01Rik	209.938	-0.21921	0.0884232	-2.47909	0.0131717	0.284411
Exo5	380.016	-0.151329	0.0610561	-2.47852	0.0131927	0.284591
Gm37499	191.275	0.263172	0.106263	2.47662	0.0132633	0.285838
Rps6kl1	1686.78	0.137014	0.0553447	2.47565	0.0132994	0.28634
Upf2	3437.67	0.128236	0.0518199	2.47465	0.0133365	0.286864
Tram1l1	1456.75	-0.0909181	0.0367557	-2.47358	0.0133768	0.287178
Kdm2a	4405.38	0.113783	0.0459959	2.47376	0.0133699	0.287178
Sgsh	397.605	-0.180744	0.0731153	-2.47203	0.0134347	0.287834
Lrba	2038.29	0.158989	0.0643231	2.47173	0.013446	0.287834
Sh3rf3	1307.19	0.158466	0.0641075	2.47188	0.0134404	0.287834
Gm17249	29.7008	-0.513632	0.207846	-2.47122	0.0134653	0.287972
Ralb	872.23	0.150013	0.0607265	2.47031	0.0134996	0.288154
Brd10	3133.28	0.133355	0.0539786	2.47052	0.0134918	0.288154
Plec	6763.94	0.196679	0.0796299	2.46991	0.0135148	0.288204
Hectd4	11821	0.264196	0.107028	2.46846	0.0135694	0.288545
Sh3pxd2a	2999.31	0.137083	0.0555208	2.46904	0.0135476	0.288545
St6galnac4	1310.85	0.110486	0.044759	2.46846	0.0135695	0.288545
Urb2	803.368	0.172934	0.0700832	2.46755	0.0136042	0.288882
Med20	727.916	0.154998	0.0628194	2.46736	0.0136112	0.288882
Gm10657	31.7082	-0.520662	0.211053	-2.46698	0.0136259	0.288921
Gpd1	6047.08	0.10647	0.0432338	2.46265	0.0137915	0.289957
Slc4a8	6175.62	0.194325	0.0788247	2.46528	0.0136907	0.289957
Acat1	4474.78	-0.0729393	0.0296109	-2.46326	0.013768	0.289957
Lysmd2	1436.86	-0.112893	0.0458028	-2.46475	0.0137108	0.289957
Dmxl2	13811.2	0.177614	0.0720692	2.4645	0.0137206	0.289957
Gm12346	96.8904	-0.378046	0.153509	-2.4627	0.0137894	0.289957
Gm5602	54.6428	-0.396354	0.160904	-2.46329	0.0137668	0.289957
Gm16536	439.784	0.165356	0.0671273	2.46333	0.0137654	0.289957
Gm4202	121.533	-0.392476	0.159337	-2.46318	0.013771	0.289957
Gm45457	8.50728	0.969727	0.393846	2.4622	0.0138087	0.290047
Foxo3	3493.31	0.148874	0.0604852	2.46133	0.0138422	0.290443
Xpo5	3078.15	0.124741	0.0506861	2.46104	0.0138535	0.290443
Mlst8	1844.42	0.095881	0.039003	2.4583	0.0139597	0.290763
Ahdc1	3170.22	0.177426	0.0721475	2.45921	0.0139243	0.290763
Ndufb10	5433.13	-0.118093	0.0480126	-2.45961	0.0139086	0.290763
H2-Ob	23.8339	-0.589361	0.23969	-2.45885	0.0139384	0.290763
Wdcp	607.731	0.138403	0.0562982	2.4584	0.0139559	0.290763
Tacc1	6936.95	0.0871495	0.0354226	2.46028	0.0138828	0.290763
Spef1l	28.9453	-0.522869	0.21263	-2.45905	0.0139306	0.290763
Usf1	2533.5	0.0833798	0.0339329	2.45719	0.0140027	0.291386
Gm15879	303.126	0.183813	0.0748382	2.45614	0.014044	0.291703
Gm60512	20.0569	0.689292	0.280618	2.45633	0.0140362	0.291703
Paqr7	3555.03	0.116607	0.0475033	2.45472	0.0140996	0.292315
Gm2137	293.321	-0.209205	0.085217	-2.45497	0.0140895	0.292315
Araf	7627.73	-0.116802	0.04762	-2.45279	0.0141752	0.293373
Ank3	18962.4	0.209736	0.0855106	2.45275	0.0141769	0.293373
Trak1	9818.76	0.0642631	0.0262048	2.45234	0.0141929	0.293433
Washc4	2664.07	0.116212	0.0474287	2.45025	0.0142756	0.29487
Ccar1	2624.59	0.104845	0.0427961	2.44988	0.0142904	0.294904
Tgfb1	220.63	0.239984	0.0980453	2.44769	0.0143776	0.295542
Tsc1	3458.34	0.103308	0.0422115	2.44739	0.0143895	0.295542
Paip2	5931.75	-0.112785	0.0460708	-2.44807	0.0143624	0.295542
Wdr20	1183.08	0.0832321	0.034017	2.44678	0.0144138	0.295542
Bcl2	969.605	0.158391	0.0647341	2.44679	0.0144133	0.295542
Gm12338	21.6012	1.08755	0.444153	2.4486	0.0143414	0.295542
4930480K23Rik	117.35	-0.249051	0.101756	-2.44754	0.0143836	0.295542
Huwe1	17336.4	0.195487	0.0799578	2.44488	0.0144901	0.295893
Clec5a	112.734	0.306436	0.125348	2.44469	0.0144977	0.295893
Ccnd3	961.416	0.235011	0.0960943	2.44563	0.0144601	0.295893
Hrk	3358.74	0.120621	0.0493285	2.44527	0.0144744	0.295893
Adamts17	381.494	0.194184	0.079389	2.44598	0.0144461	0.295893
Eif2s2	4117.91	-0.14122	0.0577776	-2.44419	0.0145176	0.295893
Gm2026	12.5691	-0.707442	0.289455	-2.44405	0.0145235	0.295893
Slc25a24	151.831	0.2681	0.109714	2.44363	0.0145405	0.295969
Phrf1	2328.47	0.133131	0.0545677	2.43973	0.0146981	0.298635
Gm62367	13.4863	-1.10058	0.451091	-2.43982	0.0146946	0.298635
Gm45847	187.22	-0.23148	0.0949281	-2.43848	0.0147492	0.2994
Adora3	29.8216	0.51834	0.212688	2.43708	0.0148062	0.300057
1110004F10Rik	4574.25	-0.0908885	0.0373148	-2.43572	0.014862	0.300057
Rpp25l	477.313	0.131366	0.0539321	2.43577	0.01486	0.300057
Etfrf1	1072.74	-0.197727	0.081173	-2.43587	0.014856	0.300057
B230206L02Rik	40.9449	-0.426072	0.174912	-2.43592	0.014854	0.300057
Gm6204	11.976	-0.763152	0.313151	-2.43701	0.0148094	0.300057
Ptprc	185.345	0.289089	0.118715	2.43516	0.014885	0.300251
Med13l	5591.33	0.132617	0.0544834	2.43409	0.0149293	0.300625
G3bp1	4037.59	0.0922478	0.0379143	2.43306	0.0149718	0.300625
Slc44a5	2159.9	0.182567	0.0750425	2.43284	0.0149807	0.300625
Ttc7	381.157	0.19987	0.0821521	2.43293	0.0149772	0.300625
Junb	1968.24	0.306623	0.126014	2.43324	0.0149645	0.300625
Gm45220	11.0126	0.853269	0.350741	2.43276	0.0149842	0.300625
Hcfc2	2167.61	0.120213	0.0494295	2.43201	0.0150152	0.300708
Hspa1a	435.741	0.296984	0.122112	2.43207	0.0150128	0.300708
Ndufs7	2424.44	-0.0840471	0.0345859	-2.43009	0.015095	0.300843
Ddx4	168.012	-0.407761	0.167711	-2.43134	0.0150432	0.300843
Rbm11	411.551	-0.149969	0.0617156	-2.43	0.0150988	0.300843
Sh3tc1	80.5056	0.312958	0.128757	2.43061	0.0150736	0.300843
Sarnp	1470.35	-0.157198	0.0646625	-2.43106	0.0150548	0.300843
Apold1	168.985	0.220054	0.0905605	2.42991	0.0151027	0.300843
Abl2	6064.81	0.146124	0.060156	2.42908	0.0151373	0.301265
Helz	3135.6	0.232916	0.0959082	2.42853	0.0151603	0.301453
Vps13a	3298.6	0.180685	0.0744259	2.42771	0.0151943	0.30162
Gm13577	178.769	-0.267968	0.11038	-2.42768	0.0151956	0.30162
Cd22	11.2747	0.79393	0.327193	2.42649	0.0152458	0.302091
Gm14418	282.614	-0.278156	0.114634	-2.42647	0.0152464	0.302091
Cyth3	2228.74	0.0905307	0.0373202	2.42578	0.0152755	0.302123
Gbp8	8.51851	1.11999	0.46169	2.42584	0.0152729	0.302123
Mlxip	1506.17	0.178207	0.0734731	2.42547	0.0152885	0.302123
Agbl3	399.477	-0.207777	0.0856872	-2.42483	0.0153154	0.302387
Amer2	5672.44	0.120534	0.0497364	2.42345	0.0153738	0.303006
Itpripl2	497.231	0.195805	0.0807863	2.42375	0.0153613	0.303006
Ildr1	18.5935	-0.764897	0.315863	-2.42161	0.0154521	0.303746
Nlrp1a	10.0607	0.85269	0.352079	2.42187	0.0154408	0.303746
Gm60476	19.5071	0.648721	0.267833	2.42211	0.0154306	0.303746
Slc12a6	3085.85	0.0830454	0.0343137	2.42018	0.0155128	0.304012
Atf7ip	4213.73	0.144584	0.0597382	2.4203	0.0155077	0.304012
Rpl10a-ps1	177.075	-0.25985	0.10736	-2.42037	0.0155048	0.304012
Gm29443	48.21	-0.357942	0.147909	-2.42001	0.01552	0.304012
Gm29170	361.844	-0.175309	0.0725079	-2.41779	0.0156149	0.305546
Vis1	23.6239	-0.487295	0.201566	-2.41754	0.0156256	0.305546
Rc3h2	3805.4	0.124147	0.0513642	2.41699	0.0156495	0.305746
Macf1	15408.1	0.247041	0.102246	2.41614	0.0156859	0.306189
Rrm2	66.5377	0.320029	0.132566	2.41411	0.0157736	0.307633
Tbc1d2b	637.134	0.112215	0.0465031	2.41306	0.0158191	0.308253
Fmnl1	5288.38	0.163246	0.0676671	2.41248	0.0158442	0.308473
Htr5b	309.237	0.211756	0.0877904	2.41206	0.0158627	0.308564
Dip2b	3114.42	0.190308	0.0789593	2.4102	0.0159436	0.309404
Traf2	489.014	0.137389	0.0570573	2.40792	0.0160438	0.309404
Dnajc19	789.452	-0.172494	0.071674	-2.40665	0.0160995	0.309404
Ash1l	8510.39	0.17831	0.0740293	2.40864	0.0160119	0.309404
Tmeff1	4395.96	-0.112431	0.0466554	-2.40982	0.0159605	0.309404
Aff1	1194.65	0.132512	0.0550198	2.40845	0.0160206	0.309404
Ncor2	8055.43	0.190601	0.0791787	2.40723	0.0160742	0.309404
Adcy7	214.237	0.259426	0.107631	2.41033	0.0159383	0.309404
Maml2	1136.39	0.137226	0.0569937	2.40775	0.0160513	0.309404
Vav1	194.086	0.203972	0.0847114	2.40784	0.016047	0.309404
Sanbr	2280.41	-0.102101	0.0424128	-2.40731	0.0160704	0.309404
Slitrk6	60.9753	-0.825545	0.342649	-2.4093	0.0159831	0.309404
Klhl26	2914.31	0.0936523	0.0389122	2.40676	0.0160948	0.309404
Gm10814	48.3868	-0.428224	0.177907	-2.40701	0.0160839	0.309404
Nsd1	7239.14	0.171857	0.071422	2.40621	0.0161188	0.309508
Arhgdib	392.836	0.201907	0.0839382	2.40542	0.0161537	0.309913
Arid1a	5499.9	0.165217	0.0687484	2.40321	0.016252	0.309954
Fcgr2b	159.649	0.312648	0.130077	2.40355	0.0162366	0.309954
Dchs1	1005.15	0.170003	0.0707236	2.40376	0.0162274	0.309954
Rcor1	1369.81	0.145529	0.0605564	2.40319	0.0162528	0.309954
Tshz1	1380.16	0.0911619	0.0379159	2.40432	0.0162026	0.309954
Mical3	3633.27	0.175206	0.0728658	2.4045	0.0161948	0.309954
Nalf2	1680.59	0.150993	0.0627861	2.40487	0.016178	0.309954
Ets1	678.662	0.220043	0.0915977	2.40228	0.0162932	0.310458
Klhl29	2802.28	0.12337	0.0513691	2.40164	0.0163216	0.310718
Map1b	54976.4	0.267276	0.111302	2.40135	0.0163346	0.310718
Dpy19l2	34.8229	-0.529498	0.220589	-2.40038	0.016378	0.310752
Gm56640	19.3532	0.816827	0.340217	2.4009	0.0163549	0.310752
Gm59411	10.1996	-0.930389	0.387557	-2.40065	0.016366	0.310752
Bltp1	5447.28	0.246365	0.102696	2.39896	0.0164415	0.311165
Zfp609	3191.84	0.116397	0.0485098	2.39946	0.0164194	0.311165
Acap2	6419.46	0.14458	0.0602609	2.39923	0.0164295	0.311165
Cdk2	122.709	0.281274	0.117271	2.39848	0.0164631	0.311309
Sufu	832.718	0.15666	0.0653449	2.39743	0.0165105	0.311784
Herc1	10292.8	0.250227	0.104378	2.39731	0.016516	0.311784
Zfp52	296.746	0.160292	0.0668809	2.39668	0.0165443	0.31179
Gm26618	112.362	-0.227718	0.0950021	-2.39698	0.0165307	0.31179
Luzp1	6610.36	0.163904	0.0684164	2.39568	0.0165894	0.311944
Hgh1	406.271	0.147681	0.0616475	2.39558	0.0165943	0.311944
B4gat1	13.4473	-0.670374	0.279772	-2.39615	0.0165684	0.311944
Tasor2	1615.85	0.124984	0.0521999	2.39433	0.0166509	0.312746
Gm5417	17.8972	-0.586218	0.244883	-2.39387	0.0166718	0.312875
Atp5po	522.103	-0.234879	0.0981302	-2.39355	0.0166862	0.312884
Xkrx	27.7629	-0.549853	0.229815	-2.39259	0.0167301	0.31292
Pbx2	2387.39	0.0770668	0.0322105	2.3926	0.0167295	0.31292
Gm4890	36.9007	-0.383211	0.160138	-2.39301	0.016711	0.31292
Gm9910	7.22299	0.975616	0.407931	2.39162	0.0167743	0.313484
Gm10052	326.425	-0.331914	0.138842	-2.39059	0.0168215	0.314056
Gm56889	116.54	-0.263726	0.11033	-2.39034	0.0168329	0.314056
Slc45a4	2633.94	0.110866	0.0463878	2.38997	0.0168496	0.314105
Gm37940	79.3662	0.26174	0.109566	2.38888	0.0168999	0.31478
Jak3	255.004	0.270473	0.113274	2.38779	0.0169501	0.314928
Mon2	4839.91	0.140914	0.0590075	2.38806	0.0169374	0.314928
Bcdin3d	182.803	-0.208755	0.0874153	-2.38808	0.0169364	0.314928
Ccdc65	268.112	-0.191667	0.0803692	-2.38484	0.0170867	0.316242
Lrp6	3063.35	0.142302	0.059671	2.38479	0.0170891	0.316242
Slc25a51	5306.2	0.0831606	0.0348721	2.38473	0.0170915	0.316242
Jmjd6	890.89	0.104558	0.0438297	2.38555	0.0170536	0.316242
D630045J12Rik	2918.06	0.205452	0.0861319	2.38532	0.0170642	0.316242
Rpl28-ps3	12.6734	-0.645197	0.270595	-2.38436	0.0171088	0.3163
Lrig1	1671.5	0.163046	0.0684469	2.38208	0.0172153	0.317482
Pabir1	603.208	-0.111711	0.0468918	-2.38232	0.0172037	0.317482
Mir142hg	6.57584	0.955168	0.400944	2.3823	0.0172051	0.317482
Casp8	137.147	0.271306	0.113928	2.38138	0.0172478	0.317716
Rnpepl1	1109.65	0.152985	0.0642552	2.3809	0.0172706	0.317716
Rpl17-ps10	211.678	-0.277497	0.116542	-2.3811	0.0172612	0.317716
Pik3c2b	1001.55	0.220375	0.092598	2.37992	0.0173166	0.317785
Trim16	73.4887	0.342504	0.143887	2.38038	0.017295	0.317785
Gm67345	17.4037	-0.636195	0.267319	-2.37991	0.017317	0.317785
Gper1	110.867	0.275981	0.115985	2.37945	0.0173384	0.317917
Gm34256	60.3024	-0.556006	0.233727	-2.37887	0.017366	0.318163
Dleu7	251.421	-0.251727	0.105895	-2.37713	0.017448	0.319405
Bltp2	15873.2	0.0669971	0.0282198	2.37411	0.0175911	0.319676
Nrp1	3683.77	0.167164	0.0703864	2.37495	0.0175516	0.319676
Il1rl1	10.3879	-0.838638	0.353026	-2.37557	0.017522	0.319676
Ccdc93	1789.26	0.133751	0.056307	2.37539	0.0175302	0.319676
Pag1	1763.77	0.176191	0.0741619	2.37576	0.0175126	0.319676
Sipa1l3	8484.28	0.200593	0.0844715	2.37468	0.017564	0.319676
Mxd4	4034.57	0.0870259	0.0366562	2.37411	0.0175914	0.319676
Col6a6	28.7282	0.538155	0.22648	2.37617	0.0174936	0.319676
Ksr2	3345.98	0.197884	0.0833386	2.37445	0.0175749	0.319676
Idi1-ps1	34.5584	-0.586466	0.247258	-2.37188	0.0176977	0.321249
Gm56802	222.888	-0.192119	0.0810048	-2.37169	0.0177067	0.321249
Csf3r	235.923	0.249837	0.105377	2.37089	0.0177455	0.321691
Ppp1r13b	5071.87	0.133683	0.0564236	2.36928	0.0178225	0.322826
Gm30583	43.5314	-0.372292	0.157155	-2.36894	0.0178391	0.322864
Rpl9-ps6	70.8086	0.509222	0.21499	2.36859	0.017856	0.32291
Snrpf	584.786	-0.161898	0.0683826	-2.36753	0.0179074	0.323084
Acer2	327.269	0.249981	0.105581	2.36766	0.0179007	0.323084
Ube2v1	11.0433	-0.723898	0.305804	-2.3672	0.0179235	0.323084
Rps23-ps1	35.3562	0.472377	0.199536	2.36738	0.0179147	0.323084
Ccdc47	6135.58	-0.0708618	0.0299579	-2.36538	0.0180115	0.324411
Ago3	2597.63	0.222869	0.094254	2.36456	0.0180514	0.324868
Rad51ap2	38.1342	-0.484748	0.205046	-2.3641	0.0180741	0.325014
B230208B08Rik	158.232	-0.331135	0.140092	-2.3637	0.0180935	0.325102
Sema3c	1460.5	0.143333	0.0606539	2.36312	0.0181217	0.325346
Cacna1h	5911.64	0.175029	0.0740978	2.36214	0.0181698	0.325426
Bola2	607.609	-0.150483	0.0637005	-2.36235	0.0181594	0.325426
5430427G11Rik	18.877	-0.712656	0.301653	-2.36251	0.0181519	0.325426
Rad9b	198.667	-0.228022	0.0965698	-2.36122	0.018215	0.325722
4930428N03Rik	6.03233	-1.37815	0.583661	-2.36121	0.0182154	0.325722
Unkl	1477.57	0.0900023	0.038149	2.35923	0.0183128	0.326683
Tm2d1	1165.75	-0.152084	0.064461	-2.35932	0.0183082	0.326683
Gtpbp10	545.968	-0.168655	0.0714872	-2.35923	0.0183129	0.326683
Gm12758	94.2368	-0.427862	0.181428	-2.35829	0.0183592	0.327247
Csmd2	2187.35	0.204495	0.0867489	2.35732	0.0184072	0.327581
Gm41507	9.20182	-0.81013	0.343641	-2.35749	0.0183989	0.327581
Upk1a	9.28473	1.03874	0.440907	2.35592	0.0184771	0.327589
Sgpl1	1601.85	0.0845576	0.0358811	2.35661	0.0184428	0.327589
Cplane1	2219.84	0.165945	0.0704108	2.3568	0.0184329	0.327589
Chd2	2848.86	0.1296	0.055012	2.35584	0.0184809	0.327589
D830015G05Rik	35.2948	-0.425683	0.180652	-2.35637	0.0184546	0.327589
Samd4b	3362.64	0.0938721	0.0398702	2.35445	0.0185503	0.32856
Baz1b	6790.96	0.105658	0.0449332	2.35146	0.0187	0.329644
Mast2	4985.3	0.100168	0.0425843	2.35222	0.0186616	0.329644
3300002A11Rik	53.8488	-0.560811	0.238368	-2.35271	0.018637	0.329644
Ncoa6	3107.27	0.15858	0.0674064	2.3526	0.0186429	0.329644
Ago4	668.035	0.146078	0.0621176	2.35164	0.0186907	0.329644
Gm16070	21.2598	0.517548	0.220093	2.3515	0.0186978	0.329644
Oas1c	37.5395	0.479467	0.20395	2.3509	0.0187281	0.329881
Zfp704	4055.69	0.184148	0.0783629	2.34994	0.0187766	0.329955
Cttnbp2nl	1563.2	0.0916365	0.0389924	2.35011	0.0187679	0.329955
Gm16938	105.079	-0.275545	0.117239	-2.35028	0.0187591	0.329955
Nkapl	22.1518	-0.605111	0.257572	-2.34929	0.0188092	0.330268
Sertad4	920.94	-0.150102	0.0639172	-2.34838	0.0188554	0.330409
Cops6	4071.16	-0.0851268	0.0362511	-2.34826	0.0188615	0.330409
1110065P20Rik	1335.97	-0.0963932	0.0410436	-2.34856	0.0188462	0.330409
Gm6206	62.5236	-0.421682	0.179603	-2.34785	0.018882	0.330509
Tgfb3	618.171	0.139377	0.0594056	2.3462	0.0189659	0.3306
Mindy3	2864.14	-0.0965307	0.0411424	-2.34626	0.018963	0.3306
S100a11	110.667	0.449002	0.19139	2.346	0.0189759	0.3306
Zwilch	119.97	-0.265329	0.113067	-2.34665	0.0189432	0.3306
Scarf1	69.9078	0.367447	0.156613	2.3462	0.0189659	0.3306
Zfp646	1499.22	0.120738	0.0514461	2.34689	0.0189307	0.3306
Zbtb38	3040.1	0.113379	0.0483396	2.34546	0.0190036	0.330825
Stx11	10.4399	0.826612	0.352628	2.34415	0.0190707	0.331221
Oacyl	27.9544	-0.452186	0.1929	-2.34415	0.0190707	0.331221
Gm38973	13.7892	-0.6656	0.28394	-2.34416	0.0190702	0.331221
Bod1l	3765.29	0.189336	0.0808351	2.34225	0.0191676	0.332388
Gm16283	9.07078	0.734105	0.313399	2.3424	0.0191603	0.332388
Rrbp1	2373.79	0.167586	0.0716202	2.33993	0.0192875	0.332918
Zfp37	1294.21	-0.110902	0.0473928	-2.34006	0.0192809	0.332918
Hnrnpdl	8751.74	-0.120694	0.0515776	-2.34004	0.0192818	0.332918
Zfp942	1032.94	-0.113047	0.0482978	-2.34062	0.019252	0.332918
Zfp111	551.791	0.099119	0.0423561	2.34013	0.0192769	0.332918
AB010352	317.137	-0.143616	0.0613664	-2.3403	0.0192683	0.332918
Idh3a	10831.5	-0.0755529	0.0323003	-2.33907	0.0193316	0.333421
Itih5	2106.36	0.190654	0.0815292	2.33847	0.0193627	0.333701
Sat2	434.976	-0.15139	0.0647766	-2.33712	0.0194331	0.334657
Sri	2579.2	-0.100397	0.0429993	-2.33485	0.0195515	0.334726
Tnk2	7820.51	0.0870466	0.0372863	2.33455	0.019567	0.334726
Src	6543.05	0.0914258	0.0391585	2.33476	0.0195558	0.334726
Ccz1	1230.31	-0.118583	0.050779	-2.33527	0.0195292	0.334726
Mavs	373.322	0.18	0.0770674	2.33561	0.0195114	0.334726
Mcm9	303.768	-0.145894	0.0624381	-2.33663	0.0194587	0.334726
Cpped1	1863.85	-0.0830527	0.0355769	-2.33446	0.0195718	0.334726
Cyp4f15	588.631	0.171607	0.0735019	2.33473	0.0195576	0.334726
Gm47140	35.6046	0.427145	0.182942	2.33487	0.01955	0.334726
Mettl25	240.628	-0.188445	0.0807723	-2.33304	0.019646	0.335738
Gm48371	38.5662	-0.503935	0.216106	-2.33189	0.0197066	0.336516
Washc1	1261.46	0.103425	0.0443968	2.32957	0.0198291	0.337382
B3gnt3	72.4393	0.407857	0.175084	2.3295	0.0198327	0.337382
Epg5	2454.05	0.174678	0.0749565	2.33039	0.0197855	0.337382
4933427D14Rik	492.691	0.20612	0.0884818	2.32952	0.0198316	0.337382
Gm67055	10.7109	-0.832851	0.357503	-2.32963	0.0198256	0.337382
Gm61611	53.279	-0.301912	0.129629	-2.32905	0.0198566	0.337532
Klhl6	92.7479	0.341103	0.146521	2.32801	0.0199117	0.338212
Cox14	2181.61	-0.132575	0.0569918	-2.32621	0.0200071	0.339421
Gm57385	73.5525	-0.291388	0.125269	-2.3261	0.0200132	0.339421
Spry4	804.91	0.169084	0.0727166	2.32525	0.0200588	0.33971
Rbms2	453.189	0.174886	0.075213	2.32521	0.0200606	0.33971
Tnxb	833.625	0.280931	0.120902	2.32363	0.0201452	0.33987
Zcchc2	1292.08	0.167418	0.0720272	2.32438	0.0201054	0.33987
Gm11223	75.0416	-0.493171	0.212234	-2.32371	0.0201409	0.33987
Ndufaf2	610.621	-0.159059	0.0684485	-2.32378	0.0201375	0.33987
2810029C07Rik	344.072	-0.166823	0.0717944	-2.32362	0.0201461	0.33987
Gsdme	435.71	-0.149315	0.0642749	-2.32306	0.0201757	0.340058
Tmed8	3220.64	0.115088	0.0495463	2.32284	0.0201876	0.340058
Ptprf	3155.32	0.146692	0.0631693	2.3222	0.020222	0.340124
2310015A10Rik	351.689	-0.175167	0.0754303	-2.32223	0.0202203	0.340124
Mn1	1184.72	0.186768	0.0804492	2.32156	0.0202566	0.340451
Rarg	310.969	0.15527	0.0669719	2.31844	0.0204254	0.341619
Ro60	3872.78	0.130799	0.056403	2.31901	0.0203942	0.341619
Spry2	2016.12	0.112994	0.04874	2.3183	0.020433	0.341619
Pou2f3	11.5945	-0.77045	0.332287	-2.31863	0.0204153	0.341619
Lrrc8c	1648.67	0.18298	0.0789187	2.31859	0.0204174	0.341619
Zfp677	113.766	-0.338954	0.146168	-2.31893	0.0203991	0.341619
Mfhas1	2918.77	0.168183	0.0725427	2.3184	0.0204277	0.341619
Kansl1l	710.7	0.131111	0.0565619	2.318	0.0204491	0.341633
Gm6793	169.698	-0.415138	0.179167	-2.31704	0.0205014	0.342251
Gm3255	13.6571	-0.646926	0.2793	-2.31624	0.0205452	0.342726
Thap6	122.184	-0.256745	0.110936	-2.31435	0.0206484	0.344192
Spopl	1165.05	0.100889	0.043609	2.31349	0.0206958	0.344724
Cd33	460.458	0.154181	0.066739	2.31022	0.0208762	0.345836
B4galt5	2436.67	0.108877	0.0470948	2.31188	0.0207846	0.345836
Dscc1	7.31793	0.933352	0.40421	2.30908	0.0209392	0.345836
Mrps15	1008.61	-0.0843856	0.0365609	-2.30808	0.0209944	0.345836
Asb5	42.032	-0.606043	0.262561	-2.3082	0.0209882	0.345836
Tet3	2512.8	0.134919	0.058393	2.31053	0.020859	0.345836
P2ry12	1764.01	-0.115129	0.0498701	-2.30857	0.0209674	0.345836
Cavin3	547.715	-0.156086	0.0675428	-2.31092	0.0208371	0.345836
Mcl1	3618.75	0.101831	0.044106	2.30879	0.0209555	0.345836
Syngr2	263.294	0.28309	0.122519	2.31057	0.0208565	0.345836
Fam136a	1181.79	-0.120916	0.0523825	-2.30832	0.0209811	0.345836
Gm9234	8.15715	-0.83099	0.359781	-2.30971	0.0209044	0.345836
Cox5b	6209.46	-0.130032	0.0563342	-2.30822	0.0209868	0.345836
Gimap1	32.5763	0.414533	0.179596	2.30814	0.0209912	0.345836
Nscme3l	28.5376	0.506591	0.219292	2.31012	0.0208816	0.345836
Zfp273	324.224	-0.19621	0.0850221	-2.30776	0.0210127	0.345882
Adam15	3872.16	0.160275	0.0694785	2.30683	0.0210645	0.34648
Slamf6	9.12908	0.929976	0.403274	2.30607	0.021107	0.346791
Hectd1	7557.33	0.164591	0.0713857	2.30566	0.0211299	0.346791
Tcf19	84.5772	0.286316	0.124169	2.30586	0.0211186	0.346791
Il18bp	193.279	0.455368	0.197552	2.30505	0.0211636	0.347089
Bptf	6496.23	0.18006	0.0781411	2.30429	0.0212064	0.347536
Snta1	1602.5	0.0864415	0.0375291	2.30332	0.0212609	0.34792
Klhl13	1572.63	-0.174789	0.0758788	-2.30353	0.0212489	0.34792
H2-DMb1	64.1594	0.476026	0.206733	2.30261	0.0213006	0.348315
Gm15706	212.912	-0.253709	0.110226	-2.30172	0.021351	0.348628
6030442K20Rik	79.2406	-0.527545	0.22917	-2.30199	0.021336	0.348628
Pclo	11089.7	0.363019	0.157826	2.30012	0.0214417	0.349599
Zfp967	15.5712	0.732084	0.318275	2.30016	0.0214393	0.349599
Sall3	265.504	0.23766	0.103377	2.29896	0.0215069	0.350218
Rgs13	39.5307	-0.52405	0.227957	-2.29889	0.0215109	0.350218
Smoc2	1639.68	0.128177	0.0557714	2.29825	0.0215476	0.350559
5330413P13Rik	109.655	-0.292674	0.127404	-2.2972	0.0216073	0.351156
Gm74062	13.2723	-0.849592	0.369861	-2.29705	0.0216157	0.351156
Tfdp2	2074.08	0.11041	0.0480789	2.29643	0.0216511	0.351476
Gsto1	1261.46	-0.0971883	0.0423375	-2.29556	0.0217009	0.351588
Srgap2	4157.65	0.142653	0.0621727	2.29446	0.0217639	0.351588
Il6ra	459.578	0.167066	0.072815	2.29439	0.0217679	0.351588
Ppp1r13l	151.1	0.21221	0.0924476	2.29546	0.0217069	0.351588
Ccnq	470.07	-0.143963	0.0627385	-2.29465	0.021753	0.351588
Pakap	630.041	0.170986	0.074518	2.29456	0.0217581	0.351588
Gm16794	95.6035	-0.269328	0.117326	-2.29554	0.0217021	0.351588
Lpxn	61.6896	0.361885	0.157817	2.29306	0.0218445	0.352562
Rfx7	1629.27	0.136152	0.0593828	2.2928	0.0218598	0.352562
Trabd	779.202	0.120737	0.0526907	2.29143	0.0219383	0.353058
Jpt2	291.623	0.197696	0.0862768	2.29142	0.0219393	0.353058
Rcl1	791.061	-0.130246	0.0568534	-2.29092	0.0219681	0.353058
Ccdc17	87.6413	-0.27007	0.117902	-2.29062	0.0219852	0.353058
Arhgef15	421.727	0.189447	0.0826997	2.29079	0.0219757	0.353058
Gm75655	6.92741	1.14425	0.49937	2.29139	0.0219406	0.353058
Mthfsl	207.014	-0.195732	0.0854683	-2.29011	0.0220148	0.353279
Dynlt3	7804.04	-0.135439	0.0591688	-2.28903	0.0220776	0.353433
Capn15	2333.02	0.13698	0.0598274	2.28959	0.0220453	0.353433
Tet2	1307.43	0.20569	0.0898546	2.28914	0.0220712	0.353433
Gm57587	30.0065	0.486435	0.212523	2.28886	0.0220876	0.353433
Ythdc2	1740.63	0.133218	0.0582349	2.28759	0.0221612	0.354136
Liph	36.2361	0.357192	0.156145	2.28756	0.0221632	0.354136
Gm6104	8.46026	-0.756535	0.330792	-2.28704	0.0221937	0.35437
Serinc3	13201.7	0.0751632	0.0328838	2.28572	0.0222708	0.354677
Spg11	1043.4	0.129916	0.0568405	2.28562	0.0222763	0.354677
Git2	1467.09	0.0959631	0.0419773	2.28607	0.02225	0.354677
Gm10222	509.43	-0.335673	0.146855	-2.28574	0.0222697	0.354677
Pcdh17	6813.56	0.132225	0.0578857	2.28425	0.0223571	0.35571
Dkc1	1414.77	-0.0885138	0.0387595	-2.28367	0.0223911	0.355997
Dll1	307.331	0.190115	0.083356	2.28076	0.0225626	0.357707
Arc	4559.87	0.482644	0.211574	2.28121	0.0225362	0.357707
3110006O06Rik	15.9282	-0.64621	0.283276	-2.2812	0.0225364	0.357707
Gm58766	7.65014	-0.932477	0.408808	-2.28097	0.0225505	0.357707
Pigp	975.658	-0.17401	0.0763145	-2.28016	0.022598	0.358015
Wnt7b	2465.89	0.139422	0.0611669	2.27937	0.022645	0.358252
Armc7	386.784	0.185583	0.081414	2.27949	0.0226378	0.358252
Igf1r	3361.4	0.178117	0.0781729	2.2785	0.0226966	0.358308
Zup1	400.227	0.17394	0.0763279	2.27885	0.022676	0.358308
Snhg6	329.859	-0.207548	0.0910869	-2.27858	0.0226923	0.358308
Lrif1	781.34	-0.174159	0.076525	-2.27585	0.022855	0.3603
Gm68522	146.751	-0.331379	0.145593	-2.27607	0.0228419	0.3603
Zbtb47	4158.3	0.0745174	0.0327543	2.27504	0.0229035	0.360811
Sfxn1	2646.16	-0.0902006	0.0396578	-2.27448	0.0229374	0.36109
2600002D14Rik	8.85558	-0.833276	0.366474	-2.27376	0.0229802	0.361509
Abi3	282.992	0.328325	0.144435	2.27317	0.0230159	0.361563
Plxna4	11196.7	0.203473	0.0895005	2.27343	0.023	0.361563
Mettl5	413.61	-0.196372	0.0864374	-2.27185	0.0230959	0.362528
Ccnyl1	529.496	0.125525	0.0552578	2.27162	0.0231097	0.362528
Pms1	232.267	-0.158888	0.0699772	-2.27056	0.0231734	0.363017
E030013I19Rik	161.08	-0.300102	0.132162	-2.27072	0.0231642	0.363017
Pde7a	1324.24	0.134954	0.0594446	2.27026	0.0231921	0.363056
Ppp1r12c	3491.03	0.100252	0.0442089	2.26768	0.0233485	0.363614
Rasgrf2	5746.71	0.125742	0.0554205	2.26888	0.0232759	0.363614
Oprl1	2127.48	0.154895	0.0682891	2.26823	0.0233153	0.363614
Sytl2	1563.46	-0.162105	0.0714415	-2.26905	0.023265	0.363614
Nup188	875.013	0.116841	0.0515251	2.26766	0.02335	0.363614
Clec12a	9.44285	1.06244	0.468611	2.2672	0.0233779	0.363614
Adamts14	79.9592	0.448615	0.197889	2.267	0.0233903	0.363614
Qser1	899.916	0.14723	0.0648948	2.26874	0.023284	0.363614
Gm14303	139.54	0.7784	0.343302	2.26739	0.0233664	0.363614
Gm33938	6.69858	-1.05764	0.466236	-2.26847	0.0233008	0.363614
Gm67349	166.059	-0.207979	0.0917699	-2.26631	0.0234326	0.364019
Myrip	3336.24	0.118281	0.0522247	2.26484	0.0235222	0.365158
Slc36a1	3305.32	0.108105	0.0477516	2.2639	0.0235801	0.365594
Socs7	7975.63	0.0874157	0.0386143	2.26382	0.0235854	0.365594
Ceacam1	149.624	0.254585	0.112483	2.26332	0.0236157	0.365594
Gm73625	11.2343	0.629181	0.277971	2.26348	0.0236063	0.365594
Gm34057	7.69058	-0.964004	0.42601	-2.26286	0.023644	0.365726
Gm69223	21.9339	-0.913347	0.403661	-2.26266	0.0236569	0.365726
Brwd1	4827.33	0.101687	0.0449539	2.26202	0.0236959	0.366076
Dync2li1	744.858	-0.147432	0.0652776	-2.25854	0.0239121	0.36613
Rwdd3	395.434	-0.149336	0.0660967	-2.25936	0.0238609	0.36613
Otud5	3973.01	0.0656195	0.0290509	2.25877	0.0238974	0.36613
Sbno1	8396.64	0.0898719	0.0397756	2.25947	0.0238541	0.36613
Neurl2	63.0765	-0.307342	0.135925	-2.26112	0.023752	0.36613
Phf3	4456.82	0.0949118	0.042	2.2598	0.0238335	0.36613
Gpc3	233.766	-0.231331	0.102319	-2.26089	0.0237663	0.36613
Rraga	4897.69	-0.0807566	0.0357284	-2.26029	0.0238031	0.36613
Arfgef2	3916.11	0.130562	0.0577942	2.25909	0.0238778	0.36613
Gm16894	190.334	-0.17485	0.0774174	-2.25854	0.0239122	0.36613
Gm42778	23.1877	0.523147	0.231596	2.25888	0.0238908	0.36613
Gm32679	68.3015	-0.342869	0.151613	-2.26147	0.0237303	0.36613
Gm38745	6.68907	-1.22284	0.54142	-2.25858	0.0239095	0.36613
Tmem165	1205.66	-0.076983	0.0340946	-2.25792	0.0239506	0.366467
Slc9a2	1354.53	0.207059	0.0917395	2.25703	0.0240064	0.366587
Swap70	586.939	0.144739	0.0641287	2.25701	0.0240076	0.366587
Vbp1	3112.08	-0.141685	0.0627632	-2.25745	0.0239799	0.366587
Mfap2	124.096	0.359474	0.159361	2.25573	0.0240877	0.367559
Emc2	2704.22	-0.101248	0.0449177	-2.25409	0.0241908	0.367628
Uhrf2	2741.01	0.0835676	0.0370719	2.2542	0.0241835	0.367628
Plxna2	6058.14	0.193955	0.0860223	2.2547	0.0241519	0.367628
Nexn	64.1975	-0.646023	0.286475	-2.25508	0.0241286	0.367628
Slc39a8	193.86	0.215851	0.0957193	2.25504	0.0241306	0.367628
Sdhaf1	477.522	-0.175611	0.0779026	-2.25423	0.0241815	0.367628
Cacna1i	3939.03	0.178504	0.0792117	2.25351	0.0242272	0.367931
Cps1	15.9593	-0.720723	0.31993	-2.25275	0.0242749	0.368405
Bcl9l	2505.2	0.123636	0.0548986	2.25208	0.0243174	0.368801
Cacna1c	6003.05	0.195994	0.0870473	2.25158	0.0243486	0.369023
Sstr4	1077.96	0.214005	0.0951178	2.2499	0.0244554	0.370392
Lyz2	408.274	0.451081	0.200531	2.24943	0.0244849	0.370586
Nkx3-1	52.0097	-0.370108	0.164568	-2.24896	0.0245148	0.370789
Cngb1	28.5686	-0.574612	0.255645	-2.2477	0.0245953	0.371754
Stx17	1339.02	-0.0920141	0.0409421	-2.24742	0.0246132	0.371774
Cnot6l	3030.53	0.112584	0.0501238	2.24612	0.024696	0.372773
Mfn1	3299.08	0.0694935	0.0309456	2.24566	0.0247255	0.372845
Tanc2	7242.48	0.182089	0.0810896	2.24553	0.0247341	0.372845
Trip12	9755.49	0.121969	0.0543359	2.24473	0.0247855	0.373149
Caskin1	8090.38	0.131373	0.0585287	2.2446	0.0247938	0.373149
Zfp286	732.33	-0.0941177	0.0419338	-2.24444	0.0248043	0.373149
Bcap29	2824.65	-0.136799	0.060985	-2.24315	0.024887	0.373487
Sec24a	865.863	0.158241	0.0705413	2.24324	0.0248814	0.373487
Ccdc89	37.5313	-0.573067	0.255399	-2.24381	0.0248448	0.373487
Gm10643	126.737	-0.250757	0.111808	-2.24275	0.0249128	0.373487
Gm1043	642.305	0.193229	0.0861654	2.24253	0.0249269	0.373487
Gm57376	13.3555	-0.652721	0.291012	-2.24294	0.0249008	0.373487
1700037C18Rik	143.667	-0.353937	0.157858	-2.24211	0.024954	0.373642
Errfi1	2177.38	0.140277	0.0625861	2.24134	0.0250038	0.374137
Apc	16991.6	0.123104	0.0549892	2.23869	0.0251762	0.374234
Fam20a	484.845	0.107519	0.048	2.23998	0.025092	0.374234
Ubxn2b	3636.5	0.0847566	0.0378372	2.24003	0.0250888	0.374234
Acsm3	15.8215	-1.15335	0.514942	-2.23977	0.0251059	0.374234
Cgas	86.1876	0.244607	0.10927	2.23856	0.0251848	0.374234
C2cd3	1596.49	0.152472	0.0680649	2.2401	0.0250846	0.374234
Klhdc1	965.588	-0.113001	0.0504646	-2.23921	0.025142	0.374234
Crb1	72.4567	-0.359265	0.160492	-2.23852	0.0251873	0.374234
Trerf1	2025.98	0.136168	0.0608324	2.23841	0.0251943	0.374234
Ap3s1-ps1	8.71038	-0.842785	0.376406	-2.23903	0.0251537	0.374234
Gm32815	17.4247	-0.543316	0.242565	-2.23988	0.0250986	0.374234
Efcab11	14.1565	-0.781917	0.349365	-2.23811	0.0252138	0.374276
Polr1f	758.292	-0.140449	0.0627649	-2.2377	0.0252404	0.374422
Plekha8	969.264	0.116939	0.0522992	2.23597	0.0253536	0.374581
Prdm15	858.23	0.172186	0.077054	2.23462	0.0254423	0.374581
Dus4l	233.719	-0.172138	0.0770375	-2.23447	0.0254521	0.374581
Unc79	2951.66	0.163177	0.0730008	2.23528	0.025399	0.374581
Smg6	2330.08	0.107761	0.048176	2.23681	0.0252986	0.374581
Atp6v1g1	3402.71	-0.140331	0.0628099	-2.23422	0.0254688	0.374581
1600012H06Rik	910.331	-0.106823	0.0477691	-2.23624	0.0253357	0.374581
Tcim	35.0779	-0.44659	0.199802	-2.23516	0.0254066	0.374581
Pgam1-ps2	281.474	-0.275726	0.123401	-2.23439	0.0254574	0.374581
Ube2n-ps1	101.619	-0.366688	0.164089	-2.23469	0.025438	0.374581
Gm72685	43.2253	-0.332202	0.148614	-2.23534	0.0253953	0.374581
Gm72349	7.17522	-1.13232	0.506538	-2.23541	0.0253905	0.374581
Gm59243	9.42477	-1.39487	0.624161	-2.23479	0.0254314	0.374581
5830487J09Rik	15.1822	0.846966	0.379134	2.23395	0.0254865	0.374595
Zfp462	2645.6	0.238861	0.106968	2.23301	0.0255486	0.37526
Trim47	114.313	0.257511	0.115357	2.2323	0.0255952	0.375699
Ppargc1b	401.2	0.243246	0.108984	2.23194	0.0256189	0.375801
BC005624	3474.66	-0.0933827	0.0418463	-2.23157	0.0256437	0.375917
Anapc11	1841.3	-0.0863935	0.0387425	-2.22994	0.0257512	0.376822
Fbxl8	30.7226	0.432936	0.194175	2.22962	0.0257728	0.376822
Togaram1	3407.59	0.121802	0.0546265	2.22972	0.0257657	0.376822
Gimap4	16.0439	0.746465	0.334716	2.23014	0.0257379	0.376822
Slc35b1	1558.97	0.100451	0.0450659	2.22898	0.0258154	0.376935
C3	147.844	0.642045	0.288082	2.22869	0.0258346	0.376935
Psmd9	1121.69	0.0820174	0.0368082	2.22824	0.0258648	0.376935
AV356131	85.1862	-0.271591	0.121874	-2.22845	0.0258502	0.376935
Gm35572	12.6156	0.660957	0.296628	2.22824	0.0258646	0.376935
Septin7	18599.5	-0.119131	0.0534941	-2.22699	0.0259481	0.377008
Prep	1591.51	0.115738	0.0519694	2.22703	0.0259452	0.377008
Vti1b	5003.29	-0.112451	0.0505083	-2.22639	0.0259877	0.377008
Dcaf11	3574.67	0.0720648	0.032366	2.22656	0.0259769	0.377008
Hpgd	275.723	0.165767	0.0744527	2.22647	0.0259825	0.377008
Bbox1	164.009	-0.296245	0.133023	-2.22701	0.0259465	0.377008
Insig1	3239.04	-0.168039	0.0754718	-2.22651	0.02598	0.377008
Tram2	87.2451	0.374975	0.168486	2.22555	0.0260444	0.377584
Plin4	159.136	0.563522	0.253518	2.22281	0.0262286	0.377902
Sdr39u1	2310.52	-0.124569	0.0560552	-2.22225	0.0262664	0.377902
Spindoc	1047.01	0.120484	0.05423	2.22171	0.0263028	0.377902
Cdyl2	203.745	0.262718	0.118229	2.2221	0.0262762	0.377902
Evpl	116.846	-0.270496	0.121611	-2.22427	0.0261303	0.377902
Diaph2	1714.59	0.155119	0.0697443	2.22412	0.0261406	0.377902
Midn	1959.85	0.152305	0.0684756	2.22423	0.0261331	0.377902
Cnot1	6556.99	0.126137	0.0567474	2.22278	0.0262303	0.377902
Inhba	493.93	0.13915	0.0625475	2.2247	0.0261012	0.377902
Serp2	2133.28	-0.118263	0.0531873	-2.22352	0.0261806	0.377902
Shisa6	8147.79	0.222477	0.100058	2.22348	0.0261834	0.377902
Gm42865	211.14	-0.188604	0.0848754	-2.22213	0.0262744	0.377902
Gm57852	2538.63	0.0920536	0.0414331	2.22174	0.0263008	0.377902
Gm61773	779.213	0.212541	0.0955919	2.22342	0.0261877	0.377902
Tep1	245.961	0.202688	0.0913261	2.21938	0.0264608	0.379697
Dcst1	33.8962	-0.889679	0.400871	-2.21937	0.0264617	0.379697
Gm43646	12.1819	-0.599318	0.270097	-2.2189	0.0264936	0.379911
Gm46842	10.7672	-0.816503	0.368092	-2.2182	0.0265409	0.380346
Hivep2	14349.4	0.152552	0.0688081	2.21707	0.0266186	0.380938
Med22	1470.05	0.100739	0.0454983	2.21412	0.0268207	0.380938
Rspo3	724.66	-0.252761	0.11405	-2.21623	0.0266755	0.380938
Zfp369	1585.53	0.139396	0.0629489	2.21444	0.0267987	0.380938
Cdkn1a	340.686	0.215363	0.097179	2.21615	0.0266813	0.380938
Auts2	4924.58	0.151199	0.0682854	2.21423	0.0268131	0.380938
Lifr	2750.86	0.167314	0.0755514	2.21457	0.0267898	0.380938
Lmnb2	972.933	0.105679	0.0477219	2.21448	0.026796	0.380938
Ptpmt1	1000.05	-0.152486	0.068858	-2.2145	0.0267947	0.380938
Armcx5	817.474	-0.153629	0.0693419	-2.21553	0.0267234	0.380938
Gm10863	58.9614	-0.380969	0.171846	-2.21693	0.026628	0.380938
Gm20036	34.8861	-0.382099	0.172508	-2.21497	0.0267624	0.380938
Gm43667	120.061	-0.299975	0.135447	-2.2147	0.0267805	0.380938
Gm36227	13.2749	-0.894992	0.403844	-2.21618	0.026679	0.380938
BB218582	63.9514	-0.266569	0.120419	-2.21368	0.0268509	0.381126
Ndufaf8	345.354	-0.134175	0.0606205	-2.21336	0.026873	0.381198
Prkdc	1389.33	0.197604	0.0893139	2.21247	0.0269343	0.38146
Sowaha	7615.01	0.0961341	0.0434534	2.21235	0.0269427	0.38146
Gm62487	43.7206	0.526958	0.238175	2.21248	0.0269332	0.38146
B230209E15Rik	1768.12	-0.122273	0.0552817	-2.21181	0.0269796	0.381742
Mycn	350.368	0.203008	0.0918102	2.21117	0.0270243	0.382132
Ifitm1	59.1594	0.556498	0.25172	2.21078	0.0270508	0.382265
Scrt2	784.997	0.186672	0.0844735	2.20983	0.0271167	0.382497
Gm14341	13.3554	-0.777158	0.351686	-2.20981	0.0271184	0.382497
Gm69645	8.65965	-0.850986	0.385048	-2.21007	0.0271	0.382497
Tnpo1	4249.71	0.136576	0.0618471	2.20828	0.0272251	0.382817
Stard3	1310.56	0.10225	0.0463011	2.20837	0.0272186	0.382817
Fkbp5	3530.22	0.14431	0.065365	2.20776	0.0272609	0.382817
Mcm10	25.0718	0.447494	0.202596	2.2088	0.0271884	0.382817
Thsd1	171.873	0.221798	0.100461	2.2078	0.0272581	0.382817
Brip1	13.1354	0.698136	0.316048	2.20896	0.0271777	0.382817
4122401K19Rik	308.078	-0.182203	0.0825109	-2.20823	0.0272286	0.382817
Isca2	956.365	-0.119219	0.054045	-2.20591	0.0273903	0.383449
Boc	649.937	0.143677	0.0651405	2.20565	0.0274088	0.383449
Smchd1	2237.25	0.105544	0.0478401	2.20618	0.0273712	0.383449
Setd1b	2178.47	0.176376	0.0799305	2.20662	0.0273409	0.383449
C530005A16Rik	396.327	-0.161378	0.0731566	-2.20593	0.0273889	0.383449
9330188P03Rik	143.844	-0.370016	0.167752	-2.20573	0.027403	0.383449
Gm57143	7.61473	0.821605	0.372584	2.20516	0.0274432	0.38369
Ank2	32404.2	0.189298	0.0858605	2.20472	0.0274739	0.383879
Utp20	1298.49	0.171425	0.0777642	2.20442	0.0274948	0.383932
Alms1	431.783	0.161229	0.073153	2.20399	0.0275248	0.384111
Dop1b	4222.19	0.138403	0.0628227	2.20307	0.02759	0.384781
Vrk1	639.668	-0.108736	0.0493625	-2.20281	0.0276082	0.384795
Cyp2e1	9.96287	1.06954	0.485982	2.20078	0.0277515	0.386103
Ubr5	7774.45	0.123698	0.0561999	2.20104	0.027733	0.386103
Uqcrq	3829.8	-0.123878	0.0562891	-2.20075	0.0277538	0.386103
Prelid3b	1856.14	-0.105424	0.0479223	-2.1999	0.0278143	0.386463
Asb2	79.3679	0.255088	0.11595	2.19998	0.0278082	0.386463
Dennd2b	1182.05	0.157873	0.0717768	2.19949	0.0278429	0.386621
Ahsa2	1209.49	0.101145	0.046004	2.19861	0.0279054	0.387007
Ntrk3	11841.1	0.187999	0.0855051	2.19868	0.0279004	0.387007
Skic3	1171.62	0.142646	0.0648968	2.19804	0.0279463	0.387329
Jarid2	1739.33	0.12995	0.0591273	2.1978	0.0279632	0.387329
Sox21os1	34.7356	-0.427561	0.194626	-2.19683	0.0280325	0.388049
Gm6055	49.6031	-0.405476	0.184626	-2.1962	0.0280777	0.388435
Med10	1218.97	-0.106289	0.0484132	-2.19545	0.0281315	0.388697
Nrf1	742.064	0.0937908	0.042718	2.19558	0.028122	0.388697
Pkp2	1563.91	0.143663	0.0654863	2.19378	0.0282512	0.39011
Cst7	7.12961	0.882594	0.402406	2.19329	0.0282862	0.390353
Lsm4	1106.48	-0.094498	0.0431065	-2.1922	0.0283653	0.390489
Baz2a	3264.06	0.156502	0.0713903	2.1922	0.0283649	0.390489
Ccdc78	29.7811	-0.520742	0.237544	-2.19219	0.0283659	0.390489
Gm4491	25.8196	-0.630931	0.287789	-2.19234	0.0283552	0.390489
Tfam	1717.42	-0.0786658	0.0359153	-2.19032	0.0285012	0.390499
Dtx2	277.656	0.147383	0.0673087	2.18965	0.0285497	0.390499
Fbxl20	2840.11	0.0874739	0.0399132	2.1916	0.0284082	0.390499
Otud4	3092.94	0.117968	0.0538606	2.19024	0.0285065	0.390499
Wdr17	1428.56	-0.0860791	0.0392878	-2.19099	0.0284528	0.390499
Dicer1	2996.5	0.124598	0.0568913	2.19011	0.0285163	0.390499
Mcmbp	1309.18	0.0998414	0.0455996	2.18953	0.0285586	0.390499
Aunip	7.04581	0.965554	0.440712	2.19089	0.0284596	0.390499
Hmgcs1	13016.5	-0.0971619	0.044366	-2.19001	0.0285235	0.390499
Gm43254	144.141	-0.194018	0.0885949	-2.18994	0.0285285	0.390499
Gm29724	21.4243	-0.578621	0.264229	-2.18984	0.0285355	0.390499
Prss30	9.06859	-1.1386	0.520419	-2.18786	0.0286799	0.391439
Pip5k1b	2361.86	0.142908	0.0653094	2.18817	0.0286573	0.391439
AI197445	76.3136	0.275985	0.126133	2.18805	0.0286659	0.391439
Vasp	564.34	0.120323	0.0550256	2.18667	0.0287665	0.392382
1700024P12Rik	9.82198	-1.06575	0.487461	-2.18633	0.0287917	0.392487
Btk	56.0985	0.28166	0.128925	2.18469	0.0289117	0.393527
Ndnf	1312.48	0.167143	0.0765077	2.18466	0.0289138	0.393527
Zfp180	2802.9	0.0813896	0.0372567	2.18456	0.0289208	0.393527
Fgfbp3	270.916	-0.334831	0.153307	-2.18406	0.0289581	0.393556
Gm56800	17.7784	-0.520215	0.238165	-2.18426	0.0289432	0.393556
Lrrc7	5816.51	0.200405	0.0917937	2.18321	0.0290202	0.394161
Slc24a4	1254.32	0.175862	0.0806129	2.18156	0.0291421	0.395576
Bicra	1006.99	0.164174	0.0752667	2.18123	0.0291666	0.395668
Gm42892	14.6172	0.695203	0.318805	2.18065	0.029209	0.396003
Washc3	502.011	-0.14127	0.0648	-2.18009	0.0292508	0.39633
Cetn2	1621.03	-0.127086	0.0583034	-2.17974	0.029277	0.396445
Bmpr2	10516.5	0.165859	0.0761079	2.17925	0.0293128	0.396689
Ankhd1	2095.45	0.130064	0.0596958	2.17878	0.0293483	0.39693
Bid	479.905	0.126934	0.0582875	2.17773	0.0294261	0.3975
Ppp1r18	358.488	0.151788	0.0697	2.17774	0.0294256	0.3975
Gm33051	25.7008	-1.17508	0.539713	-2.17724	0.0294629	0.397518
Gm66429	6.15781	-0.8652	0.397372	-2.17731	0.0294577	0.397518
Gm6658	51.0669	-0.317736	0.145957	-2.17692	0.0294868	0.397601
Gpr108	883.898	0.100126	0.0460339	2.17505	0.0296265	0.399003
Ppp1r2	7618.31	-0.0887663	0.0408108	-2.17507	0.0296249	0.399003
Tmem184b	2453.33	0.0952412	0.0438072	2.1741	0.0296976	0.399268
Xrcc3	228.545	-0.177563	0.081673	-2.17407	0.0296997	0.399268
Snca	15949.6	-0.0988004	0.0454401	-2.1743	0.0296827	0.399268
Mtres1	744.099	-0.108477	0.0499355	-2.17234	0.0298298	0.399534
Lamtor2	1303.51	-0.106048	0.048829	-2.17183	0.0298685	0.399534
Pmpcb	2118.83	-0.0914591	0.0421032	-2.17226	0.029836	0.399534
Tcf12	2757.45	0.074549	0.0343195	2.1722	0.0298403	0.399534
Platr25	337.095	-0.160104	0.0736601	-2.17356	0.0297385	0.399534
Gm11454	10.2866	-0.660735	0.304251	-2.17167	0.0298802	0.399534
Gm29100	87.7857	-0.285453	0.131344	-2.17332	0.029756	0.399534
1110006O24Rik	13.6742	-0.619755	0.285347	-2.17193	0.0298606	0.399534
Gm61690	18.211	-0.549311	0.252845	-2.17252	0.0298163	0.399534
Phex	16.0692	-0.652011	0.300328	-2.171	0.0299313	0.399979
Entpd7	590.253	0.157629	0.072675	2.16896	0.0300856	0.401461
Soat1	1884.84	0.116314	0.0536416	2.16835	0.030132	0.401461
Map1a	70038	0.175262	0.0808177	2.16861	0.030112	0.401461
Enho	1279.56	-0.136869	0.0631223	-2.16832	0.0301344	0.401461
Rab27a	558.323	0.110213	0.0508338	2.16811	0.03015	0.401461
Gm42893	11.0728	-0.750532	0.346069	-2.16874	0.0301025	0.401461
Gm68458	15.001	-0.833904	0.384667	-2.16786	0.0301693	0.401479
Il16	2048.43	0.159278	0.0734852	2.16748	0.030198	0.401622
Usp9x	10110.7	0.197495	0.0911561	2.16655	0.0302689	0.402326
Hdac2	3849.99	-0.0788186	0.0364031	-2.16516	0.0303752	0.4035
Gm49012	51.5727	-0.357371	0.165091	-2.16469	0.0304112	0.403737
Slc26a1	55.3076	-0.298797	0.138135	-2.16307	0.0305355	0.404714
Mllt11	14166.8	-0.101591	0.046969	-2.16294	0.0305458	0.404714
Morf4l1	22343.1	-0.0778583	0.0359958	-2.16298	0.0305427	0.404714
6330415G19Rik	64.2991	-0.362374	0.167549	-2.16279	0.0305571	0.404714
Chd8	4835.83	0.123109	0.0569349	2.16227	0.0305973	0.405006
Tagap	38.6448	0.475192	0.219822	2.16171	0.0306404	0.405337
Sumo2	5425.98	-0.0952863	0.0441035	-2.16051	0.0307329	0.405594
Sec61a1	3389.88	0.082669	0.0382571	2.16088	0.0307047	0.405594
Tubgcp6	1971.35	0.125796	0.0582142	2.16092	0.0307014	0.405594
Mta2	2405.77	0.0777272	0.03598	2.16029	0.0307504	0.405594
Tceal7	111.808	-0.43063	0.199299	-2.16072	0.0307166	0.405594
Btf3l4	3074.82	-0.119797	0.0554631	-2.15995	0.0307766	0.4057
Vps29	5296.18	-0.099419	0.0460376	-2.15952	0.0308101	0.405902
Timm23	2503.55	-0.107985	0.0500208	-2.1588	0.0308653	0.405952
Pex11b	847.793	-0.106161	0.0491672	-2.15919	0.0308356	0.405952
Galnt2	3181.03	0.0712043	0.0329838	2.15877	0.0308683	0.405952
Gm16153	10.5658	-1.07044	0.495957	-2.15832	0.0309027	0.406166
Atp5if1	3935.93	-0.134076	0.0621285	-2.15805	0.0309243	0.406211
Traf6	1216.62	0.103244	0.0478652	2.15698	0.0310069	0.407004
Dipk2a	1643.22	-0.166623	0.0772631	-2.15657	0.0310393	0.407004
Layn	232.833	0.188227	0.0872723	2.15677	0.0310233	0.407004
Creb3l2	971.638	0.140889	0.0653685	2.15531	0.0311376	0.408054
Gm34535	18.8593	-0.576284	0.267422	-2.15496	0.0311647	0.40817
Gpr135	867.703	-0.119752	0.0555856	-2.15438	0.0312105	0.4085
Fzd2	553.402	0.205492	0.0953924	2.15418	0.0312264	0.4085
Syt7	16943.4	0.0813882	0.0377987	2.1532	0.031303	0.408784
Hcfc1	5703.6	0.154074	0.0715558	2.15321	0.0313025	0.408784
D430041D05Rik	8709.06	0.168222	0.0781212	2.15334	0.0312919	0.408784
Gm57390	1713.44	0.124394	0.0577797	2.15291	0.0313259	0.408845
Zbtb44	1426.86	0.113744	0.0528442	2.15244	0.0313629	0.409089
Rgs20	974.928	-0.160557	0.0746021	-2.15218	0.0313832	0.409115
Speg	6195.81	0.128542	0.0598047	2.14936	0.0316059	0.409632
Dctn6	2462.28	-0.0899939	0.0418357	-2.15113	0.0314663	0.409632
Resf1	579.177	0.113786	0.0529324	2.14964	0.0315838	0.409632
Stox2	7902.13	0.10177	0.0473161	2.15086	0.0314875	0.409632
Sgtb	5763.13	-0.105304	0.048983	-2.14981	0.0315699	0.409632
Gm20083	26.185	-0.531134	0.246959	-2.1507	0.0315002	0.409632
D730005E14Rik	7.60048	1.00223	0.466241	2.1496	0.0315866	0.409632
Gm64940	16.0512	0.719646	0.334661	2.15037	0.0315258	0.409632
Gm40743	7.95291	0.768325	0.357453	2.14944	0.0315993	0.409632
Gm36126	12.2987	-0.597628	0.278024	-2.14955	0.0315906	0.409632
Aire	17.0191	0.611826	0.285587	2.14235	0.0321656	0.411182
Saal1	646.753	0.0978983	0.045695	2.14243	0.0321589	0.411182
Dync1h1	23014.5	0.310066	0.144707	2.14271	0.0321362	0.411182
H13	2506.06	0.097548	0.0454408	2.1467	0.0318169	0.411182
Hes7	31.8669	0.383781	0.17911	2.14271	0.0321368	0.411182
Rab40c	1758.5	0.117136	0.0546477	2.14348	0.0320745	0.411182
Bean1	330.607	0.148572	0.0693119	2.14353	0.0320703	0.411182
Entpd6	3071.47	0.103329	0.0481459	2.14615	0.0318606	0.411182
Spata2l	1912.02	0.151955	0.0708441	2.14491	0.0319597	0.411182
Tnks1bp1	5737.75	0.144179	0.0671904	2.14583	0.0318868	0.411182
Igsf9b	1811.11	0.229709	0.107108	2.14464	0.031982	0.411182
Nme1	1174.44	-0.126682	0.0590326	-2.14597	0.0318753	0.411182
Irs2	4070.95	0.152438	0.0711095	2.1437	0.0320568	0.411182
Nphp4	792.047	0.173237	0.0807254	2.14601	0.0318722	0.411182
E2f8	17.6473	0.480182	0.223789	2.1457	0.0318973	0.411182
Adamts12	21.9439	-0.658325	0.307039	-2.14411	0.0320239	0.411182
Fam174a	2374.95	-0.113848	0.0530281	-2.14695	0.0317975	0.411182
Fbl-ps2	29.9446	-0.52541	0.245188	-2.14289	0.0321222	0.411182
Nol7	1542.87	-0.107806	0.0502459	-2.14556	0.0319082	0.411182
Plxna4os1	14.0224	0.65067	0.303444	2.14428	0.0320103	0.411182
Gm11650	17.218	-0.584706	0.272454	-2.14608	0.0318668	0.411182
Nwd2	1865.04	0.175412	0.0818792	2.14233	0.0321667	0.411182
Gm21378	11.0675	-0.623905	0.291105	-2.14323	0.0320946	0.411182
Gm57952	59.0051	0.655745	0.305866	2.14389	0.0320413	0.411182
Gm12279	123.377	-0.460356	0.214912	-2.14207	0.0321879	0.411218
Dnajb1	2480.51	0.118677	0.0554213	2.14136	0.0322451	0.411245
Wnk1	11375.3	0.151354	0.0706794	2.14141	0.0322407	0.411245
Gm7854	12.9111	-0.625708	0.292164	-2.14163	0.0322229	0.411245
Map2	64717.2	0.126306	0.0589984	2.14084	0.0322867	0.41154
Tgfbr2	1036.77	0.206223	0.0963473	2.14041	0.0323213	0.411611
Ficd	670.782	0.0981747	0.0458741	2.14009	0.0323474	0.411611
Gm63194	45.9489	-0.316521	0.147889	-2.14027	0.0323332	0.411611
Eml4	2022.77	0.083238	0.0389154	2.13895	0.0324399	0.412552
Gm57349	55.1766	-0.410252	0.191827	-2.13866	0.0324631	0.412613
Gm48949	8.25546	0.941298	0.440225	2.13822	0.0324991	0.412836
Eogt	981.543	0.126914	0.0594002	2.1366	0.0326306	0.413861
Phc3	3536.69	0.144771	0.0677595	2.13654	0.0326353	0.413861
Gm70475	10.534	-0.758988	0.355169	-2.13698	0.0325998	0.413861
Nuak1	4305.94	0.164288	0.0769466	2.13509	0.0327539	0.414426
Ndufb9	585.253	-0.216402	0.101323	-2.13576	0.0326993	0.414426
Lcor	678.946	0.189216	0.0886209	2.13511	0.0327518	0.414426
Cotl1	3460.12	0.130744	0.0612345	2.13514	0.0327496	0.414426
Apex2	227.63	0.193156	0.0904866	2.13464	0.0327905	0.414654
Ces1d	16.6805	-0.86444	0.405164	-2.13355	0.0328793	0.415542
Wdfy2	1616.59	0.107281	0.0503133	2.13225	0.0329862	0.415877
Vps13d	6277.37	0.204421	0.0958599	2.1325	0.0329655	0.415877
Rwdd2a	897.072	-0.139488	0.065415	-2.13236	0.0329773	0.415877
Zfp60	2182.85	-0.0821435	0.0385109	-2.13299	0.0329254	0.415877
Tmod3	1471.28	0.0854421	0.0400742	2.1321	0.0329987	0.415877
Serping1	342.736	0.491875	0.230815	2.13104	0.0330861	0.416623
C230012O17Rik	82.4742	-0.245435	0.115177	-2.13093	0.0330952	0.416623
Dapk1	7502.68	0.110149	0.0517187	2.12977	0.0331909	0.417593
Kcnb1	8599.24	0.142838	0.0670813	2.12932	0.0332277	0.417821
Setdb1	2083.7	0.120314	0.0565107	2.12905	0.03325	0.417866
Ahrr	50.0246	-0.3369	0.158304	-2.12818	0.0333226	0.418306
Smyd2	2074.5	-0.0961361	0.0451825	-2.12773	0.0333597	0.418306
Arid2	2272.99	0.129332	0.0607792	2.1279	0.0333456	0.418306
Rnf31	1009.06	0.163223	0.0767121	2.12774	0.0333588	0.418306
Pax2	19.3981	-0.52492	0.246974	-2.12541	0.0335525	0.418477
Zfp385c	6.24416	-1.06664	0.501875	-2.12531	0.0335604	0.418477
Hspbap1	212.925	0.182991	0.0860808	2.1258	0.0335196	0.418477
Zfp871	7379.11	0.130628	0.0614216	2.12674	0.0334416	0.418477
Sox17	200.512	0.23854	0.112226	2.12553	0.0335425	0.418477
Tns2	673.005	0.161298	0.0758822	2.12564	0.0335335	0.418477
Mfap4	146.758	-0.178409	0.0839366	-2.12552	0.0335434	0.418477
Txlna	2321.36	0.0900704	0.0423442	2.1271	0.0334116	0.418477
Mafb	776.326	0.15786	0.0742491	2.12608	0.0334963	0.418477
6430584L05Rik	102.185	-0.310348	0.145957	-2.12629	0.0334789	0.418477
Galnt7	650.662	0.152827	0.0719345	2.12453	0.0336258	0.419053
4930471C04Rik	13.8602	0.627627	0.295474	2.12414	0.0336587	0.419053
9330121K16Rik	1042.18	0.233251	0.109812	2.12409	0.0336629	0.419053
Srrm4	2004.34	0.174918	0.0823707	2.12354	0.0337084	0.419153
Ccnd1	3124.54	0.157832	0.0743232	2.12359	0.0337041	0.419153
Pigbos1	213.066	-0.19549	0.092071	-2.12325	0.0337326	0.419192
1700037F03Rik	7.38642	-0.794204	0.374115	-2.12289	0.0337631	0.419192
Gm56623	28.7403	-0.400995	0.188896	-2.12283	0.0337677	0.419192
Smad4	2443.64	0.0871571	0.0410623	2.12256	0.0337909	0.419247
Rxylt1	1151.54	-0.115265	0.0543306	-2.12155	0.0338757	0.419834
Arhgap9	37.7615	0.334796	0.157803	2.12161	0.0338705	0.419834
Gm75806	7.6868	-0.779219	0.367374	-2.12105	0.0339177	0.420121
Wdr25	402.98	-0.120047	0.0566089	-2.12064	0.033952	0.420314
Abhd6	3025.87	0.064808	0.0305667	2.12021	0.0339881	0.420527
Bdp1	1955.48	0.133458	0.0629529	2.11997	0.0340085	0.420547
Gm33148	20.0409	-1.08927	0.513997	-2.11921	0.0340726	0.421107
Lnpep	8166.43	0.153997	0.0726952	2.11839	0.0341422	0.421502
Chchd4	1768.72	-0.0984222	0.0464573	-2.11855	0.0341286	0.421502
Dlg5	2432.54	0.150758	0.0711991	2.11741	0.0342249	0.421807
Nktr	4272.86	0.210064	0.0992244	2.11706	0.0342551	0.421807
Flcn	2038.3	0.0946988	0.044729	2.11717	0.0342457	0.421807
Esf1	1529.2	-0.131348	0.0620427	-2.11705	0.0342554	0.421807
Zfp398	1527.98	0.106599	0.0503595	2.11676	0.0342801	0.421807
Gm70280	84.1866	-2.03101	0.959417	-2.11692	0.0342669	0.421807
Zmiz1	5164.21	0.14165	0.0669517	2.1157	0.0343705	0.422687
Saa1	5.09297	1.20838	0.571254	2.11531	0.0344035	0.422861
Sik1	491.129	0.254183	0.120262	2.11357	0.0345517	0.424255
Nol4l	2646.69	0.140062	0.0662691	2.11354	0.0345549	0.424255
4930439D14Rik	19.1899	-0.617365	0.292231	-2.11259	0.0346356	0.425013
Nav3	3939.08	0.147591	0.0698773	2.11214	0.0346741	0.425019
Gm48194	12.4591	0.770771	0.364905	2.11225	0.0346649	0.425019
Cst3	39812.7	-0.143413	0.0679254	-2.11133	0.0347444	0.425647
Hyal2	380.333	0.132006	0.062613	2.10829	0.035006	0.42568
Arfgef3	7697.86	0.214773	0.101877	2.10816	0.0350172	0.42568
Yy1	4525.44	0.0807744	0.0383151	2.10816	0.0350173	0.42568
Mgat4a	2150.4	0.114303	0.0542178	2.10821	0.0350125	0.42568
Wdr76	138.166	0.171367	0.0813037	2.10775	0.035053	0.42568
Nadk	3195.36	0.0562502	0.0266501	2.1107	0.0347984	0.42568
Sepsecs	784.672	-0.0882046	0.0418319	-2.10855	0.0349837	0.42568
Chp2	43.3333	-0.440577	0.208891	-2.10913	0.0349335	0.42568
Fancd2os	12.5874	-0.698531	0.331415	-2.10772	0.0350549	0.42568
Kirrel2	449.556	0.206544	0.0978458	2.11092	0.0347796	0.42568
Gpr4	114.279	0.325781	0.154464	2.10911	0.034935	0.42568
Npm1	6602.26	-0.0821629	0.0389822	-2.10771	0.0350564	0.42568
Or13a25	29.1367	-0.407931	0.193432	-2.10891	0.0349519	0.42568
Tbpl1	2563.58	-0.0726405	0.0344669	-2.10754	0.0350705	0.42568
Lyrm9	1856.48	-0.0954291	0.0452176	-2.11044	0.0348204	0.42568
Lcmt2	358.842	-0.17668	0.0837965	-2.10844	0.0349929	0.42568
Gm53610	12.9855	-0.665087	0.315556	-2.10767	0.0350596	0.42568
Nae1	1894.78	-0.101834	0.0483302	-2.10704	0.0351144	0.425714
Arhgef4	12812.8	0.0612573	0.0290696	2.10726	0.0350949	0.425714
Szrd1	2319.4	0.115548	0.0548469	2.10673	0.0351407	0.425714
Ccr10	8.53668	-0.765465	0.363359	-2.10663	0.0351494	0.425714
Coa6	520.952	-0.158615	0.0753137	-2.10606	0.0351988	0.42608
Ywhae	44571.2	-0.0634119	0.0301231	-2.10509	0.0352833	0.42622
Fbxo34	3665.27	-0.0808633	0.0384179	-2.10484	0.0353056	0.42622
Nhlrc3	725.42	-0.0932815	0.0443009	-2.10563	0.0352363	0.42622
Slc38a9	929.813	0.107209	0.0509273	2.10513	0.0352798	0.42622
Gm37274	9.80452	0.724797	0.344332	2.10493	0.035297	0.42622
Plcd4	852.337	-0.174689	0.0830308	-2.10391	0.0353865	0.426869
Ttc28	901.853	0.136464	0.0648685	2.1037	0.0354048	0.426869
Tmtc3	903.723	0.131015	0.0622887	2.10335	0.0354353	0.426869
Synpo2	430.411	-0.493063	0.234429	-2.10325	0.035444	0.426869
Gm13483	133.781	-0.441286	0.209824	-2.10313	0.0354547	0.426869
Gm66462	227.96	-0.159279	0.075758	-2.10247	0.0355124	0.427334
Ggnbp2	4351.93	-0.0650912	0.0309673	-2.10193	0.0355593	0.427438
Fryl	3307.85	0.188857	0.0898416	2.10211	0.035544	0.427438
Zfp759	411.604	-0.160939	0.0766204	-2.10048	0.0356867	0.42873
Sft2d1rt	14.7061	-0.553143	0.263367	-2.10027	0.0357051	0.42873
Ube2v2	4224.49	-0.131826	0.0627852	-2.09963	0.0357612	0.429172
Snx7	649.033	-0.155161	0.0739384	-2.09852	0.0358588	0.429422
Rpsa-ps2	15.221	-0.590728	0.281478	-2.09866	0.0358465	0.429422
Ube2srt	22.3531	-0.475602	0.226577	-2.09908	0.0358103	0.429422
Gm60584	6.72582	-1.39052	0.662585	-2.09863	0.0358491	0.429422
Cd180	165.529	0.241887	0.11537	2.09663	0.0360266	0.43047
Als2	3403.91	0.116	0.0553547	2.09559	0.0361189	0.43047
Gpc1	6173.63	0.109315	0.0521488	2.0962	0.0360641	0.43047
Zfp319	1306.99	0.110352	0.0526658	2.09533	0.0361417	0.43047
4930578G10Rik	564.595	-0.141759	0.0676277	-2.09617	0.0360675	0.43047
Atp8b2	2982.76	0.121529	0.0580052	2.09515	0.0361579	0.43047
Med14	4264.79	0.100354	0.0478742	2.0962	0.0360642	0.43047
Celsr2	12499.4	0.204591	0.0976342	2.09549	0.0361276	0.43047
Peak1	3699.36	0.208643	0.0994863	2.0972	0.0359759	0.43047
Tnfsf13os	13.9129	-0.670811	0.319985	-2.09638	0.0360483	0.43047
Smim36	206.773	-0.267109	0.127437	-2.09601	0.0360811	0.43047
Bpgm	2736.9	-0.100274	0.0478699	-2.09471	0.0361966	0.430701
2810001A02Rik	202.018	-0.205294	0.0980335	-2.09412	0.036249	0.431096
Tmem204	273.681	0.206101	0.0984632	2.09318	0.0363332	0.431284
Smurf1	2233.3	0.127671	0.0609961	2.09311	0.0363396	0.431284
Gm15851	22.1229	-1.0951	0.5232	-2.09308	0.036342	0.431284
Gm60394	11.5037	-0.632146	0.301992	-2.09326	0.0363262	0.431284
Zfp267	1431.19	-0.0802915	0.0383647	-2.09285	0.0363627	0.431301
Hook3	4279.98	0.143954	0.0687955	2.0925	0.036394	0.431444
Gpr155	3854.62	0.112624	0.0538465	2.09157	0.0364767	0.432195
Cops3	3187.7	-0.095467	0.0456705	-2.09034	0.0365871	0.433273
Gm43398	56.6352	-0.84128	0.402694	-2.08913	0.0366962	0.434335
Ifit1bl1	150.036	-0.24295	0.116335	-2.08837	0.0367642	0.43491
Trmt11	288.887	-0.20305	0.0973606	-2.08554	0.0370201	0.435176
Mpg	513.045	-0.130323	0.0624684	-2.08623	0.0369578	0.435176
C330018D20Rik	577.721	-0.184238	0.0882816	-2.08693	0.0368944	0.435176
Tsr2	3572.58	-0.0807669	0.038709	-2.08651	0.0369321	0.435176
Optn	768.176	-0.123776	0.0593463	-2.08566	0.0370091	0.435176
Bub1	11.0028	0.810686	0.388637	2.08597	0.0369813	0.435176
Cdc25a	312.04	0.137021	0.0656785	2.08624	0.0369572	0.435176
Dzip1l	777.125	0.160561	0.0769758	2.08586	0.036991	0.435176
Trpc5	1221.83	0.165013	0.0790352	2.08784	0.0368121	0.435176
Lrrc75b	1064.98	-0.0882691	0.0422818	-2.08764	0.0368304	0.435176
Usp21	1572.93	0.096049	0.046049	2.0858	0.0369967	0.435176
Gm64852	32.293	-0.856848	0.410539	-2.08713	0.0368764	0.435176
Ptprg	5842.42	0.152384	0.0730952	2.08474	0.0370932	0.435577
Gm30908	58.2469	-0.367252	0.176158	-2.08479	0.0370886	0.435577
Cep15	854.702	-0.127524	0.0611891	-2.08409	0.0371521	0.435583
C1s1	50.154	0.504432	0.242022	2.08424	0.0371385	0.435583
Dsp	2699.21	0.234403	0.112457	2.08438	0.0371257	0.435583
Glrx5	1545.14	-0.0824105	0.0395615	-2.0831	0.0372422	0.436411
Rev1	1332.32	0.0869987	0.0418151	2.08056	0.0374744	0.437984
Cobll1	640.72	0.173945	0.0835982	2.08073	0.0374588	0.437984
Mapk14	4332.49	0.0934898	0.0449168	2.0814	0.0373974	0.437984
Gm10570	57.574	-0.30787	0.147946	-2.08096	0.0374378	0.437984
Gm65890	33.7033	-0.99936	0.480238	-2.08097	0.0374367	0.437984
5830408C22Rik	119.037	-0.344597	0.16565	-2.08027	0.0375009	0.438066
Celrr	155.489	-0.205572	0.0988321	-2.08002	0.0375241	0.438108
Cox11	864.644	-0.117731	0.0566211	-2.07928	0.0375914	0.438664
Gng13	362.996	-0.21566	0.103791	-2.07783	0.037725	0.439834
Gm29695	54.0537	-0.482966	0.232445	-2.07777	0.037731	0.439834
1810010H24Rik	150.045	-0.19399	0.0933864	-2.07729	0.0377753	0.440121
Zfp263	991.169	0.0746886	0.0359709	2.07636	0.0378602	0.440881
Evi5	3484.81	0.0663244	0.031968	2.07471	0.0380135	0.441758
Tmem131	4258.1	0.139492	0.0672177	2.07523	0.0379648	0.441758
Dgkh	7959.68	0.170611	0.08224	2.07455	0.0380287	0.441758
Ryr3	3403.04	0.287169	0.138402	2.0749	0.037996	0.441758
Hmgn3	2033.63	-0.0890148	0.0429094	-2.07449	0.0380343	0.441758
Gnrh1	8.02279	0.925969	0.446466	2.074	0.0380795	0.441825
Gm28209	6.28457	-0.825649	0.398069	-2.07414	0.0380665	0.441825
Ccdc117	1074.93	0.171883	0.0828913	2.0736	0.0381169	0.441991
Mrpl39	1060.43	-0.0858653	0.0414235	-2.07286	0.038185	0.441991
Ric8a	2637.13	0.0632036	0.0304917	2.07281	0.0381897	0.441991
Npnt	1704.35	0.112882	0.0544446	2.07334	0.0381405	0.441991
Irgq	5351.6	0.117734	0.0568002	2.07278	0.0381926	0.441991
Ripk1	296.851	0.160178	0.0773153	2.07175	0.0382892	0.442651
Gm6403	58.9206	-0.321973	0.155403	-2.07185	0.038279	0.442651
Slit1	11349.8	0.174744	0.0843849	2.0708	0.0383779	0.443433
Hnmt	1110.76	-0.121048	0.0584606	-2.0706	0.0383965	0.443433
Mettl9	2463.95	-0.0831306	0.0401546	-2.07026	0.0384276	0.443563
Gm3226	58.4347	-0.283605	0.137021	-2.06979	0.0384716	0.443842
Scn8a	17874	0.180936	0.0874294	2.06951	0.0384982	0.44392
Lage3	458.219	-0.120056	0.0580251	-2.06903	0.0385431	0.444173
Piga	476.768	-0.141069	0.0682078	-2.06822	0.0386194	0.444173
Slc2a6	1127.74	0.135145	0.0653385	2.06838	0.0386044	0.444173
Cetn4	464.789	-0.179838	0.0869433	-2.06845	0.0385975	0.444173
Cd248	142.977	0.276299	0.133568	2.0686	0.0385835	0.444173
Gm54165	12.8352	-0.938788	0.45402	-2.06773	0.0386658	0.444478
Rnf182	2475.68	0.105097	0.0508411	2.06716	0.0387193	0.444864
Entpd2	225.233	0.140036	0.0678011	2.0654	0.0388854	0.446292
Dnai1	167.508	-0.241149	0.116768	-2.06521	0.0389034	0.446292
6330418K02Rik	150.361	-0.233809	0.113207	-2.06533	0.0388921	0.446292
Coro1b	1817.06	0.0772434	0.0374334	2.06349	0.0390661	0.447699
Svbp	336.856	-0.162529	0.0787589	-2.06362	0.0390535	0.447699
Cort	273.59	-0.215926	0.104668	-2.06297	0.0391157	0.447808
Akap10	1646.83	0.107638	0.0521732	2.06309	0.0391044	0.447808
Hps4	818.466	0.179893	0.087219	2.06254	0.0391566	0.448047
Kdm4b	3347.63	0.119495	0.0579511	2.062	0.0392073	0.448169
Nrg4	35.2984	-0.715374	0.346911	-2.06212	0.0391959	0.448169
Lama4	244.758	0.299102	0.145149	2.06066	0.0393359	0.448231
Jade2	3642.11	0.126902	0.0615788	2.0608	0.0393217	0.448231
Pspc1	2209.99	-0.122987	0.0596672	-2.06122	0.0392818	0.448231
Idh3b	9408.25	-0.049452	0.0239973	-2.06073	0.0393288	0.448231
Ctnnd1	291.399	0.202667	0.0983131	2.06145	0.0392604	0.448231
Ltn1	3511.92	0.114225	0.0554082	2.06153	0.0392527	0.448231
Gm75044	18.441	-0.609755	0.295929	-2.06048	0.039353	0.448231
Trem6l	8.45969	0.942379	0.457539	2.05967	0.0394301	0.448721
Gm45346	28.628	-0.484153	0.23507	-2.05961	0.0394361	0.448721
Il17ra	471.491	0.148653	0.0722404	2.05775	0.0396137	0.448788
Lbr	674.257	0.13947	0.0677417	2.05885	0.0395088	0.448788
Nid1	418.645	0.310603	0.150909	2.05821	0.0395702	0.448788
Focad	1970.2	0.119766	0.0582048	2.05766	0.0396226	0.448788
D17H6S53E	576.712	0.11595	0.0563227	2.05868	0.0395252	0.448788
Acyp2	618.147	-0.150766	0.073268	-2.05774	0.039615	0.448788
Brwd3	969.361	0.194089	0.0943143	2.0579	0.0395997	0.448788
Ecscr	115.132	0.240158	0.116656	2.05869	0.039524	0.448788
Gm61107	10.1598	-0.888169	0.431413	-2.05874	0.0395188	0.448788
Gm67377	67.1174	-0.307037	0.149236	-2.05739	0.0396486	0.448856
Prox1	5761.26	0.1371	0.0666669	2.05649	0.0397352	0.448925
Frem2	189.13	0.235668	0.11462	2.05608	0.0397751	0.448925
Ralgapa2	1164.97	0.133977	0.0651323	2.057	0.0396864	0.448925
Mdga1	3883.44	0.153248	0.0745056	2.05687	0.0396991	0.448925
3222401L13Rik	93.6594	-0.350511	0.170474	-2.0561	0.0397727	0.448925
Gm20632	41.2464	-0.354959	0.172625	-2.05624	0.0397591	0.448925
Ddost	3902.38	0.0541676	0.0263482	2.05583	0.0397984	0.448962
Tmem115	1215.36	0.0969763	0.0471783	2.05553	0.0398279	0.449067
Dpcd	1956.37	-0.099369	0.0483542	-2.05502	0.0398768	0.449393
Zfp710	1025.03	0.0920274	0.0448043	2.05399	0.0399769	0.450219
Gm50336	24.649	-0.491915	0.239509	-2.05385	0.0399904	0.450219
Rab8b	4664.5	0.0782638	0.0381108	2.05359	0.0400158	0.450278
Nsmce3	1696.22	-0.104995	0.0511359	-2.05325	0.0400488	0.450423
Gm64628	9.52214	-0.678649	0.330668	-2.05236	0.0401351	0.451166
Gm58422	46.2264	-0.841272	0.409963	-2.05207	0.0401629	0.451253
Mob3a	438.06	0.116173	0.0566256	2.0516	0.040209	0.451317
Coro1a	3588.3	0.118059	0.0575436	2.05164	0.0402051	0.451317
2810455O05Rik	370.638	0.16842	0.0821284	2.05069	0.0402975	0.451857
Gm32908	7.97503	-0.745957	0.363745	-2.05077	0.0402893	0.451857
Blnk	166.5	0.227023	0.110724	2.05036	0.0403295	0.451989
Grin2b	34962.3	0.307866	0.150199	2.04971	0.0403924	0.452467
Gm5518	27.4658	-0.389758	0.190172	-2.0495	0.0404135	0.452477
Rpl3l	10.7311	0.64127	0.312959	2.04905	0.0404568	0.452729
[truncated: 20,370 more rows]

## Sheet: Hallmark PolyC vs Veh
UP in Poly(I:C) vs Veh filtered by Padj. < 0,05										DOWN in Poly(I:C) vs Veh filtered by Padj. < 0,05										All Padj. < 0,05 in Poly(I:C) vs Veh
Term	Overlap	P.value	Adjusted.P.value	Odds.Ratio	Combined.Score	Genes				Term	Overlap	P.value	Adjusted.P.value	Odds.Ratio	Combined.Score	Genes				Term	Overlap	P.value	Adjusted.P.value	Odds.Ratio	Combined.Score	Genes
Interferon Gamma Response	66/200	6.31749e-63	2.84287e-61	29.3308	4200.75	IFITM3;OGFR;LGALS3BP;RTP4;SAMD9L;UBE2L6;IFI35;IFIT1;IFI30;IFIT3;IFIT2;ICAM1;IFIH1;DHX58;TNFSF10;EPSTI1;TRIM25;TRIM21;B2M;HERC6;CMKLR1;GBP6;ZBP1;RSAD2;SP110;TAP1;TAPBP;IFI27;OAS2;IRF1;PSME1;IRF7;TRIM14;IRF8;LCP2;IRF9;LY6E;CD274;NLRC5;DDX60;SAMHD1;USP18;PSMB10;HELZ2;RNF213;GBP4;PTPN1;STAT1;STAT2;IL10RA;MX2;MX1;EIF2AK2;IFI44;ISG15;NMI;PARP14;PARP12;PSMB8;PML;PSMB9;BST2;ISG20;CXCL10;ZNFX1;XAF1				Apical Surface	1/44	0.0619151	0.252981	16.5515	46.0461	AKAP7				Interferon Gamma Response	66/200	8.69503e-61	3.99971e-59	26.9014	3720.33	IFITM3;OGFR;LGALS3BP;RTP4;SAMD9L;UBE2L6;IFI35;IFIT1;IFI30;IFIT3;IFIT2;ICAM1;IFIH1;DHX58;TNFSF10;EPSTI1;TRIM25;TRIM21;B2M;HERC6;CMKLR1;GBP6;ZBP1;RSAD2;SP110;TAP1;TAPBP;IFI27;OAS2;IRF1;PSME1;IRF7;TRIM14;IRF8;LCP2;IRF9;LY6E;CD274;NLRC5;DDX60;SAMHD1;USP18;PSMB10;HELZ2;RNF213;GBP4;PTPN1;STAT1;STAT2;IL10RA;MX2;MX1;EIF2AK2;IFI44;ISG15;NMI;PARP14;PARP12;PSMB8;PML;PSMB9;BST2;ISG20;CXCL10;ZNFX1;XAF1
Interferon Alpha Response	47/97	1.90022e-54	4.27549e-53	53.1317	6572.27	IFITM3;LGALS3BP;RTP4;OGFR;SAMD9L;UBA7;UBE2L6;IFI35;IFI30;DDX60;USP18;IFIT3;IFIT2;HELZ2;IFIH1;DHX58;EPSTI1;TRIM25;GBP2;TRIM21;B2M;GBP4;HERC6;RSAD2;SP110;STAT2;MX1;TAP1;IFI44;EIF2AK2;ISG15;NMI;PARP14;PARP9;PARP12;PSMB8;PSMB9;BST2;ISG20;CXCL10;IFI27;IRF1;PSME1;IRF7;TRIM14;IRF9;LY6E				KRAS Signaling Up	1/200	0.252981	0.252981	3.54846	4.87715	CBR4				Interferon Alpha Response	47/97	6.16118e-53	1.41707e-51	48.9502	5884.73	IFITM3;LGALS3BP;RTP4;OGFR;SAMD9L;UBA7;UBE2L6;IFI35;IFI30;DDX60;USP18;IFIT3;IFIT2;HELZ2;IFIH1;DHX58;EPSTI1;TRIM25;GBP2;TRIM21;B2M;GBP4;HERC6;RSAD2;SP110;STAT2;MX1;TAP1;IFI44;EIF2AK2;ISG15;NMI;PARP14;PARP9;PARP12;PSMB8;PSMB9;BST2;ISG20;CXCL10;IFI27;IRF1;PSME1;IRF7;TRIM14;IRF9;LY6E
KRAS Signaling Up	22/200	7.29993e-11	1.09499e-09	6.47261	151.074	FCER1G;IL10RA;FLT4;ITGB2;LAPTM5;PLAUR;IKZF1;TNFRSF1B;IL2RG;KLF4;CTSS;DUSP6;PSMB8;LAT2;CXCL10;PECAM1;IRF8;LCP1;ADGRL4;DOCK2;CMKLR1;ENG				Oxidative Phosphorylation	1/200	0.252981	0.252981	3.54846	4.87715	NDUFA5				KRAS Signaling Up	23/200	4.48431e-11	6.87594e-10	6.31838	150.553	FCER1G;IL10RA;FLT4;ITGB2;LAPTM5;PLAUR;IKZF1;TNFRSF1B;IL2RG;KLF4;CTSS;DUSP6;PSMB8;LAT2;CXCL10;PECAM1;IRF8;LCP1;ADGRL4;DOCK2;CBR4;CMKLR1;ENG
Inflammatory Response	21/200	4.72944e-10	5.32062e-09	6.12705	131.56	LYN;ABCA1;RTP4;IL10RA;PLAUR;EIF2AK2;CYBB;NMI;TNFRSF1B;ICAM1;TAPBP;BST2;ADGRE1;CXCL10;GNA15;IRF1;TNFSF10;IRF7;LCP2;CMKLR1;LY6E				heme Metabolism	1/200	0.252981	0.252981	3.54846	4.87715	ALAS2				Inflammatory Response	21/200	1.70347e-09	1.95899e-08	5.67546	114.591	LYN;ABCA1;RTP4;IL10RA;PLAUR;EIF2AK2;CYBB;NMI;TNFRSF1B;ICAM1;TAPBP;BST2;ADGRE1;CXCL10;GNA15;IRF1;TNFSF10;IRF7;LCP2;CMKLR1;LY6E
Allograft Rejection	19/200	1.68536e-08	1.51682e-07	5.45239	97.5907	LYN;SRGN;STAT1;ITGB2;TAP2;LY86;TAP1;CAPG;IL2RG;CTSS;PSMB10;ICAM1;TAPBP;IRF7;HCLS1;IRF8;LCP2;GBP2;B2M				Adipogenesis	1/200	0.252981	0.252981	3.54846	4.87715	NDUFA5				Allograft Rejection	19/200	5.22151e-08	4.80379e-07	5.05248	84.7194	LYN;SRGN;STAT1;ITGB2;TAP2;LY86;TAP1;CAPG;IL2RG;CTSS;PSMB10;ICAM1;TAPBP;IRF7;HCLS1;IRF8;LCP2;GBP2;B2M
IL-2/STAT5 Signaling	16/199	2.1547e-06	1.47903e-05	4.5047	58.7767	IFITM3;ECM1;IL10RA;RHOH;CAPG;TNFRSF1B;SHE;CXCL10;MYO1C;P4HA1;TNFSF10;IRF8;TLR7;ITGA6;GBP4;TGM2														IL-2/STAT5 Signaling	16/199	5.34584e-06	3.74593e-05	4.17669	50.7017	IFITM3;ECM1;IL10RA;RHOH;CAPG;TNFRSF1B;SHE;CXCL10;MYO1C;P4HA1;TNFSF10;IRF8;TLR7;ITGA6;GBP4;TGM2
Complement	16/200	2.30071e-06	1.47903e-05	4.47999	58.1606	LYN;C1QA;FCER1G;ITGAM;NOTCH4;PLAUR;CTSS;DUSP6;PSMB9;IRF1;IRF7;CTSH;LCP2;CTSC;LGMN;C1QC														Complement	16/200	5.70033e-06	3.74593e-05	4.15378	50.1568	LYN;C1QA;FCER1G;ITGAM;NOTCH4;PLAUR;CTSS;DUSP6;PSMB9;IRF1;IRF7;CTSH;LCP2;CTSC;LGMN;C1QC
IL-6/JAK/STAT3 Signaling	9/87	5.29174e-05	0.000297661	5.86809	57.7818	ACVRL1;PTPN1;CXCL10;STAT1;IRF1;STAT2;TNFRSF1B;IL2RG;IRF9														IL-6/JAK/STAT3 Signaling	9/87	9.1257e-05	0.000524728	5.44794	50.6758	ACVRL1;PTPN1;CXCL10;STAT1;IRF1;STAT2;TNFRSF1B;IL2RG;IRF9
Apical Surface	5/44	0.00165195	0.00825977	6.46577	41.4184	LYN;PLAUR;HSPB1;IL2RG;EPHB4														Apical Surface	6/44	0.000304946	0.00155861	7.4165	60.0393	LYN;PLAUR;AKAP7;HSPB1;IL2RG;EPHB4
TNF-alpha Signaling via NF-kB	11/200	0.00208328	0.00937475	2.9585	18.2652	ABCA1;IFIH1;CXCL10;EGR2;IRF1;PLAUR;TAP1;KLF4;KLF2;ICAM1;IFIT2														TNF-alpha Signaling via NF-kB	11/200	0.00358931	0.0165108	2.74565	15.4574	ABCA1;IFIH1;CXCL10;EGR2;IRF1;PLAUR;TAP1;KLF4;KLF2;ICAM1;IFIT2
Apical Junction	10/200	0.00636597	0.0260426	2.66827	13.4929	TJP1;CD274;VWF;ICAM2;RAC2;PECAM1;MSN;CD34;CRAT;ICAM1														Apical Junction	10/200	0.0102215	0.0427446	2.47675	11.3516	TJP1;CD274;VWF;ICAM2;RAC2;PECAM1;MSN;CD34;CRAT;ICAM1
Apoptosis	8/161	0.0144508	0.0541905	2.64208	11.1945	IFITM3;ISG20;GNA15;IRF1;TNFSF10;TAP1;HSPB1;TSPO														Apoptosis	8/161	0.0211715	0.0811574	2.45335	9.4579	IFITM3;ISG20;GNA15;IRF1;TNFSF10;TAP1;HSPB1;TSPO
Coagulation	7/138	0.0194104	0.06719	2.69612	10.628	C1QA;SPARC;VWF;PECAM1;CTSH;DUSP6;LGMN														Coagulation	7/138	0.0272762	0.0965159	2.50398	9.01869	C1QA;SPARC;VWF;PECAM1;CTSH;DUSP6;LGMN
Myogenesis	7/200	0.100387	0.301162	1.82418	4.19328	TEAD4;SPARC;NOTCH1;MYO1C;ITGB5;IGFBP7;CRAT														Myogenesis	7/200	0.131589	0.403539	1.69418	3.43591	TEAD4;SPARC;NOTCH1;MYO1C;ITGB5;IGFBP7;CRAT
Epithelial Mesenchymal Transition	7/200	0.100387	0.301162	1.82418	4.19328	ECM1;SPARC;ITGB5;PLAUR;CAPG;VIM;TGM2														Epithelial Mesenchymal Transition	7/200	0.131589	0.403539	1.69418	3.43591	ECM1;SPARC;ITGB5;PLAUR;CAPG;VIM;TGM2
PI3K/AKT/mTOR Signaling	4/105	0.152252	0.42821	1.9859	3.73789	STAT2;MKNK2;SLC2A1;IL2RG														PI3K/AKT/mTOR Signaling	4/105	0.18161	0.522128	1.84537	3.14801	STAT2;MKNK2;SLC2A1;IL2RG
Wnt-beta Catenin Signaling	2/42	0.19961	0.431865	2.50217	4.03198	NOTCH1;NOTCH4														Wnt-beta Catenin Signaling	2/42	0.221958	0.543421	2.32595	3.50118	NOTCH1;NOTCH4
Hypoxia	6/200	0.201537	0.431865	1.55143	2.48505	PLAC8;ISG20;P4HA1;SLC2A1;PLAUR;TGM2														Hypoxia	6/200	0.248083	0.543421	1.44112	2.0089	PLAC8;ISG20;P4HA1;SLC2A1;PLAUR;TGM2
Estrogen Response Early	6/200	0.201537	0.431865	1.55143	2.48505	OLFML3;PODXL;SLC2A1;KLF4;CBFA2T3;TGM2														Estrogen Response Early	6/200	0.248083	0.543421	1.44112	2.0089	OLFML3;PODXL;SLC2A1;KLF4;CBFA2T3;TGM2
mTORC1 Signaling	6/200	0.201537	0.431865	1.55143	2.48505	P4HA1;ITGB2;SLC2A1;IFI30;CTSC;LGMN														mTORC1 Signaling	6/200	0.248083	0.543421	1.44112	2.0089	P4HA1;ITGB2;SLC2A1;IFI30;CTSC;LGMN
p53 Pathway	6/200	0.201537	0.431865	1.55143	2.48505	NOTCH1;MKNK2;TAP1;IFI30;KLF4;EPHA2														p53 Pathway	6/200	0.248083	0.543421	1.44112	2.0089	NOTCH1;MKNK2;TAP1;IFI30;KLF4;EPHA2
TGF-beta Signaling	2/54	0.286937	0.586917	1.92357	2.40156	TJP1;ENG														TGF-beta Signaling	2/54	0.315959	0.660642	1.7881	2.06014	TJP1;ENG
UV Response Up	4/158	0.376512	0.736654	1.2989	1.26877	LYN;IRF1;TAP1;ICAM1														UV Response Up	4/158	0.428171	0.856343	1.20698	1.0238	LYN;IRF1;TAP1;ICAM1
Cholesterol Homeostasis	2/74	0.428501	0.803439	1.38782	1.17613	PLAUR;LGMN														Cholesterol Homeostasis	2/74	0.464802	0.890871	1.29008	0.988386	PLAUR;LGMN
Notch Signaling	1/32	0.470359	0.820874	1.61093	1.21506	NOTCH1														Notch Signaling	1/32	0.49488	0.907698	1.49774	1.05357	NOTCH1
Hedgehog Signaling	1/36	0.510844	0.820874	1.42653	0.958188	PML														Hedgehog Signaling	1/36	0.536249	0.907698	1.3263	0.826492	PML
Angiogenesis	1/36	0.510844	0.820874	1.42653	0.958188	PGLYRP1														Angiogenesis	1/36	0.536249	0.907698	1.3263	0.826492	PGLYRP1
Estrogen Response Late	4/200	0.555489	0.820874	1.01836	0.598702	ISG20;DNAJC1;LSR;KLF4														Protein Secretion	2/96	0.604452	0.907698	0.987031	0.496904	ABCA1;CTSC
E2F Targets	4/200	0.555489	0.820874	1.01836	0.598702	TIMELESS;MCM3;NUP153;TK1														Estrogen Response Late	4/200	0.611806	0.907698	0.946294	0.464953	ISG20;DNAJC1;LSR;KLF4
Xenobiotic Metabolism	4/200	0.555489	0.820874	1.01836	0.598702	IRF8;XDH;PSMB10;EPHA2														E2F Targets	4/200	0.611806	0.907698	0.946294	0.464953	TIMELESS;MCM3;NUP153;TK1
Protein Secretion	2/96	0.565491	0.820874	1.06182	0.605299	ABCA1;CTSC														Xenobiotic Metabolism	4/200	0.611806	0.907698	0.946294	0.464953	IRF8;XDH;PSMB10;EPHA2
Fatty Acid Metabolism	3/158	0.603161	0.830619	0.96536	0.488058	PSME1;UBE2L6;CRAT														Pperoxisome	2/104	0.647929	0.907698	0.909244	0.394588	TSPO;CRAT
Pperoxisome	2/104	0.609121	0.830619	0.978135	0.484899	TSPO;CRAT														Fatty Acid Metabolism	3/158	0.651175	0.907698	0.897205	0.384881	PSME1;UBE2L6;CRAT
G2-M Checkpoint	3/200	0.755822	0.971197	0.757907	0.212176	RBL1;MCM3;PML														G2-M Checkpoint	3/200	0.796932	0.981007	0.704396	0.159888	RBL1;MCM3;PML
Androgen Response	1/100	0.86324	0.971197	0.50268	0.0739251	B2M														Adipogenesis	3/200	0.796932	0.981007	0.704396	0.159888	ABCA1;NDUFA5;CRAT
Bile Acid Metabolism	1/112	0.892359	0.971197	0.44806	0.0510283	ABCA1														Androgen Response	1/100	0.8821	0.981007	0.467358	0.0586299	B2M
Unfolded Protein Response	1/113	0.894486	0.971197	0.444037	0.049513	IFIT1														Bile Acid Metabolism	1/112	0.908845	0.981007	0.416576	0.0398165	ABCA1
Mitotic Spindle	2/199	0.904996	0.971197	0.503979	0.0503098	ARAP3;DOCK2														Unfolded Protein Response	1/113	0.910779	0.981007	0.412835	0.0385813	IFIT1
Adipogenesis	2/200	0.906502	0.971197	0.501408	0.049219	ABCA1;CRAT														Mitotic Spindle	2/199	0.925072	0.981007	0.46848	0.0364871	ARAP3;DOCK2
Glycolysis	2/200	0.906502	0.971197	0.501408	0.049219	ISG20;P4HA1														Glycolysis	2/200	0.926366	0.981007	0.466089	0.0356492	ISG20;P4HA1
KRAS Signaling Dn	2/200	0.906502	0.971197	0.501408	0.049219	RSAD2;MX1														heme Metabolism	2/200	0.926366	0.981007	0.466089	0.0356492	ALAS2;SLC2A1
Spermatogenesis	1/135	0.932	0.971197	0.370717	0.0261069	SHE														KRAS Signaling Dn	2/200	0.926366	0.981007	0.466089	0.0356492	RSAD2;MX1
UV Response Dn	1/144	0.943194	0.971197	0.347224	0.0203069	TJP1														Spermatogenesis	1/135	0.944354	0.981007	0.344666	0.0197336	SHE
DNA Repair	1/150	0.949615	0.971197	0.333139	0.0172228	HCLS1														UV Response Dn	1/144	0.954134	0.981007	0.322824	0.0151571	TJP1
heme Metabolism	1/200	0.981483	0.981483	0.248795	0.00465001	SLC2A1														DNA Repair	1/150	0.959681	0.981007	0.309729	0.0127468	HCLS1
																				Oxidative Phosphorylation	1/200	0.986248	0.986248	0.231311	0.003203	NDUFA5

## Sheet: DE file PolyC F vs M
gene_name	baseMean	log2FoldChange	lfcSE	stat	pvalue	padj
Xist	12217.6	9.8831	0.502477	19.6688	3.99316e-86	8.92032e-82
Gm67192	51.1929	1.71498	0.376299	4.5575	5.17656e-06	0.0096366			UP in Poly(I:C) F Padj < 0,05 (7)
Kdm6a	1618.49	0.622281	0.0627613	9.91504	3.5812e-23	1.14286e-19			DOWN in Poly(I:C) F Padj < 0,05 (7)
Eif2s3x	5099.76	0.566401	0.0443502	12.7711	2.37736e-37	1.3277e-33
Plagl1	1163.87	0.393688	0.0906852	4.34126	1.4167e-05	0.0226054
Ddx3x	15904.3	0.375149	0.0534521	7.01842	2.24396e-12	5.56977e-09
Kdm5c	3762.6	0.320516	0.0551765	5.80893	6.28727e-09	1.40451e-05
Taf12	742.506	-0.265803	0.0587827	-4.5218	6.13173e-06	0.0105367
Uba1y	4.80866	-5.85809	1.19531	-4.90091	9.53938e-07	0.00193727
Gm29650	20.5111	-7.95345	1.07077	-7.42777	1.10442e-13	3.08395e-10
Kdm5d	535.86	-11.505	0.919296	-12.515	6.18108e-36	2.30132e-32
Uty	371.549	-11.5541	0.920479	-12.5522	3.86429e-36	1.72649e-32
Eif2s3y	706.489	-13.0585	0.936437	-13.9449	3.38073e-44	2.51741e-40
Ddx3y	1236.26	-13.2886	0.91804	-14.475	1.74338e-47	1.94726e-43
Cox6a1	8406.48	-0.137244	0.0343181	-3.99918	6.35615e-05	0.0807208
Timm29	3972.78	-0.148382	0.0371172	-3.99766	6.39727e-05	0.0807208
Spock2	50516.4	0.144093	0.0359537	4.00774	6.1302e-05	0.0807208
5530601H04Rik	747.923	0.403138	0.100943	3.99373	6.5042e-05	0.0807208
Chga	4870.66	0.141959	0.0366002	3.87865	0.000105038	0.111736
Sesn1	3150.02	-0.182607	0.0469503	-3.88937	0.000100503	0.111736
Baiap3	370.338	0.649681	0.16708	3.88844	0.000100892	0.111736
Ndufb9	542.433	-0.319536	0.0836881	-3.81818	0.000134443	0.117746
Tab1	887.947	0.219069	0.0568413	3.85405	0.000116182	0.117746
Bhlhe40	5508.81	-0.164192	0.0430562	-3.81345	0.000137042	0.117746
Nfil3	428.487	-0.289831	0.0754953	-3.83906	0.000123509	0.117746
Jpx	369.433	0.422522	0.110314	3.83019	0.000128045	0.117746
Zfas1	589.093	-0.330175	0.0890142	-3.70924	0.000207882	0.171996
Lrpprc	3800.96	0.160115	0.0439489	3.6432	0.000269269	0.214829
Rangap1	9866.85	0.102327	0.0282503	3.62215	0.000292169	0.225061
Phospho2	1204.82	-0.190197	0.0530938	-3.58227	0.000340616	0.245452
Gm74511	848.806	0.696025	0.193892	3.58975	0.000330993	0.245452
Tnni3	18.3468	1.43457	0.40281	3.56141	0.000368863	0.257501
Slc35f6	1100.96	-0.178499	0.0505829	-3.52885	0.000417376	0.282539
Megf6	276.184	0.537988	0.153318	3.50897	0.000449838	0.295557
Tubb2b	7373.21	0.157383	0.0456337	3.44883	0.000563012	0.359346
Rec8	101.192	0.754529	0.220005	3.42961	0.000604455	0.375081
Cdh2	7037.74	0.103113	0.0305768	3.37225	0.000745555	0.42705
Tsix	27.9515	2.44122	0.722104	3.38071	0.000722993	0.42705
Gm47715	11.2948	-1.61902	0.4791	-3.37929	0.000726741	0.42705
Epb41l4a	250.935	0.336708	0.100353	3.35523	0.000792993	0.442867
Dnajb1	2587.25	-0.218966	0.0658553	-3.32496	0.000884321	0.477164
Gm3756	45.739	0.987244	0.297278	3.32095	0.000897126	0.477164
Nrde2	794.753	0.220696	0.0666668	3.31043	0.000931524	0.483937
Myh7	451.507	0.428466	0.129783	3.30139	0.000962061	0.488443
Tfrc	6490.63	0.145376	0.0443557	3.27751	0.00104727	0.516068
Mtss2	9551.75	0.121264	0.0370456	3.27338	0.00106268	0.516068
Jade2	3808.75	-0.129997	0.0400597	-3.24509	0.00117415	0.546445
Msra	1667.52	-0.134999	0.0415843	-3.24639	0.00116879	0.546445
Ndst4	2041.33	-0.295812	0.0933365	-3.16931	0.00152801	0.691122
Myo16	1310.95	0.220821	0.0698567	3.16105	0.00157201	0.691122
Mc4r	223.542	-0.462784	0.146452	-3.15997	0.00157783	0.691122
Nrxn2	15125.3	0.123245	0.0390781	3.15382	0.00161149	0.692291
Cbx4	2225.61	0.168061	0.0536856	3.13047	0.00174529	0.735624
Slit2	2489.64	0.232889	0.07457	3.12309	0.00178963	0.740345
Gm2223	44.3891	0.886384	0.287436	3.08376	0.00204401	0.830201
Mfap3	1794.51	-0.178564	0.0581085	-3.07294	0.00211963	0.830708
Cox8a	9845.67	-0.208489	0.0677345	-3.07803	0.00208375	0.830708
Ykt6	4105.19	-0.0986266	0.0321815	-3.06469	0.00217893	0.839227
Rps29	3455.68	-0.280877	0.0919892	-3.05337	0.00226287	0.856783
P4ha1	3372.13	-0.147827	0.0493112	-2.99784	0.00271896	0.86843
Twf2	1367.58	-0.132826	0.043909	-3.02503	0.00248605	0.86843
Psmd14	3638.49	-0.112151	0.0373555	-3.00227	0.00267974	0.86843
Slc6a6	6034.54	0.146296	0.0482259	3.03356	0.00241683	0.86843
Polr2c	1746.15	-0.123941	0.04131	-3.00027	0.00269742	0.86843
Rpusd4	386.571	-0.293405	0.0968808	-3.02852	0.00245758	0.86843
Plppr3	1418.73	0.275937	0.0921554	2.99426	0.00275111	0.86843
Foxo3	3679.67	-0.149466	0.0494429	-3.02301	0.00250272	0.86843
Casr	14.374	1.37672	0.45907	2.99894	0.00270921	0.86843
Sec31b	7.08526	2.1711	0.725329	2.99326	0.00276013	0.86843
Cys1	675.466	-0.288762	0.0953883	-3.02722	0.00246812	0.86843
Gm32970	183.037	-0.432864	0.143781	-3.01059	0.00260743	0.86843
Bcl6	2496.26	-0.239954	0.0805565	-2.97871	0.00289468	0.882352
Dnajb4	3337.92	-0.110041	0.0370306	-2.97162	0.00296237	0.882352
Pop5	1450.77	-0.135896	0.0456126	-2.97935	0.00288857	0.882352
Gm44210	410.617	-0.271652	0.0913214	-2.97468	0.00293295	0.882352
Epb41	1357.56	-0.182836	0.0616534	-2.96554	0.0030215	0.888123
Prrc1	1027.32	0.188798	0.064024	2.94886	0.00318953	0.900556
Commd2	586.091	-0.193354	0.0655305	-2.95059	0.00317165	0.900556
Ncam1	11571.4	0.145483	0.0493076	2.95052	0.00317242	0.900556
Ankrd45	3023.22	-0.146862	0.0498611	-2.94543	0.00322505	0.900556
Wdr11	3027.88	0.116258	0.0395508	2.93945	0.0032879	0.906771
Gm11730	10.7859	-1.71827	0.586506	-2.92967	0.00339322	0.924405
Med29	514.009	-0.25192	0.0862733	-2.92002	0.00350011	0.93082
Gfod1	8824.96	-0.153475	0.0525284	-2.92174	0.0034808	0.93082
Ippk	1716.63	-0.142196	0.0491303	-2.89427	0.00380046	0.998804
Cdc45	80.571	-0.0961255	0.169202	-0.568109	0.569961	0.999978
H19	5.90431	0.486231	1.01978	0.4768	0.633505	0.999978
Scml2	34.3049	0.0608898	0.282019	0.215907	0.82906	0.999978
Apoh	25.3277	0.136916	0.527873	0.259374	0.795347	0.999978
Narf	2573.3	-0.106525	0.0604955	-1.76088	0.0782593	0.999978
Cav2	1763.01	-0.072299	0.15982	-0.452376	0.650998	0.999978
Klf6	2025.82	0.0482578	0.0762177	0.633157	0.526631	0.999978
Scmh1	1567.86	0.0766282	0.0716183	1.06995	0.284641	0.999978
Cox5a	4256.25	-0.0603296	0.0749546	-0.804883	0.420887	0.999978
Tbx2	63.3095	0.293391	0.236288	1.24167	0.21436	0.999978
Tbx4	11.6195	0.209989	0.519981	0.40384	0.686331	0.999978
Ngfr	83.2496	-0.0450378	0.206011	-0.218619	0.826947	0.999978
Wnt3	90.6555	0.48118	0.407649	1.18038	0.237849	0.999978
Wnt9a	261.137	0.357562	0.262693	1.36114	0.173469	0.999978
Fer	997.369	-0.017331	0.0729193	-0.237673	0.812135	0.999978
Xpo6	4106.92	0.00277817	0.066171	0.0419847	0.966511	0.999978
Tfe3	1437.07	0.0119053	0.0665177	0.178979	0.857954	0.999978
Axin2	1194.37	0.0754265	0.0736695	1.02385	0.305906	0.999978
Brat1	809.874	0.0805339	0.0842975	0.955353	0.339399	0.999978
Gna12	5021.57	-0.0512921	0.0904875	-0.566842	0.570821	0.999978
Slc22a18	18.2959	-0.116304	0.693767	-0.167641	0.866866	0.999978
Pih1d2	79.1556	0.040894	0.208551	0.196086	0.844543	0.999978
Dlat	6935.98	0.0270821	0.0378469	0.715569	0.474258	0.999978
Sdhd	3322.43	-0.109149	0.0713249	-1.5303	0.125942	0.999978
Fgf23	6.37281	-0.309536	0.672779	-0.460086	0.645454	0.999978
Ccnd2	5573.16	0.000661508	0.0788809	0.00838616	0.993309	0.999978
Gpr107	2959.83	0.0208165	0.0514091	0.404919	0.685537	0.999978
Nalcn	6654.33	-0.00280174	0.0564515	-0.049631	0.960416	0.999978
Btbd17	519.487	0.114859	0.110696	1.0376	0.299455	0.999978
Slfn4	11.427	-0.404056	0.72247	-0.559271	0.575977	0.999978
Th	27.5272	0.181122	0.325983	0.555618	0.578472	0.999978
Ins2	5.47187	-0.13558	1.7312	-0.0783153	0.937577	0.999978
Scnn1g	11.7693	-0.1552	0.47097	-0.329533	0.741753	0.999978
Drp2	3462.53	0.063097	0.0611826	1.03129	0.302405	0.999978
Lhx2	2947.83	-0.032258	0.0686608	-0.469817	0.638486	0.999978
Gmpr	1908	-0.0611935	0.0600049	-1.01981	0.307819	0.999978
Mid2	1458.64	-0.0253786	0.0680169	-0.373121	0.709058	0.999978
Trim25	783.206	0.143482	0.10646	1.34775	0.177737	0.999978
Dgke	4906.52	0.0121643	0.0392671	0.309783	0.756726	0.999978
Scpep1	635.432	-0.0118043	0.115823	-0.101917	0.918823	0.999978
Mnt	2004.48	0.106218	0.0717179	1.48105	0.138593	0.999978
Itgb2	342.645	-0.0583128	0.151133	-0.385838	0.699616	0.999978
Hddc2	340.154	-0.0176379	0.0934619	-0.188718	0.850314	0.999978
Tpd52l1	1157.8	0.0980382	0.0821249	1.19377	0.232568	0.999978
Pemt	51.0438	-0.00447513	0.237883	-0.0188123	0.984991	0.999978
Cdh1	55.228	-0.295789	0.716172	-0.413014	0.679597	0.999978
Cdh4	687.638	0.0465596	0.106393	0.437618	0.661663	0.999978
Ckmt1	6902.18	-0.0142754	0.0600026	-0.237912	0.811949	0.999978
Bcl6b	107.834	-0.00422837	0.219046	-0.0193036	0.984599	0.999978
Clec10a	19.0144	0.218992	0.542116	0.403958	0.686244	0.999978
Alox12	19.3448	0.00526923	0.376219	0.0140057	0.988825	0.999978
Comt	2815.26	-0.0343927	0.0559254	-0.614974	0.538572	0.999978
Rtca	1575.69	-0.0561897	0.0590746	-0.951166	0.34152	0.999978
Dbt	1288.7	-0.0181426	0.0740688	-0.244942	0.806501	0.999978
Dazap2	5720.41	-0.0132419	0.0593969	-0.22294	0.823582	0.999978
Mcts1	1928.7	-0.0251535	0.0927536	-0.271186	0.786248	0.999978
Rem1	14.6872	0.0926887	0.440576	0.210381	0.83337	0.999978
Rnf17	48.9153	-0.15352	0.475059	-0.323159	0.746575	0.999978
Trappc10	5379.39	0.00391401	0.0384611	0.101765	0.918943	0.999978
Ccm2	1894.4	-0.0266896	0.049918	-0.534667	0.59288	0.999978
Tbrg4	1285.68	0.0401925	0.0755587	0.531937	0.59477	0.999978
Mx1	40.546	-0.120835	0.362375	-0.333454	0.738791	0.999978
Fap	65.0196	-0.0218226	0.906089	-0.0240844	0.980785	0.999978
Ndufa9	5157.18	-0.00592867	0.0472486	-0.125478	0.900145	0.999978
Egfl6	162.659	0.0332921	0.194866	0.170846	0.864345	0.999978
Lck	69.857	-0.037234	0.21184	-0.175765	0.860478	0.999978
Cttnbp2	7942.98	-0.010354	0.0666121	-0.155437	0.876477	0.999978
Galnt1	2876.11	-0.00221419	0.0730457	-0.0303125	0.975818	0.999978
Mkrn2	1525.88	-0.0308744	0.0468174	-0.659465	0.509597	0.999978
Pparg	52.5541	-0.273711	0.232777	-1.17585	0.239655	0.999978
Raf1	2981.88	-0.0195548	0.0487895	-0.400799	0.688568	0.999978
Septin1	61.0959	0.164807	0.242514	0.679574	0.496774	0.999978
Pdgfb	1262.7	0.011656	0.0541796	0.215136	0.829661	0.999978
Acvrl1	593.697	0.0956172	0.0964452	0.991415	0.321483	0.999978
Tamalin	2023.73	0.0409944	0.0759253	0.539931	0.589245	0.999978
Acvr1b	6773.8	-0.0496416	0.0500583	-0.991677	0.321355	0.999978
Tom1l2	14078.1	0.00830684	0.0284975	0.291494	0.770674	0.999978
Zfp385a	1826.19	0.0379968	0.0639116	0.594521	0.552163	0.999978
Itga5	110.089	0.104616	0.249497	0.419309	0.67499	0.999978
Gabra2	4919.45	0.0133452	0.0764548	0.17455	0.861434	0.999978
Wdr77	1333.28	0.070596	0.0889349	0.793794	0.427315	0.999978
Adora3	35.1911	0.0602007	0.326303	0.184494	0.853626	0.999978
Atp5pb	10149.2	-0.0936334	0.0689222	-1.35854	0.174293	0.999978
Sox9	1821.46	0.229266	0.109439	2.09492	0.0361783	0.999978
Hnrnpd	7815.37	0.0951584	0.0426546	2.23091	0.0256874	0.999978
Dynlt1c	76.8514	0.192614	0.214555	0.89774	0.369324	0.999978
C1d	2093.75	-0.0240294	0.108037	-0.222419	0.823988	0.999978
Gm2a	2791.73	0.0566424	0.0905056	0.625844	0.531417	0.999978
Krit1	2219.59	0.0775591	0.0777693	0.997297	0.31862	0.999978
Clcn4	11733.1	0.0212636	0.0444144	0.478754	0.632114	0.999978
Sema4f	2696.28	-0.00854172	0.0701775	-0.121716	0.903124	0.999978
Hk2	413.075	0.0256364	0.140815	0.182058	0.855537	0.999978
Myo18a	9140.14	0.00128349	0.0535151	0.0239837	0.980866	0.999978
Sez6	9428.36	0.103156	0.0631212	1.63425	0.102206	0.999978
Haao	8.52261	-0.0130011	0.700574	-0.0185578	0.985194	0.999978
Cd52	90.5003	-0.129283	0.217837	-0.593486	0.552856	0.999978
Abhd15	67.5137	-0.102378	0.213285	-0.480003	0.631225	0.999978
Loxl3	232.859	0.0851005	0.138485	0.614512	0.538877	0.999978
Kat2b	1279.74	-0.0220925	0.120106	-0.183941	0.854059	0.999978
Rab5b	9055.58	-0.0176991	0.04098	-0.431895	0.665818	0.999978
Dnmt3l	10.608	0.194183	0.475605	0.408288	0.683063	0.999978
Aire	20.6709	0.158222	0.403809	0.391823	0.695189	0.999978
Icosl	689.886	0.0167152	0.0960486	0.174028	0.861843	0.999978
Spg7	2133.53	-0.0370057	0.073034	-0.506692	0.612371	0.999978
Sult5a1	62.7209	-0.0486859	0.255815	-0.190317	0.849061	0.999978
Rpl13	9882.83	-0.0970115	0.0692256	-1.40138	0.1611	0.999978
Chmp1a	4534.13	0.0203341	0.0501824	0.405205	0.685327	0.999978
Rpa1	2987.99	0.0662579	0.0703568	0.941742	0.346325	0.999978
Serpinf1	400.109	-0.0985173	0.118232	-0.833253	0.404702	0.999978
Tubgcp3	1986.93	0.112203	0.0752754	1.49057	0.136075	0.999978
Oprm1	70.0647	-0.344466	0.238292	-1.44556	0.1483	0.999978
Polr3d	796.137	0.0416967	0.0661181	0.63064	0.528276	0.999978
Tcf7	135.829	0.151223	0.196365	0.770112	0.441234	0.999978
Il12rb1	23.0407	0.231834	0.470613	0.492621	0.622281	0.999978
Slc5a5	767.723	-0.0730404	0.124186	-0.588155	0.556428	0.999978
Kcnn3	1392.1	0.0287448	0.149826	0.191854	0.847856	0.999978
Usp32	8174.29	-0.0574224	0.0480608	-1.19479	0.23217	0.999978
Car4	1583.06	0.0582728	0.0973656	0.598495	0.54951	0.999978
Txnrd3	196.129	0.134092	0.139566	0.960784	0.336661	0.999978
Zfp512b	3008.57	0.11532	0.121017	0.952928	0.340626	0.999978
Dnajc5	21086.7	-0.00339378	0.0387756	-0.0875236	0.930255	0.999978
Tpd52l2	2093.16	-0.109755	0.0649366	-1.69019	0.0909926	0.999978
Fmr1	3891.7	-0.00553281	0.0438003	-0.126319	0.899479	0.999978
Bcl11a	5376.55	0.00543558	0.0582602	0.0932983	0.925667	0.999978
Il4	32.968	0.141013	0.913064	0.154439	0.877263	0.999978
Pxmp4	605.521	0.0702716	0.095914	0.732652	0.463771	0.999978
Dlg3	11795.2	0.0316802	0.0570548	0.555259	0.578718	0.999978
Gnb1l	123.43	-0.14263	0.178089	-0.800895	0.423192	0.999978
Dbh	21.982	-0.262761	0.484342	-0.542511	0.587466	0.999978
Mmp11	136.775	0.0859656	0.368387	0.233357	0.815484	0.999978
Smarcb1	2389.35	0.0417287	0.0458168	0.910772	0.362415	0.999978
Hip1r	2724.94	0.0892268	0.0526097	1.69602	0.0898829	0.999978
Nsun5	447.421	0.13738	0.168907	0.813349	0.416018	0.999978
Top1mt	747.758	0.217051	0.0846052	2.56546	0.0103039	0.999978
Gm38393	515.525	0.0675793	0.130747	0.516872	0.605246	0.999978
Mmp14	664.391	-0.0048432	0.129403	-0.0374273	0.970144	0.999978
Slc7a7	90.8919	0.313901	0.187834	1.67116	0.09469	0.999978
Oxa1l	1779.37	0.0221666	0.0467814	0.473833	0.635619	0.999978
Heatr6	985.306	0.0506692	0.0717699	0.705994	0.480192	0.999978
Wfdc18	18.1495	0.303587	0.565601	0.536751	0.59144	0.999978
Icam4	39.657	-0.075776	0.28553	-0.265387	0.790711	0.999978
Ilf2	3909.57	-0.0126749	0.0428594	-0.295733	0.767434	0.999978
Chtop	8057.45	0.0554993	0.0724317	0.76623	0.443539	0.999978
Snapin	1876.3	-0.0417103	0.0558608	-0.746683	0.455255	0.999978
S100a6	233.452	-0.0650205	0.206216	-0.315304	0.752531	0.999978
Icam2	121.724	-0.100279	0.214763	-0.466931	0.640549	0.999978
Mapk7	983.356	-0.0152077	0.0957807	-0.158777	0.873845	0.999978
Epn2	8669.09	-0.0365058	0.05919	-0.616756	0.537396	0.999978
B9d1	349.688	0.136389	0.127583	1.06902	0.285061	0.999978
Sec24b	2619.64	-0.00158305	0.0500647	-0.0316202	0.974775	0.999978
N4bp3	709.291	-0.112983	0.0921068	-1.22666	0.219952	0.999978
Rmnd5b	1907.62	-0.0160309	0.0504564	-0.317718	0.750699	0.999978
Nhp2	1120.95	-0.0465346	0.0673053	-0.691396	0.489317	0.999978
Vps9d1	1924.2	-0.036226	0.0806486	-0.449183	0.6533	0.999978
Zfp276	774.648	0.0644576	0.117372	0.549171	0.582888	0.999978
Mfsd10	500.465	0.145079	0.179829	0.806762	0.419804	0.999978
Luzp1	6997.17	-0.0796252	0.0723426	-1.10067	0.271041	0.999978
Kctd10	2967.02	-0.0383166	0.0597596	-0.641179	0.521407	0.999978
Poldip2	3939.04	-0.0635791	0.0452909	-1.4038	0.16038	0.999978
Sebox	221.447	-0.214314	0.162911	-1.31553	0.188333	0.999978
Ift20	1590.6	-0.064261	0.053102	-1.21014	0.226224	0.999978
Col6a1	1078.8	0.663805	0.418226	1.58719	0.11247	0.999978
Pcbp3	1789.5	0.0972407	0.0591641	1.64358	0.100264	0.999978
Lgals9	604.812	-0.0909845	0.149328	-0.609293	0.54233	0.999978
Araf	7333.47	-0.0243689	0.0592703	-0.411149	0.680964	0.999978
Cfp	276.835	0.0797068	0.273428	0.291509	0.770662	0.999978
Timp1	9.0337	-0.592971	0.740632	-0.800628	0.423347	0.999978
Uxt	172.948	-0.132341	0.142162	-0.930915	0.351898	0.999978
Cnnm3	1498.95	0.0689635	0.0663171	1.03991	0.298384	0.999978
Lman2l	3444.18	0.0207208	0.0461918	0.448582	0.653733	0.999978
Mcm3ap	2921.89	0.0346529	0.0493826	0.701723	0.482852	0.999978
Pcnt	1548.37	-0.051061	0.0759412	-0.672375	0.501345	0.999978
Mxd1	1052.94	-0.0941427	0.105945	-0.8886	0.374218	0.999978
Gmcl1	1435.26	-0.0284044	0.0585236	-0.48535	0.627428	0.999978
Snrnp27	1381.4	-0.0873473	0.0590676	-1.47877	0.139202	0.999978
Oas1c	43.82	0.18955	0.329765	0.574801	0.565426	0.999978
Ocrl	3445.12	0.038734	0.0445814	0.868837	0.384937	0.999978
Calm1	172100	-0.0146051	0.0342527	-0.426393	0.669821	0.999978
Agpat3	12301.1	-0.00708184	0.0400358	-0.176888	0.859597	0.999978
Slc26a3	20.7863	0.416286	0.391406	1.06356	0.287526	0.999978
Sema6b	6115.46	0.0723703	0.0505162	1.43262	0.151968	0.999978
Uhrf1	80.8843	0.179023	0.296636	0.60351	0.546169	0.999978
Dpp9	3353.27	0.083437	0.0419263	1.99009	0.0465811	0.999978
Ramp2	877.747	0.0217985	0.0833005	0.261685	0.793564	0.999978
Lsr	329.836	-0.0491566	0.168128	-0.292377	0.769999	0.999978
Gramd1a	3845.92	0.0734915	0.0918845	0.799825	0.423812	0.999978
Hpn	43.1289	0.0840237	0.361472	0.232449	0.816189	0.999978
Gabrg1	1344.59	0.0792002	0.122348	0.647336	0.517414	0.999978
Ckb	31580.5	-0.0062529	0.0418826	-0.149296	0.88132	0.999978
Sp1	1431.7	0.0504284	0.04969	1.01486	0.310172	0.999978
Itgb7	23.9475	0.207515	0.312595	0.663846	0.506789	0.999978
Myg1	826.44	-0.0116721	0.0603905	-0.193277	0.846742	0.999978
Rarg	328.183	0.0914466	0.120668	0.757838	0.448548	0.999978
Pfdn5	4015.29	-0.164843	0.100975	-1.6325	0.102573	0.999978
Efnb2	2235.3	-0.0269498	0.121239	-0.222286	0.824091	0.999978
Rrp15	373.468	0.0377978	0.0931828	0.405631	0.685014	0.999978
Rnd2	2709.2	0.0419285	0.0809005	0.518273	0.604268	0.999978
Srr	5572.51	-0.0095569	0.0429152	-0.222692	0.823775	0.999978
Sync	40.8389	-0.133725	0.261887	-0.51062	0.609617	0.999978
Fndc5	3650.64	0.0125573	0.105169	0.119402	0.904957	0.999978
Acp5	18.383	0.474315	0.455321	1.04171	0.297544	0.999978
Cnn1	13.8118	0.695382	0.528702	1.31526	0.188422	0.999978
Fbxo9	3533.57	-0.0441157	0.0485065	-0.909481	0.363096	0.999978
Vps50	3895.01	-0.0305683	0.0384086	-0.795871	0.426107	0.999978
Hars1	3650.69	-0.0118938	0.0465526	-0.255491	0.798344	0.999978
Zmat2	8583.59	-0.0226502	0.0497298	-0.455466	0.648774	0.999978
Ube2c	10.4579	-0.362255	0.637311	-0.568411	0.569756	0.999978
Smg5	3704.78	-0.0434559	0.0452315	-0.960743	0.336682	0.999978
Cct3	5279.95	-0.0133106	0.0388069	-0.342997	0.731601	0.999978
Glmp	1317.26	0.0121142	0.122992	0.0984963	0.921538	0.999978
Mef2d	12045.1	0.00808001	0.068052	0.118733	0.905487	0.999978
Tmem79	55.7241	-0.199837	0.278213	-0.718289	0.472579	0.999978
Snd1	4545.9	0.082226	0.0586861	1.40112	0.161179	0.999978
Col18a1	251.212	0.220206	0.336676	0.654058	0.513074	0.999978
Slc19a1	608.351	0.159374	0.144947	1.09953	0.271537	0.999978
Kpnb1	11380.9	-0.0126597	0.0505519	-0.25043	0.802255	0.999978
Npepps	8899.74	0.0564876	0.045604	1.23866	0.215473	0.999978
Tbx21	6.37212	0.562705	0.660664	0.851727	0.394366	0.999978
Mrpl10	2170.65	0.0118725	0.0485415	0.244584	0.806779	0.999978
Cyp51	3219.3	-0.0647206	0.0646113	-1.00169	0.316493	0.999978
Tcf25	23517.9	-0.0232847	0.0227234	-1.0247	0.305505	0.999978
Tubb6	41.4322	0.326325	0.331072	0.98566	0.3243	0.999978
Def8	2226.88	-0.00723286	0.0487764	-0.148286	0.882117	0.999978
Meox1	48.4711	0.287811	0.285262	1.00894	0.313005	0.999978
Sost	13.4441	-0.204807	1.29279	-0.158423	0.874124	0.999978
Nkx2-1	17.6162	-0.269544	0.554783	-0.485855	0.62707	0.999978
Col1a1	460.403	0.189732	0.344	0.551548	0.581258	0.999978
Itga3	752.425	0.127957	0.101608	1.25932	0.207914	0.999978
Sgca	7.2356	0.22561	0.593606	0.380067	0.703895	0.999978
Foxm1	74.3543	-0.122542	0.20166	-0.607665	0.54341	0.999978
Itfg2	779.582	-0.0259421	0.0619489	-0.418767	0.675386	0.999978
Nrip2	432.097	-0.0949868	0.103063	-0.921641	0.356716	0.999978
Tulp3	953.747	0.0351208	0.0678337	0.517748	0.604634	0.999978
Gtf2h4	542.455	-0.053678	0.0814485	-0.659042	0.509868	0.999978
Tubb5	16746.8	0.0704204	0.0312766	2.25154	0.0243516	0.999978
Ell2	1225.31	-0.128293	0.0805863	-1.59199	0.111386	0.999978
Jup	1370.05	0.0429408	0.0749922	0.572603	0.566913	0.999978
Fkbp10	319.247	0.0488103	0.108143	0.451349	0.651738	0.999978
Klhl10	9.60485	0.0678189	0.55528	0.122135	0.902792	0.999978
Nom1	1393.03	-0.00916717	0.0495109	-0.185155	0.853108	0.999978
Ergic1	5138.28	-0.00971104	0.0431821	-0.224886	0.822068	0.999978
Tcea3	34.6771	0.197027	0.718946	0.27405	0.784046	0.999978
Ifrd1	1353.4	-0.0854814	0.0672622	-1.27087	0.203775	0.999978
Stk38l	1542.6	0.0308773	0.0778315	0.39672	0.691574	0.999978
Brpf1	1966.73	-0.00704825	0.081774	-0.0861917	0.931314	0.999978
Akr1b1	1379.7	0.0341671	0.0656231	0.520657	0.602606	0.999978
Gstt1	247.842	0.0676493	0.202507	0.334059	0.738335	0.999978
Gstt3	52.7777	-0.0376719	0.325541	-0.115721	0.907874	0.999978
Ddt	25.3852	-0.373037	0.300546	-1.2412	0.214533	0.999978
Marveld3	16.5387	0.437485	0.981188	0.445873	0.655689	0.999978
Ddx18	996.85	-0.0369094	0.0650324	-0.567553	0.570338	0.999978
Ubl3	8956.75	-0.0604165	0.0389841	-1.54977	0.121196	0.999978
Gramd2b	843.636	-0.163425	0.122585	-1.33315	0.182482	0.999978
Eef1e1	1087.21	-0.0329585	0.101119	-0.325937	0.744472	0.999978
Akt1	6868.06	0.0360726	0.0379481	0.950578	0.341818	0.999978
Il16	2165.23	-0.0521738	0.115866	-0.450296	0.652497	0.999978
Tcirg1	512.408	0.28287	0.109093	2.59293	0.00951624	0.999978
Naglu	443.719	0.164338	0.115175	1.42685	0.153622	0.999978
Coasy	1025.27	0.0478275	0.0767699	0.622998	0.533286	0.999978
Smo	1060.08	0.00162502	0.0921047	0.0176432	0.985923	0.999978
Tspan33	1264.23	0.0586324	0.12713	0.4612	0.644655	0.999978
Crnkl1	1090.52	-0.0549118	0.0657542	-0.835107	0.403658	0.999978
Rin2	1745.74	-0.0077668	0.0782978	-0.0991957	0.920983	0.999978
Folh1	375.146	0.248177	0.119095	2.08386	0.0371727	0.999978
Chordc1	4278.76	-0.0291515	0.0732487	-0.397979	0.690645	0.999978
Rtcb	4668.49	-0.020303	0.0403566	-0.503091	0.614901	0.999978
Pwp1	991.08	-0.000726785	0.0628443	-0.0115649	0.990773	0.999978
Fbxo7	1140.12	-0.0626786	0.098986	-0.633206	0.526599	0.999978
Capns1	5008.04	0.0567462	0.044524	1.27451	0.202483	0.999978
Lrp3	3380.69	0.0047925	0.0436807	0.109717	0.912634	0.999978
Folr1	384.51	0.114623	1.44986	0.0790584	0.936986	0.999978
Clpb	2875.88	0.0436759	0.0387865	1.12606	0.260141	0.999978
Septin7	17864.9	-0.0216362	0.0652373	-0.331654	0.74015	0.999978
Zdhhc4	742.626	0.0486637	0.0823563	0.590892	0.554593	0.999978
Rac1	16320	-0.0180513	0.0449898	-0.401231	0.68825	0.999978
Nup214	1803.22	0.0465327	0.0835333	0.557056	0.577489	0.999978
Aif1l	499.381	-0.183628	0.141351	-1.29909	0.193912	0.999978
Ltbp1	314.62	-0.0486884	0.112508	-0.432754	0.665194	0.999978
Ugp2	4829.49	-0.0601566	0.0758521	-0.793077	0.427733	0.999978
Kcnh6	85.6419	0.117938	0.180027	0.655113	0.512395	0.999978
Trmt1	2152.94	0.0886961	0.119397	0.742867	0.457562	0.999978
Nacc1	6273.02	-0.0174947	0.0456381	-0.383336	0.701471	0.999978
Nfix	16312	0.02994	0.0495575	0.604148	0.545746	0.999978
Slc1a5	72.1616	0.260978	0.240789	1.08385	0.278433	0.999978
Uba1	19321.4	0.0856022	0.0338671	2.52759	0.0114848	0.999978
Vwf	1120.35	0.0483384	0.165537	0.292009	0.77028	0.999978
Siae	996.765	0.049617	0.0718448	0.690614	0.489808	0.999978
Vsig2	72.7311	-0.25785	0.422168	-0.610776	0.541348	0.999978
Esam	515.597	0.112396	0.11222	1.00157	0.316551	0.999978
Spa17	83.3774	0.0764775	0.215786	0.354413	0.723029	0.999978
Fam50a	834.548	0.0468054	0.0916873	0.510489	0.609709	0.999978
Emd	1254.99	-0.0881492	0.0615968	-1.43107	0.152411	0.999978
Taco1	683.671	-0.0345588	0.0779627	-0.443273	0.657568	0.999978
Grik3	3062.04	0.0540888	0.133607	0.404834	0.685599	0.999978
Gria3	10556.5	-0.00305409	0.0537046	-0.0568684	0.95465	0.999978
Npas1	400.572	0.0284286	0.137891	0.206168	0.83666	0.999978
Sipa1l2	4460.24	-0.0168112	0.0834896	-0.201357	0.84042	0.999978
Ap4e1	593.648	0.0330758	0.115137	0.287273	0.773903	0.999978
Blvra	490.242	-0.0517443	0.0804672	-0.643049	0.520193	0.999978
Pdzd4	5756.33	0.0246552	0.0549901	0.448357	0.653895	0.999978
Srpk3	108.291	0.301467	0.200272	1.50529	0.132249	0.999978
Idh3g	4963.99	0.0116934	0.039185	0.298415	0.765386	0.999978
Pnck	2855.34	0.110226	0.0789809	1.3956	0.162834	0.999978
Ssr4	1319.99	-0.0277806	0.0789098	-0.352055	0.724797	0.999978
Bcap31	2599.48	-0.063754	0.0675372	-0.943985	0.345178	0.999978
Fam98a	1733.41	0.0373649	0.0566108	0.660031	0.509234	0.999978
Ltbp2	7.83362	0.881863	0.620281	1.42172	0.155109	0.999978
Kmt2a	6916.96	-0.198002	0.139523	-1.41914	0.155859	0.999978
Ift46	1421.53	0.0206751	0.0736421	0.280751	0.778901	0.999978
Tmem25	2143.27	0.0561738	0.0752152	0.746841	0.455159	0.999978
Trappc6a	173.427	0.0693325	0.175402	0.395278	0.692638	0.999978
Supt6	11849.5	0.0714881	0.0760677	0.939795	0.347323	0.999978
Spag5	242.204	0.238917	0.154426	1.54713	0.121832	0.999978
Unc119	843.789	-0.027041	0.0907487	-0.297976	0.765721	0.999978
Rab34	585.227	0.0775285	0.130722	0.593078	0.553129	0.999978
Sdf2	2234.21	0.00840865	0.0772256	0.108884	0.913294	0.999978
Ccne1	562.76	-0.115345	0.0696273	-1.65661	0.0975984	0.999978
Hsf2bp	12.6246	0.702164	0.738006	0.951435	0.341384	0.999978
Bbc3	247.682	0.162197	0.17022	0.952869	0.340656	0.999978
Mybpc3	11.7952	0.353034	0.472241	0.747571	0.454719	0.999978
Psmc3	6664.98	-0.0159821	0.0415549	-0.384603	0.700532	0.999978
Acp2	4712.96	-0.0185884	0.0442036	-0.420517	0.674108	0.999978
Rapsn	10.7669	0.0403498	0.517972	0.0778996	0.937908	0.999978
Slc39a13	734.659	0.106933	0.0887476	1.20491	0.228237	0.999978
Celf2	21444.2	0.0421265	0.0612538	0.687737	0.491618	0.999978
Nr1h3	125.751	-0.263111	0.175795	-1.49669	0.134473	0.999978
Ddb2	406.744	0.147088	0.160499	0.91644	0.359436	0.999978
Spi1	155.775	-0.0760968	0.155571	-0.489145	0.624739	0.999978
Sf3a1	3723.52	0.0310729	0.0559278	0.555589	0.578492	0.999978
Stat6	423.82	-0.131848	0.123261	-1.06967	0.284769	0.999978
Clgn	569.939	-0.0564082	0.0720412	-0.782999	0.433628	0.999978
Vrk3	944.514	0.0724374	0.0713893	1.01468	0.310258	0.999978
Smg9	937.744	0.0146772	0.0755161	0.194359	0.845895	0.999978
Paxip1	2409.06	-0.0331606	0.0498481	-0.665234	0.505901	0.999978
Rmnd5a	8101.6	-0.037763	0.0595439	-0.634205	0.525947	0.999978
Mov10	338.689	0.209503	0.132297	1.58358	0.113289	0.999978
Ppm1j	7.65823	-0.191624	0.595843	-0.321601	0.747755	0.999978
Rhoc	436.286	0.137744	0.122401	1.12535	0.260442	0.999978
Tead3	84.0921	0.108207	0.201031	0.53826	0.590398	0.999978
Ppard	923.486	-0.07351	0.0559069	-1.31487	0.188555	0.999978
Def6	83.9417	0.266581	0.220075	1.21132	0.225773	0.999978
Peg3	14238.5	0.062321	0.101455	0.614274	0.539034	0.999978
Zim1	269.228	-0.0506135	0.145627	-0.347556	0.728174	0.999978
Metrn	1333.25	-0.0685535	0.0816932	-0.839158	0.401381	0.999978
Lmf1	618.087	0.0437494	0.0818363	0.534596	0.592929	0.999978
Ciao3	1144.5	0.0785599	0.0719173	1.09236	0.274673	0.999978
Angptl4	84.5203	0.130735	0.254536	0.513622	0.607516	0.999978
Dbf4	48.8028	-0.357327	0.311561	-1.14689	0.251427	0.999978
Daxx	1193.71	-0.0363462	0.0654887	-0.555	0.578894	0.999978
Cd320	534.859	-0.0317195	0.0980243	-0.323588	0.74625	0.999978
Ipo4	1152.9	0.171495	0.0874028	1.96212	0.0497487	0.999978
Tm9sf1	1235.7	0.00771346	0.0727539	0.106021	0.915566	0.999978
Irf9	1212.14	0.0468113	0.0934085	0.501146	0.616268	0.999978
Gmpr2	855.095	-0.0085207	0.0759352	-0.11221	0.910657	0.999978
Mdp1	1688.75	-0.0683033	0.0499509	-1.36741	0.171497	0.999978
Dhrs1	2182.47	0.0567659	0.0741849	0.765196	0.444155	0.999978
Ncan	10353.5	0.0587347	0.0543401	1.08087	0.279753	0.999978
Tmem161a	983.913	0.0488719	0.0726503	0.6727	0.501138	0.999978
Armc6	1223.67	0.115155	0.0636122	1.81027	0.0702546	0.999978
Borcs8	490.17	-0.0798253	0.0804493	-0.992244	0.321079	0.999978
Slc25a42	1513.66	0.0145944	0.0954883	0.15284	0.878525	0.999978
Snx9	812.035	0.0705867	0.10911	0.646932	0.517676	0.999978
Ranbp3	3357.42	-0.00465455	0.0332526	-0.139976	0.888679	0.999978
Ndufa11	2337.56	-0.100534	0.0534944	-1.87934	0.0601987	0.999978
Bmp8b	8.67578	0.0295985	0.545229	0.0542863	0.956707	0.999978
Nr2f6	1099.83	-0.0021578	0.0816821	-0.026417	0.978925	0.999978
Use1	1774.83	-0.0163335	0.0748191	-0.218306	0.82719	0.999978
Ocel1	730.624	0.0340806	0.115168	0.29592	0.767291	0.999978
Dyrk1b	530.794	-0.00845688	0.0790333	-0.107004	0.914786	0.999978
Braf	8277.53	-0.0212565	0.0663641	-0.320302	0.748739	0.999978
Ndufb2	747.16	-0.123159	0.111194	-1.1076	0.268036	0.999978
Hltf	1516.6	0.0251195	0.0585509	0.42902	0.667909	0.999978
Prpf6	2899.26	-0.00356187	0.0564912	-0.0630518	0.949725	0.999978
Rgs19	841.196	-0.125406	0.0660227	-1.89943	0.0575074	0.999978
Rgs20	922.374	-0.100528	0.0906026	-1.10955	0.267195	0.999978
Abhd3	2281.93	-0.0279129	0.0675267	-0.413361	0.679342	0.999978
Snrpd1	1475.02	-0.0878333	0.0912393	-0.962669	0.335714	0.999978
Tchp	436.736	0.0895159	0.132899	0.673562	0.50059	0.999978
Tiam1	6732.69	-0.0193653	0.0856125	-0.226197	0.821048	0.999978
Tsc2	6616.9	0.0554468	0.0765741	0.724093	0.469009	0.999978
Rpl3l	13.1146	0.00333147	0.542996	0.00613535	0.995105	0.999978
Nherf2	1492.58	0.0744145	0.074794	0.994926	0.319772	0.999978
Puf60	5573.06	0.00146883	0.0426196	0.0344637	0.972507	0.999978
Golga2	4613.42	-0.0338238	0.0387499	-0.872873	0.382732	0.999978
Uck1	1638.84	-0.0962537	0.0424761	-2.26607	0.0234474	0.999978
Scin	37.3269	-0.109286	0.347459	-0.31453	0.753118	0.999978
Ikzf4	700.932	-0.0386208	0.0918018	-0.420698	0.673976	0.999978
Mien1	1395.93	-0.0759778	0.0810557	-0.937353	0.348577	0.999978
Axl	2486.57	0.00211	0.0643296	0.0327998	0.973834	0.999978
Tgfb1	239.275	0.130301	0.139227	0.935888	0.349331	0.999978
Ccdc97	2251.04	0.0425129	0.050535	0.841256	0.400205	0.999978
Zfp40	771.631	0.042239	0.0863166	0.489349	0.624594	0.999978
Akap8l	4343.99	0.104124	0.253225	0.411193	0.680931	0.999978
Shh	82.8603	0.252545	0.266379	0.948067	0.343096	0.999978
Pdcd2l	559.047	-0.0948018	0.0752288	-1.26018	0.207605	0.999978
Gtf2f1	3016.56	-0.0165688	0.0529591	-0.31286	0.754387	0.999978
Clpp	1560.75	-0.00483542	0.057793	-0.083668	0.93332	0.999978
Alkbh7	419.722	0.0533792	0.120207	0.444062	0.656998	0.999978
Dennd1c	55.6225	0.441826	0.277109	1.59441	0.110844	0.999978
Med6	669.43	-0.0716082	0.100832	-0.71017	0.477599	0.999978
Prkd1	692.269	-0.0278166	0.0790783	-0.35176	0.725018	0.999978
Lcp2	154.515	0.0809191	0.156988	0.515446	0.606241	0.999978
Cse1l	3432.33	-0.011342	0.0541354	-0.209512	0.834049	0.999978
Naa20	1713.61	-0.0775278	0.0862013	-0.899381	0.36845	0.999978
Prkra	654.098	-0.0666495	0.0934124	-0.713497	0.475538	0.999978
Fkbp7	103.924	0.103023	0.158982	0.648013	0.516976	0.999978
Plekha3	2482.85	-0.10537	0.0438692	-2.40191	0.0163096	0.999978
Baz1b	7051.72	0.0178841	0.0573106	0.312055	0.754999	0.999978
Pex6	2881.3	0.0945984	0.062736	1.50788	0.131585	0.999978
Mrpl2	1057.94	-0.0219706	0.0611759	-0.359139	0.719491	0.999978
Mea1	1965.12	-0.0617523	0.0733266	-0.842154	0.399702	0.999978
Gnmt	16.7808	1.06161	0.719334	1.47582	0.139991	0.999978
Grin2d	633.48	0.231238	0.0946213	2.44383	0.0145325	0.999978
Kdelr1	2264.72	0.0406533	0.0655656	0.62004	0.535231	0.999978
Tmem143	775.622	0.100532	0.0851217	1.18104	0.237586	0.999978
Ggct	827.336	-0.0668509	0.0702237	-0.951971	0.341112	0.999978
Jag2	1692.92	0.120505	0.0794812	1.51614	0.129484	0.999978
Btbd6	1943.17	-0.0294704	0.0472066	-0.624286	0.53244	0.999978
Nudt14	179.704	-0.0341523	0.132673	-0.257417	0.796857	0.999978
Epdr1	7522.26	-0.0458674	0.0522439	-0.877948	0.379972	0.999978
Flii	2527.95	0.0928208	0.0604588	1.53527	0.124717	0.999978
Top3a	284.366	0.0596538	0.100436	0.593951	0.552545	0.999978
Atg4d	1010.31	-0.0262588	0.0855161	-0.307063	0.758795	0.999978
Qtrt1	410.68	0.0275011	0.167177	0.164503	0.869335	0.999978
Plin4	190.167	0.366233	0.293733	1.24682	0.212463	0.999978
Hdgfl2	3204.13	0.111405	0.0823426	1.35295	0.176071	0.999978
Chaf1a	392.106	0.266091	0.215208	1.23643	0.216297	0.999978
Adprh	3684.47	0.0894933	0.042953	2.08352	0.037204	0.999978
Tmem39a	341.682	0.121797	0.148763	0.818734	0.412938	0.999978
Timmdc1	788.976	-0.0871815	0.126583	-0.688732	0.490992	0.999978
Pla1a	64.0335	-0.0064986	0.288328	-0.0225389	0.982018	0.999978
Mcm2	288.325	0.073782	0.169418	0.435502	0.663198	0.999978
Tpra1	770.962	0.0187903	0.0926523	0.202804	0.839288	0.999978
Nab1	1684.89	-0.0229105	0.0724419	-0.31626	0.751805	0.999978
Adgre5	448.567	0.113224	0.107374	1.05449	0.291659	0.999978
Il17ra	496.538	-0.0756253	0.127061	-0.595189	0.551717	0.999978
Lamb1	1930.57	0.068953	0.105482	0.653693	0.51331	0.999978
Kcnn1	859.628	0.00488603	0.0806512	0.0605823	0.951692	0.999978
Arrdc2	418.923	0.148644	0.0975237	1.52419	0.127462	0.999978
Ppp1r17	6.28293	0.59711	0.644736	0.926132	0.354378	0.999978
Cd36	93.3054	0.299503	0.257477	1.16322	0.244739	0.999978
Map2k7	2168	0.00590001	0.0606522	0.0972762	0.922507	0.999978
Timm44	1821.99	0.00436146	0.120353	0.0362389	0.971092	0.999978
Ap2a2	15001.4	0.0972369	0.0530779	1.83197	0.0669564	0.999978
Pnkp	870.41	0.04812	0.0900307	0.534485	0.593006	0.999978
Med25	2729.51	0.0163618	0.0930668	0.175807	0.860445	0.999978
Bcam	736.088	0.229008	0.188964	1.21191	0.225545	0.999978
Clptm1	7260.3	0.0282619	0.0426429	0.662757	0.507486	0.999978
Relb	308.793	-0.0533795	0.102675	-0.519889	0.603141	0.999978
Tomm40	2812.08	0.0302748	0.0615106	0.492188	0.622586	0.999978
Apoe	55860.3	0.0711939	0.0600931	1.18473	0.236126	0.999978
Hbp1	1222.89	0.0402467	0.0758371	0.530699	0.595627	0.999978
Prkar2b	2057.08	-0.0115773	0.119418	-0.0969472	0.922768	0.999978
Cdkn1b	3020.58	-0.00114553	0.0614247	-0.0186493	0.985121	0.999978
Klf4	285.948	-0.198125	0.166032	-1.1933	0.232753	0.999978
Ap1m1	2563.88	0.0935692	0.0512188	1.82685	0.0677218	0.999978
Rab8a	1857.13	-0.08082	0.0451032	-1.79189	0.0731504	0.999978
Hmgn2	3780.77	-0.0253064	0.0661871	-0.382346	0.702205	0.999978
Fam32a	4065.53	0.0588521	0.0519152	1.13362	0.256954	0.999978
Stard3nl	1742.99	0.0231779	0.0749961	0.309055	0.75728	0.999978
Stk11	2985.62	-0.0153399	0.0501448	-0.305913	0.759671	0.999978
Efna2	319.128	0.0874139	0.117459	0.744209	0.45675	0.999978
Atp5f1d	6243.33	-0.0225911	0.0549366	-0.411221	0.68091	0.999978
Ppp5c	4777.58	0.0268384	0.0402283	0.667152	0.504675	0.999978
Cdk12	1581.49	-0.00522803	0.059739	-0.0875144	0.930263	0.999978
Lipe	383.014	-0.00755927	0.112401	-0.0672525	0.946381	0.999978
Pafah1b2	12521.2	-0.0531802	0.0380996	-1.39582	0.162769	0.999978
Tbc1d8	564.392	0.193932	0.0795183	2.43883	0.0147347	0.999978
Cnot11	1305.85	0.0257293	0.0652313	0.394431	0.693263	0.999978
Slc2a3	7524.72	0.00203874	0.0583888	0.0349166	0.972146	0.999978
Foxj2	1747.3	-0.00536799	0.0528753	-0.101522	0.919136	0.999978
Sri	2494.3	0.0477216	0.0438887	1.08733	0.27689	0.999978
Dgcr2	3444.38	0.00159013	0.0557	0.0285482	0.977225	0.999978
Irf3	725.637	0.108347	0.112975	0.959036	0.337541	0.999978
Bcl2l12	63.3493	-0.0619424	0.267451	-0.231603	0.816846	0.999978
Zfp959	252.749	0.0450927	0.101209	0.445541	0.655929	0.999978
Mpnd	2560.29	-0.0183267	0.0393176	-0.466121	0.641129	0.999978
Sh3gl1	1583.6	-0.0180147	0.0530167	-0.339793	0.734012	0.999978
Ebi3	25.5418	-0.0382675	0.330135	-0.115915	0.90772	0.999978
Yju2	324.67	0.0374375	0.0978238	0.382704	0.701939	0.999978
Ranbp2	7706.35	0.0488399	0.0618617	0.7895	0.42982	0.999978
Edar	11.0918	0.280325	0.649588	0.431543	0.666074	0.999978
Grk5	980.478	0.0330362	0.180503	0.183023	0.85478	0.999978
Dvl3	2372.97	0.072309	0.0615305	1.17517	0.239925	0.999978
Abcf3	2966.08	-0.0224091	0.0503882	-0.44473	0.656515	0.999978
Eif2b5	2380.73	-0.040018	0.0632331	-0.632864	0.526822	0.999978
Cyth2	2518.49	0.0357762	0.0700476	0.510741	0.609532	0.999978
Sult2b1	327.901	0.0677376	0.13484	0.502355	0.615418	0.999978
Car11	4508.88	0.051659	0.0937782	0.550863	0.581727	0.999978
Dlgap1	33874.2	0.00139721	0.0465545	0.0300124	0.976057	0.999978
Plag1	120.767	-0.0642803	0.270967	-0.237225	0.812482	0.999978
Hck	126.426	-0.0218155	0.175678	-0.124179	0.901173	0.999978
Mrpl4	1324.05	-0.0213844	0.071627	-0.298552	0.765282	0.999978
Keap1	3606.38	-0.0442627	0.0390557	-1.13332	0.257079	0.999978
Ap1m2	21.344	0.171945	0.609019	0.282331	0.777689	0.999978
Glg1	15506.2	0.00779594	0.0716752	0.108768	0.913387	0.999978
Atp8b3	12.9263	0.252388	0.457533	0.551628	0.581204	0.999978
Btbd2	3299.76	0.0447885	0.0484977	0.923519	0.355737	0.999978
Csnk1g2	6508.26	-0.00720879	0.04561	-0.158053	0.874415	0.999978
Abhd17a	3907.78	-0.0391496	0.0406667	-0.962695	0.335701	0.999978
Mob3a	456.413	-0.0098199	0.0930495	-0.105534	0.915952	0.999978
Cacnb3	8761.34	-0.0294195	0.060477	-0.486458	0.626643	0.999978
Ccdc65	250.77	0.106488	0.134603	0.791125	0.428871	0.999978
Fkbp11	15.959	0.157874	0.497113	0.317582	0.750802	0.999978
Ddx23	3857.82	0.0750624	0.0489341	1.53395	0.125042	0.999978
Pld3	19009.1	-0.0206176	0.0453364	-0.45477	0.649275	0.999978
Grik5	9465.32	0.112575	0.0712758	1.57943	0.114237	0.999978
Cd79a	5.44592	-0.0151609	0.762553	-0.0198817	0.984138	0.999978
Rabac1	4765.33	-0.0869404	0.073713	-1.17944	0.238221	0.999978
Etv3	1628.71	-0.0253907	0.0457776	-0.554653	0.579132	0.999978
Prkcsh	3781.48	0.0312358	0.059705	0.523169	0.600856	0.999978
Elavl3	11061.5	0.072418	0.0393172	1.84189	0.0654908	0.999978
Rab3b	1932.03	0.0481844	0.138048	0.34904	0.727059	0.999978
St8sia6	386.639	0.127383	0.161651	0.788009	0.430691	0.999978
Fcgrt	807.754	0.205447	0.133759	1.53595	0.12455	0.999978
Nosip	1713.64	0.0513977	0.060608	0.848035	0.396418	0.999978
Pih1d1	888.905	-0.0646654	0.093055	-0.694915	0.487108	0.999978
Rps11	5792.64	-0.156128	0.0770349	-2.02671	0.0426918	0.999978
Supt5	6882.64	0.058403	0.0702536	0.831317	0.405795	0.999978
Dll3	51.1727	0.383829	0.238843	1.60703	0.108047	0.999978
Paf1	2339.43	0.0957615	0.0716202	1.33707	0.181198	0.999978
Timm50	1028.69	-0.0107575	0.0715507	-0.150348	0.88049	0.999978
Bicd1	2529.81	0.0666886	0.102895	0.648124	0.516904	0.999978
Ncstn	2901.65	0.0901797	0.0419695	2.1487	0.0316585	0.999978
Pex19	3805.97	0.00255939	0.0469752	0.0544838	0.95655	0.999978
Phyhip	25429.1	-0.0179794	0.0765282	-0.234939	0.814256	0.999978
Crhr2	88.9764	0.539244	0.518278	1.04045	0.298129	0.999978
Inmt	54.8691	0.204142	0.328989	0.620514	0.534919	0.999978
Impdh1	1750.64	0.0409175	0.0726738	0.56303	0.573414	0.999978
Dusp3	8179.1	-0.0855623	0.0448312	-1.90854	0.0563212	0.999978
Prodh	1111.2	0.0744025	0.0716251	1.03878	0.298909	0.999978
Ess2	1069.02	0.0651239	0.0746254	0.872678	0.382838	0.999978
Slc25a1	1114.51	0.00561312	0.0596869	0.0940427	0.925075	0.999978
Dgcr6	1632.98	-0.0127092	0.063306	-0.200758	0.840887	0.999978
Ddr1	3899.5	0.047119	0.124323	0.379006	0.704684	0.999978
Ier3	159.236	0.100155	0.216501	0.462606	0.643647	0.999978
Fosb	387.802	-0.202547	0.133758	-1.51429	0.129953	0.999978
Klc4	861.453	-0.0567487	0.0896171	-0.633235	0.52658	0.999978
Ercc1	582.016	0.0621187	0.0834086	0.744751	0.456422	0.999978
As3mt	494.806	0.0829986	0.0998571	0.831174	0.405875	0.999978
Homer3	2994.8	0.0627075	0.0955846	0.656042	0.511797	0.999978
Crtc1	12543.1	-0.00762406	0.0669427	-0.113889	0.909326	0.999978
Rnf215	801.458	0.0252122	0.0795765	0.316829	0.751373	0.999978
Sec14l2	3180.91	-0.0460284	0.0645449	-0.713123	0.47577	0.999978
Aven	322.783	0.0683293	0.139702	0.489108	0.624765	0.999978
Cp	885.646	-0.088188	0.228319	-0.386249	0.699312	0.999978
Crot	1590.87	0.10726	0.079937	1.34181	0.179657	0.999978
Rps6ka1	713.903	0.052674	0.104768	0.502771	0.615126	0.999978
Calb2	1298.78	0.162017	0.230384	0.703248	0.481901	0.999978
Snrnp200	6721.68	0.0973887	0.0642904	1.51482	0.129817	0.999978
Ciao1	2294.02	-0.0151901	0.050634	-0.299998	0.764179	0.999978
Has1	22.2155	-0.357376	0.340307	-1.05016	0.293645	0.999978
Taf6l	431.265	-0.0288055	0.0913787	-0.315232	0.752586	0.999978
Insig2	2649.36	-0.0490963	0.0399713	-1.22829	0.219338	0.999978
Kpna6	5815.63	0.0258615	0.0428013	0.604222	0.545696	0.999978
Man1a	3860.34	-0.0237058	0.0962547	-0.246282	0.805464	0.999978
Itpkc	398.808	-0.00402577	0.0971812	-0.0414254	0.966957	0.999978
Coq8b	649.192	0.0567217	0.0988621	0.573745	0.56614	0.999978
Brd8	2346.97	0.121889	0.0589573	2.06741	0.0386958	0.999978
Kif20a	43.4622	-0.238119	0.349104	-0.682086	0.495185	0.999978
Farsa	1307.37	0.0652976	0.0953292	0.68497	0.493363	0.999978
Gcdh	1337.47	0.0739343	0.0754839	0.979471	0.327347	0.999978
Mast2	5167.22	0.0314235	0.0603484	0.520702	0.602575	0.999978
Dnase2a	257.083	0.0971398	0.285607	0.340117	0.733769	0.999978
Rad23a	2284.2	0.0440258	0.0620136	0.709938	0.477743	0.999978
Calr	18473	-0.0148829	0.0602402	-0.24706	0.804862	0.999978
Syce2	234.575	0.13968	0.144104	0.969303	0.332394	0.999978
Nfat5	5021.21	-0.0773017	0.099633	-0.775865	0.437829	0.999978
Nob1	1277.68	-0.057772	0.0768064	-0.752177	0.451945	0.999978
Nqo1	203.239	0.0117559	0.284209	0.0413637	0.967006	0.999978
Ppfia3	8713.88	0.0434939	0.0457618	0.950441	0.341888	0.999978
Gys1	912.38	0.0902624	0.0950073	0.950057	0.342083	0.999978
Ruvbl2	1124.68	0.00641058	0.0567872	0.112888	0.91012	0.999978
Lin7b	1331.17	0.0163815	0.0758832	0.215878	0.829083	0.999978
Bax	390.329	-0.100198	0.106711	-0.938965	0.347749	0.999978
Il7r	26.9641	0.373845	0.443327	0.843272	0.399076	0.999978
Tfam	1673.39	-0.029975	0.0526802	-0.568999	0.569357	0.999978
Zfp81	1489.75	-0.0302252	0.0548894	-0.550656	0.581869	0.999978
Efnb3	8197.46	0.100285	0.06657	1.50646	0.131949	0.999978
Mmd	15603.7	-0.0141079	0.0642921	-0.219434	0.826312	0.999978
Hlf	9307.91	-0.12867	0.103383	-1.24459	0.213282	0.999978
Fam162a	1029.55	-0.0608818	0.0791507	-0.769188	0.441782	0.999978
Rpl8	9002	-0.0693555	0.0723814	-0.958195	0.337964	0.999978
Grm3	2535.02	-0.0301111	0.101437	-0.296846	0.766584	0.999978
Ssbp2	3627.42	0.00628022	0.08417	0.0746135	0.940522	0.999978
Fancl	252.273	-0.15646	0.116387	-1.34431	0.17885	0.999978
Brinp2	4234.46	0.022231	0.0610002	0.364441	0.715529	0.999978
Gstm5	4706.91	-0.0716185	0.0583008	-1.22843	0.219286	0.999978
Gstm7	1093.8	0.129595	0.129582	1.0001	0.317261	0.999978
Stat3	2542.12	-0.0397753	0.0651886	-0.610158	0.541757	0.999978
Stat5a	74.0518	0.0758018	0.273701	0.276951	0.781818	0.999978
Cavin1	1057.76	0.179671	0.198057	0.907169	0.364318	0.999978
Map3k11	1092.84	0.041976	0.0878676	0.477719	0.63285	0.999978
Akt2	4275.74	-0.0310647	0.0687014	-0.45217	0.651147	0.999978
Dnaja3	3131.65	-0.0375815	0.0535806	-0.701401	0.483053	0.999978
Hmox2	3274.15	0.00328905	0.0474002	0.069389	0.94468	0.999978
Cdip1	12100.6	-0.0353982	0.038493	-0.919601	0.357781	0.999978
Map3k20	446.904	0.158554	0.115693	1.37048	0.170538	0.999978
Cwc15	2107.48	-0.0195452	0.0483742	-0.404041	0.686182	0.999978
Col5a3	112.99	0.516325	0.193509	2.66821	0.00762557	0.999978
Dnmt1	2492.32	0.0772955	0.069519	1.11186	0.266197	0.999978
Ppan	540.31	0.0916912	0.126597	0.724278	0.468895	0.999978
Angptl2	222.423	0.240925	0.663181	0.363288	0.71639	0.999978
Cacna1e	17402.6	-0.0381346	0.119208	-0.319899	0.749045	0.999978
Cacna1b	5688.73	0.0899255	0.0831038	1.08209	0.279214	0.999978
Trmt10a	318.212	0.0834662	0.110649	0.754331	0.450651	0.999978
Etv1	7396.29	-0.041536	0.0774659	-0.536184	0.591831	0.999978
Kifc2	19142.2	-0.0242892	0.0649992	-0.373684	0.708639	0.999978
Psap	74280	0.0269074	0.0695515	0.38687	0.698852	0.999978
Ikbkg	2343.18	0.0254052	0.0477579	0.531958	0.594755	0.999978
Pax2	15.9495	-0.0850178	0.44899	-0.189354	0.849816	0.999978
Wars2	455.758	-0.11258	0.121535	-0.926322	0.354279	0.999978
Atn1	306.487	0.0519115	0.121448	0.427438	0.66906	0.999978
Phb2	2668.67	-0.0437173	0.0484984	-0.901417	0.367367	0.999978
Ptpn6	213.212	0.0894866	0.152693	0.586057	0.557837	0.999978
Eno2	37195.8	0.0131464	0.0328851	0.399769	0.689326	0.999978
Emg1	1201.7	-0.0557211	0.0578113	-0.963844	0.335124	0.999978
Lpcat3	750.77	0.119857	0.0772766	1.55102	0.120897	0.999978
Atp6v1f	2970.32	-0.110362	0.059962	-1.84053	0.0656906	0.999978
Clcn5	577.387	0.0500589	0.14432	0.34686	0.728696	0.999978
Clcn3	11554.7	-0.00608701	0.0484762	-0.125567	0.900075	0.999978
Hif3a	203.282	0.280307	0.350294	0.800206	0.423592	0.999978
Pde1c	511.979	-0.0499533	0.0902243	-0.553657	0.579813	0.999978
Utp20	1377.81	0.129535	0.0677038	1.91326	0.0557152	0.999978
9330159F19Rik	3409.92	0.069681	0.0699726	0.995832	0.319332	0.999978
Cul3	8341.21	0.0370547	0.0388476	0.953848	0.340161	0.999978
Sst	7090.07	0.0730903	0.0543069	1.34587	0.178343	0.999978
Il11	14.8909	-0.336189	0.537013	-0.626036	0.531291	0.999978
Large1	9455.88	0.0659341	0.0553538	1.19114	0.233599	0.999978
Ddx56	1343.22	0.0448819	0.0653994	0.686274	0.492541	0.999978
Tmed4	3352.08	0.00569441	0.050513	0.112732	0.910243	0.999978
Col26a1	86.8197	-0.0555724	0.278797	-0.199329	0.842005	0.999978
Bid	501.93	-0.0703999	0.103832	-0.678016	0.497761	0.999978
Ralb	919.099	0.0208689	0.0788752	0.264582	0.791332	0.999978
Ppp1cc	6142.47	-0.0518414	0.0388517	-1.33434	0.182092	0.999978
Dnajb11	2455.08	0.0180558	0.057447	0.314304	0.75329	0.999978
Tbccd1	745.778	0.029034	0.0886357	0.327565	0.74324	0.999978
Clec11a	210.738	0.076742	0.134952	0.568661	0.569586	0.999978
Zfp324	550.805	-0.0253714	0.0904934	-0.280368	0.779195	0.999978
Gab2	1222.93	0.0824271	0.0730616	1.12819	0.259241	0.999978
Coro1c	4831.3	0.0252446	0.0738276	0.341939	0.732397	0.999978
Tax1bp1	7608.32	-0.00623014	0.0466915	-0.133432	0.893852	0.999978
Ndrg2	31154.9	0.065267	0.0567559	1.14996	0.250161	0.999978
Mettl17	745.827	0.16892	0.188784	0.894782	0.370904	0.999978
Arhgef40	925.822	0.157317	0.0703757	2.23539	0.025392	0.999978
Pnpla6	2333.35	0.142112	0.0752254	1.88914	0.0588725	0.999978
Mcoln1	2424.59	0.0311921	0.0940257	0.33174	0.740085	0.999978
Arhgef18	2885.73	0.00186526	0.0606446	0.0307573	0.975463	0.999978
Pkn2	1635.03	-0.00105814	0.0575023	-0.0184017	0.985318	0.999978
Cd33	486.089	0.0664336	0.0950056	0.69926	0.48439	0.999978
Etfb	14.7794	-0.0164956	0.448994	-0.0367391	0.970693	0.999978
Stxbp2	1081.64	0.158444	0.213224	0.743087	0.457429	0.999978
Pcp2	11.3532	0.0903025	0.78652	0.114813	0.908594	0.999978
Sgce	1277.07	-0.00790854	0.0851817	-0.0928432	0.926028	0.999978
Chn2	1355.18	-0.0645597	0.127287	-0.507199	0.612015	0.999978
Wwox	697.296	-0.0334007	0.0974959	-0.342586	0.73191	0.999978
Slbp	914.332	0.0293916	0.0713724	0.411806	0.680482	0.999978
Aqp1	377.359	0.513465	1.74528	0.294202	0.768604	0.999978
Arid3b	186.48	-0.147457	0.128816	-1.14472	0.252327	0.999978
Cnn2	217.521	-0.109381	0.179476	-0.609446	0.542229	0.999978
Polr2e	1961.58	-0.0110693	0.0545621	-0.202875	0.839233	0.999978
Abca13	8.88353	-0.0474328	0.669845	-0.0708117	0.943548	0.999978
Myo9b	1939.24	0.0842929	0.129451	0.651157	0.514945	0.999978
Hdac9	2407.88	0.0290803	0.0773388	0.376012	0.706908	0.999978
Ly9	18.93	-0.61634	0.619922	-0.994222	0.320115	0.999978
Adgre1	323.406	0.103219	0.121524	0.849367	0.395677	0.999978
Mtfp1	3986.46	0.0483027	0.0580296	0.83238	0.405194	0.999978
Rab23	1529.76	-0.0909381	0.0525937	-1.72907	0.0837967	0.999978
Rab11a	4257.36	-0.0164517	0.0690359	-0.238307	0.811643	0.999978
Eif2b2	1226.58	-0.0376869	0.0484358	-0.77808	0.436522	0.999978
Dlst	6293.96	-0.0104641	0.036672	-0.285344	0.775381	0.999978
Pgf	170.029	0.0191934	0.163773	0.117195	0.906706	0.999978
Ulk2	6280.47	-0.00990534	0.048755	-0.203165	0.839006	0.999978
Dgkq	2099.9	0.0916236	0.0715559	1.28045	0.200388	0.999978
Grap	217.297	0.0789119	0.178848	0.441225	0.65905	0.999978
Chmp2b	2647.84	-0.0247274	0.0567636	-0.435621	0.663111	0.999978
Plod3	1149.39	0.0521841	0.107358	0.486076	0.626913	0.999978
Ap1s1	9243.71	-0.0328211	0.0469162	-0.69957	0.484196	0.999978
Mapk13	10.8351	0.35895	0.910186	0.39437	0.693308	0.999978
Srpk1	2675.9	-0.0322286	0.0596483	-0.54031	0.588983	0.999978
Lbr	708.107	0.0727532	0.074045	0.982554	0.325827	0.999978
Nes	624.503	0.051142	0.112013	0.456571	0.64798	0.999978
Bcan	9976.5	0.139721	0.062538	2.23417	0.0254718	0.999978
Hapln2	773.773	0.143464	0.185076	0.775163	0.438243	0.999978
Prcc	2168.7	-0.0275275	0.0408564	-0.673761	0.500463	0.999978
Mettl25b	1063.4	0.194958	0.179018	1.08904	0.276137	0.999978
Hdgf	6517.11	0.00310993	0.04009	0.0775739	0.938167	0.999978
Slc25a18	2588.03	0.0169787	0.0869224	0.195332	0.845133	0.999978
Thop1	1725.17	0.0715489	0.0562592	1.27177	0.203454	0.999978
Apba3	622.057	0.0113593	0.136115	0.0834541	0.933491	0.999978
Matk	6566.96	0.0574165	0.121737	0.471646	0.63718	0.999978
Pias4	902.958	-0.0079035	0.0684973	-0.115384	0.908141	0.999978
Map2k1	16170.8	-0.0192592	0.0404901	-0.475654	0.634321	0.999978
Sgta	4832.8	0.0229476	0.0395888	0.579648	0.562152	0.999978
Tmem242	1630.38	-0.0209272	0.108464	-0.192942	0.847004	0.999978
Dtx2	292.256	-0.046409	0.0923879	-0.502327	0.615437	0.999978
Hspb1	266.941	-0.129929	0.160016	-0.811975	0.416806	0.999978
Rasa4	148.371	0.290304	0.167098	1.73733	0.0823283	0.999978
Syt5	5575.03	-0.0205972	0.0832253	-0.247487	0.804531	0.999978
Hnrnpa2b1	21817.1	0.0458147	0.0712006	0.643459	0.519926	0.999978
Yju2b	428.713	-0.0707135	0.123194	-0.574	0.565968	0.999978
Mri1	510.781	0.0563818	0.151038	0.373295	0.708929	0.999978
Prkacb	17814.9	0.0153973	0.0806298	0.190963	0.848555	0.999978
Sgsh	373.374	0.254007	0.110818	2.29211	0.0218992	0.999978
Chd5	13127.2	0.00393282	0.0848764	0.0463359	0.963043	0.999978
Cstb	677.25	-0.13625	0.0959749	-1.41964	0.155713	0.999978
Sh2b2	159.117	0.127203	0.136857	0.929457	0.352652	0.999978
Pex5	2359.67	-0.016875	0.036662	-0.460286	0.645311	0.999978
Jkamp	2064.53	-0.0501539	0.0680486	-0.737031	0.461103	0.999978
Cd44	218.659	0.168409	0.350098	0.481035	0.630492	0.999978
Slc1a2	186606	0.0205898	0.0795592	0.258798	0.795791	0.999978
Eif2ak4	1173.64	0.0290525	0.0646604	0.449309	0.653209	0.999978
Wdr1	8575.83	0.0032013	0.0457349	0.069997	0.944196	0.999978
Slc2a9	155.773	-0.0436436	0.200108	-0.218101	0.827351	0.999978
Ccn4	42.9099	0.0909489	0.360493	0.252291	0.800817	0.999978
Ndrg1	5322.41	-0.0261961	0.121717	-0.215222	0.829594	0.999978
4930550C14Rik	19.858	0.0230083	0.426397	0.0539599	0.956967	0.999978
Man2b1	2338.7	0.0496498	0.0769947	0.644847	0.519027	0.999978
Klf5	409.461	-0.116505	0.275276	-0.423231	0.672127	0.999978
Wdr83	831.799	0.0664361	0.103371	0.642696	0.520421	0.999978
Prdx2	7785.4	-0.0987775	0.0621677	-1.58889	0.112086	0.999978
Polr2a	4469.8	0.149386	0.087285	1.71148	0.0869934	0.999978
Senp3	3297.71	0.00480423	0.0436471	0.11007	0.912354	0.999978
Corin	15.6095	-0.257326	0.79309	-0.32446	0.74559	0.999978
Plekha8	1010.31	-0.0241064	0.0651156	-0.370209	0.711227	0.999978
Spc25	24.7837	0.340378	0.307775	1.10593	0.268755	0.999978
Dnah2	274.984	0.03604	0.13789	0.261368	0.793809	0.999978
Ripk4	28.543	0.470087	0.489095	0.961138	0.336483	0.999978
Ufd1	3470.07	0.0237696	0.037806	0.628724	0.52953	0.999978
Zfp287	720.653	0.045204	0.0607053	0.744648	0.456485	0.999978
Prlr	903.157	0.0775618	1.08231	0.0716631	0.94287	0.999978
Letm1	4338.59	0.0149089	0.0393538	0.378841	0.704806	0.999978
Ubqln1	10959.8	0.013113	0.0388783	0.337283	0.735903	0.999978
Cadm3	23100.4	0.0640781	0.0406632	1.57583	0.115066	0.999978
Txn2	3790.25	-0.0307682	0.0518185	-0.593768	0.552667	0.999978
Slc1a6	358.695	0.116755	0.10904	1.07076	0.284279	0.999978
Slc1a3	31774.7	0.0425695	0.0577504	0.737129	0.461044	0.999978
Crbn	3830.24	-0.0504873	0.0441787	-1.1428	0.253123	0.999978
Msh6	1048.86	0.052196	0.0833195	0.626457	0.531016	0.999978
Fbxo11	7498.42	0.0119141	0.0429162	0.277614	0.781309	0.999978
Mlxipl	112.671	0.255854	0.201158	1.2719	0.203407	0.999978
Tbl2	1789.61	0.0321265	0.0585048	0.549126	0.582919	0.999978
Bud23	949.422	-0.102254	0.0815005	-1.25464	0.20961	0.999978
Nid1	464.352	0.240412	0.207748	1.15723	0.247177	0.999978
Mcm5	289.809	-0.0962849	0.153618	-0.626782	0.530802	0.999978
Hmox1	217.587	-0.0939356	0.120253	-0.781151	0.434713	0.999978
Mprip	18904.1	-0.0276923	0.0435836	-0.635383	0.525178	0.999978
Cic	7544.7	0.0272886	0.0404756	0.674199	0.500185	0.999978
Pafah1b3	259.546	-0.166409	0.144141	-1.15449	0.248301	0.999978
Il27ra	60.0161	-0.0470607	0.292697	-0.160783	0.872264	0.999978
Prkaca	9455.2	0.0242059	0.0567535	0.42651	0.669736	0.999978
Asf1b	26.0128	-0.227685	0.411689	-0.553051	0.580229	0.999978
Ddx39a	522.098	-0.0395933	0.118988	-0.332751	0.739323	0.999978
Usp40	788.389	0.120127	0.0877297	1.36929	0.17091	0.999978
Kbtbd4	1561.56	-0.0504695	0.058036	-0.869624	0.384506	0.999978
Celf1	12117	0.0246656	0.0559706	0.440689	0.659438	0.999978
Ndufs3	3707.7	-0.056326	0.0500629	-1.1251	0.260545	0.999978
Por	3606.83	0.140087	0.0531086	2.63774	0.00834616	0.999978
Igf1r	3574.35	0.084524	0.075448	1.12029	0.262588	0.999978
Insr	2900.44	-0.010029	0.0748069	-0.134065	0.893351	0.999978
Atp4a	23.253	0.101984	0.446502	0.228407	0.81933	0.999978
Trim28	5440.48	0.0843423	0.041995	2.00839	0.0446022	0.999978
Ube2m	4009.73	-0.0350763	0.0568394	-0.617112	0.537161	0.999978
Adcy9	5374.68	-0.0401126	0.0998681	-0.401656	0.687937	0.999978
Mef2c	8498.93	-0.0743768	0.140133	-0.530759	0.595586	0.999978
Ctr9	3140.31	0.077675	0.0606055	1.28165	0.199966	0.999978
Eif4g2	36338.1	-0.0516988	0.0585402	-0.883133	0.377164	0.999978
Irag1	139.504	0.420932	0.426548	0.986832	0.323725	0.999978
Pcyt1a	2082.86	-0.0169894	0.0560143	-0.303305	0.761657	0.999978
Zfp592	1591.63	-0.0564035	0.0450735	-1.25137	0.2108	0.999978
Psmd4	3997.91	-0.0105876	0.0732714	-0.144499	0.885107	0.999978
Tmod4	10.0513	-0.461192	0.659355	-0.699459	0.484265	0.999978
Insrr	8.2985	0.543462	0.908655	0.598095	0.549777	0.999978
Snx6	1903.14	-0.0138196	0.0606262	-0.227948	0.819686	0.999978
Mthfd2	373.941	0.0995146	0.0899696	1.10609	0.268687	0.999978
Kit	5553.2	0.0316089	0.0623322	0.507104	0.612082	0.999978
Tomm40l	2849.42	0.0285225	0.0780781	0.365308	0.714882	0.999978
Nr1i3	98.5459	-0.0119319	0.635801	-0.0187667	0.985027	0.999978
Apoa2	18.8499	0.260548	0.455704	0.571747	0.567493	0.999978
Pan2	915.319	0.214278	0.134012	1.59895	0.109833	0.999978
Cs	13017.6	0.0577742	0.0266926	2.16443	0.0304312	0.999978
Ampd3	896.598	-0.0029391	0.0618088	-0.0475514	0.962074	0.999978
Bcas2	2214.19	-0.00653081	0.0556332	-0.11739	0.906551	0.999978
Sh2d1a	27.9782	0.224782	0.730351	0.307773	0.758255	0.999978
Ctcf	4008.86	-0.00260613	0.0327399	-0.079601	0.936555	0.999978
Pard6a	672.248	-0.0382347	0.0763237	-0.500954	0.616403	0.999978
Pvalb	1246.4	-0.0449226	0.123923	-0.362505	0.716975	0.999978
Tfap4	136.251	0.197996	0.18338	1.0797	0.280277	0.999978
Ranbp1	734.942	-0.0163287	0.112139	-0.145611	0.884229	0.999978
Cd247	22.5596	-0.111466	0.72802	-0.153109	0.878313	0.999978
Rfx5	944.642	0.179557	0.0680537	2.63846	0.00832838	0.999978
Psmb4	5041.66	-0.0754543	0.0590878	-1.27699	0.201607	0.999978
Slc30a4	3320.38	-0.106741	0.0711893	-1.4994	0.133771	0.999978
Sqor	246.63	0.00589927	0.174746	0.0337591	0.973069	0.999978
Bloc1s6	1261.94	-0.0113571	0.0782464	-0.145145	0.884596	0.999978
Metap1	2266.31	-0.0122204	0.0388906	-0.314224	0.753351	0.999978
Gpr108	916.131	0.0529648	0.0599794	0.88305	0.377209	0.999978
Rsl1d1	2459.65	-0.00650259	0.0789378	-0.0823761	0.934348	0.999978
Apc	17744.3	-0.0114878	0.0837014	-0.137248	0.890835	0.999978
Reep5	21405.7	-0.0355056	0.0704977	-0.503642	0.614513	0.999978
Ergic3	3779.18	-0.017885	0.0416598	-0.429311	0.667697	0.999978
Uqcc1	2710.66	-0.00193146	0.0626705	-0.0308192	0.975414	0.999978
Spo11	7.61231	-0.119625	1.14083	-0.104858	0.916489	0.999978
Ncoa2	5304.84	-0.0937258	0.0582431	-1.60922	0.107569	0.999978
Trh	19.6626	1.22952	1.09996	1.11778	0.26366	0.999978
Nr2c2	8524.16	-0.0503505	0.0652968	-0.771103	0.440646	0.999978
Nr2c1	543.102	0.117661	0.0711725	1.65319	0.0982931	0.999978
Smpd4	1619.63	0.171777	0.173514	0.989993	0.322178	0.999978
Pex1	974.59	0.0504242	0.0744799	0.677018	0.498395	0.999978
Otx1	148.134	-0.0497433	0.19344	-0.257151	0.797062	0.999978
Kctd20	3670.43	-0.0523802	0.041033	-1.27654	0.201766	0.999978
Itgae	10.2919	0.179466	0.617783	0.2905	0.771433	0.999978
Ctns	657.699	-0.0274371	0.117356	-0.233793	0.815145	0.999978
P2rx5	105.461	0.388913	0.232803	1.67056	0.0948078	0.999978
Shpk	199.427	0.102261	0.153515	0.66613	0.505328	0.999978
Ephb3	967.66	-0.0495048	0.100646	-0.491872	0.62281	0.999978
Tuft1	163.933	0.00516596	0.243505	0.021215	0.983074	0.999978
Rcn1	838.883	0.0859856	0.115558	0.744088	0.456823	0.999978
Dnase1	16.554	-0.114917	0.841466	-0.136567	0.891373	0.999978
Trap1	2894.86	0.0571434	0.0410548	1.39188	0.163959	0.999978
Naa60	2585.46	0.00824752	0.0471486	0.174926	0.861138	0.999978
1700037C18Rik	126.445	0.0787105	0.284318	0.276839	0.781904	0.999978
Ankrd13d	1942.76	0.081089	0.101503	0.798879	0.424361	0.999978
Tyrp1	14.963	0.611336	0.413753	1.47754	0.139532	0.999978
Tpr	5848.21	0.0612265	0.0646684	0.946776	0.343753	0.999978
Odr4	2908.78	0.033941	0.0687089	0.493983	0.621319	0.999978
Prg4	120.3	-0.575112	0.902169	-0.637477	0.523814	0.999978
Dhx34	502.669	0.127236	0.099394	1.28011	0.200505	0.999978
Kptn	737.397	0.0660302	0.108063	0.611036	0.541176	0.999978
Napa	9210.78	-0.0274352	0.0535586	-0.512245	0.608479	0.999978
Sra1	1280.1	-0.12985	0.0680998	-1.90677	0.0565508	0.999978
Atp5mc1	6835.83	-0.0801442	0.0729126	-1.09918	0.271689	0.999978
Snf8	1979.83	-0.0164552	0.0614619	-0.26773	0.788907	0.999978
Tbcb	2346.81	0.0292644	0.0679304	0.430799	0.666614	0.999978
Inpp5k	1742.43	0.017394	0.0474591	0.366504	0.713989	0.999978
Crkl	3178.25	-0.117329	0.0439763	-2.668	0.00763042	0.999978
Eps8l1	394.991	0.521789	0.59163	0.881951	0.377803	0.999978
Clint1	3390.56	0.00921746	0.0389625	0.236573	0.812988	0.999978
Prss16	35.9918	0.16184	0.365434	0.44287	0.65786	0.999978
Cdkal1	582.231	0.099468	0.0846183	1.17549	0.239799	0.999978
Htra1	5935.63	-0.0277094	0.0649378	-0.426706	0.669593	0.999978
Zbtb17	1257.8	0.0392204	0.0612475	0.64036	0.521938	0.999978
Fam131c	69.9062	0.23375	0.259794	0.89975	0.368254	0.999978
Fblim1	40.14	0.672813	0.368045	1.82807	0.0675385	0.999978
Epor	209.646	-0.108893	0.140114	-0.777177	0.437054	0.999978
Ccdc159	373.76	0.253688	0.230231	1.10189	0.270511	0.999978
Mob1b	2113	0.0344979	0.0835132	0.413083	0.679546	0.999978
Atp6v1b1	10.4488	0.309378	0.539985	0.572938	0.566687	0.999978
Vax1	26.8822	-0.104143	0.38237	-0.272361	0.785345	0.999978
Atp6v1b2	36386.1	-0.0051036	0.0334316	-0.152658	0.878668	0.999978
Eps15l1	1947.17	0.0837861	0.086802	0.965255	0.334417	0.999978
Tep1	263.62	0.010926	0.127426	0.085744	0.93167	0.999978
Ttc5	1923.73	-0.0107495	0.0776695	-0.1384	0.889924	0.999978
Osgep	960.065	0.00642068	0.0736594	0.0871671	0.930539	0.999978
Aamp	5948.7	0.0299314	0.0433583	0.690327	0.489989	0.999978
Tmbim1	1631.98	0.0709299	0.122888	0.577191	0.56381	0.999978
Arpc2	11811.4	-0.039424	0.0615127	-0.640908	0.521582	0.999978
Kmt2b	2678.08	0.0369211	0.0901444	0.409577	0.682116	0.999978
Upk1a	12.5238	0.535688	0.601364	0.890789	0.373043	0.999978
Tmem147	1580.34	-0.0906343	0.0741987	-1.22151	0.221894	0.999978
Rps9	7090.88	-0.0682061	0.0681308	-1.00111	0.316776	0.999978
Tfpt	740.239	-0.0327176	0.0608366	-0.537794	0.590719	0.999978
Susd2	118.149	-0.0211927	0.222735	-0.0951474	0.924198	0.999978
Ggt5	113.633	0.0241529	0.284773	0.0848147	0.932409	0.999978
Ggt1	70.8138	0.383012	0.201639	1.8995	0.0574993	0.999978
Crip2	2209.46	0.0521875	0.10495	0.497261	0.619005	0.999978
Crip1	90.0237	-0.0419102	0.232337	-0.180386	0.85685	0.999978
Cbfa2t3	2162.16	-0.150361	0.0926386	-1.62309	0.10457	0.999978
Fbln1	667.494	0.0237212	0.212801	0.111471	0.911243	0.999978
Pgrmc1	14570.9	0.0427394	0.0971349	0.440001	0.659937	0.999978
Gcat	18.4175	0.0695971	0.352055	0.197688	0.843289	0.999978
Tek	899.037	0.252286	0.114823	2.19718	0.0280075	0.999978
Elovl1	577.891	0.0734424	0.10668	0.688436	0.491178	0.999978
Med8	892.929	-0.0945783	0.0685886	-1.37892	0.167919	0.999978
Hyi	116.542	-0.073394	0.231671	-0.316803	0.751393	0.999978
Cdc20	28.7951	-0.0811695	0.330409	-0.245664	0.805942	0.999978
Adamts4	1492.36	-0.0518856	0.202171	-0.256642	0.797455	0.999978
Nectin4	374.213	0.0296164	0.111295	0.266108	0.790156	0.999978
Pfdn2	3464.17	-0.019151	0.0639339	-0.299543	0.764526	0.999978
Rnf114	2493.37	-0.028876	0.0527732	-0.547173	0.58426	0.999978
Steep1	3185.16	0.0480834	0.0654298	0.734884	0.46241	0.999978
Neurl1a	7185.84	-0.0335672	0.0597642	-0.56166	0.574348	0.999978
Srm	1675.38	0.00504242	0.052087	0.0968076	0.922879	0.999978
Epha2	63.9901	-0.0147147	0.288076	-0.0510795	0.959262	0.999978
Rbm14	731.922	-0.0422243	0.080903	-0.521913	0.601731	0.999978
Actn3	48.4479	0.188046	0.264614	0.71064	0.477307	0.999978
A530013C23Rik	26.6134	0.0459672	0.285412	0.161056	0.87205	0.999978
Zdhhc24	1017.44	-0.0359469	0.0592908	-0.606281	0.544328	0.999978
Bbs1	2360.4	-0.0068572	0.0625384	-0.109648	0.912689	0.999978
Ndor1	225.511	0.0645092	0.190559	0.338527	0.734966	0.999978
Nsmf	31815.9	0.0117338	0.0455499	0.257603	0.796714	0.999978
Pdk1	2946.23	0.0426065	0.0691672	0.615992	0.5379	0.999978
Ptbp1	1299.99	0.10685	0.114776	0.930941	0.351884	0.999978
Mvd	727.252	0.0284752	0.0765045	0.372202	0.709742	0.999978
Cyba	284.599	-0.082262	0.121746	-0.675686	0.49924	0.999978
Itih3	1024.42	0.280396	0.101619	2.75929	0.00579266	0.999978
Stimate	1024.71	-0.0052617	0.0497071	-0.105854	0.915698	0.999978
Sfmbt1	2259.17	-0.0889604	0.0659247	-1.34942	0.177201	0.999978
Atp7b	133.131	0.0918703	0.176171	0.521483	0.602031	0.999978
Rundc3a	11722.3	0.00798288	0.0499373	0.159858	0.872993	0.999978
Slc4a3	5228.65	0.114858	0.0898102	1.27889	0.200936	0.999978
Cdt1	45.3305	-0.0638481	0.281335	-0.226947	0.820465	0.999978
Runx1t1	1345.99	0.0407984	0.0957506	0.42609	0.670042	0.999978
Aprt	859.016	0.0182752	0.0799015	0.228721	0.819086	0.999978
Gtf2h1	1897.75	-0.0714122	0.0612775	-1.16539	0.243861	0.999978
Hfe	347.126	0.036595	0.299345	0.12225	0.902701	0.999978
Abhd1	133.9	0.271461	0.217525	1.24796	0.212047	0.999978
Slc5a6	991.945	0.0976043	0.137316	0.710798	0.477209	0.999978
Tcf23	26.7575	0.551625	0.372501	1.48087	0.138641	0.999978
Nphs1	112.911	0.0626492	0.193903	0.323096	0.746623	0.999978
Aplp1	50159.7	0.0319657	0.0527635	0.605829	0.544628	0.999978
Qrich1	3292.76	-0.00315367	0.038059	-0.0828627	0.933961	0.999978
P4htm	2783.33	0.0036588	0.035851	0.102056	0.918712	0.999978
Usp19	6473.47	0.134378	0.0738358	1.81995	0.0687664	0.999978
Pola1	346.464	0.0867856	0.10749	0.807382	0.419447	0.999978
Cdc42	14664.9	-0.00989538	0.0637374	-0.155252	0.876622	0.999978
Pknox1	652.726	-0.0373608	0.0927807	-0.402679	0.687185	0.999978
D130043K22Rik	1979.58	-0.108628	0.0728103	-1.49193	0.135716	0.999978
Gmnn	87.6542	0.160197	0.214697	0.746151	0.455576	0.999978
Acot13	1962.73	-0.154497	0.0732204	-2.11003	0.0348558	0.999978
Zfp184	124.918	-0.14048	0.13848	-1.01444	0.310374	0.999978
Cyp27b1	19.6757	0.103835	0.480388	0.216147	0.828873	0.999978
Cdk4	1687.4	-0.0800239	0.0657873	-1.2164	0.223831	0.999978
B4galnt1	4618.85	-0.0144798	0.0438089	-0.330521	0.741006	0.999978
Mettl1	529.994	0.0925203	0.0789818	1.17141	0.241433	0.999978
Tspan31	2252.34	-0.0444494	0.0737677	-0.602558	0.546802	0.999978
Kif5b	17415.1	0.0604978	0.0747871	0.808934	0.418553	0.999978
Saal1	669.875	-0.0161903	0.0675608	-0.239641	0.810609	0.999978
Tph2	63.2367	-0.361057	0.25102	-1.43836	0.150331	0.999978
Cnp	15136.2	-0.0155503	0.134596	-0.115533	0.908023	0.999978
Odad4	99.7853	0.0693031	0.326974	0.211953	0.832144	0.999978
Sulf2	6043.24	0.0560208	0.067322	0.832132	0.405335	0.999978
Sod2	9044.23	-0.0247234	0.0508671	-0.486038	0.62694	0.999978
Tmco6	412.955	0.0476943	0.12714	0.375133	0.707562	0.999978
Stambp	1378.36	0.00787821	0.0651017	0.121014	0.90368	0.999978
Ezh1	4488.22	-0.0242081	0.050185	-0.482377	0.629538	0.999978
Hap1	8132.38	0.252768	0.104877	2.41013	0.015947	0.999978
P3h4	505.177	0.00615953	0.116536	0.0528552	0.957847	0.999978
Ctnnb1	25498.5	0.0699994	0.0412993	1.69493	0.0900887	0.999978
Eif1b	1762.92	-0.0632218	0.0545664	-1.15862	0.246611	0.999978
Chrd	2935.32	0.178147	0.263069	0.677185	0.498289	0.999978
Psmd2	11615	0.00281217	0.0326996	0.0860001	0.931466	0.999978
Syngr3	6058.76	-0.0880136	0.0660679	-1.33217	0.182805	0.999978
Vars1	2147.86	0.160089	0.0748542	2.13868	0.0324612	0.999978
Vwa7	9.44082	-0.278035	0.583071	-0.476846	0.633472	0.999978
Hspa1l	43.463	0.136695	0.446306	0.306281	0.759391	0.999978
Slc44a4	10.5897	-0.465458	0.494898	-0.940512	0.346955	0.999978
Msh5	13.9612	-0.0935748	0.565254	-0.165545	0.868515	0.999978
Abhd16a	2605.37	0.02116	0.0548847	0.385535	0.699841	0.999978
Neu1	2295.62	-0.0339672	0.0609857	-0.55697	0.577548	0.999978
Ddah2	413.708	0.0341135	0.128523	0.265428	0.79068	0.999978
Clic1	422.678	-0.111116	0.142383	-0.780399	0.435156	0.999978
Lsm2	280.504	0.0338183	0.0993615	0.340356	0.733588	0.999978
Pole	92.8698	0.00568815	0.169612	0.0335362	0.973247	0.999978
Atp1a2	59745.9	0.0686953	0.0899895	0.76337	0.445243	0.999978
Casq1	29.7679	0.0168072	0.397528	0.0422794	0.966276	0.999978
Stx1a	4404.35	0.0248046	0.101264	0.24495	0.806495	0.999978
Zfp775	290.338	0.131167	0.103944	1.2619	0.206983	0.999978
Scube2	48.95	0.0487673	0.293659	0.166068	0.868104	0.999978
Mrpl49	1559.36	-0.061578	0.0677396	-0.90904	0.363329	0.999978
Dennd2c	37.1441	-0.0408564	0.257389	-0.158734	0.873879	0.999978
Mark3	3493.73	0.00126009	0.0340223	0.0370371	0.970455	0.999978
Gatad1	3053.64	-0.0981011	0.0661307	-1.48344	0.137957	0.999978
Pcdha10	167.784	-0.0676456	0.220334	-0.307014	0.758833	0.999978
M6pr	5044.92	-0.0393941	0.0471197	-0.836042	0.403131	0.999978
Lrrc8a	435.346	0.0201695	0.119053	0.169417	0.865469	0.999978
Mc5r	36.1481	0.312721	0.375344	0.833159	0.404755	0.999978
Ppp2r1a	23530.7	0.016006	0.0449798	0.355848	0.721954	0.999978
Fance	650.235	0.000733465	0.076611	0.00957389	0.992361	0.999978
Tinf2	521.615	-0.067552	0.0922642	-0.732159	0.464072	0.999978
Tssk4	11.8352	-0.288422	0.549293	-0.525078	0.599529	0.999978
Hapln4	5909.26	0.0110398	0.0736992	0.149795	0.880926	0.999978
Dus3l	2432.91	0.0794257	0.121547	0.653458	0.513461	0.999978
Gtpbp3	1013.88	-0.030361	0.0786535	-0.38601	0.69949	0.999978
Tgfbr1	1828.55	-0.0647376	0.0971583	-0.66631	0.505213	0.999978
Homer1	7870.75	-0.11372	0.0748457	-1.51939	0.128663	0.999978
Rad51c	190.23	-0.0220915	0.139483	-0.158381	0.874156	0.999978
Gabrb2	7928.01	-0.100731	0.078362	-1.28546	0.198631	0.999978
Cav1	811.536	0.1371	0.110018	1.24615	0.212708	0.999978
Arpp19	5032.09	-0.160647	0.081112	-1.98056	0.0476411	0.999978
Bcl2l1	4545.5	0.00024338	0.0623983	0.00390042	0.996888	0.999978
Khsrp	4644.31	0.102394	0.0673698	1.51987	0.128543	0.999978
Dio2	3579.63	-0.100114	0.0897811	-1.11509	0.264813	0.999978
Ccdc124	2836.02	-0.023573	0.0525665	-0.448442	0.653834	0.999978
Cct4	5366.61	-0.0530454	0.0705847	-0.751514	0.452344	0.999978
Trappc2b	748.776	-0.0399518	0.0781002	-0.511545	0.608969	0.999978
Cpt1c	5852.3	0.0946988	0.0642761	1.47331	0.140667	0.999978
Twist2	40.8964	0.152709	0.264652	0.577017	0.563928	0.999978
Zfp655	1788.41	-0.0289539	0.0707356	-0.409325	0.682301	0.999978
Rhoa	7529.53	-0.0366813	0.0504255	-0.727436	0.466959	0.999978
Zmiz1	5426.64	-0.00602258	0.0704279	-0.0855141	0.931853	0.999978
Ankrd26	908.409	0.0240776	0.0769457	0.312917	0.754344	0.999978
Aldh16a1	226.413	0.152971	0.163022	0.938348	0.348066	0.999978
Hnrnpa0	7899.72	0.0899604	0.0642596	1.39995	0.161528	0.999978
Prrg2	180.774	0.0758708	0.174353	0.435155	0.66345	0.999978
Hnrnph1	11398.3	0.0864662	0.0856424	1.00962	0.312678	0.999978
Ift43	237.318	-0.0317924	0.152183	-0.20891	0.834519	0.999978
Id3	1261.15	-0.0357625	0.139634	-0.256116	0.797861	0.999978
Tcap	24.3577	0.0357783	0.524785	0.068177	0.945645	0.999978
Arid1a	5824.14	-0.0263418	0.0701388	-0.375566	0.707239	0.999978
Crlf1	898.465	-0.0615641	0.105517	-0.583451	0.55959	0.999978
Ctsd	5236.66	-0.0312739	0.134434	-0.232634	0.816046	0.999978
Rplp1	13507.1	-0.0901946	0.0745557	-1.20976	0.226371	0.999978
Hmgcll1	779.258	-0.0504442	0.0886501	-0.569026	0.569339	0.999978
Ttc9b	1482.91	-0.0843087	0.11006	-0.766028	0.44366	0.999978
Abhd8	8352.91	-0.0382841	0.0581942	-0.657868	0.510623	0.999978
Ift22	1938.78	0.019114	0.0554746	0.344555	0.730429	0.999978
Fzd3	5724.47	-0.021272	0.0992843	-0.214253	0.83035	0.999978
1700008O03Rik	72.2762	-0.162147	0.188261	-0.86129	0.389078	0.999978
Mid1ip1	4514.45	0.0267914	0.0841281	0.318459	0.750137	0.999978
Ap2s1	3810.73	0.000360388	0.0569505	0.0063281	0.994951	0.999978
Fgfrl1	933.577	-0.0268162	0.0954733	-0.280877	0.778805	0.999978
Brme1	97.2131	0.194111	0.202247	0.959772	0.33717	0.999978
Fhl2	1148.89	-0.0486701	0.0929295	-0.523731	0.600466	0.999978
Emc10	8527.23	-0.0210355	0.0326622	-0.644033	0.519554	0.999978
Clstn3	18996.8	0.095389	0.0378206	2.52215	0.0116641	0.999978
Fbxw9	483.545	0.184666	0.127124	1.45265	0.146322	0.999978
Fnbp4	1866.51	0.180757	0.12575	1.43743	0.150596	0.999978
Cers4	2763.81	0.130493	0.0953542	1.36851	0.171153	0.999978
Scrn3	2059.62	-0.0495593	0.0595758	-0.831871	0.405482	0.999978
Phax	1565.29	-0.0075468	0.0528483	-0.142801	0.886447	0.999978
Tle1	2889.82	-0.0970883	0.0777631	-1.24851	0.211843	0.999978
1700109H08Rik	103.7	0.143211	0.254335	0.563081	0.573379	0.999978
Relt	464.938	0.0161604	0.155701	0.103791	0.917335	0.999978
Snrpb2	1171.5	-0.0348714	0.0862573	-0.404272	0.686013	0.999978
Ubc	3696.56	0.0349756	0.0695367	0.50298	0.614978	0.999978
Prpf31	1675.55	-0.000769894	0.0622148	-0.0123748	0.990127	0.999978
Sertad1	204.972	-0.228403	0.130034	-1.75648	0.0790061	0.999978
Carhsp1	2735.1	-0.0347106	0.114098	-0.304217	0.760963	0.999978
Elk3	428.224	-0.0459086	0.134147	-0.342225	0.732182	0.999978
Herpud2	2278.7	-0.0254726	0.0425427	-0.598754	0.549337	0.999978
Rdh13	1009.04	-0.100938	0.0826155	-1.22178	0.22179	0.999978
Adam21	12.606	0.371972	0.445592	0.834782	0.40384	0.999978
Nutf2	1128.42	-0.0900124	0.086863	-1.03626	0.300082	0.999978
Fut1	4.41776	-0.379078	0.959996	-0.394875	0.692935	0.999978
Arpc5	9203.86	-0.0631202	0.0474432	-1.33044	0.183374	0.999978
Elavl2	5222.69	0.0990655	0.0562988	1.75964	0.0784691	0.999978
Pou2f2	345.927	0.0664815	0.125248	0.530799	0.595558	0.999978
Mgst1	347.695	0.055003	0.188514	0.291771	0.770461	0.999978
Nfib	9988.65	0.0439317	0.0769253	0.571095	0.567935	0.999978
Ubqln4	5938.01	-0.0271938	0.0511009	-0.53216	0.594615	0.999978
Rbfox1	17636.7	0.0170299	0.0669806	0.254251	0.799301	0.999978
Rps18	4444.71	-0.115506	0.0653095	-1.7686	0.0769607	0.999978
Rpl10	8646.17	-0.107244	0.0873821	-1.2273	0.21971	0.999978
Rps15a	6512.19	-0.0988084	0.0896205	-1.10252	0.270236	0.999978
Ncaph2	4276.23	-0.0399889	0.047394	-0.843755	0.398806	0.999978
Hipk1	8236.52	-0.0438287	0.074168	-0.590938	0.554562	0.999978
Gprc5b	11355.7	-0.0537742	0.0886174	-0.606814	0.543974	0.999978
Man1a2	6828.29	0.0117202	0.0612666	0.191298	0.848292	0.999978
Acyp1	562.802	-0.0557119	0.107628	-0.517631	0.604715	0.999978
Cd163	93.7085	-0.117967	0.224398	-0.525702	0.599095	0.999978
Hdac5	6919.78	0.0828549	0.0406052	2.0405	0.0413007	0.999978
Rala	3653.15	-0.0487228	0.057927	-0.841107	0.400288	0.999978
Vdac3	5293.87	-0.0717469	0.0605187	-1.18553	0.235807	0.999978
Vps72	1044.52	-0.0288042	0.0792809	-0.363318	0.716367	0.999978
Gabpa	1586.12	0.047676	0.0525988	0.906409	0.36472	0.999978
Bmp7	386.785	-0.0241535	0.363715	-0.0664077	0.947053	0.999978
Dynll1	10167.8	-0.0995047	0.0442347	-2.24947	0.0244825	0.999978
Pdcl	1529.96	0.0608388	0.0672866	0.904173	0.365904	0.999978
Tmem184b	2538.6	-0.0214594	0.0463133	-0.463353	0.643111	0.999978
Rsph14	16.1075	0.089515	0.435707	0.205448	0.837222	0.999978
Nf2	6727.83	-0.0154817	0.0474654	-0.326168	0.744297	0.999978
Cabp7	13617.3	-0.0649114	0.0693692	-0.935738	0.349408	0.999978
Zmat5	883.639	0.0204475	0.234448	0.0872154	0.9305	0.999978
Ewsr1	8707.63	0.0837242	0.0831575	1.00681	0.314024	0.999978
Ap1b1	7948.29	0.0251355	0.0382653	0.656874	0.511262	0.999978
Derl3	45.4566	0.301864	0.30685	0.983752	0.325237	0.999978
Tbx1	40.3307	0.863691	0.340561	2.53608	0.0112101	0.999978
Bcl2l13	2934.44	-0.0934444	0.0493341	-1.89412	0.0582097	0.999978
2610028H24Rik	6.76403	-0.0813843	0.780511	-0.104271	0.916955	0.999978
Dqx1	18.1696	0.0507184	0.590778	0.0858502	0.931586	0.999978
Lnpk	2437.14	0.0151349	0.087144	0.173677	0.862119	0.999978
Prr29	16.7766	0.0148253	0.543188	0.0272931	0.978226	0.999978
Mymk	15.2582	0.252083	0.424892	0.593288	0.552989	0.999978
Fam163b	7642.45	-0.0265111	0.133694	-0.198298	0.842812	0.999978
Trpm5	9.15387	-0.213009	0.602428	-0.353583	0.723651	0.999978
Rarres2	431.164	0.214203	0.227393	0.941993	0.346196	0.999978
Pttg1ip	2994.08	-0.00767855	0.0794532	-0.0966425	0.92301	0.999978
Trpm2	1566.01	0.108676	0.0583952	1.86104	0.0627392	0.999978
Ube2g2	2321.11	-0.0729597	0.0570074	-1.27983	0.200605	0.999978
Lpo	26.9971	-0.120226	0.431308	-0.278748	0.780438	0.999978
Met	300.671	-0.0456146	0.278951	-0.163522	0.870107	0.999978
Slc16a12	162.889	0.127906	0.359557	0.355734	0.72204	0.999978
Syn2	36898.4	0.0754197	0.0570461	1.32208	0.18614	0.999978
Elk1	3747.02	-0.069978	0.0617297	-1.13362	0.256954	0.999978
Nav1	5846.5	0.0494852	0.111861	0.442382	0.658213	0.999978
Tnpo1	4458.25	0.033444	0.071033	0.470823	0.637767	0.999978
Rnmt	3696.01	0.012145	0.0494536	0.245584	0.806004	0.999978
Kcnq1	21.7284	0.17344	0.476145	0.364259	0.715665	0.999978
Srp14	3063.22	-0.045176	0.0774358	-0.583399	0.559625	0.999978
6330409D20Rik	72.6607	0.105822	0.226348	0.467516	0.640131	0.999978
Cdk9	3008.08	0.0587281	0.0979077	0.599831	0.548619	0.999978
Tor2a	815.977	0.064584	0.0841938	0.767087	0.44303	0.999978
Fpgs	209.688	0.150218	0.172814	0.869248	0.384711	0.999978
Mrtfb	11387.6	-0.0324084	0.0832658	-0.389216	0.697116	0.999978
Cbx5	14200.7	0.0230078	0.0627569	0.366618	0.713904	0.999978
Apobec3	153.9	-0.171517	0.176949	-0.969306	0.332392	0.999978
Sardh	616.197	0.142577	0.0941137	1.51494	0.129786	0.999978
Vav2	659.22	0.121723	0.0670497	1.81542	0.0694595	0.999978
Tex15	69.4746	0.385197	0.305133	1.26239	0.206808	0.999978
Ppp2cb	5022.57	-0.02262	0.0471303	-0.479945	0.631266	0.999978
G0s2	167.689	-0.017142	0.139458	-0.122919	0.902171	0.999978
Dmap1	993.346	0.0392872	0.0586487	0.669874	0.502938	0.999978
Mcu	1987.53	0.0483379	0.0622461	0.77656	0.437418	0.999978
Tex11	17.5244	0.176803	0.449765	0.3931	0.694246	0.999978
Bcr	8427.53	0.016671	0.0493395	0.337883	0.735451	0.999978
Fxyd5	315.566	-0.0985344	0.172444	-0.5714	0.567728	0.999978
Kcnd1	487.207	0.134188	0.0838492	1.60035	0.109521	0.999978
Tfcp2	1144.92	0.0498158	0.058235	0.855427	0.392315	0.999978
Pou6f2	61.5269	0.480887	0.304026	1.58173	0.113712	0.999978
Pou6f1	5566.3	-0.1013	0.0566112	-1.7894	0.0735497	0.999978
Ubp1	4119.39	0.0442274	0.133015	0.332501	0.739511	0.999978
Nuak2	57.8368	0.247064	0.239602	1.03115	0.302472	0.999978
Cilk1	1273.66	0.0977361	0.0837068	1.1676	0.242968	0.999978
Sdhb	4073.32	-0.0359086	0.0479469	-0.748925	0.453902	0.999978
Cox4i2	37.2578	0.101478	0.268168	0.378414	0.705123	0.999978
Snap47	13909.4	-0.0160098	0.0476396	-0.336061	0.736825	0.999978
Kdsr	1794.26	-0.0484233	0.0603229	-0.802735	0.422128	0.999978
Vps4b	2711.03	-0.0443025	0.0406868	-1.08887	0.276213	0.999978
Rps25	6095.03	-0.144195	0.116111	-1.24187	0.214283	0.999978
Tafazzin	1678.33	0.113278	0.136034	0.83272	0.405003	0.999978
Kif19a	166.852	0.0416814	0.14141	0.294756	0.76818	0.999978
Aldh3a2	2766.04	0.00711884	0.0399593	0.178152	0.858603	0.999978
Zmynd10	150.539	0.117454	0.167278	0.702149	0.482586	0.999978
Tmem115	1258.14	0.0606926	0.0686687	0.883847	0.376779	0.999978
Hyal2	398.28	-0.0777165	0.103247	-0.752725	0.451615	0.999978
Ifrd2	298.716	-0.0515382	0.124272	-0.414722	0.678345	0.999978
Hyal1	124.47	0.0994572	0.199884	0.497574	0.618784	0.999978
Tusc2	2835.29	-0.0429645	0.0655831	-0.655115	0.512393	0.999978
Nprl2	1090.39	-0.0466815	0.0660514	-0.706745	0.479725	0.999978
Slc38a3	2471.02	0.0321946	0.161948	0.198796	0.842422	0.999978
Cacna2d2	1332.34	0.19765	0.163249	1.21073	0.226	0.999978
Rassf1	537.019	-0.103921	0.106459	-0.976155	0.328988	0.999978
Epn3	204.795	0.313477	0.799634	0.392026	0.695039	0.999978
Rnf112	19806.4	0.109846	0.135875	0.808435	0.41884	0.999978
Slc3a2	4915.14	0.051788	0.0422503	1.22574	0.220295	0.999978
Nxf1	2951.65	0.155559	0.122324	1.27169	0.203483	0.999978
Stx5a	1996.53	0.0975491	0.086252	1.13098	0.258064	0.999978
Slc47a1	45.2825	-0.536579	0.707887	-0.758	0.448451	0.999978
Cimap3	57.4272	-0.192255	0.583339	-0.329578	0.741719	0.999978
Tnfrsf13b	72.948	0.112419	0.238987	0.470397	0.638072	0.999978
Spire2	635.025	-0.0253276	0.0735395	-0.344408	0.73054	0.999978
Prox1	6045	-0.0349309	0.104996	-0.33269	0.739369	0.999978
Bltp2	16269.7	-0.0245116	0.0422676	-0.579914	0.561973	0.999978
AI597479	2195.35	-0.059161	0.0452282	-1.30806	0.190854	0.999978
Tmem86a	580.17	0.0957472	0.142331	0.672708	0.501133	0.999978
Optc	23.8711	0.552068	0.383873	1.43815	0.150391	0.999978
Tex14	18.0886	0.260879	0.436611	0.597509	0.550168	0.999978
Ifi35	202.631	-0.0110731	0.181911	-0.060871	0.951462	0.999978
Rdm1	191.983	-0.0130686	0.192046	-0.0680494	0.945746	0.999978
Nedd8	2414.49	-0.0505119	0.0588711	-0.858009	0.390888	0.999978
Gosr1	2872.54	-0.0332471	0.0484945	-0.685585	0.492975	0.999978
Mrpl52	476.374	-0.1094	0.129889	-0.842263	0.399641	0.999978
Kansl3	4102.37	-0.0456466	0.042609	-1.07129	0.284039	0.999978
Eya4	255.065	-0.00279625	0.105803	-0.0264288	0.978915	0.999978
Ebf3	84.2404	0.286084	0.470049	0.608626	0.542772	0.999978
Uckl1os	53.4826	0.508376	0.396721	1.28144	0.200038	0.999978
Myt1	684.955	-0.0136974	0.0723757	-0.189254	0.849894	0.999978
Faf1	1648.17	-0.0204836	0.0546188	-0.375029	0.707639	0.999978
Gm266	102.979	0.0187157	0.166475	0.112424	0.910487	0.999978
Tsacc	19.7191	0.610478	0.377402	1.61758	0.105754	0.999978
Mettl16	1916.06	-0.0081768	0.0584399	-0.139918	0.888725	0.999978
Dazl	161.04	-0.122957	0.142197	-0.864694	0.387207	0.999978
Apol7a	6.84439	0.00997718	1.23877	0.00805411	0.993574	0.999978
Pigyl	741.77	-0.108017	0.118189	-0.913932	0.360753	0.999978
Rbm25	5579.34	0.115491	0.0958993	1.2043	0.228475	0.999978
Psen2	588.872	0.0489787	0.083548	0.586234	0.557718	0.999978
Acaa1b	15.749	0.184374	0.542938	0.339586	0.734168	0.999978
Plcd1	376.427	0.0107851	0.144602	0.0745848	0.940545	0.999978
Fads1	11020.9	0.0327982	0.0474992	0.6905	0.48988	0.999978
Lmbr1	1785.98	-0.0396681	0.0552726	-0.717681	0.472954	0.999978
Tnfrsf22	72.1623	0.116597	0.241804	0.482198	0.629666	0.999978
Cars1	1684.18	0.0697371	0.0760044	0.91754	0.35886	0.999978
Wnt2	217.447	-0.23353	0.176349	-1.32425	0.185421	0.999978
Gabra1	16801	-0.138401	0.0833545	-1.66039	0.0968358	0.999978
Kdelr3	27.4441	0.389497	0.483333	0.805856	0.420326	0.999978
Apip	393.95	-0.0788733	0.0958556	-0.822835	0.410602	0.999978
Pdhx	2316.85	-0.0435349	0.0407586	-1.06812	0.285469	0.999978
Vac14	1068.25	0.0455628	0.0563221	0.808969	0.418533	0.999978
Slc5a1	18.9282	0.225832	0.44528	0.507169	0.612036	0.999978
Akt1s1	1793.22	0.0969512	0.0561181	1.72763	0.0840549	0.999978
Tbrg1	1770.87	-0.0387973	0.0669573	-0.579434	0.562297	0.999978
Adss1	581.536	0.0616638	0.141544	0.435652	0.66309	0.999978
Cfap161	86.2784	-0.0789541	0.349909	-0.225642	0.82148	0.999978
Brf1	1861.51	0.0298645	0.0479387	0.622973	0.533302	0.999978
Odc1	3183.16	-0.0606352	0.0970797	-0.624592	0.532239	0.999978
Thg1l	413.06	-0.0179089	0.0982704	-0.182241	0.855393	0.999978
Adam19	828.766	0.00191005	0.0749663	0.0254788	0.979673	0.999978
Pabpc4	2100.87	0.0599424	0.0599004	1.0007	0.316971	0.999978
Exoc3l2	11.0111	-0.788545	0.582217	-1.35438	0.175614	0.999978
Zfp296	27.4697	-0.142095	0.339969	-0.417965	0.675973	0.999978
Plin5	37.885	-0.115078	0.39809	-0.289075	0.772524	0.999978
Sugp1	1995.78	0.0936743	0.0656038	1.42788	0.153326	0.999978
Dhdh	455.887	-0.0577763	0.0949524	-0.608476	0.542872	0.999978
Zfp790	837.061	-0.117734	0.0609075	-1.933	0.0532358	0.999978
Fsd1	1389.21	0.0995387	0.0946244	1.05193	0.29283	0.999978
Fuz	654.828	0.133932	0.132738	1.00899	0.312977	0.999978
Sptbn4	8359.7	0.112451	0.117044	0.960753	0.336676	0.999978
Pgam1	14009.7	-0.0246089	0.0530173	-0.464167	0.642528	0.999978
Evi5	3571.48	0.00383679	0.049995	0.0767435	0.938828	0.999978
Evi5l	4439.08	-0.0166236	0.0480189	-0.346188	0.729201	0.999978
Snapc2	845.986	-0.013916	0.0604764	-0.230106	0.818009	0.999978
Git1	18353.7	-0.107726	0.0568431	-1.89515	0.0580729	0.999978
Gltp	1420.9	0.0347309	0.142233	0.244183	0.807089	0.999978
Bnip2	1370.27	0.00320539	0.0531715	0.060284	0.951929	0.999978
Ccnt1	2630.01	-0.0225335	0.0475888	-0.473504	0.635853	0.999978
Scarf2	123.12	0.0488058	0.274767	0.177626	0.859017	0.999978
Brms1l	3192.19	-0.0937351	0.0398042	-2.3549	0.0185275	0.999978
Med15	2434.84	-0.0159246	0.0541996	-0.293814	0.7689	0.999978
Dhdds	3233.63	0.00111017	0.0478638	0.0231944	0.981495	0.999978
Crybg2	27.4317	0.194634	0.320967	0.6064	0.544249	0.999978
Ubxn11	386.315	0.103767	0.171381	0.605473	0.544865	0.999978
Tjap1	709.525	0.0790407	0.151486	0.521768	0.601832	0.999978
Ehf	9.98917	-0.402443	1.17592	-0.342237	0.732172	0.999978
Rpl15	7728.32	-0.0386059	0.0713386	-0.541164	0.588394	0.999978
Tmem167	3025.56	-0.104489	0.053981	-1.93566	0.052909	0.999978
Steap4	11.808	1.03475	0.954887	1.08363	0.278528	0.999978
Mplkip	510.299	-0.0279348	0.115137	-0.242623	0.808298	0.999978
Kif11	110.378	0.150073	0.192616	0.779128	0.435904	0.999978
Rpa3	216.323	0.012794	0.185051	0.0691379	0.94488	0.999978
Mlkl	18.5795	-0.311329	0.449764	-0.692205	0.488808	0.999978
Tnpo3	4708.55	-0.0131514	0.0391875	-0.335601	0.737172	0.999978
Ttll5	1725.4	0.0279148	0.0938133	0.297557	0.766041	0.999978
Zfp715	1559.02	-0.0494535	0.0601425	-0.822272	0.410922	0.999978
Cdh23	82.3546	0.320881	0.218309	1.46985	0.141603	0.999978
Rps5	5552.87	-0.0904736	0.0740535	-1.22173	0.221809	0.999978
Adgrl1	24182.2	0.0276237	0.0486873	0.56737	0.570463	0.999978
Amotl1	1703.11	0.468916	0.39271	1.19405	0.232457	0.999978
Etv5	4120.81	-0.111596	0.089399	-1.24829	0.211926	0.999978
Gfod2	959.861	-0.00662004	0.0787238	-0.0840919	0.932983	0.999978
Enkd1	276.438	0.135635	0.11391	1.19072	0.233765	0.999978
4933405L10Rik	11.1477	0.313113	0.481187	0.65071	0.515234	0.999978
Atp6v0d1	9506.98	-0.00889968	0.046369	-0.191932	0.847796	0.999978
Ptprs	22338.8	0.100891	0.0565147	1.78521	0.0742265	0.999978
Slc41a1	4462.53	0.0418781	0.0549359	0.762309	0.445876	0.999978
Iglon5	990.759	-0.00346456	0.0928593	-0.0373097	0.970238	0.999978
Zbtb47	4273.38	-0.0407531	0.0470513	-0.866141	0.386413	0.999978
Nelfb	2151.53	0.0652158	0.0497633	1.31052	0.19002	0.999978
Card14	27.9734	0.0939012	0.389937	0.240812	0.809701	0.999978
Tmem175	1432	0.0346508	0.0714182	0.485182	0.627547	0.999978
Bcas1	6006.69	0.00740985	0.237945	0.0311411	0.975157	0.999978
Tango2	2494.42	0.0232103	0.066647	0.348257	0.727647	0.999978
Aldh1a2	239.386	-0.135067	0.484611	-0.278711	0.780467	0.999978
Ndufs2	8241.58	-0.0152988	0.0330056	-0.463522	0.64299	0.999978
Snx31	8.77401	0.149657	0.546533	0.27383	0.784216	0.999978
Atraid	2038.49	0.0240587	0.0681557	0.352996	0.724091	0.999978
Cad	952.571	0.147701	0.0847373	1.74305	0.0813249	0.999978
Sh3bp5l	2161.57	0.0466247	0.0446498	1.04423	0.296379	0.999978
Atad1	6347.94	0.048003	0.0641604	0.748171	0.454357	0.999978
Pten	8692.81	-0.0451993	0.0617472	-0.732006	0.464165	0.999978
Pea15a	24878.6	0.00847727	0.04776	0.177497	0.859118	0.999978
Timm23	2414.24	-0.0377276	0.0632248	-0.596721	0.550694	0.999978
Tnfaip8l2	71.7736	-0.202208	0.222044	-0.910666	0.362472	0.999978
Trnt1	1795.11	-0.0461597	0.0651337	-0.708693	0.478515	0.999978
Ly6g6e	105.26	-0.200486	0.36059	-0.555995	0.578214	0.999978
Ehmt2	8775.52	0.0332383	0.0441865	0.752228	0.451914	0.999978
Elof1	1288.75	-0.0697557	0.0870995	-0.800874	0.423204	0.999978
Med16	2426.24	0.0715517	0.0578019	1.23788	0.215761	0.999978
St3gal1	1579.86	-0.0521927	0.156779	-0.332906	0.739205	0.999978
Tmem259	3630.43	0.0336582	0.0558646	0.602496	0.546844	0.999978
Rnf170	1461.24	-0.0285602	0.0649636	-0.439634	0.660202	0.999978
Clip3	18259.7	0.0877377	0.0472033	1.85872	0.063067	0.999978
Dedd	1190.06	-0.105723	0.070012	-1.51007	0.131026	0.999978
Nit1	1375.19	0.00919088	0.0819902	0.112097	0.910746	0.999978
Pax5	11.6802	0.201551	0.560923	0.35932	0.719355	0.999978
Prdm15	910.961	-0.0801808	0.0920426	-0.871127	0.383685	0.999978
Rnf168	2377.44	-0.043461	0.0436289	-0.996152	0.319176	0.999978
Dynlt2b	397.966	-0.0948853	0.107531	-0.882399	0.377561	0.999978
Chp1	7735.31	-0.00376159	0.0429739	-0.0875319	0.930249	0.999978
Trpv4	223.666	0.205748	0.979302	0.210097	0.833592	0.999978
Klhl3	4752.89	0.0148557	0.0631647	0.23519	0.814062	0.999978
Tvp23b	1448.12	0.00190129	0.10607	0.0179249	0.985699	0.999978
Dnajc7	5766.76	0.00512443	0.0499566	0.102578	0.918298	0.999978
Zfp385c	4.05978	1.76173	1.06223	1.65852	0.0972118	0.999978
Cacybp	3875.33	-0.099263	0.0536177	-1.85131	0.0641249	0.999978
Cluap1	627.105	0.00693634	0.0668513	0.103758	0.917362	0.999978
Zswim7	212.373	-0.0463275	0.11533	-0.401696	0.687908	0.999978
Pigl	341.63	0.120397	0.099989	1.2041	0.228551	0.999978
Ndufa2	1661.56	-0.140859	0.0922208	-1.52741	0.12666	0.999978
Pam16	734.722	-0.108166	0.104604	-1.03405	0.301111	0.999978
Glis2	459.067	-0.0670924	0.125978	-0.532573	0.594329	0.999978
Cox6c	6765.88	-0.13467	0.0840536	-1.6022	0.109112	0.999978
Bicc1	386.124	0.0283598	0.180872	0.156795	0.875406	0.999978
Ube2z	5190.49	-0.0297398	0.0665324	-0.446997	0.654877	0.999978
Tmem87b	2111.03	0.0138478	0.0432687	0.320042	0.748937	0.999978
Anapc1	4939.03	0.0663306	0.0637055	1.04121	0.297779	0.999978
Mertk	1889.97	0.121899	0.10072	1.21028	0.226173	0.999978
Tsg101	2583.63	-0.0454799	0.050188	-0.906192	0.364834	0.999978
Hps5	743.787	0.0619716	0.072058	0.860024	0.389776	0.999978
Map3k4	2643.14	-0.0151775	0.0720823	-0.210558	0.833232	0.999978
Piezo1	381.536	0.0397339	0.302834	0.131207	0.895612	0.999978
Rnf166	940.503	-0.000315544	0.0741657	-0.00425458	0.996605	0.999978
Ankrd28	3722.93	0.0447058	0.0376341	1.18791	0.23487	0.999978
Ankrd52	3422.21	-0.0012603	0.0742562	-0.0169723	0.986459	0.999978
Pkd2l2	82.3839	-0.10746	0.489621	-0.219476	0.826279	0.999978
Srp19	1259.17	-0.0103531	0.0738351	-0.140219	0.888487	0.999978
Wdfy2	1679.66	-0.0631205	0.0544806	-1.15859	0.246624	0.999978
Rbsn	3166.59	-0.0499876	0.0446199	-1.1203	0.262586	0.999978
Mrps25	1519.03	-0.0604661	0.0806383	-0.749843	0.453349	0.999978
Dguok	533.012	-0.0402468	0.0996916	-0.403713	0.686424	0.999978
Camta1	21385.7	0.0211322	0.0640452	0.329958	0.741431	0.999978
Csf1	1534	0.0617635	0.101565	0.608115	0.543111	0.999978
Strip1	4386.48	0.0430593	0.0443909	0.970003	0.332045	0.999978
Kif1a	55487.2	0.0611312	0.0621501	0.983606	0.325309	0.999978
Alx3	14.068	-0.134487	0.790128	-0.170209	0.864846	0.999978
Slc25a11	3967.63	-0.0483222	0.0564059	-0.856687	0.391618	0.999978
Cmc2	351.217	-0.0632873	0.131471	-0.481378	0.630248	0.999978
Chfr	1361.21	0.00310629	0.0834296	0.0372325	0.9703	0.999978
Ceacam16	6.48555	-0.426441	1.3535	-0.315065	0.752712	0.999978
Tex261	2045.93	-0.00625468	0.0630765	-0.0991601	0.921011	0.999978
Fam120b	3708.6	0.0474843	0.047454	1.00064	0.317002	0.999978
Tbp	1241.48	-0.0222492	0.0811182	-0.274281	0.783869	0.999978
Psmb1	4728.86	-0.109561	0.0619627	-1.76817	0.0770326	0.999978
Pdcd2	406.621	-0.0815502	0.127297	-0.640631	0.521762	0.999978
Dll1	328.145	0.0299176	0.122421	0.244383	0.806934	0.999978
Nol3	843.048	-0.0512565	0.0802059	-0.639061	0.522783	0.999978
Fhod1	132.358	0.180271	0.178592	1.00941	0.31278	0.999978
Plekhg4	43.7855	0.041778	0.305445	0.136777	0.891207	0.999978
Slc9a5	728.179	0.17554	0.109899	1.59729	0.110202	0.999978
Elmo3	61.589	0.297766	0.46782	0.636498	0.524452	0.999978
Stc1	208.432	0.321283	0.169251	1.89826	0.057662	0.999978
Matcap1	1080.13	0.0973984	0.0771847	1.26189	0.206989	0.999978
Tppp3	1077.61	-0.0339116	0.187959	-0.18042	0.856823	0.999978
Msh3	1100.1	-0.00120831	0.0695746	-0.0173672	0.986144	0.999978
Adamts13	45.8681	0.228143	0.248914	0.916554	0.359376	0.999978
Tmem208	699.683	0.00821497	0.108919	0.0754227	0.939878	0.999978
E2f4	1154.78	-0.103354	0.075819	-1.36316	0.172831	0.999978
Surf4	3644.87	-0.00788826	0.0591654	-0.133326	0.893936	0.999978
Surf2	963.593	-0.107753	0.0711361	-1.51475	0.129837	0.999978
Dnajb9	2151.72	-0.00784007	0.084074	-0.0932521	0.925703	0.999978
Naf1	849.895	0.0128035	0.0801783	0.159688	0.873127	0.999978
Yes1	822.989	0.0607516	0.0675293	0.899633	0.368316	0.999978
Ppp1cb	20847.6	-0.0182135	0.0372091	-0.48949	0.624495	0.999978
Gorasp2	4514.03	-0.0333741	0.0431193	-0.773993	0.438935	0.999978
Tsen15	791.817	-0.0331844	0.0786218	-0.422077	0.672969	0.999978
Efr3a	9615.88	-0.0738808	0.0911975	-0.810119	0.417872	0.999978
Trappc2l	1071.32	-0.0727576	0.0661802	-1.09939	0.2716	0.999978
Acsf3	697.174	0.0609396	0.0749578	0.812985	0.416227	0.999978
Ddx19a	921.806	-0.0409169	0.0659171	-0.620733	0.534775	0.999978
Galns	391.193	0.066343	0.124685	0.532085	0.594667	0.999978
Gata2	160.723	0.324055	0.135317	2.39479	0.0166298	0.999978
C8g	31.4421	-0.239486	0.359873	-0.665474	0.505747	0.999978
Entpd2	236.666	-0.068056	0.110466	-0.616081	0.537841	0.999978
Rabl6	7129.02	0.0389361	0.0357845	1.08807	0.276564	0.999978
Ptgds	16959.2	-0.183403	0.502285	-0.365137	0.715009	0.999978
Edf1	2708.07	-0.0417456	0.0539284	-0.774094	0.438875	0.999978
Clic3	11.6898	0.00690297	0.879698	0.00784698	0.993739	0.999978
Npdc1	8502.11	-0.0379427	0.0412973	-0.91877	0.358216	0.999978
Fbxw5	3378.41	0.0738584	0.0616171	1.19867	0.230658	0.999978
Slc25a13	139.933	0.00774262	0.269182	0.0287635	0.977053	0.999978
Ube2i	7454.59	0.0646547	0.0348849	1.85337	0.0638291	0.999978
Tsr3	693.409	0.0892642	0.100076	0.891966	0.372411	0.999978
Unkl	1526.45	0.0188115	0.0541395	0.347463	0.728244	0.999978
Lrrk1	258.643	0.0635864	0.150375	0.422853	0.672403	0.999978
Aldh1a3	39.6195	0.0669796	0.327098	0.204769	0.837753	0.999978
Actn1	3739.73	0.108326	0.0803103	1.34884	0.177388	0.999978
Sirt2	5001.47	-0.00197362	0.0546911	-0.0360867	0.971213	0.999978
Hnrnpl	8577.31	0.0355296	0.0657506	0.540369	0.588942	0.999978
Nolc1	3520.14	0.0425352	0.0519668	0.818507	0.413068	0.999978
Casd1	4054.63	0.0213861	0.0404623	0.528544	0.597122	0.999978
Cnksr3	285.143	0.0759928	0.189115	0.401833	0.687807	0.999978
Mtmr1	2971.48	-0.0744177	0.0516434	-1.44099	0.149587	0.999978
Hmgb3	496.714	-0.00581194	0.150386	-0.0386469	0.969172	0.999978
Map2	67660.6	0.0654937	0.0770814	0.849669	0.395509	0.999978
Cyp2j9	1206.37	0.0735852	0.0819824	0.897572	0.369414	0.999978
Abca1	2422.85	0.0223023	0.109385	0.203889	0.83844	0.999978
Nipsnap3b	564.558	-0.0384592	0.0848482	-0.453271	0.650353	0.999978
Lage3	439.943	0.0976691	0.086336	1.13127	0.257943	0.999978
Ubl4a	3156.79	-0.017143	0.0611548	-0.280321	0.779231	0.999978
Gdi1	27417.6	0.0674085	0.042433	1.58859	0.112154	0.999978
Sash1	5475.45	-0.0241409	0.0789209	-0.305887	0.75969	0.999978
Gadd45b	513.878	-0.157579	0.0973124	-1.61931	0.10538	0.999978
Slamf6	11.9928	0.0478961	0.626884	0.0764035	0.939098	0.999978
Zdhhc12	180.586	0.132241	0.134705	0.981708	0.326244	0.999978
Endog	403.861	0.0339967	0.10203	0.333202	0.738982	0.999978
Cybb	63.916	-0.254277	0.338555	-0.751067	0.452612	0.999978
Golga7	4310.66	-0.00530567	0.0740195	-0.0716794	0.942857	0.999978
Xk	1404.36	-0.037059	0.070058	-0.528977	0.596822	0.999978
Pcolce2	318.068	0.0485525	0.547154	0.0887365	0.929291	0.999978
Cd48	38.7333	-0.037267	0.321394	-0.115954	0.907689	0.999978
Clpx	1542.24	0.0071894	0.0683141	0.10524	0.916185	0.999978
Trabd	813.413	-0.0383702	0.080591	-0.476111	0.633995	0.999978
Dennd6b	1859.5	0.12235	0.181276	0.674937	0.499716	0.999978
Cd83	619.939	-0.022591	0.125811	-0.179562	0.857496	0.999978
Cltrn	25.3521	0.261148	1.32134	0.197639	0.843328	0.999978
Ace2	67.8872	0.127695	0.243283	0.524881	0.599666	0.999978
C4a	76.86	-0.0333477	0.358504	-0.0930191	0.925888	0.999978
Ager	20.5122	0.520139	0.388251	1.3397	0.180344	0.999978
Atf6b	4319.22	0.0378353	0.0427466	0.885106	0.3761	0.999978
Egfl8	14.4429	0.0974481	0.542739	0.179549	0.857507	0.999978
Notch4	346.282	0.305245	0.122136	2.49923	0.0124465	0.999978
Ppt2	384.841	0.0498983	0.113126	0.441085	0.659151	0.999978
Prrt1	7165.96	0.115117	0.0956525	1.20349	0.228788	0.999978
Rnf5	3239.37	0.00913851	0.0590913	0.154651	0.877097	0.999978
Fam163a	809.208	0.250106	0.0867199	2.88406	0.00392578	0.999978
Cacfd1	1807.3	0.0315282	0.0820773	0.384129	0.700883	0.999978
Hivep2	15131.8	-0.0318466	0.0806941	-0.394659	0.693095	0.999978
Arnt	1475.31	0.00125614	0.112046	0.0112109	0.991055	0.999978
Itga2	12.9898	0.529668	0.445827	1.18806	0.234811	0.999978
Mocs2	2292.98	-0.0293951	0.0482361	-0.6094	0.542259	0.999978
Nat9	525.582	0.0256726	0.0770363	0.333254	0.738943	0.999978
Lpl	2534.1	0.158101	0.0793965	1.99128	0.0464505	0.999978
Atp6v0e	867.325	-0.0320812	0.138112	-0.232283	0.816318	0.999978
Zfp318	2599.51	0.0107296	0.0492424	0.217892	0.827513	0.999978
Ttbk1	9296.54	-0.0315749	0.0533087	-0.592303	0.553648	0.999978
Srf	2219.32	-0.0345129	0.0450097	-0.766788	0.443207	0.999978
Lama5	474.584	0.125471	0.19348	0.648495	0.516665	0.999978
Steap1	83.1684	0.114157	1.4486	0.0788052	0.937188	0.999978
Steap2	830.925	0.155428	0.586616	0.264957	0.791043	0.999978
Hspa8	73358.5	-0.0244874	0.0439667	-0.556952	0.57756	0.999978
Serac1	919.142	0.135358	0.101772	1.33002	0.183512	0.999978
Pdzd11	1100.29	-0.00584426	0.08	-0.0730532	0.941764	0.999978
Psma2	3878	-0.0854228	0.068156	-1.25334	0.210081	0.999978
Mrpl32	733.377	0.00551407	0.0847796	0.0650401	0.948142	0.999978
Setdb1	2174.74	0.0336742	0.0790798	0.425825	0.670236	0.999978
Anxa9	25.8944	0.212073	0.338104	0.627244	0.530499	0.999978
Arnt2	14396.3	0.0544204	0.0464722	1.17103	0.241586	0.999978
Prune1	1355.31	0.0585386	0.0569289	1.02828	0.30382	0.999978
Cers2	2908.89	0.012063	0.101387	0.11898	0.905291	0.999978
Capza2	18043.2	-0.0660546	0.0413838	-1.59615	0.110456	0.999978
Plekho1	763.217	-0.165307	0.0898383	-1.84006	0.0657601	0.999978
Vps45	2082.02	0.0349626	0.0460533	0.759178	0.447746	0.999978
Prpf3	907.565	-0.0683366	0.0997855	-0.684835	0.493448	0.999978
Anp32e	6893.25	0.0418464	0.059618	0.701909	0.482736	0.999978
Aph1a	1767.99	-0.0523954	0.0469857	-1.11514	0.264792	0.999978
Tab2	3526.6	-0.0632391	0.0494488	-1.27888	0.200939	0.999978
Ppil4	2354.16	-0.0704492	0.0504589	-1.39617	0.162663	0.999978
Cnih1	2856.17	-0.0787504	0.0885595	-0.889238	0.373875	0.999978
Eps8	2289.17	0.0256825	0.0584439	0.439439	0.660343	0.999978
Med22	1523.96	-0.103428	0.0612382	-1.68895	0.0912296	0.999978
Surf1	1815.8	-0.0325658	0.0579974	-0.561505	0.574454	0.999978
Med28	2393.1	-0.0750917	0.0689525	-1.08904	0.276138	0.999978
Qdpr	7895.28	-0.0389721	0.11537	-0.3378	0.735514	0.999978
Gnrh1	10.5315	-0.198682	0.740935	-0.26815	0.788584	0.999978
Tnr	13218.6	0.0598317	0.0694349	0.861695	0.388856	0.999978
Sqstm1	19787.8	-0.0127952	0.0414123	-0.308972	0.757343	0.999978
Nfe2l2	789.836	-0.110004	0.119592	-0.919827	0.357663	0.999978
Rxrg	211.559	0.373151	0.20423	1.82711	0.0676832	0.999978
Rxra	2040.81	-0.0156192	0.0542325	-0.288005	0.773343	0.999978
Adamtsl4	339.455	0.0981865	0.213111	0.460729	0.644993	0.999978
Fcrl2	1492.4	0.113056	0.0762702	1.48231	0.138259	0.999978
Prpsap1	1480.23	-0.0110336	0.0699824	-0.157663	0.874723	0.999978
Fam184b	259.075	0.072914	0.157757	0.462191	0.643944	0.999978
Ncapg	20.6543	0.238701	0.479091	0.498237	0.618317	0.999978
Lcorl	1264.99	0.0214026	0.0852951	0.250924	0.801873	0.999978
Lta4h	1464.35	0.113952	0.0485582	2.34671	0.0189399	0.999978
Dstn	8208.12	-0.0211916	0.0780291	-0.271586	0.78594	0.999978
Macroh2a1	3648.45	0.0454158	0.0411083	1.10478	0.269253	0.999978
Gtf2ird2	696.9	0.0951933	0.0671977	1.41661	0.156596	0.999978
Bola1	312.904	-0.0997213	0.0879935	-1.13328	0.257097	0.999978
Castor2	7812.75	-0.0839859	0.0759291	-1.10611	0.268679	0.999978
Fcgr1	331.358	-0.101958	0.177824	-0.573362	0.5664	0.999978
Ncf1	411.927	-0.0662384	0.120026	-0.551865	0.581041	0.999978
Wnt11	40.1662	0.0640276	0.307199	0.208424	0.834898	0.999978
Adss2	4268.72	0.0101735	0.0444028	0.229118	0.818777	0.999978
Il17rb	63.6501	0.283543	0.257054	1.10305	0.270007	0.999978
Cacna1d	2444.57	0.00700866	0.082922	0.0845212	0.932642	0.999978
Chdh	381.548	-0.134184	0.277842	-0.482951	0.62913	0.999978
Actr8	2315.01	-0.00722576	0.0462025	-0.156393	0.875723	0.999978
Lrrc27	241.605	0.0123601	0.123269	0.10027	0.92013	0.999978
Stk32c	3674.49	0.0805737	0.0584236	1.37913	0.167855	0.999978
Fnta	2034.74	-0.0558157	0.0691557	-0.807101	0.419608	0.999978
Mtrex	3631.6	0.0428223	0.0391331	1.09427	0.273835	0.999978
Lbp	535.961	0.137342	0.869157	0.158018	0.874443	0.999978
Celsr1	547.98	-0.0337098	0.149384	-0.225659	0.821467	0.999978
Fli1	221.314	0.0394215	0.144098	0.273574	0.784412	0.999978
Stard13	1012.97	0.0110122	0.0645327	0.170645	0.864503	0.999978
Tenm1	2821.82	0.129672	0.121204	1.06986	0.28468	0.999978
Camk1g	1200.51	0.0686694	0.0782136	0.877973	0.379959	0.999978
Utp25	983.226	-0.0375975	0.0881288	-0.42662	0.669656	0.999978
Hsd11b1	1382.02	-0.142574	0.0696544	-2.04687	0.0406707	0.999978
Syt14	1549.93	-0.114604	0.0732583	-1.56438	0.117729	0.999978
H2-M3	124.094	0.0141349	0.160757	0.087927	0.929935	0.999978
Lonrf3	513.754	0.0406004	0.107595	0.377344	0.705918	0.999978
Atp5f1e	2503.42	-0.166606	0.107406	-1.55118	0.120858	0.999978
Nelfcd	1903.05	0.129163	0.052382	2.4658	0.0136707	0.999978
Ctsz	1534.69	-0.0386385	0.121206	-0.318784	0.74989	0.999978
Prelid3b	1791.53	-0.081714	0.0660272	-1.23758	0.215871	0.999978
Sertad4	874.621	-0.11026	0.0881517	-1.2508	0.211008	0.999978
Ube2a	1919.77	-0.0757676	0.0689669	-1.09861	0.271939	0.999978
Slc25a5	10173.7	-0.0592487	0.0522203	-1.13459	0.256547	0.999978
Ppdpf	1677.9	0.0693145	0.0703455	0.985343	0.324456	0.999978
Kcnq2	31243.8	0.00861766	0.049349	0.174627	0.861373	0.999978
Eef1a2	48454.7	0.0631978	0.0298495	2.11721	0.0342418	0.999978
Col20a1	187.575	0.413752	0.301452	1.37253	0.169899	0.999978
Pls3	14861.1	0.0732064	0.045236	1.61832	0.105593	0.999978
Mpped2	1754.24	-0.0723772	0.0644008	-1.12386	0.261074	0.999978
Nkap	975.255	-0.0777666	0.0605406	-1.28454	0.198954	0.999978
Ndufa1	1425.19	-0.189939	0.0939654	-2.02138	0.0432407	0.999978
E2f3	2054.86	-0.0802844	0.0573476	-1.39996	0.161525	0.999978
Cr1l	1358.39	-0.0631523	0.0770761	-0.81935	0.412587	0.999978
Ppfibp1	1232.44	0.0665573	0.0850757	0.78233	0.434021	0.999978
Cd46	180.983	0.245676	0.21907	1.12145	0.262098	0.999978
Cd34	2487.42	-0.0919869	0.0600368	-1.53218	0.125479	0.999978
Plgrkt	413.446	-0.0536952	0.124559	-0.431083	0.666408	0.999978
Cd274	221.711	0.0392704	0.198279	0.198056	0.843001	0.999978
Gtf3a	847.367	0.0013084	0.0804018	0.0162733	0.987016	0.999978
Mtif3	781.658	-0.0609777	0.0631005	-0.96636	0.333864	0.999978
Lnx2	268.277	0.090416	0.142216	0.635764	0.52493	0.999978
Dyrk3	715.818	-0.154935	0.105925	-1.46269	0.143553	0.999978
Mapkapk2	1494.37	-0.0685587	0.0607191	-1.12911	0.25885	0.999978
Lamp2	5317.01	0.0155895	0.134397	0.115996	0.907656	0.999978
Atxn10	11728	0.0213938	0.0432988	0.494096	0.621238	0.999978
Foxred2	832.464	-0.0872837	0.0565514	-1.54344	0.122724	0.999978
Eif3d	3102.07	-0.0175933	0.0475489	-0.370003	0.71138	0.999978
H3f3b	9298.84	0.0123627	0.0530533	0.233024	0.815743	0.999978
Nup50	2525.31	0.00556474	0.0601842	0.0924619	0.926331	0.999978
Phf21b	282.314	0.0380287	0.133154	0.2856	0.775185	0.999978
Ift27	542.492	-0.0469823	0.0802017	-0.585802	0.558008	0.999978
Pacsin2	2891.82	0.0597923	0.0565803	1.05677	0.290617	0.999978
Cmah	16.5886	0.162069	0.685928	0.236276	0.813218	0.999978
Ttll12	805.294	0.0147552	0.0642858	0.229525	0.818461	0.999978
Scube1	1133.2	0.0995128	0.0914689	1.08794	0.276621	0.999978
Tox4	3995.55	0.0305719	0.0365008	0.837569	0.402273	0.999978
Mrps18c	87.9582	-0.370182	0.169076	-2.18944	0.0285646	0.999978
Sulf1	949.99	0.03886	0.925585	0.0419842	0.966511	0.999978
Srsf6	4872.92	0.0900014	0.0985773	0.913003	0.361241	0.999978
Plcg1	3919.03	0.0845279	0.0601895	1.40436	0.160211	0.999978
Kctd2	2956.62	-0.0395344	0.0445193	-0.888029	0.374525	0.999978
Tmprss6	39.7716	-0.39057	0.396693	-0.984564	0.324838	0.999978
Kctd5	1133.04	0.00515815	0.0632583	0.081541	0.935012	0.999978
Etaa1	532.918	-0.0694761	0.0694695	-1.00009	0.317265	0.999978
Matn4	468.374	0.157659	0.093814	1.68055	0.0928504	0.999978
Slpi	20.6602	-0.3023	0.374766	-0.806637	0.419875	0.999978
Rbpjl	24.5622	0.630059	0.39975	1.57613	0.114995	0.999978
Sdc4	4196.59	0.0689104	0.0712004	0.967837	0.333126	0.999978
Il13ra1	366.197	-0.059423	0.146882	-0.404564	0.685798	0.999978
Nbr1	8749.54	0.0463794	0.0282527	1.64159	0.100674	0.999978
Cyth1	4502.18	-0.0111172	0.0493686	-0.225188	0.821833	0.999978
Rnd3	615.012	0.137954	0.109076	1.26476	0.205958	0.999978
Brca1	82.4992	0.201219	0.22009	0.914258	0.360581	0.999978
Cntnap1	13075.5	0.0365341	0.0582743	0.626933	0.530703	0.999978
Nt5c3b	1190.91	-0.0333543	0.0791825	-0.421233	0.673585	0.999978
Coa3	2414.99	-0.0489668	0.0694825	-0.704736	0.480975	0.999978
Med24	4734.49	0.0447951	0.0820086	0.546225	0.584911	0.999978
Psmd3	4976.84	0.0109629	0.0493756	0.222031	0.82429	0.999978
Exosc10	1872.82	0.03227	0.0499487	0.646064	0.518238	0.999978
Glod4	2785.65	-0.029614	0.0658904	-0.449444	0.653111	0.999978
Vps53	3339.94	-0.0160523	0.0613935	-0.261465	0.793734	0.999978
Taok1	9683.39	-0.0283963	0.0784783	-0.361836	0.717474	0.999978
Dnttip1	1044.72	0.112827	0.0710485	1.58803	0.112281	0.999978
Acot8	467.817	-0.0835034	0.105547	-0.791149	0.428857	0.999978
Mpp2	8072.59	0.0364873	0.0517719	0.704771	0.480953	0.999978
Vtn	2405.57	0.139693	0.152495	0.916049	0.359641	0.999978
Nlk	3505.44	-0.066329	0.0760612	-0.872047	0.383183	0.999978
Traf4	343.179	0.163465	0.101483	1.61076	0.107233	0.999978
Aldoc	37026.9	0.0456347	0.0543633	0.83944	0.401222	0.999978
Stac2	4175.24	-0.00842996	0.0807378	-0.104412	0.916843	0.999978
Rpl19	1672.16	-0.192508	0.0800842	-2.40382	0.0162246	0.999978
Nek8	142.56	-0.0207484	0.231023	-0.0898108	0.928438	0.999978
Cacnb4	9299.38	-0.0865748	0.0929724	-0.931187	0.351757	0.999978
Plxdc1	558.033	-0.0287849	0.234984	-0.122497	0.902505	0.999978
Arl5b	1972.53	-0.0455762	0.0499369	-0.912676	0.361413	0.999978
Zfp207	5541.65	0.00978474	0.0657086	0.148911	0.881624	0.999978
Psmd11	3300.33	-0.0257471	0.0459448	-0.560391	0.575213	0.999978
C1qtnf1	127.82	0.0408402	0.219607	0.185969	0.852469	0.999978
Pipox	61.9503	0.565322	0.223604	2.52822	0.0114642	0.999978
Timp2	15877.8	0.158049	0.117524	1.34482	0.178684	0.999978
Zc3h18	2095.31	0.0850781	0.0414798	2.05107	0.0402598	0.999978
Top2b	6019.26	0.0763688	0.040507	1.88532	0.0593861	0.999978
Rarb	276.203	0.0976898	0.117569	0.830915	0.406021	0.999978
Igfbp4	3625.08	-0.088729	0.0699004	-1.26936	0.204311	0.999978
Cdc6	45.6761	0.202227	0.264385	0.764895	0.444334	0.999978
Suz12	2467.08	-0.0103487	0.0459972	-0.224984	0.821991	0.999978
Atad5	273.298	-0.0189245	0.121725	-0.15547	0.876451	0.999978
Crlf3	684.556	-0.011155	0.0619218	-0.180147	0.857038	0.999978
Tns4	29.7745	-0.399716	0.91555	-0.436586	0.662412	0.999978
Tnfaip1	2084.9	-0.0891308	0.0636257	-1.40086	0.161256	0.999978
Abr	33333.8	0.0328786	0.0545369	0.602868	0.546597	0.999978
Rab11fip4	15500.9	0.000586259	0.051356	0.0114156	0.990892	0.999978
Cd40	20.27	0.29836	0.450039	0.662965	0.507353	0.999978
Slc35c2	2173.99	0.111331	0.0534236	2.08394	0.037166	0.999978
Zfp334	1281.35	0.0148537	0.0664442	0.223551	0.823106	0.999978
Elmo2	9097.79	0.0303751	0.0491427	0.6181	0.536509	0.999978
Wsb1	3328	0.334116	0.152023	2.1978	0.0279635	0.999978
Ttpal	2986.76	-0.0210259	0.0669966	-0.313836	0.753646	0.999978
Rhot1	4322.99	-0.00906635	0.0355126	-0.2553	0.798492	0.999978
Rhbdl3	1444.89	-0.0563248	0.0843025	-0.668128	0.504052	0.999978
Ada	23.0699	-0.0890353	0.423369	-0.210302	0.833432	0.999978
Serinc3	13570.2	-0.0412678	0.0441958	-0.933749	0.350433	0.999978
Tha1	118.171	0.0650243	0.165366	0.393214	0.694162	0.999978
Pgs1	2842.14	-0.03914	0.0335521	-1.16654	0.243394	0.999978
Birc5	27.5177	-0.237318	0.383071	-0.619515	0.535577	0.999978
Afmid	15.7939	0.290743	0.404129	0.71943	0.471876	0.999978
Pigt	3113.2	0.0502689	0.0784433	0.640831	0.521632	0.999978
Wfdc2	54.2573	-0.0839457	1.52974	-0.0548757	0.956237	0.999978
Etv4	353.35	0.119361	0.140993	0.846578	0.397231	0.999978
Dbndd2	2317.67	-0.0616016	0.123096	-0.500435	0.616769	0.999978
Mmp9	67.1211	-0.0967797	0.24229	-0.399437	0.689571	0.999978
Slc12a5	25270.4	0.0783378	0.0471013	1.66318	0.0962771	0.999978
Ghdc	260.566	0.05839	0.141211	0.413496	0.679244	0.999978
Pltp	3375.89	0.185607	0.165531	1.12128	0.262168	0.999978
Slc12a7	354.452	0.262556	0.225158	1.1661	0.243575	0.999978
Ctsa	3557.05	0.0338279	0.055798	0.606257	0.544344	0.999978
Zswim1	1022.64	-0.0763872	0.0671536	-1.1375	0.25533	0.999978
Slc12a4	1043.22	0.143964	0.185547	0.775893	0.437812	0.999978
Spata25	8.76917	0.29101	0.828124	0.351409	0.725282	0.999978
Myo1c	817.051	0.101695	0.0840994	1.20922	0.226577	0.999978
Crk	9400.37	-0.056245	0.0327813	-1.71576	0.0862057	0.999978
Cox7c	5676.04	-0.163675	0.0930017	-1.75992	0.0784219	0.999978
Pitpna	16527.8	-0.0124729	0.0355636	-0.35072	0.725799	0.999978
Mlx	1105.22	-0.0388624	0.0603468	-0.643985	0.519585	0.999978
Retreg3	3246.44	-0.070924	0.0437187	-1.62228	0.104744	0.999978
Jph2	33.9321	0.759873	0.338253	2.24647	0.0246742	0.999978
Dhx58	144.15	0.0761005	0.206127	0.369192	0.711985	0.999978
Rab5a	5871.39	-0.041697	0.0616564	-0.67628	0.498863	0.999978
Nkiras2	463.192	0.0892958	0.152479	0.585627	0.558126	0.999978
Ppp2r5c	9724.5	-0.00462202	0.0380205	-0.121567	0.903242	0.999978
Ift52	1272.25	0.0622799	0.0710502	0.876563	0.380724	0.999978
Mybl2	31.1482	0.321885	0.362785	0.887262	0.374938	0.999978
Sgk2	81.0753	0.154372	0.243161	0.634856	0.525523	0.999978
Eya2	96.6184	-0.0147998	0.347984	-0.0425301	0.966076	0.999978
B4galt5	2532.88	-0.0193242	0.0538421	-0.358905	0.719667	0.999978
Gdap1l1	2561.29	0.0012873	0.0523236	0.0246026	0.980372	0.999978
Ptgis	64.2321	0.0267957	0.395572	0.0677392	0.945993	0.999978
Cadps2	5519.02	-0.0756992	0.0474943	-1.59386	0.110968	0.999978
Ddx27	1196.98	0.0163468	0.0929355	0.175894	0.860377	0.999978
Cyth3	2302.54	-0.0224431	0.0550613	-0.407602	0.683566	0.999978
Cyth4	909.809	0.134519	0.1055	1.27505	0.202291	0.999978
Rac3	606.158	0.0242049	0.109872	0.220301	0.825636	0.999978
Rrp7a	4241.66	-0.0234735	0.0376193	-0.623976	0.532643	0.999978
Cyb5r3	3270.49	0.0334483	0.077944	0.429133	0.667826	0.999978
Ints2	1127	0.130567	0.107859	1.21054	0.226072	0.999978
Med13l	5857.99	-0.0652126	0.0760231	-0.857799	0.391003	0.999978
H2bc4	1174.32	-0.0802928	0.137904	-0.582239	0.560406	0.999978
Baiap2l2	62.2713	0.10051	0.262703	0.382599	0.702017	0.999978
Mafk	600.428	0.0101723	0.0739624	0.137534	0.890609	0.999978
Med1	2597.4	-0.0172533	0.043866	-0.393319	0.694084	0.999978
Erbb3	695.059	0.0265601	0.19092	0.139116	0.889358	0.999978
Stard3	1359.49	0.00395861	0.0560361	0.070644	0.943681	0.999978
Mfng	156.208	-0.0800074	0.161536	-0.495292	0.620394	0.999978
Vmp1	4612.05	-0.047752	0.0766242	-0.623198	0.533154	0.999978
Uchl5	1532.28	-0.0204329	0.0667927	-0.305915	0.759669	0.999978
Glrx2	3360.55	0.0396914	0.0713434	0.556343	0.577977	0.999978
Ro60	4054.92	0.0139655	0.0832943	0.167664	0.866847	0.999978
Stk4	3070.55	0.0335655	0.0494175	0.679224	0.496996	0.999978
Pmp22	789.498	-0.0576374	0.150788	-0.382241	0.702283	0.999978
Gdf9	43.0575	0.0259548	0.272692	0.09518	0.924172	0.999978
Zcchc10	349.508	0.00404993	0.117252	0.0345404	0.972446	0.999978
Psmb6	2927.87	-0.0369692	0.0623227	-0.593191	0.553054	0.999978
Spag7	1429.81	0.0226277	0.0724372	0.312377	0.754754	0.999978
Pfn1	5183.49	-0.0191382	0.0942332	-0.203094	0.839061	0.999978
Tomm34	4330.67	0.055572	0.0567402	0.979412	0.327377	0.999978
Ywhab	38036.6	0.0531886	0.0308936	1.72167	0.0851298	0.999978
Ksr1	8519.33	0.00428783	0.0993393	0.0431634	0.965571	0.999978
Gpx3	282.135	0.673418	0.4184	1.60951	0.107505	0.999978
Anxa6	5016.63	0.0565796	0.0651373	0.86862	0.385055	0.999978
Il12rb2	44.7238	0.272078	0.531948	0.511474	0.609019	0.999978
Zkscan6	646.511	0.0356229	0.0764972	0.465676	0.641448	0.999978
Kpna2	995.008	0.0688365	0.0858652	0.801681	0.422738	0.999978
Smurf2	1997.93	-0.0984307	0.0503395	-1.95534	0.0505435	0.999978
Cep95	424.639	-0.0215992	0.129031	-0.167395	0.867059	0.999978
Vezf1	1776.85	-0.0235186	0.0956673	-0.245838	0.805808	0.999978
Cuedc1	1248.09	0.0397924	0.073695	0.539961	0.589224	0.999978
Srsf1	8625.3	0.0473195	0.0668869	0.707455	0.479284	0.999978
Abi3	315.71	-0.00263554	0.218077	-0.0120853	0.990358	0.999978
Shroom1	241.393	0.17996	0.145375	1.2379	0.215753	0.999978
Kif3a	6354.89	0.0717843	0.0490534	1.46339	0.143361	0.999978
Septin8	14659.2	-0.0172622	0.0317092	-0.544389	0.586174	0.999978
Mtmr4	5082.64	-0.0649505	0.0734391	-0.884412	0.376474	0.999978
Mrm1	432.136	-0.0976647	0.099613	-0.980441	0.326869	0.999978
Mapt	25329.8	0.0705574	0.0389521	1.81139	0.0700806	0.999978
Kansl1	4298.67	0.00385692	0.0460865	0.0836888	0.933304	0.999978
Gid4	4375.1	-0.0409021	0.0505134	-0.809727	0.418097	0.999978
Myo1b	657.729	0.0874457	0.111655	0.783178	0.433523	0.999978
Dhx40	1567.84	0.0751384	0.0621081	1.2098	0.226355	0.999978
Ypel2	2007.1	0.017445	0.0958502	0.182003	0.85558	0.999978
Akap1	2384.57	0.0637764	0.0512234	1.24506	0.213109	0.999978
Nol11	1406.3	0.0516171	0.0503188	1.0258	0.304986	0.999978
Derl2	1364.44	-0.055037	0.0625842	-0.879408	0.37918	0.999978
C1qbp	2040.91	-0.0284005	0.0579359	-0.490206	0.623988	0.999978
Rpain	371.556	-0.00820046	0.152555	-0.053754	0.957131	0.999978
6330403K07Rik	9761.57	0.051855	0.0934429	0.554938	0.578937	0.999978
Slc13a3	637.341	-0.00714759	0.264352	-0.0270381	0.978429	0.999978
Kcnab3	1107.25	-0.21275	0.0944144	-2.25337	0.0242361	0.999978
Chd3	45461.1	0.0828914	0.0437292	1.89556	0.0580177	0.999978
Kdm6b	1721.97	-0.0772618	0.0757628	-1.01979	0.30783	0.999978
Appbp2	6014.84	0.00250937	0.0513623	0.0488563	0.961034	0.999978
Wnt9b	47.2619	1.15502	0.676335	1.70776	0.0876813	0.999978
Adora2b	177.785	0.194684	0.17384	1.1199	0.262754	0.999978
Ncor1	13942.4	-0.0357371	0.0539409	-0.662522	0.507636	0.999978
Trpv2	641.926	0.0701315	0.0843976	0.830965	0.405994	0.999978
Cenpv	747.81	-0.0862794	0.074284	-1.16148	0.245447	0.999978
Pcgf2	662.292	0.128395	0.156902	0.818308	0.413181	0.999978
Cwc25	868.289	0.00286493	0.0823983	0.0347692	0.972264	0.999978
Spmap1	9.82211	-0.124436	0.598858	-0.207789	0.835394	0.999978
Pip4k2b	9852.26	-0.0395702	0.0372545	-1.06216	0.288163	0.999978
Trim37	18415.8	-0.0264073	0.0503308	-0.524674	0.59981	0.999978
Ybx2	184.501	0.382096	0.345724	1.1052	0.269071	0.999978
Ctdnep1	2362.68	0.0582961	0.0598477	0.974074	0.33002	0.999978
Elp5	1992.41	-0.0519902	0.0645593	-0.805309	0.420642	0.999978
Slc2a4	33.6758	0.369636	0.381976	0.967693	0.333198	0.999978
Gabarap	4761.7	-0.0583325	0.0662649	-0.880293	0.378701	0.999978
2810408A11Rik	11.6147	0.280952	0.535378	0.524772	0.599741	0.999978
Phf23	1772.8	-0.120749	0.0574015	-2.10358	0.0354152	0.999978
Acadvl	2005.4	0.0179584	0.0868833	0.206696	0.836248	0.999978
Dnah11	117.682	-0.0425034	0.347376	-0.122356	0.902617	0.999978
G3bp1	4173.9	0.027544	0.0432468	0.636903	0.524188	0.999978
Atox1	826.321	-0.154919	0.103307	-1.4996	0.133718	0.999978
Glra2	516.713	0.137623	0.165235	0.832894	0.404905	0.999978
Sparc	15068.4	0.111641	0.0750567	1.48742	0.136904	0.999978
Mief2	656.455	0.127051	0.0701019	1.81238	0.0699278	0.999978
Tbx3	125.794	0.00990946	0.157923	0.0627486	0.949967	0.999978
Crhr1	424.925	-0.175769	0.127762	-1.37575	0.168899	0.999978
Dusp14	960.122	-0.112126	0.0751202	-1.49263	0.135535	0.999978
Tada2a	1005.11	0.0196919	0.0727096	0.27083	0.786522	0.999978
Ikzf1	265.173	-0.0629292	0.122232	-0.514834	0.606669	0.999978
Pnpo	1735.81	-0.0246862	0.0567958	-0.434648	0.663818	0.999978
Cog1	2158.94	0.0605424	0.0754736	0.802167	0.422456	0.999978
Cbx1	2079.46	0.0338528	0.0460266	0.735506	0.462032	0.999978
Cdk5rap3	1205.58	0.0280988	0.0681025	0.412596	0.679902	0.999978
Copz2	202.6	0.0920863	0.159003	0.579149	0.562489	0.999978
Slc25a39	1839.02	-0.00626441	0.110622	-0.056629	0.954841	0.999978
Sp2	683.355	0.110506	0.0947662	1.16609	0.24358	0.999978
Aatf	586.228	0.00273596	0.0838703	0.0326213	0.973977	0.999978
Lhx1	22.0096	1.01093	0.784807	1.28813	0.197702	0.999978
Dync1h1	25512.7	0.130502	0.150197	0.868872	0.384917	0.999978
Cpsf4l	5.9112	0.0531638	1.02568	0.0518327	0.958662	0.999978
Pex12	353.529	0.1296	0.0993678	1.30425	0.192149	0.999978
Ndel1	3658.13	-0.0436656	0.0370206	-1.17949	0.238202	0.999978
Slc25a35	318.693	0.170717	0.15628	1.09238	0.274666	0.999978
Zbtb4	8324.43	-0.0289493	0.0377324	-0.767226	0.442947	0.999978
Mpdu1	1722.96	-0.029817	0.0729226	-0.408886	0.682623	0.999978
Fxr2	6326.16	0.0756697	0.0479348	1.5786	0.114428	0.999978
Atp5mc3	9040.49	-0.0769887	0.0540023	-1.42566	0.153968	0.999978
Cd68	362.293	0.0506524	0.112323	0.450953	0.652023	0.999978
Acsl1	2536.32	0.0148939	0.0604375	0.246435	0.805345	0.999978
Abca5	2778.16	0.0633388	0.100357	0.631133	0.527954	0.999978
Smyd4	643.566	0.108775	0.0893094	1.21795	0.223241	0.999978
Lsp1	79.2999	-0.0723639	0.244993	-0.295371	0.767711	0.999978
Zfyve27	3413.53	0.0212213	0.080788	0.262679	0.792798	0.999978
Avpi1	452.643	-0.0685958	0.111841	-0.613336	0.539654	0.999978
Sfrp5	40.3636	0.261217	0.868651	0.300716	0.763631	0.999978
Myh11	385.256	0.114264	0.162116	0.704831	0.480915	0.999978
Rad51d	721.149	-0.0905913	0.0835258	-1.08459	0.278103	0.999978
Unc45b	47.7748	0.186432	0.252488	0.73838	0.460284	0.999978
Pank3	4532.23	-0.0288647	0.057958	-0.498028	0.618464	0.999978
Rars1	1998.68	0.0200635	0.0443663	0.452225	0.651107	0.999978
Wwc1	5182.41	0.0969331	0.0573283	1.69084	0.0908673	0.999978
Mrpl58	1350.45	-0.0646621	0.0754108	-0.857466	0.391188	0.999978
Fdxr	486.214	0.0923583	0.122522	0.753811	0.450963	0.999978
Sult4a1	18652.5	-0.0158677	0.0321367	-0.493756	0.621478	0.999978
Mrpl45	1407.23	-0.105962	0.0516911	-2.04991	0.0403729	0.999978
Mb	8.52381	0.112231	0.804687	0.139471	0.889078	0.999978
Irf1	355.976	-0.088072	0.106034	-0.830606	0.406196	0.999978
Slc22a5	489.75	0.147408	0.133777	1.10189	0.270509	0.999978
P4ha2	556.933	0.127535	0.111119	1.14773	0.251079	0.999978
Alox12e	7.57892	0.714822	1.02627	0.696524	0.486101	0.999978
Arrb1	14403	0.00452558	0.050455	0.0896953	0.928529	0.999978
Cxcl16	70.8089	-0.146243	0.354456	-0.412585	0.679911	0.999978
Pelp1	1727.57	0.0497321	0.0621409	0.800313	0.42353	0.999978
Med11	261.978	-0.0141934	0.112372	-0.126307	0.899489	0.999978
Ccl6	64.9448	-0.0657144	0.220923	-0.297454	0.76612	0.999978
Natd1	558.599	0.0153482	0.0925953	0.165756	0.868349	0.999978
Map2k3	450.543	-0.12365	0.102565	-1.20558	0.227978	0.999978
Ywhah	46938.1	-0.00505898	0.0430172	-0.117604	0.906382	0.999978
Sart3	2309.5	0.0654468	0.0864733	0.756845	0.449143	0.999978
E2f2	56.1822	0.32563	0.236078	1.37933	0.167793	0.999978
Slfn3	54.9082	0.0124699	0.243399	0.0512323	0.95914	0.999978
Nars2	597.148	-0.000889221	0.0957078	-0.009291	0.992587	0.999978
Slc35b4	3530.68	-0.0163906	0.046159	-0.355091	0.722522	0.999978
Dnah1	479.776	0.257433	0.104313	2.4679	0.013591	0.999978
Dalrd3	2648.85	0.137028	0.0685358	1.99936	0.045569	0.999978
Fis1	3579.33	-0.0774665	0.0790808	-0.979586	0.32729	0.999978
Plod1	1079.64	0.0560744	0.102517	0.546977	0.584395	0.999978
Rab3d	801.766	0.0104151	0.0731952	0.142292	0.886849	0.999978
Mfsd3	182.385	-0.0837231	0.143204	-0.58464	0.55879	0.999978
Slc25a22	12167.1	0.0986423	0.0581794	1.69549	0.0899833	0.999978
Atp6ap1	15253.3	-0.00728286	0.0518961	-0.140335	0.888395	0.999978
Dnase1l1	59.4481	0.285604	0.326767	0.874027	0.382103	0.999978
Aldh3a1	28.7664	-0.277464	0.465019	-0.596672	0.550727	0.999978
Ccl9	93.4019	-0.0208024	0.253317	-0.0821199	0.934551	0.999978
Scrn1	9941.01	0.0288675	0.0489936	0.58921	0.55572	0.999978
BC005537	11726	0.0101654	0.0326787	0.31107	0.755747	0.999978
Isyna1	1071.55	0.0864344	0.11539	0.749066	0.453817	0.999978
Hars2	1151.33	0.0492502	0.107883	0.456513	0.648021	0.999978
Cacng2	3962.39	0.129358	0.0727587	1.77791	0.0754187	0.999978
Tmem160	880.966	-0.096973	0.0748218	-1.29605	0.194957	0.999978
Rab5c	6948.82	0.0105156	0.0562575	0.186919	0.851724	0.999978
Styxl1	12.7656	0.48748	0.65176	0.747944	0.454494	0.999978
Mdh2	10237.3	0.00331397	0.0467045	0.0709561	0.943433	0.999978
H13	2595.41	0.0102697	0.0643127	0.159684	0.87313	0.999978
Rnf145	4649.41	-0.0137055	0.0468399	-0.292602	0.769826	0.999978
Scn1b	14645.1	-0.0833952	0.0460271	-1.81187	0.0700059	0.999978
Atp6v1e1	14090.7	-0.0419026	0.0634163	-0.660754	0.50877	0.999978
Chtf18	76.2094	-0.11763	0.243151	-0.483771	0.628548	0.999978
Lhx9	914.475	0.13911	0.121745	1.14264	0.25319	0.999978
Etnppl	753.978	0.176605	0.23022	0.767113	0.443014	0.999978
Rps6kl1	1770.08	-0.0225923	0.0720387	-0.313613	0.753815	0.999978
Ppp1r12c	3619.02	0.0382345	0.0656514	0.582387	0.560306	0.999978
Ahr	525.783	0.127439	0.0978318	1.30263	0.1927	0.999978
Map1s	2575.9	0.0886716	0.0655479	1.35278	0.176127	0.999978
Dpep1	8.48213	-0.0828298	0.811793	-0.102033	0.91873	0.999978
Tmem129	1060.02	-0.0169444	0.0723925	-0.234064	0.814936	0.999978
Nop9	569.635	0.0522701	0.082812	0.63119	0.527917	0.999978
Hsd17b1	9.6271	0.323074	0.645624	0.500405	0.61679	0.999978
Atp6v0a1	22210.5	0.108142	0.0438817	2.46439	0.0137246	0.999978
Psmc3ip	124.188	-0.156778	0.19615	-0.799277	0.42413	0.999978
Grb7	64.3225	-0.107441	0.364055	-0.295123	0.7679	0.999978
Noxo1	71.8247	0.330292	0.202156	1.63384	0.102292	0.999978
Aoc3	32.0682	0.757539	0.398312	1.90187	0.0571877	0.999978
Zfp687	1495.4	0.0805056	0.0500186	1.60951	0.107504	0.999978
Gdpd2	294.643	0.346149	0.150202	2.30456	0.0211912	0.999978
D8Ertd738e	1385.8	0.00638797	0.0772377	0.0827054	0.934086	0.999978
Sec14l4	38.4534	0.0470245	0.351149	0.133916	0.893469	0.999978
Calm3	105139	-0.00301923	0.0748725	-0.0403249	0.967834	0.999978
Cops3	3087.94	-0.0953076	0.0537225	-1.77407	0.0760509	0.999978
Fkbp8	11882.4	0.0134727	0.0396343	0.339926	0.733912	0.999978
Ddx39b	4761.21	0.0746191	0.0978185	0.762832	0.445564	0.999978
Gipc1	1742.04	0.0297381	0.0747553	0.397805	0.690774	0.999978
Tlcd1	860.896	0.0986538	0.100224	0.984335	0.324951	0.999978
Plscr3	451.076	0.144591	0.134797	1.07265	0.283427	0.999978
Ptger1	129.063	0.0542572	0.453829	0.119554	0.904836	0.999978
Arhgef25	14074.1	0.0184683	0.101469	0.182009	0.855575	0.999978
Xab2	1579.8	0.0800665	0.0654381	1.22355	0.221124	0.999978
Cdc37	5471.84	-0.0428337	0.0380624	-1.12535	0.260439	0.999978
Rab4a	1129.96	-0.0567538	0.0605622	-0.937115	0.3487	0.999978
Trip10	307.6	-0.103143	0.167144	-0.617087	0.537177	0.999978
Cops6	3958.22	-0.0480678	0.0511191	-0.940309	0.347059	0.999978
Ubb	35724.1	-0.0222734	0.0381821	-0.583348	0.559659	0.999978
Ap4m1	998.058	0.11991	0.0840966	1.42587	0.153907	0.999978
Gyg1	1574.43	0.000689447	0.0841474	0.00819332	0.993463	0.999978
Rcn3	342.931	-0.0119908	0.136256	-0.0880019	0.929875	0.999978
Slc6a8	4371.71	-0.0124808	0.0596513	-0.209229	0.834269	0.999978
Arid3a	290.832	0.0512379	0.129441	0.395839	0.692224	0.999978
Pdk4	541.899	0.035162	0.0858907	0.409381	0.68226	0.999978
Ubxn6	2884.68	-0.00419262	0.048462	-0.0865135	0.931058	0.999978
Mydgf	1242.53	-0.0642823	0.101763	-0.631684	0.527594	0.999978
Cyb561	2713.05	-0.0168468	0.179563	-0.0938212	0.925251	0.999978
Sema6a	1168.69	0.0773262	0.128761	0.600539	0.548147	0.999978
Ccdc12	928.543	0.0718617	0.0932032	0.771022	0.440694	0.999978
Fmc1	502.444	-0.154727	0.0916505	-1.68822	0.0913682	0.999978
Akt3	12887.8	-0.085539	0.0457088	-1.87139	0.0612907	0.999978
Mrpl24	1744.78	-0.0653822	0.0775726	-0.842852	0.399311	0.999978
Gle1	2269.31	-0.0836352	0.0495092	-1.68929	0.0911647	0.999978
L3hypdh	69.4928	-0.16373	0.247684	-0.661042	0.508585	0.999978
Lyst	5593.23	-0.109044	0.10551	-1.0335	0.301372	0.999978
Slc35e1	3251.81	-0.0297774	0.0673232	-0.442305	0.658268	0.999978
Calr3	47.0703	0.287421	0.315742	0.910302	0.362664	0.999978
Tmc4	168.726	0.228219	0.350098	0.651873	0.514483	0.999978
Syne4	97.3029	0.0662208	0.30951	0.213954	0.830583	0.999978
Polr2i	413.211	-0.0637016	0.081141	-0.785073	0.43241	0.999978
Krt10	342.578	0.0832205	0.0944981	0.880658	0.378503	0.999978
Iyd	232.549	-0.0942541	0.134165	-0.702524	0.482353	0.999978
Rmnd1	1059.38	0.0625731	0.082852	0.75524	0.450105	0.999978
Ccdc170	73.9971	0.064558	0.327684	0.197013	0.843818	0.999978
Esr1	169.106	0.351622	0.161465	2.1777	0.0294285	0.999978
Vip	795.047	-0.0950304	0.163235	-0.58217	0.560452	0.999978
Fbxo5	49.7766	0.034526	0.287004	0.120298	0.904247	0.999978
Mtrf1l	343.355	-0.120627	0.112113	-1.07594	0.281953	0.999978
Rgs17	3630.89	-0.0626022	0.109527	-0.571569	0.567614	0.999978
Hdac2	3751.84	0.0404895	0.0475943	0.850723	0.394923	0.999978
Frk	25.8414	0.197887	0.555565	0.35619	0.721698	0.999978
Rwdd1	1582.79	-0.109038	0.0830153	-1.31346	0.189027	0.999978
Clvs2	2401.78	0.00370653	0.0523687	0.0707777	0.943575	0.999978
Trdn	4.55896	-0.342696	0.992096	-0.345427	0.729774	0.999978
Hey2	193.248	-0.0391307	0.152806	-0.256082	0.797888	0.999978
Stxbp5	6976.38	-0.00149006	0.0705141	-0.0211314	0.983141	0.999978
Hint3	507.336	-0.0798961	0.14351	-0.556729	0.577712	0.999978
Trmt11	269.194	0.106397	0.133277	0.798311	0.42469	0.999978
Katna1	437.806	-0.031344	0.107579	-0.291359	0.770777	0.999978
Pcmt1	8024.29	-0.0631619	0.0526223	-1.20029	0.230027	0.999978
Lrp11	11584.6	0.00425289	0.0378295	0.112423	0.910488	0.999978
Mtres1	717.328	0.0558888	0.0745623	0.749559	0.45352	0.999978
Sec63	4903.51	-0.000339098	0.0593452	-0.005714	0.995441	0.999978
Nr2e1	814.173	-0.119777	0.0906428	-1.32142	0.186361	0.999978
Snx3	5226.66	-0.0572727	0.0407049	-1.40702	0.159421	0.999978
Aig1	1754.57	0.0433962	0.071232	0.609223	0.542376	0.999978
Adat2	334.523	-0.104966	0.0884548	-1.18667	0.235359	0.999978
Pex3	1197.35	-0.0370199	0.0707797	-0.52303	0.600953	0.999978
Fuca2	1833.97	0.0588018	0.0905945	0.649066	0.516296	0.999978
Cep57l1	203.791	-0.164471	0.119345	-1.37812	0.168166	0.999978
Ltv1	749.331	-0.0125332	0.0642385	-0.195104	0.845312	0.999978
Cd164	3812.49	0.0356804	0.130837	0.27271	0.785076	0.999978
Utrn	2684.08	0.00716221	0.0900449	0.0795405	0.936603	0.999978
Smpd2	553.314	0.120888	0.0980337	1.23313	0.217528	0.999978
Mical1	367.846	0.0607134	0.110158	0.551149	0.581532	0.999978
Zbtb24	610.726	-0.043811	0.0726233	-0.603264	0.546333	0.999978
Grm1	3956.61	0.174422	0.108798	1.60318	0.108896	0.999978
Wasf1	18454.2	0.0783951	0.0814536	0.962451	0.335823	0.999978
Rab32	128.684	-0.171946	0.170538	-1.00826	0.313331	0.999978
Amd-ps4	57.3915	-0.257108	0.204963	-1.25441	0.209692	0.999978
Gtf3c6	1113.33	-0.10379	0.0753143	-1.37809	0.168174	0.999978
Slc16a10	196.67	-0.177266	0.148326	-1.19511	0.232045	0.999978
Rev3l	2780.77	-0.015588	0.0684405	-0.227759	0.819833	0.999978
Traf3ip2	66.2107	0.281175	0.298472	0.942047	0.346169	0.999978
Fyn	6887.22	0.0456254	0.0412573	1.10587	0.268781	0.999978
Tube1	105.768	-0.0666189	0.175294	-0.380041	0.703915	0.999978
Lama4	270.476	0.154959	0.227757	0.680369	0.496271	0.999978
Popdc3	273.816	-0.0666418	0.142681	-0.467068	0.640451	0.999978
Prep	1658.1	0.0374582	0.0491253	0.762503	0.44576	0.999978
Tnfaip3	414.331	-0.106503	0.110049	-0.967781	0.333154	0.999978
Perp	225.34	-0.0304518	0.682124	-0.0446426	0.964392	0.999978
Arfgef3	8281.75	-0.0280499	0.12792	-0.219278	0.826434	0.999978
Hebp2	133.798	0.228676	0.148767	1.53714	0.124259	0.999978
Reps1	1959.07	-0.0371937	0.0781831	-0.475725	0.63427	0.999978
Fam184a	901.99	0.0699796	0.0645071	1.08484	0.277994	0.999978
Asf1a	650.813	-0.0634785	0.0780962	-0.812825	0.416319	0.999978
Gopc	2928.59	-0.000269328	0.0466875	-0.00576874	0.995397	0.999978
Qrsl1	620.895	0.00621609	0.0736218	0.0844328	0.932712	0.999978
Rtn4ip1	657.786	-0.0233335	0.0717473	-0.325218	0.745016	0.999978
Nmbr	164.409	-0.0412829	0.313237	-0.131795	0.895147	0.999978
Crybg1	85.9921	0.234535	0.268943	0.872063	0.383174	0.999978
Vta1	1680.08	-0.0630922	0.0503163	-1.25391	0.209875	0.999978
Smpdl3a	1167.36	0.0303408	0.156378	0.194022	0.846159	0.999978
Reep3	2293.14	-0.0374332	0.0866845	-0.431833	0.665863	0.999978
Fabp7	700.208	-0.188936	0.105174	-1.79641	0.0724295	0.999978
Pkib	318.737	-0.0198952	0.0997368	-0.199478	0.841889	0.999978
Serinc1	51736	-0.0245522	0.036861	-0.666075	0.505363	0.999978
Hsf2	1215.05	0.0135998	0.0553767	0.245588	0.806001	0.999978
Rspo3	662.537	-0.0733739	0.160955	-0.455867	0.648486	0.999978
Echdc1	1739.64	-0.0049831	0.08091	-0.0615882	0.950891	0.999978
Mgat4c	510.166	0.0307114	0.142095	0.216132	0.828885	0.999978
Ptprk	2572.89	0.0236013	0.0501352	0.470754	0.637817	0.999978
[truncated: 20,370 more rows]
