# Supplementary material for: Sex-dependent interferon signaling contributes to female-biased vulnerability in Alzheimer’s disease
Source: J Neuroinflammation. 2026 May 4;23:217. doi: 10.1186/s12974-026-03840-0 (PMC13312654; doi:10.1186/s12974-026-03840-0)
Supplement: Supplementary file 12 — Supplementary Material 12: Table S4. Differential gene expression in acutely isolated cortical microglia 24 h after systemic poly(I:C) (i.p.) administration in adult mice. [file 12974_2026_3840_MOESM12_ESM.xlsx]

## Sheet: metadata PolyC and Ctrl
SampleID	Condition	Batch	Aprox_Age	sex
Ctrl_5h	Ctrl	1	2 month	male
Ctrl_24h	Ctrl	1	2 month	male
Ctrl_48h	Ctrl	1	2 month	male
Ctrl_72h	Ctrl	1	2 month	male
Poly_24hs_1	PolyC	1	2 month	male
Poly_24hs_3	PolyC	1	2 month	male
Poly_24hs_4	PolyC	1	2 month	male

## Sheet: DE file
gene_name	baseMean	log2FoldChange	lfcSE	stat	pvalue	padj
Npsr1	13.7005	7.42457	1.59359	4.65902	3.17716e-06	0.000141634
E2f7	11.8766	7.21765	1.6802	4.29572	1.7413e-05	0.000670595			UP in PolyIC Padj. < 0,05 (533)
Trim42	9.06985	6.83022	1.83604	3.72009	0.000199153	0.00578214			DOWN in PolyIC Padj. < 0,05 (218)
Mxd3	7.05991	6.468	1.97405	3.27652	0.00105095	0.0234628
4930512H18Rik	30.5472	6.10887	1.14437	5.33819	9.38779e-08	5.37819e-06
Phyhipl	8.19488	5.93514	1.80268	3.2924	0.000993367	0.02243
Cnr1	8.0034	5.89854	1.81008	3.25873	0.00111913	0.0247064
Bub1	19.0578	5.40986	1.38552	3.90458	9.43874e-05	0.00298084
Oasl2	3563.82	5.16394	0.317295	16.2749	1.48781e-59	6.25061e-57
Ttk	25.7426	5.02149	1.20858	4.15485	3.25501e-05	0.001163
Ifi27l2a	1043.63	4.99152	0.756659	6.59679	4.2016e-11	3.50909e-09
Ifit3b	588.516	4.82917	1.3189	3.6615	0.00025074	0.00693863
Neil3	30.5432	4.8219	1.04794	4.6013	4.19871e-06	0.000180779
Zbp1	1134.57	4.8153	0.404493	11.9045	1.12092e-32	2.18878e-30
Gm26797	147.044	4.78052	1.29101	3.70292	0.000213131	0.00609247
Ncapg	19.6852	4.74648	1.30083	3.6488	0.000263468	0.00724747
Ifi44	89.9799	4.74547	0.692095	6.85667	7.04834e-12	6.3044e-10
Slfn5	3831.67	4.71175	0.299603	15.7267	9.93082e-56	3.62318e-53
Irf7	3135.61	4.70362	0.152208	30.9027	1.1004e-209	5.08532e-206
Ifi204	2918.5	4.51383	0.283047	15.9473	2.97541e-57	1.11489e-54
Phf11a	208.651	4.48128	0.428857	10.4494	1.4749e-25	2.22261e-23
Ifit2	2830.17	4.45263	0.403825	11.0261	2.85845e-28	4.8277e-26
Ly6a	1211.44	4.43339	0.166209	26.6736	9.53023e-157	1.88753e-153
Rbm44	17.2765	4.41629	1.39461	3.16668	0.0015419	0.0320013
Dtl	64.2296	4.29083	0.761631	5.63374	1.76345e-08	1.11129e-06
Ifit1	569.172	4.28245	0.227242	18.8453	3.20951e-79	1.93464e-76
Mcm10	30.3687	4.26703	1.04186	4.09559	4.21089e-05	0.00146683
Rtp4	3547.94	4.23228	0.299589	14.1269	2.59146e-45	7.48501e-43
Ifi206	352.328	4.19783	0.319843	13.1246	2.37911e-39	5.99708e-37
Oas2	1780.62	4.15699	0.181982	22.8428	1.72226e-115	1.59183e-112
Oas1a	2112.31	4.08641	0.329393	12.4059	2.42901e-35	5.52061e-33
Ifit3	2746.35	4.06062	0.150645	26.9549	4.99173e-160	1.15342e-156
Ifitm3	1720.22	4.0028	0.661088	6.05486	1.4054e-09	9.84067e-08
Oasl1	194.978	3.9414	0.357492	11.0252	2.89022e-28	4.8277e-26
Gm20900	49.1376	3.92797	0.837147	4.69209	2.70422e-06	0.000124556
Ifit1bl1	28.571	3.89856	1.16145	3.35662	0.000789021	0.0186672
Ifi207	769.801	3.89423	0.491306	7.92627	2.25821e-15	2.42697e-13
Clspn	47.978	3.87369	0.781748	4.95516	7.22707e-07	3.60418e-05
Siglec1	2167.07	3.87253	0.501602	7.72033	1.16032e-14	1.17421e-12
Oas1g	271.859	3.75369	0.375461	9.99754	1.56226e-23	2.2329e-21
Mx1	3169.04	3.74935	0.147992	25.3348	1.32322e-141	1.83451e-138
Rsad2	481.443	3.73829	0.304048	12.2951	9.62735e-35	2.11863e-32
Usp18	1085.23	3.71583	0.209015	17.7778	1.05055e-70	6.06869e-68
Isg15	789.69	3.70278	0.481002	7.69806	1.38151e-14	1.38791e-12
F830016B08Rik	411.703	3.62196	0.35312	10.257	1.10053e-24	1.62317e-22
C4b	2896.06	3.55545	0.296599	11.9874	4.13802e-33	8.69234e-31
Ifi209	2076.15	3.55089	0.182432	19.4641	2.21169e-84	1.39377e-81
Top2a	161.956	3.49701	0.446867	7.82561	5.05215e-15	5.30629e-13
Wee1	34.8502	3.43396	0.911718	3.76647	0.000165572	0.00492594
Helz2	1786.26	3.40192	0.396325	8.58367	9.18922e-18	1.09827e-15
Iigp1c	595.939	3.39668	0.23226	14.6245	1.96113e-48	6.47361e-46
Ifi208	57.6761	3.38481	0.574651	5.89021	3.85717e-09	2.58337e-07
Lgals3bp	34357.1	3.34025	0.0950533	35.1408	1.60939e-270	1.11563e-266
Nlrc5	2993.27	3.34007	0.287013	11.6373	2.66157e-31	4.85527e-29
Sp100	3841.2	3.29543	0.316776	10.403	2.40137e-25	3.57984e-23
Cmpk2	363.364	3.28578	0.373115	8.80636	1.29273e-18	1.62931e-16
Samd9l	574.74	3.19764	0.269123	11.8817	1.4731e-32	2.7994e-30
Pole	116.681	3.17934	0.54096	5.87722	4.17226e-09	2.76767e-07
Tgtp2	307.4	3.14039	0.315912	9.9407	2.76868e-23	3.87727e-21
Slfn2	3316.14	3.10957	0.246999	12.5894	2.41549e-36	5.58139e-34
Ifi213	489.443	3.0793	0.249077	12.3628	4.15217e-35	9.28479e-33
Dhx58	3277.39	3.04735	0.131005	23.2612	1.09502e-119	1.08439e-116
Uhrf1	168.985	3.045	0.350069	8.6983	3.36886e-18	4.17017e-16
Xcr1	104.787	3.02634	0.444576	6.80725	9.94804e-12	8.72909e-10
Sdc3	13069.5	2.96616	0.190264	15.5897	8.54838e-55	3.03884e-52
Xaf1	3467.74	2.93632	0.111951	26.2288	1.24887e-151	1.92382e-148
Timeless	260.018	2.90148	0.37196	7.80051	6.16585e-15	6.37935e-13
Tcstv4	789.054	2.80341	0.258193	10.8578	1.83147e-27	2.91857e-25
Brca1	61.2465	2.76714	0.659998	4.19266	2.75706e-05	0.000998011
Trim30b	2154.65	2.71487	0.132667	20.4638	4.52255e-93	3.13503e-90
Rnf213	31534.7	2.70065	0.0951958	28.3694	4.8265e-177	1.67287e-173
Phf11b	1439.28	2.69359	0.184308	14.6147	2.26438e-48	7.30079e-46
Isg20	314.332	2.59934	0.715662	3.63208	0.000281141	0.00762766
Bst2	6584.1	2.58888	0.0697197	37.1326	8.36883e-302	1.16026e-297
Chek1	31.1819	2.57931	0.720792	3.57844	0.00034565	0.00907592
Ndc80	44.3794	2.57305	0.687262	3.74392	0.000181174	0.0053329
Ms4a4c	179.128	2.56822	0.402693	6.37762	1.79867e-10	1.40094e-08
Mx2	1164.55	2.56767	0.225776	11.3726	5.72293e-30	9.91784e-28
Atp10a	87.2861	2.53646	0.531733	4.77018	1.84059e-06	8.73902e-05
Slfn9	937.262	2.52874	0.172515	14.6581	1.19624e-48	4.04506e-46
Fgl2	1443.65	2.50569	0.152978	16.3794	2.68491e-60	1.16324e-57
Gbp4	162.684	2.47157	0.369753	6.68437	2.3192e-11	1.98478e-09
Mki67	202.383	2.45535	0.309355	7.93699	2.07147e-15	2.24366e-13
Trim30c	494.232	2.41266	0.199891	12.0698	1.52421e-33	3.25101e-31
Oas1b	861.281	2.40233	0.180026	13.3443	1.27801e-40	3.28116e-38
Gm5431	1753.51	2.39476	0.321089	7.45822	8.76965e-14	8.44323e-12
Stat2	6641.77	2.38624	0.0882836	27.0293	6.69528e-161	1.85647e-157
A930037H05Rik	156.331	2.34071	0.472688	4.95191	7.34887e-07	3.65178e-05
Stat1	3656.76	2.33005	0.115359	20.1983	1.01236e-90	6.6835e-88
E2f1	146.511	2.32544	0.382254	6.08349	1.17591e-09	8.27557e-08
Chaf1a	78.0074	2.31188	0.490035	4.71779	2.38426e-06	0.000110277
Oas3	129.7	2.22687	0.465993	4.77876	1.76382e-06	8.46143e-05
Eif2ak2	4990.64	2.20442	0.100607	21.9113	2.02601e-106	1.56048e-103
H2-Q5	287.954	2.18648	0.334143	6.54355	6.00773e-11	4.87083e-09
Ddx60	1806.05	2.13039	0.126809	16.8	2.44094e-63	1.12804e-60
Parp14	10599.7	2.125	0.0796912	26.6655	1.18406e-156	2.05197e-153
Trim30a	10462.2	2.07615	0.0822318	25.2475	1.20589e-140	1.51986e-137
Ifi47	76.3722	2.05465	0.467285	4.397	1.0976e-05	0.000434773
Slfn10	79.7629	2.04609	0.509795	4.01355	5.9813e-05	0.00200301
Fignl1	62.7302	2.03449	0.612239	3.32303	0.000890444	0.0206095
Col9a3	279.242	2.03444	0.375385	5.41961	5.97292e-08	3.49403e-06
Phf11d	1993.97	1.99836	0.14027	14.2466	4.70977e-46	1.45103e-43
H2-Q7	305.434	1.99173	0.42072	4.7341	2.20026e-06	0.000102709
Irgm1	4774.88	1.981	0.113684	17.4255	5.28136e-68	2.92883e-65
H2-Q6	684.38	1.96502	0.254154	7.7316	1.06201e-14	1.08263e-12
Gbp2	499.526	1.93743	0.205181	9.44256	3.6379e-21	4.80341e-19
Sass6	627.203	1.92709	0.193446	9.96189	2.23761e-23	3.16554e-21
Ube2l6	1089.76	1.92291	0.151671	12.6782	7.81437e-37	1.83624e-34
Rigi	4438.08	1.90972	0.0881742	21.6585	5.05823e-104	3.69091e-101
Gm12216	91.1727	1.90313	0.492422	3.86484	0.000111164	0.00344917
Adam33	462.179	1.9027	0.29041	6.55179	5.6853e-11	4.63653e-09
Herc6	2321.66	1.90075	0.139599	13.6158	3.22764e-42	8.60539e-40
Axl	1327.85	1.85073	0.22211	8.33251	7.91443e-17	9.06824e-15
Trim30d	7067.99	1.83948	0.0816686	22.5237	2.43381e-112	2.1089e-109
Slfn8	8521.78	1.836	0.0830476	22.1078	2.65824e-108	2.16787e-105
Trim34a	1394.3	1.79255	0.189734	9.4477	3.46351e-21	4.61712e-19
Prr5l	684.967	1.78114	0.175926	10.1244	4.30681e-24	6.28523e-22
St8sia1	289.447	1.76141	0.352589	4.99566	5.86348e-07	2.9777e-05
Hells	127.729	1.74654	0.448179	3.89698	9.73993e-05	0.003062
Adar	6890.98	1.7215	0.0731262	23.5414	1.53641e-122	1.63852e-119
Tcf19	164.5	1.71866	0.369193	4.65517	3.23711e-06	0.000143844
2310001H17Rik	105.688	1.65803	0.420825	3.93996	8.14947e-05	0.00261538
Comp	954.659	1.6355	0.231176	7.07471	1.4976e-12	1.37501e-10
Parp9	3858.13	1.63092	0.119519	13.6457	2.14068e-42	5.81929e-40
Rad51ap1	165.841	1.61688	0.385328	4.19612	2.7153e-05	0.000987773
Hap1	334.542	1.60363	0.345208	4.6454	3.39411e-06	0.00014986
Nr1d1	757.221	1.59169	0.260472	6.11078	9.91478e-10	7.08567e-08
Cd72	274.414	1.58479	0.269226	5.88648	3.94519e-09	2.62962e-07
Pml	3087.59	1.57577	0.0936607	16.8242	1.62196e-63	7.75411e-61
Ly6e	53005.1	1.56515	0.0652221	23.9972	2.97662e-127	3.43899e-124
Ifih1	2439.54	1.5619	0.131153	11.909	1.06215e-32	2.10366e-30
Cd300lf	277.035	1.52633	0.366787	4.16135	3.16367e-05	0.00113336
Sult6b1	247.467	1.51026	0.368047	4.10344	4.07056e-05	0.00142511
Slc2a6	141.324	1.50548	0.441851	3.40721	0.000656307	0.0160656
H2-T24	5789.67	1.50235	0.106344	14.1272	2.58057e-45	7.48501e-43
Tnfsf10	823.474	1.49391	0.160505	9.30759	1.30769e-20	1.71036e-18
Ccl12	1193.87	1.49367	0.141501	10.5559	4.77138e-26	7.43263e-24
Tent4a	1554.05	1.49327	0.135886	10.9892	4.30837e-28	7.11087e-26
Rad54l	92.3099	1.48674	0.483839	3.07281	0.00212055	0.0412121
Oas1c	173.496	1.48201	0.429335	3.45189	0.000556684	0.0138066
Clec2d	1038.52	1.46996	0.158559	9.27076	1.84821e-20	2.39473e-18
C1ra	150.271	1.46513	0.396943	3.69104	0.000223338	0.00630622
Trim25	4739.92	1.43887	0.0840002	17.1294	8.96205e-66	4.4375e-63
Fcgr4	920.278	1.42753	0.250926	5.68905	1.27749e-08	8.19957e-07
Parp12	5981.66	1.41022	0.101354	13.9137	5.22658e-44	1.4788e-41
Pkmyt1	151.075	1.40105	0.449055	3.11999	0.00180859	0.0364451
Mcm5	505.329	1.39415	0.217606	6.40679	1.48619e-10	1.17072e-08
Gbp9	4003.28	1.38293	0.0947983	14.5882	3.33971e-48	1.05231e-45
Tor3a	5366.64	1.38004	0.0971528	14.2048	8.55408e-46	2.57813e-43
Tap1	4954.33	1.36747	0.0886195	15.4308	1.01607e-53	3.52168e-51
Ogfr	4014.42	1.35081	0.0975906	13.8416	1.43071e-43	3.96708e-41
Shisa5	10482.4	1.33207	0.0802986	16.5889	8.38305e-62	3.74912e-59
Treml2	904.977	1.31981	0.183902	7.17671	7.14094e-13	6.60013e-11
Dna2	355.183	1.31615	0.271474	4.84817	1.24605e-06	6.10435e-05
Tspo	843.996	1.3133	0.199361	6.58755	4.47143e-11	3.68999e-09
Epsti1	2083.61	1.30719	0.112499	11.6196	3.27668e-31	5.82409e-29
Irf9	5329.14	1.29943	0.075405	17.2326	1.51144e-66	8.05947e-64
H2-T23	11956.5	1.28952	0.0750523	17.1816	3.64707e-66	1.8727e-63
Trem6l	1073.63	1.24452	0.176306	7.05883	1.67912e-12	1.53154e-10
Znfx1	13501	1.23748	0.0773685	15.9947	1.39205e-57	5.36092e-55
Mov10	2475.91	1.22635	0.0908879	13.493	1.71944e-41	4.49779e-39
Trim14	1594.95	1.22275	0.127537	9.58744	9.02994e-22	1.22736e-19
Igtp	2780.22	1.22138	0.10209	11.9638	5.50081e-33	1.12152e-30
H2-Q4	1807.77	1.21369	0.111666	10.8689	1.62126e-27	2.61363e-25
Ifi35	1364.34	1.21244	0.153556	7.89576	2.8854e-15	3.07717e-13
Dtx3l	4952.05	1.20638	0.100806	11.9673	5.27159e-33	1.09083e-30
Crybg1	235.329	1.19795	0.296241	4.04384	5.25818e-05	0.00179999
Dck	1170.61	1.19011	0.147008	8.09551	5.70265e-16	6.27472e-14
H2-K1	19761	1.18972	0.0737276	16.1366	1.40994e-58	5.74924e-56
Gvin1	269.174	1.17247	0.368412	3.1825	0.00146009	0.0306754
Nampt	2773.66	1.16154	0.105796	10.9791	4.81847e-28	7.85921e-26
Phf11c	151.994	1.14053	0.372112	3.06501	0.00217662	0.0420006
Uba7	14849	1.13417	0.0706065	16.0633	4.61527e-58	1.82818e-55
Gbp3	1243.41	1.12251	0.183739	6.10924	1.00107e-09	7.11735e-08
H2-M3	2037.02	1.11945	0.115158	9.72097	2.45443e-22	3.40282e-20
1600014C10Rik	3524	1.11659	0.111497	10.0145	1.31598e-23	1.90049e-21
Mcm2	468.617	1.10501	0.309235	3.57339	0.000352393	0.00921808
Parp10	4349.19	1.09417	0.0904003	12.1037	1.0101e-33	2.18813e-31
Cd52	1413.64	1.09372	0.176604	6.19304	5.90144e-10	4.30619e-08
Trim12c	2842.21	1.08867	0.131926	8.25212	1.55603e-16	1.75388e-14
Ly6m	281.471	1.08818	0.292552	3.71961	0.000199531	0.00578214
Cit	175.732	1.05725	0.35012	3.01967	0.00253049	0.0473451
Agrn	3334.13	1.05662	0.0948402	11.141	7.9193e-29	1.35547e-26
Sh2d6	528.891	1.05513	0.256428	4.11472	3.87657e-05	0.00136063
Mthfd2	581.031	1.04697	0.198036	5.28678	1.2449e-07	6.98758e-06
Ifi30	3558.89	1.03926	0.0907513	11.4517	2.30505e-30	4.04522e-28
Ms4a6c	687.959	1.02729	0.167281	6.1411	8.19535e-10	5.91773e-08
Rspo1	175.226	1.02195	0.323358	3.16043	0.00157534	0.0325493
Gm12185	597.271	1.0189	0.184168	5.53243	3.15816e-08	1.92039e-06
Dbp	845.348	1.01844	0.211592	4.81323	1.48512e-06	7.19921e-05
Il18bp	269.515	1.01783	0.30399	3.34825	0.000813243	0.0191098
Slc25a22	2102.16	1.01122	0.139494	7.24919	4.19262e-13	3.92746e-11
Mthfr	4583.32	1.00737	0.105822	9.51945	1.741e-21	2.34342e-19
Trim12a	4794.06	1.0028	0.0839256	11.9487	6.59411e-33	1.32494e-30
Fcgr1	24523.4	0.991288	0.0781789	12.6797	7.65939e-37	1.83086e-34
H2-D1	18731.9	0.985851	0.0842177	11.706	1.18771e-31	2.19553e-29
Fyco1	7092.64	0.984684	0.0938763	10.4892	9.68846e-26	1.49245e-23
Csf1	2240.94	0.979136	0.165727	5.90814	3.45983e-09	2.3285e-07
Mcm6	712.132	0.978749	0.208781	4.68792	2.75991e-06	0.000125866
Psme1	4058.18	0.974604	0.0757674	12.8631	7.25996e-38	1.79736e-35
Lgals9	10859.6	0.969112	0.0926753	10.4571	1.35997e-25	2.07194e-23
Tmem106a	1629.07	0.926059	0.105189	8.80374	1.32327e-18	1.65278e-16
Lrrc4	418.722	0.918955	0.239249	3.84101	0.000122532	0.00375836
Irf1	2750.06	0.915745	0.119355	7.67243	1.68763e-14	1.67124e-12
Ncoa7	471.853	0.913777	0.190045	4.80822	1.52283e-06	7.35629e-05
Sp110	4729.48	0.90983	0.0987308	9.21526	3.10528e-20	3.94969e-18
Slamf8	836.364	0.909374	0.191012	4.76084	1.92793e-06	9.09144e-05
Psme2	1399.32	0.904832	0.148072	6.11077	9.91503e-10	7.08567e-08
Serpine1	604.477	0.893802	0.180695	4.94648	7.55682e-07	3.74171e-05
Tpst1	592.23	0.879835	0.199251	4.41572	1.00674e-05	0.000404565
Tent5a	6212.05	0.875921	0.106309	8.23941	1.73055e-16	1.93487e-14
AW011738	675.374	0.875188	0.220482	3.96943	7.20441e-05	0.00237249
Lig1	639.05	0.871617	0.162753	5.35546	8.53377e-08	4.90922e-06
Zup1	3158.98	0.860146	0.10124	8.49612	1.96031e-17	2.32288e-15
Nectin4	4554.44	0.859317	0.0799658	10.7461	6.18478e-27	9.74384e-25
Trim5	1932.64	0.853104	0.134076	6.36283	1.98067e-10	1.53408e-08
Cd274	442.937	0.84895	0.235783	3.60055	0.000317547	0.00845005
Lrch3	2062.93	0.841561	0.124092	6.78176	1.18719e-11	1.0287e-09
Lgi4	409.538	0.839201	0.267298	3.13958	0.00169193	0.0346996
Mymk	499.779	0.836194	0.239992	3.48426	0.000493494	0.0124396
Naip6	8190.47	0.825592	0.223432	3.69504	0.00021985	0.00623313
Tmem221	406.985	0.821563	0.241392	3.40344	0.000665436	0.0162137
Nucb2	921.954	0.820112	0.209043	3.92317	8.73899e-05	0.0027815
Trafd1	10844	0.812501	0.0698594	11.6305	2.88324e-31	5.19133e-29
Etnk1	13469.7	0.804855	0.0677392	11.8817	1.474e-32	2.7994e-30
Thbs1	771.476	0.793507	0.176336	4.49996	6.79648e-06	0.000278776
Nmral1	1129.1	0.790567	0.155651	5.07911	3.79206e-07	1.95439e-05
B2m	49909	0.78985	0.0614167	12.8605	7.50733e-38	1.82599e-35
Slc49a3	745.722	0.781862	0.168995	4.62654	3.71822e-06	0.000163131
Sdf2l1	4511.28	0.780097	0.118968	6.55719	5.48326e-11	4.49822e-09
Ccdc86	1162.09	0.775377	0.13298	5.83076	5.5176e-09	3.6254e-07
Fbxw17	461.017	0.765038	0.221361	3.45607	0.000548105	0.0136426
Irgm2	7176.94	0.759198	0.0896543	8.46806	2.49519e-17	2.93164e-15
Psme2b	2919.41	0.758852	0.102613	7.39527	1.41126e-13	1.34936e-11
Mitd1	483.785	0.756369	0.202796	3.72971	0.000191699	0.00559518
Samhd1	10390.8	0.755487	0.0787303	9.59589	8.31944e-22	1.14199e-19
Rpl9-ps4	320.601	0.749141	0.241306	3.10453	0.00190584	0.0380728
9930111J21Rik2	5937.4	0.747745	0.0865779	8.63667	5.78762e-18	7.03856e-16
Sp140	648.316	0.746899	0.168248	4.43928	9.02592e-06	0.000366966
Rnf114	5175.93	0.744641	0.0806379	9.23438	2.59795e-20	3.33499e-18
Rnase6	611.912	0.743599	0.195408	3.80537	0.000141592	0.00425821
Nod2	344.634	0.741972	0.24535	3.02414	0.0024934	0.0467775
Smim3	840.307	0.731236	0.197078	3.71038	0.000206948	0.00595254
4933412E12Rik	431.55	0.726344	0.205301	3.53795	0.000403245	0.0104693
Casp4	999.899	0.723198	0.138684	5.21472	1.84099e-07	1.00092e-05
Naaa	2281.54	0.717396	0.150335	4.77199	1.82416e-06	8.69078e-05
Ms4a6b	4960.81	0.717081	0.0875249	8.19288	2.55051e-16	2.82882e-14
Gbp5	1338.45	0.711862	0.15881	4.48247	7.37823e-06	0.000301746
Rnf31	3408.08	0.700814	0.0831257	8.43078	3.43382e-17	4.00054e-15
Mmp2	2861.85	0.699433	0.0909559	7.68981	1.47357e-14	1.46976e-12
H2-T22	1646.72	0.695288	0.12381	5.61576	1.95696e-08	1.22766e-06
Trim21	1616.29	0.690591	0.133325	5.17976	2.22169e-07	1.18468e-05
Ankle2	6500.48	0.686432	0.087417	7.85238	4.08224e-15	4.32032e-13
Slamf6	1094.96	0.684331	0.13738	4.98128	6.3164e-07	3.17285e-05
Galns	1075.46	0.677555	0.146015	4.64031	3.47889e-06	0.000153115
Tlr3	6937.95	0.67746	0.111013	6.10252	1.0441e-09	7.3854e-08
Cnp	2797.97	0.677034	0.104712	6.4657	1.00834e-10	8.03424e-09
Galnt3	1240.72	0.674515	0.142085	4.74728	2.06172e-06	9.68941e-05
Cchcr1	456.099	0.665334	0.213511	3.11616	0.00183221	0.0368675
9930111J21Rik1	2068.76	0.662041	0.121917	5.43028	5.62642e-08	3.33353e-06
Nod1	2468.51	0.655167	0.103608	6.32352	2.55672e-10	1.93696e-08
Zc3hav1	4914.34	0.647852	0.0941073	6.88418	5.81222e-12	5.26671e-10
Thra	706.624	0.643126	0.176372	3.64641	0.000265927	0.00730061
Psmb9	2348.51	0.64137	0.103615	6.18994	6.01859e-10	4.36868e-08
Map3k8	1045.5	0.636572	0.139256	4.57123	4.84869e-06	0.000205572
Grn	85389.6	0.633963	0.0536653	11.8133	3.33348e-32	6.24531e-30
Pdia3	38323	0.630701	0.072522	8.6967	3.41689e-18	4.1922e-16
AU020206	10365.4	0.628703	0.191012	3.29143	0.000996785	0.0224706
Emc9	784.772	0.627854	0.203811	3.08057	0.00206605	0.0403628
Apobec3	6298.2	0.626426	0.100266	6.24762	4.16746e-10	3.10632e-08
Nmi	703.731	0.625771	0.172741	3.62261	0.00029165	0.00788195
Gbp7	3568.61	0.625249	0.100418	6.22645	4.77113e-10	3.53727e-08
Tdrd7	2674.05	0.622837	0.0984755	6.32479	2.53581e-10	1.93167e-08
Gys1	514.511	0.618592	0.193704	3.19349	0.00140566	0.0297073
Atp6v0a2	14637.7	0.61696	0.0810833	7.60897	2.76294e-14	2.69756e-12
Cd34	7888.15	0.61237	0.119889	5.1078	3.25939e-07	1.70521e-05
Ctsl	29392.3	0.606558	0.0809609	7.49198	6.78424e-14	6.57739e-12
Calr	44010.5	0.603832	0.0757798	7.96825	1.60932e-15	1.75682e-13
Rpsa-ps10	1154.81	0.603646	0.149772	4.03043	5.56754e-05	0.00189187
Hspe1	1277.44	0.596069	0.141526	4.21172	2.53437e-05	0.000929537
Rbl1	1675.19	0.592969	0.128736	4.60609	4.10316e-06	0.000177216
Pik3ap1	17617	0.587745	0.0710199	8.27577	1.27626e-16	1.45033e-14
Nr1d2	5298.36	0.587503	0.108335	5.42304	5.85946e-08	3.44218e-06
Ctsc	21135.6	0.586875	0.0807375	7.26892	3.62364e-13	3.41756e-11
Morc3	8677.81	0.586227	0.0702823	8.34103	7.36447e-17	8.50841e-15
Ddx24	3352.08	0.569774	0.0863001	6.60224	4.04994e-11	3.40293e-09
Pnpt1	1161.78	0.565106	0.124672	4.53275	5.82219e-06	0.000241673
Ctsh	20892.2	0.561561	0.065069	8.63024	6.12231e-18	7.38084e-16
Spint1	7004.32	0.5593	0.10187	5.49033	4.01191e-08	2.42887e-06
Nfxl1	2503.17	0.552942	0.110992	4.98183	6.2986e-07	3.17285e-05
Lin9	665.034	0.551588	0.165113	3.34068	0.000835747	0.0195723
Pcdhgb2	1034.15	0.547344	0.160925	3.40124	0.000670804	0.0163158
Pop4	615.953	0.546975	0.166367	3.28775	0.0010099	0.0226924
Usp25	3888.66	0.546969	0.0881046	6.20818	5.36014e-10	3.95282e-08
Trip6	2989.1	0.545878	0.108765	5.01886	5.19794e-07	2.64942e-05
Lat2	2819.31	0.542502	0.126242	4.2973	1.72889e-05	0.000667668
Apobec1	3846	0.5415	0.0831478	6.5125	7.39125e-11	5.95769e-09
Slc12a9	12818.2	0.539075	0.0817815	6.59165	4.34968e-11	3.61102e-09
Pdia6	15572.9	0.536304	0.0929282	5.77117	7.87233e-09	5.12404e-07
Hspa5	33324.9	0.534932	0.165571	3.23082	0.00123434	0.0266971
Sgk3	3097.57	0.53401	0.124846	4.27734	1.89137e-05	0.000721081
Ascc3	1398.39	0.532948	0.126201	4.223	2.41075e-05	0.000891584
Glb1	2765.96	0.529115	0.147954	3.5762	0.000348626	0.00913677
Sros1	634.875	0.524874	0.171259	3.0648	0.00217819	0.0420006
Rpsa	6040.21	0.524181	0.0960254	5.45877	4.7944e-08	2.87747e-06
Naip2	6302.95	0.516122	0.0822371	6.27603	3.47336e-10	2.60295e-08
Nuak2	1170.07	0.511578	0.152186	3.36154	0.0007751	0.0183808
Tapbpl	1986.75	0.505291	0.119606	4.22464	2.39323e-05	0.000889536
Ly9	1472.86	0.505059	0.135455	3.72862	0.00019253	0.00560764
Siglecf	1583.26	0.504086	0.155868	3.23406	0.00122045	0.0265209
Dop1b	4220.22	0.49557	0.0894942	5.53745	3.06899e-08	1.89024e-06
Hsp90b1	26396.5	0.490167	0.0740903	6.6158	3.69537e-11	3.12394e-09
Mfsd12	1762.94	0.487218	0.161818	3.01089	0.0026048	0.0484088
Cd47	6526.43	0.483796	0.0707775	6.83546	8.17434e-12	7.21841e-10
Ms4a6d	3415	0.481162	0.0916574	5.24957	1.52452e-07	8.35414e-06
Dcaf11	3001.22	0.480641	0.103018	4.66559	3.07726e-06	0.000137623
Platr25	754.053	0.48004	0.15328	3.13179	0.00173746	0.035215
Pdia4	6804.79	0.479725	0.11958	4.01174	6.02725e-05	0.00201354
Mmp14	2401.09	0.478451	0.102343	4.67496	2.94012e-06	0.000132775
Chmp4b	4239.07	0.478436	0.0904032	5.29224	1.20824e-07	6.80937e-06
Keap1	1915.74	0.476991	0.111248	4.28764	1.80579e-05	0.000693505
Capza2	23536.7	0.475728	0.0659068	7.21819	5.26824e-13	4.90194e-11
Rnf144b	3683.65	0.471704	0.131741	3.58053	0.000342903	0.0090209
Lacc1	8117.74	0.469208	0.100462	4.67048	3.00491e-06	0.00013526
Pttg1	1056.12	0.468011	0.155622	3.00735	0.00263534	0.048829
Pfkfb3	9090.26	0.46178	0.0896276	5.15221	2.57437e-07	1.35708e-05
Lap3	4905.45	0.459514	0.077183	5.95357	2.62357e-09	1.80065e-07
Rpn2	13326.2	0.458687	0.0772654	5.93651	2.91158e-09	1.98848e-07
Mpi	4901.08	0.456999	0.0947878	4.82128	1.4264e-06	6.9388e-05
Pld4	44559	0.456074	0.0583079	7.82182	5.20634e-15	5.42712e-13
Trim56	4500.85	0.455841	0.0756745	6.02371	1.70467e-09	1.18168e-07
Evi2a	5564.09	0.454972	0.119578	3.80481	0.000141916	0.0042587
Sppl2a	15177.2	0.45471	0.0863772	5.26423	1.40779e-07	7.77592e-06
Fth1	21229.6	0.450065	0.0616219	7.30364	2.80076e-13	2.65957e-11
Plin2	1045.73	0.448698	0.140012	3.20471	0.00135199	0.0287485
Ctss	159531	0.448407	0.0587998	7.62599	2.42171e-14	2.38118e-12
Exoc6	1561.76	0.448065	0.145042	3.08921	0.0020069	0.0396915
Smchd1	4703.3	0.447729	0.0816394	5.48423	4.15282e-08	2.50325e-06
Ddost	9616.89	0.446206	0.0701797	6.35806	2.04323e-10	1.57374e-08
Isoc1	2344.23	0.445777	0.116553	3.82468	0.00013094	0.00397234
Frmd4a	28650.4	0.444408	0.0571498	7.77619	7.47413e-15	7.67566e-13
Srgn	2579.61	0.443014	0.133589	3.31626	0.000912323	0.0209759
Dcp2	4224.22	0.441193	0.083486	5.28463	1.25958e-07	7.01317e-06
Coa5	3291.72	0.439843	0.10338	4.25463	2.09398e-05	0.000787793
Olfml3	104828	0.439657	0.0661222	6.64916	2.94775e-11	2.50722e-09
Pck2	3467.6	0.43919	0.0964753	4.55235	5.30493e-06	0.000221529
Gba1	4684.11	0.43893	0.077434	5.66844	1.44103e-08	9.16445e-07
Dpy19l1	4323.38	0.436172	0.10855	4.01818	5.86502e-05	0.00197841
Zfp945	1391.34	0.434868	0.140801	3.08852	0.00201158	0.0397272
Usp12	7051.17	0.433808	0.0772846	5.61312	1.98705e-08	1.24092e-06
Anxa6	2013.37	0.433711	0.101873	4.25739	2.06829e-05	0.000781328
Psmb8	1673.25	0.433494	0.114108	3.79897	0.000145298	0.00435079
Casp1	1815.13	0.430116	0.116583	3.68935	0.000224827	0.00632253
Rnpep	6259.61	0.428833	0.0880345	4.87119	1.10926e-06	5.45348e-05
Pus10	1230.26	0.428803	0.118866	3.60745	0.000309221	0.00826019
Tmem184b	7965.07	0.426608	0.0675959	6.31115	2.76967e-10	2.08689e-08
Rab27a	2943.56	0.423953	0.113092	3.74874	0.000177728	0.00524261
Ppib	2747.65	0.423753	0.0917269	4.61972	3.84256e-06	0.000167526
Azi2	3881.14	0.423585	0.0805602	5.258	1.45633e-07	8.01211e-06
Src	3521.54	0.421133	0.095843	4.39399	1.11291e-05	0.000439584
Dclre1c	3105.98	0.41695	0.098145	4.24831	2.15392e-05	0.00080708
Synj1	6910.78	0.414057	0.0715282	5.78873	7.09218e-09	4.63802e-07
Pfkfb4	5170.98	0.411983	0.107516	3.83183	0.000127195	0.00387566
Sh3bp2	6306.92	0.410489	0.0936257	4.38436	1.16329e-05	0.000455587
Os9	12013.1	0.409306	0.0771297	5.30672	1.11614e-07	6.34187e-06
Psma4	1767.13	0.40795	0.114522	3.56219	0.000367772	0.00960225
Capn3	5128.17	0.406919	0.0894525	4.549	5.39026e-06	0.000224416
Spty2d1	2606.38	0.406401	0.129201	3.14549	0.00165809	0.0340853
Igsf6	3415.08	0.404878	0.105102	3.85225	0.000117037	0.00361485
Stard3	11922.1	0.404748	0.0765864	5.28486	1.25801e-07	7.01317e-06
Il4ra	9098.38	0.402857	0.0967138	4.16545	3.10734e-05	0.00111607
Hmox2	2560.47	0.402607	0.112331	3.5841	0.000338247	0.00891532
H2-DMb1	3147.45	0.402434	0.0998642	4.02981	5.58208e-05	0.00189218
Rps18	2306.89	0.399505	0.101917	3.91989	8.85897e-05	0.00281054
Rplp1	11364.3	0.399306	0.0855506	4.66749	3.04905e-06	0.000136803
Ctsz	41984.7	0.399019	0.0582642	6.84845	7.46547e-12	6.63469e-10
Themis2	7318.12	0.398891	0.08357	4.77313	1.81381e-06	8.67127e-05
Topbp1	1559.29	0.397766	0.117444	3.38687	0.000706944	0.017075
Lmln	1317.21	0.397133	0.12609	3.14959	0.00163502	0.0336819
Snx2	5106.65	0.397011	0.0860107	4.61584	3.91511e-06	0.000170154
Sema4d	22953.8	0.396328	0.0943573	4.20029	2.66575e-05	0.000972577
Aim2	6292.25	0.395269	0.0771172	5.12557	2.96647e-07	1.55784e-05
Siae	1822.39	0.394049	0.121936	3.2316	0.00123098	0.0266971
Fam111a	3860.57	0.393282	0.109113	3.60434	0.000312944	0.00834356
Per3	2774.84	0.392742	0.129246	3.03872	0.00237589	0.0449378
B4galt4	5527.86	0.391601	0.0747602	5.2381	1.62236e-07	8.85526e-06
Rpl32	3226.65	0.389069	0.111002	3.50506	0.000456496	0.0116339
Nsmaf	5626.09	0.388865	0.0751533	5.17429	2.2878e-07	1.21061e-05
Hck	11161.4	0.388727	0.0645273	6.02422	1.69927e-09	1.18168e-07
Chka	2390.55	0.388482	0.116629	3.33091	0.000865612	0.0201019
Tor1aip1	8876.01	0.388266	0.0827919	4.68967	2.7365e-06	0.000125625
Abcg1	11180.6	0.387284	0.0912834	4.24265	2.20891e-05	0.000825455
Luc7l3	10615.8	0.38648	0.0746385	5.17803	2.24238e-07	1.19113e-05
Slc29a3	36426	0.384827	0.0649529	5.92471	3.12842e-09	2.1261e-07
Pigs	2512.85	0.383729	0.0976934	3.92789	8.56937e-05	0.00274378
Cotl1	16124.3	0.383425	0.0737432	5.19946	1.99868e-07	1.0782e-05
Psmb10	3170.37	0.383164	0.108841	3.5204	0.000430896	0.0110834
Tor1aip2	5940.55	0.380484	0.0888281	4.28338	1.84079e-05	0.00070499
Rps2	5166.73	0.380466	0.099674	3.8171	0.000135028	0.0040785
Phka2	3367.21	0.374995	0.117842	3.18217	0.00146175	0.0306754
Ppfia4	23167.8	0.371518	0.0729674	5.09156	3.55131e-07	1.84402e-05
Erp44	2202.15	0.370317	0.116523	3.17806	0.00148263	0.0310033
Zmym3	6052.94	0.367303	0.0680695	5.396	6.81425e-08	3.95284e-06
Calm1	8566.51	0.367043	0.079001	4.64605	3.38347e-06	0.00014986
Pcna	2028.8	0.36644	0.117764	3.11165	0.00186043	0.0373271
Bltp3a	6130.77	0.365978	0.0797011	4.59189	4.39253e-06	0.000187379
Abca1	42902.5	0.364795	0.0778014	4.68879	2.74823e-06	0.000125747
Zcchc2	4622.11	0.363049	0.0844749	4.29772	1.72566e-05	0.000667668
Hyou1	8510.6	0.362691	0.113003	3.20957	0.00132936	0.0283542
Naip5	9863.92	0.36154	0.0695743	5.19647	2.03112e-07	1.09145e-05
Ndst2	7093.74	0.357377	0.0793124	4.50594	6.60802e-06	0.000272659
Atad2b	2510.9	0.356235	0.09578	3.7193	0.000199773	0.00578214
Rpn1	10258	0.356152	0.0773069	4.60699	4.08548e-06	0.000177004
Cmklr1	14969.1	0.35108	0.0662529	5.29909	1.16383e-07	6.58583e-06
Rrbp1	38992.2	0.350835	0.0523549	6.70109	2.06873e-11	1.78142e-09
Gsap	4259.8	0.346087	0.100933	3.42888	0.000606081	0.0148984
Ppip5k2	2855.65	0.345632	0.103194	3.34933	0.000810071	0.0190676
Itgb2	27443.5	0.342982	0.0671833	5.10516	3.3051e-07	1.72263e-05
Slc31a1	2148.04	0.341519	0.0982129	3.47733	0.00050643	0.0127195
Lgmn	173079	0.341418	0.0672634	5.07583	3.85802e-07	1.98102e-05
Xpo1	4025.79	0.340927	0.105611	3.22812	0.00124605	0.0268711
Akr1a1	9030.57	0.340679	0.0827276	4.11809	3.8203e-05	0.00135114
Ankfy1	10416.6	0.340072	0.0653538	5.20356	1.95509e-07	1.0588e-05
Tef	8352.83	0.338546	0.0850717	3.97954	6.90498e-05	0.0022793
Pomp	2719.59	0.337954	0.104267	3.24124	0.00119012	0.025984
F11r	26378.3	0.337402	0.0735667	4.58634	4.5109e-06	0.000191838
Ilrun	4273.9	0.334735	0.0870282	3.84628	0.000119926	0.00369478
Ighm	14121.3	0.333292	0.101212	3.29299	0.000991265	0.0224191
Plekhf2	3266.63	0.330327	0.108447	3.04596	0.00231935	0.0442304
Psap	177023	0.330183	0.0612799	5.38811	7.12044e-08	4.11324e-06
Fgd2	46896.9	0.329544	0.0565157	5.83102	5.50898e-09	3.6254e-07
Rpl17-ps10	2128.39	0.328346	0.108885	3.01554	0.00256522	0.0478013
Naglu	7924.03	0.328327	0.0746243	4.39973	1.08383e-05	0.000431789
Itgam	15862.9	0.327456	0.0778216	4.20778	2.57897e-05	0.000943401
Lnpep	15460.4	0.32429	0.0901887	3.59568	0.000323542	0.00859307
Tep1	6495.14	0.322376	0.0756369	4.26215	2.02473e-05	0.000766962
Tlr12	4581.76	0.320444	0.0952766	3.3633	0.000770164	0.0183463
Lpcat2	39600.1	0.317856	0.0596799	5.326	1.00397e-07	5.728e-06
Aif1	9158.08	0.317107	0.0729423	4.34737	1.37782e-05	0.000536575
Naga	5284.56	0.313817	0.101675	3.08649	0.00202536	0.0398292
mt-Nd5	53140.7	0.313718	0.0687659	4.56212	5.06391e-06	0.000212745
Pbxip1	9926.59	0.311507	0.0736479	4.22968	2.34028e-05	0.000872194
Lrrk1	7894.52	0.30977	0.0778045	3.98138	6.85151e-05	0.00226705
Tyk2	7175.17	0.309077	0.0696805	4.43563	9.18045e-06	0.000372157
Cfl1	11088.5	0.307695	0.0942411	3.26498	0.00109472	0.0242447
Jpt1	2803.47	0.306102	0.0976796	3.13373	0.00172597	0.0350349
Laptm4a	14555.1	0.304154	0.0704099	4.31976	1.56198e-05	0.000606589
Cysltr1	4050.68	0.303702	0.0894604	3.39482	0.000686726	0.0166447
Il13ra1	7890.86	0.303539	0.0941848	3.2228	0.00126943	0.0272858
Uggt1	7848.12	0.298764	0.0632038	4.727	2.27864e-06	0.00010601
Icosl	8444.68	0.297855	0.0730722	4.07617	4.57833e-05	0.00158281
Copz1	2588.05	0.296989	0.0973056	3.05212	0.00227228	0.0435725
Prdx5	2810.74	0.295288	0.096901	3.04732	0.00230894	0.0440925
Xrn1	4141.5	0.293181	0.0977333	2.99981	0.00270152	0.0498719
Tns1	8672.6	0.292358	0.0893292	3.27282	0.0010648	0.0236955
P4hb	18056.2	0.290008	0.0735739	3.94172	8.09e-05	0.00260837
Tapbp	11819.5	0.289257	0.0742744	3.89444	9.84247e-05	0.00308724
Rplp0	11188.6	0.288774	0.0741974	3.89197	9.94333e-05	0.00311183
Bcap31	4596.3	0.287846	0.0817356	3.52168	0.000428829	0.0110561
Rpl3	7822.26	0.287533	0.0763995	3.76354	0.000167524	0.00497336
Canx	26881.2	0.286755	0.0679395	4.22075	2.43495e-05	0.000895442
Ogfrl1	8330.24	0.286445	0.0862277	3.32196	0.000893873	0.0206402
Phf20	2769.24	0.28528	0.0883747	3.22808	0.00124626	0.0268711
Cyb561a3	8422.21	0.285245	0.0721636	3.95276	7.72559e-05	0.00250837
Evl	11955.6	0.282328	0.0641884	4.39842	1.09042e-05	0.000433169
Stx16	8060.04	0.281373	0.0724361	3.88443	0.00010257	0.00320278
Tubgcp5	9504.99	0.279506	0.0708724	3.94379	8.0204e-05	0.00259195
Scarb2	21828	0.279085	0.07659	3.64388	0.000268561	0.00735836
Fbrsl1	15420.3	0.279059	0.0715935	3.89782	9.70614e-05	0.00305832
Nsd3	6194.53	0.275471	0.0827581	3.32862	0.000872759	0.020234
Pxk	3724.12	0.27426	0.0908808	3.0178	0.00254615	0.0475739
Man2b2	14830.8	0.274192	0.0807998	3.39348	0.000690114	0.0166976
Sema4c	7609.67	0.274127	0.0693014	3.95558	7.63504e-05	0.00249064
Atp8a1	17866.9	0.27312	0.0712065	3.83561	0.000125255	0.00383341
Itm2c	28474.6	0.272107	0.0651431	4.17706	2.95296e-05	0.00106614
Myo1f	16654.7	0.271282	0.0691275	3.92438	8.69529e-05	0.00277769
C1qa	138213	0.270517	0.0644766	4.19559	2.72165e-05	0.000987773
mt-Nd2	36634.1	0.269866	0.0611298	4.41464	1.01179e-05	0.000405418
Npc2	17705.8	0.269172	0.0632701	4.25433	2.09677e-05	0.000787793
Fcer1g	15292.8	0.268263	0.0658946	4.0711	4.67923e-05	0.00160975
Bsg	11726.9	0.26612	0.0807601	3.2952	0.000983529	0.0222961
mt-Nd4	32589.7	0.265875	0.0674697	3.94066	8.12585e-05	0.00261385
Sh3kbp1	4640.26	0.262293	0.0818842	3.20322	0.00135901	0.0288302
mt-Nd1	51457.4	0.262053	0.0599288	4.37275	1.22694e-05	0.000479163
Usp35	9983.93	0.260756	0.074548	3.49783	0.000469067	0.0119105
Prkcsh	5024.66	0.260242	0.0785655	3.31242	0.000924919	0.0211602
Taok2	12777.4	0.260164	0.0705117	3.68966	0.000224557	0.00632253
Lamp2	23540.6	0.260163	0.0710724	3.66053	0.000251695	0.00695118
Trim26	6902.76	0.258313	0.0793225	3.25649	0.00112801	0.0248628
Actr3	10013.4	0.257261	0.0701454	3.66754	0.000244892	0.00680398
Tpd52	4508.73	0.255768	0.0829064	3.08501	0.00203542	0.0399704
mt-Co1	137412	0.255343	0.0626018	4.07884	4.52612e-05	0.00156875
Nono	7340.79	0.252733	0.0778469	3.24654	0.00116816	0.025585
Bin2	23280.6	0.251058	0.0560184	4.48171	7.4047e-06	0.000301937
Dbnl	6640.98	0.251034	0.0675262	3.71757	0.000201148	0.00580982
Nucb1	10966.7	0.247461	0.0740495	3.34183	0.000832269	0.0195238
mt-Cytb	67829.4	0.247369	0.0610411	4.0525	5.06727e-05	0.00173893
Coro1a	26177.5	0.24706	0.067021	3.68631	0.000227526	0.00637258
Mcl1	17137.5	0.246486	0.0624869	3.94461	7.9931e-05	0.00258917
Slc15a3	8269.97	0.244288	0.0796182	3.06824	0.0021532	0.0416346
Hk2	16894.7	0.244095	0.0665798	3.6662	0.000246186	0.00682625
Unc93b1	72442.9	0.242568	0.0489032	4.96017	7.04321e-07	3.52516e-05
Itm2b	107543	0.240669	0.0584537	4.11727	3.83391e-05	0.0013525
St3gal5	7659.73	0.236705	0.0705334	3.35593	0.000790981	0.0186817
Ccnl1	8731.01	0.23512	0.0737249	3.18916	0.00142688	0.0300991
Hps4	15037.9	0.234711	0.0683132	3.4358	0.000590799	0.0146004
Cds1	7811.58	0.234119	0.07569	3.09313	0.0019806	0.0392271
Heatr5a	10928.7	0.233501	0.0750597	3.11087	0.00186534	0.0373715
Csf2rb	8089.09	0.232227	0.0748369	3.10311	0.00191497	0.0382001
Dock10	26196.6	0.231749	0.0628482	3.68744	0.000226518	0.00635719
Ctsb	101483	0.230527	0.0671931	3.43082	0.000601766	0.0148267
Dync1h1	24850.4	0.228914	0.0633959	3.61086	0.000305182	0.00818385
Tmbim6	40396.4	0.228454	0.0620705	3.68056	0.000232726	0.00649198
Larp1	8884.79	0.227397	0.0696096	3.26674	0.00108792	0.0241327
Jak3	8006.34	0.223906	0.0723631	3.0942	0.00197342	0.0391409
Herpud1	6943.89	0.223698	0.0701506	3.18882	0.00142853	0.0300991
Ldhb	11689.3	0.222154	0.0614034	3.61795	0.000296947	0.00799394
Ucp2	14746.7	0.219507	0.064854	3.38464	0.00071272	0.0171548
Lamp1	26312.2	0.219455	0.0625629	3.50775	0.00045191	0.0115383
Atp6v1c1	5501.17	0.217309	0.0714417	3.04177	0.00235194	0.0445455
C1qb	120768	0.215467	0.0679771	3.1697	0.00152597	0.0317183
Gdi2	21514.3	0.215374	0.0699266	3.08001	0.00206996	0.0403628
Dock8	23352.3	0.215026	0.0714151	3.01093	0.00260445	0.0484088
Il10ra	36628.8	0.214634	0.0638459	3.36175	0.000774498	0.0183808
Mpeg1	118840	0.213537	0.0695696	3.06941	0.00214485	0.041531
Hexb	224810	0.213352	0.0657269	3.24603	0.00117026	0.0255906
Cd81	40800.7	0.213147	0.0684945	3.11188	0.00185898	0.0373271
Erp29	9052.97	0.210391	0.0695391	3.02551	0.00248218	0.04663
Tmem86a	15581.2	0.210128	0.0655608	3.20509	0.00135022	0.0287485
Skil	18031.4	0.204941	0.0630303	3.25146	0.00114812	0.025186
C1qc	129196	0.201995	0.0609589	3.31362	0.000920978	0.0211049
Itgb5	100562	0.194337	0.0619765	3.13565	0.00171474	0.0349108
Tmsb4x	66961.7	0.185673	0.0617458	3.00705	0.00263798	0.048829
Selenop	57632.5	-0.187197	0.0579344	-3.23119	0.00123276	0.0266971
Cerk	17015.4	-0.19834	0.0627028	-3.16317	0.0015606	0.032341
Tacc1	17331.6	-0.198471	0.0644319	-3.08031	0.00206783	0.0403628
Sox4	8003.93	-0.216758	0.0703285	-3.08208	0.00205559	0.0402524
Bcl9l	7839.17	-0.218448	0.0711348	-3.0709	0.00213414	0.0413815
Flcn	9708.25	-0.219684	0.0600416	-3.65886	0.000253336	0.0069826
Maf	27938.6	-0.220458	0.0700926	-3.14524	0.00165952	0.0340853
Enc1	5559.23	-0.220889	0.071637	-3.08346	0.00204612	0.0401236
P2ry12	152233	-0.228129	0.0694184	-3.28629	0.00101517	0.0227739
Tbkbp1	7492.9	-0.238048	0.0721846	-3.29776	0.00097458	0.0221865
Cep68	9566.31	-0.240327	0.0757009	-3.17469	0.00149997	0.0312532
Foxn3	8342.29	-0.243507	0.0799986	-3.0439	0.00233535	0.0443525
Fam168b	11403.6	-0.247408	0.0598729	-4.13221	3.59289e-05	0.00127723
Xpot	5882.99	-0.252438	0.0713	-3.5405	0.000399376	0.0103883
Prkab1	7133.32	-0.256513	0.0784112	-3.27138	0.00107023	0.0237783
Calm2	12518.3	-0.262436	0.0709097	-3.70099	0.000214762	0.00612645
Herpud2	3320.19	-0.262462	0.0824829	-3.18202	0.00146252	0.0306754
Ankrd10	7771.98	-0.263914	0.0727094	-3.62971	0.000283743	0.00768323
Ivns1abp	102211	-0.263991	0.0734403	-3.59463	0.000324848	0.00861127
Smad5	4870.03	-0.266815	0.0793769	-3.36136	0.000775591	0.0183808
Stab1	77311.2	-0.267567	0.076078	-3.517	0.000436447	0.0112054
Elmo1	18759.2	-0.268364	0.0699895	-3.83435	0.000125899	0.00384463
Slc44a2	11948.8	-0.27087	0.0846438	-3.20011	0.00137375	0.0290773
Arap3	25511.6	-0.272877	0.0737835	-3.69835	0.000217008	0.00616515
Tgfbi	2948.07	-0.2817	0.0899606	-3.13137	0.00173992	0.035215
Rab6b	6646.68	-0.281761	0.0691336	-4.0756	4.5895e-05	0.00158281
Ajm1	3470.36	-0.285707	0.0819221	-3.48754	0.00048748	0.0123104
Picalm	34918.4	-0.286356	0.067833	-4.22149	2.42694e-05	0.000894868
Mink1	5606.46	-0.289154	0.093107	-3.10561	0.00189888	0.0379885
Helz	4890.71	-0.289904	0.0757315	-3.82806	0.00012916	0.00392691
Cln8	5772.22	-0.295522	0.0913368	-3.23552	0.00121421	0.0264266
Rin3	4943.66	-0.298203	0.085417	-3.49115	0.000480954	0.01219
Grk3	4036.96	-0.299598	0.09704	-3.08736	0.00201942	0.0397688
Mafg	11234.2	-0.303396	0.0795219	-3.81526	0.000136042	0.00410018
Isyna1	4097.38	-0.307825	0.0912881	-3.37202	0.0007462	0.0178594
Itga9	8222.21	-0.309398	0.0772811	-4.00354	6.24029e-05	0.0020797
Rhob	64038.8	-0.315177	0.0681827	-4.62254	3.79073e-06	0.000165788
Neat1	5864.85	-0.316399	0.0853828	-3.70565	0.000210852	0.00603977
Arhgef12	3125.75	-0.321124	0.0986879	-3.25393	0.0011382	0.0250277
Gpr137b	3169.55	-0.321853	0.0974032	-3.30433	0.000952025	0.0217359
Peak1	3806.57	-0.335745	0.0842417	-3.98549	6.73402e-05	0.0022335
Vps72	1907.51	-0.338001	0.107772	-3.13627	0.0017111	0.0349108
Hif1an	2556.09	-0.341207	0.0936662	-3.64279	0.000269695	0.00736043
Zcchc14	4594.62	-0.341493	0.0856193	-3.98851	6.64903e-05	0.0022106
Zfpm1	2840.67	-0.344047	0.0931444	-3.69369	0.000221024	0.00625362
Nek6	6228.19	-0.344711	0.0935803	-3.68358	0.000229979	0.00642828
Fscn1	32861.2	-0.348215	0.0643707	-5.40952	6.31945e-08	3.68121e-06
Lrba	8039.36	-0.350684	0.066409	-5.28067	1.28713e-07	7.13789e-06
Clec4a3	2847.95	-0.351265	0.105994	-3.31401	0.000919691	0.0211049
Setd7	1850.84	-0.351582	0.102074	-3.44437	0.000572386	0.0141706
Cask	4538.16	-0.353337	0.0880336	-4.01366	5.97854e-05	0.00200301
St6gal1	4350.19	-0.353922	0.100669	-3.51572	0.00043857	0.0112391
Matk	4560.11	-0.360182	0.103428	-3.48246	0.000496837	0.0125012
Gprasp1	5309.87	-0.360658	0.107592	-3.35208	0.000802055	0.018911
Aldoa	7055.86	-0.364095	0.0753188	-4.83405	1.33781e-06	6.53076e-05
Arrb1	12349.3	-0.365475	0.0617012	-5.92331	3.15526e-09	2.13388e-07
Aldh9a1	2260.46	-0.366595	0.119648	-3.06394	0.00218442	0.0420622
Mxi1	2096.02	-0.370704	0.102713	-3.60914	0.00030721	0.00822231
Pecam1	2075.98	-0.371069	0.0993676	-3.73431	0.00018823	0.00551716
Kdm6b	2813.85	-0.371716	0.105115	-3.53629	0.000405792	0.0105157
Rnase4	24285.5	-0.375549	0.0690048	-5.44236	5.25784e-08	3.12853e-06
Etv1	1415.49	-0.383353	0.120757	-3.17458	0.00150056	0.0312532
Mdn1	4345.88	-0.39135	0.107584	-3.63764	0.00027515	0.0074853
Adgrl2	2289.16	-0.391936	0.124436	-3.14971	0.00163435	0.0336819
Jmy	1844.31	-0.394441	0.12038	-3.27664	0.0010505	0.0234628
Fcrl1	2155.42	-0.397077	0.105731	-3.75554	0.000172966	0.00512392
Stk17b	2327.51	-0.401974	0.132639	-3.03058	0.00244085	0.0459782
Ang	2699.33	-0.404382	0.13454	-3.00565	0.0026501	0.0489879
Tmem44	6108.81	-0.408154	0.101206	-4.03289	5.5096e-05	0.00187678
Acsl1	2267.2	-0.408239	0.111221	-3.67051	0.000242066	0.00673897
Gas6	6758.28	-0.408315	0.0930523	-4.38802	1.14387e-05	0.000449254
Anapc16	1616.2	-0.409462	0.116273	-3.52155	0.00042904	0.0110561
Dgka	1449.38	-0.413186	0.135563	-3.04794	0.00230416	0.0440619
Ifitm10	1739.13	-0.413826	0.136037	-3.04202	0.00234996	0.0445455
Zfp692	1681.68	-0.419854	0.121194	-3.46432	0.000531578	0.013255
Tpi1	2079.2	-0.424834	0.129734	-3.27465	0.00105795	0.023581
Fbxo31	1119.06	-0.425602	0.137847	-3.08751	0.00201844	0.0397688
Sdk1	1488.74	-0.433202	0.136466	-3.17442	0.00150134	0.0312532
Col6a3	3607.42	-0.442564	0.122237	-3.62055	0.000293974	0.00792928
Nhsl2	1971.13	-0.442857	0.113019	-3.91843	8.91268e-05	0.00282113
Srpk3	2110.53	-0.445671	0.116649	-3.82061	0.000133121	0.00402968
Txnrd1	1811.82	-0.445749	0.124124	-3.59115	0.000329224	0.00871061
Map1lc3a	966.66	-0.446529	0.144165	-3.09735	0.00195257	0.0387828
Fhl3	1584.29	-0.448252	0.116664	-3.84224	0.000121918	0.00374782
C5ar1	3963.29	-0.449958	0.109886	-4.09476	4.22605e-05	0.00146842
Zfp664	1540.85	-0.457681	0.139148	-3.28917	0.00100483	0.0226152
Rnf128	1081.51	-0.464062	0.142626	-3.25371	0.0011391	0.0250277
Apbb2	1215.96	-0.468978	0.150303	-3.12021	0.00180722	0.0364451
Ankrd28	1028.37	-0.46905	0.137676	-3.4069	0.00065704	0.0160656
Snx24	1433.58	-0.470739	0.146968	-3.20301	0.00135999	0.0288302
Trub1	1131.97	-0.474825	0.147513	-3.21886	0.00128699	0.0276206
Dusp3	2223.23	-0.477123	0.13117	-3.63745	0.000275354	0.0074853
Efnb1	2069.18	-0.47812	0.115091	-4.15428	3.26318e-05	0.001163
Ccdc85c	1965.68	-0.48041	0.116624	-4.1193	3.80023e-05	0.00134748
H2-Ob	2139.99	-0.481753	0.102118	-4.71762	2.38625e-06	0.000110277
Eno3	1563.29	-0.483196	0.132644	-3.64279	0.000269699	0.00736043
Dtx3	4741.43	-0.484056	0.0850843	-5.68913	1.27687e-08	8.19957e-07
Cox14	993.351	-0.485624	0.140564	-3.45482	0.000550665	0.0136817
Myo18b	5767.17	-0.487534	0.104138	-4.68162	2.84612e-06	0.000129373
H1f0	1810.59	-0.488164	0.142394	-3.42826	0.000607471	0.0149062
Phf1	2645.19	-0.488381	0.107209	-4.55542	5.22808e-06	0.000218979
Bcl7a	1651.28	-0.490619	0.132273	-3.70915	0.000207955	0.00596913
Pcid2	1096.42	-0.494445	0.163397	-3.02603	0.00247791	0.0466129
Tprkb	988.356	-0.49525	0.148675	-3.33109	0.000865064	0.0201019
Adck5	1245.01	-0.496164	0.154336	-3.21483	0.00130523	0.0278824
Donson	1025.64	-0.499989	0.147772	-3.38351	0.000715646	0.0171954
Sqor	2651.83	-0.503342	0.114389	-4.40028	1.08112e-05	0.000431789
Sdc4	620.718	-0.504318	0.165652	-3.04445	0.0023311	0.0443324
Gm3739	2228.54	-0.505221	0.155929	-3.24006	0.00119503	0.0260502
Tlr5	2035.59	-0.508941	0.111531	-4.56322	5.03753e-06	0.00021228
Mmgt1	1234.44	-0.51506	0.15506	-3.32169	0.000894747	0.0206402
Lsp1	1337.76	-0.520763	0.170797	-3.04901	0.00229599	0.0439664
Mrc1	1978.31	-0.521046	0.14848	-3.50919	0.000449468	0.0114971
Klf12	1548.08	-0.522989	0.159466	-3.27963	0.00103944	0.0232808
Lyrm9	1148.98	-0.532255	0.134154	-3.96749	7.26336e-05	0.00238006
Gramd4	1156.48	-0.534779	0.135272	-3.95336	7.70604e-05	0.0025079
Nav1	3408.39	-0.535748	0.143508	-3.73323	0.000189037	0.00552913
Ccl6	2402.66	-0.536009	0.133237	-4.02297	5.74684e-05	0.00194327
Scd2	5658.95	-0.540084	0.0989882	-5.45604	4.86859e-08	2.9094e-06
Nrp2	3084.04	-0.545895	0.100642	-5.42415	5.82303e-08	3.43534e-06
Fyn	1017.35	-0.549467	0.162966	-3.37167	0.000747146	0.0178594
Mmp28	677.73	-0.550183	0.182811	-3.00957	0.0026162	0.0485556
Gpr162	1593.75	-0.56186	0.143224	-3.92294	8.74735e-05	0.0027815
Ppp1r26	876.036	-0.563597	0.146306	-3.85218	0.000117071	0.00361485
Cass4	1168.54	-0.572442	0.135556	-4.22292	2.4116e-05	0.000891584
Klhdc8b	4455.27	-0.573367	0.0898047	-6.3846	1.71844e-10	1.34601e-08
Gimap6	988.92	-0.574812	0.168777	-3.40575	0.000659835	0.0161055
Prmt7	925.462	-0.579488	0.171534	-3.37827	0.000729432	0.0174963
Gm10384	980.597	-0.582657	0.155334	-3.75099	0.000176137	0.00520674
Trmt61a	772.442	-0.583294	0.190403	-3.06347	0.00218788	0.0420705
Maml3	4186.11	-0.586079	0.128281	-4.5687	4.90752e-06	0.000207433
Plxna3	765.791	-0.587646	0.176136	-3.33631	0.000848973	0.0198485
Nid2	3138.16	-0.588464	0.103656	-5.67708	1.37012e-08	8.75362e-07
Srm	1462.84	-0.589323	0.152487	-3.86474	0.000111207	0.00344917
Ppm1l	3048.27	-0.593127	0.129103	-4.59421	4.34399e-06	0.000186455
Prmt3	557.87	-0.596118	0.194015	-3.07254	0.00212244	0.0412121
Amigo1	688.741	-0.601129	0.181188	-3.31772	0.000907564	0.0209011
Cbx7	2912.03	-0.602843	0.106847	-5.64212	1.67969e-08	1.06334e-06
Rybp	1096.82	-0.610737	0.148386	-4.11586	3.85732e-05	0.00135731
Peg13	3409.9	-0.614657	0.0969005	-6.34318	2.25068e-10	1.72395e-08
Pspc1	1051.63	-0.617501	0.134462	-4.59239	4.38204e-06	0.000187379
Khdrbs3	1418.17	-0.621741	0.148957	-4.17396	2.99346e-05	0.00107796
Gprasp2	1272.26	-0.621785	0.156713	-3.96766	7.25808e-05	0.00238006
Eid2b	575.99	-0.622473	0.179271	-3.47224	0.000516126	0.0129106
Jund	625.46	-0.623162	0.195922	-3.18067	0.00146937	0.0307724
Ninj1	2334.09	-0.645617	0.116147	-5.55861	2.71937e-08	1.6831e-06
Tnfaip2	951.377	-0.649966	0.146694	-4.43077	9.38964e-06	0.000379528
Sema4b	2902.13	-0.683709	0.106423	-6.42444	1.32352e-10	1.04853e-08
Peg10	1218.81	-0.683986	0.160029	-4.27413	1.91883e-05	0.000728841
Spry1	645.625	-0.692815	0.220949	-3.13564	0.00171482	0.0349108
3222401L13Rik	1266.31	-0.694193	0.1424	-4.87494	1.08841e-06	5.36999e-05
Gpr165	5488.53	-0.694987	0.112002	-6.20512	5.46546e-10	4.00916e-08
Dab2	1578.76	-0.711636	0.12853	-5.53675	3.08132e-08	1.89024e-06
Slc39a12	543.135	-0.712878	0.231916	-3.07386	0.0021131	0.0411462
Or5v1b	1202.33	-0.715382	0.15016	-4.76414	1.89658e-06	8.97411e-05
Tacc2	324.262	-0.715404	0.236056	-3.03066	0.00244022	0.0459782
S1pr1	2437.7	-0.720845	0.12885	-5.59446	2.21307e-08	1.37588e-06
Rac3	665.894	-0.722554	0.228499	-3.16218	0.00156594	0.0324032
Igfbp4	1839.5	-0.736675	0.133087	-5.53528	3.10732e-08	1.89779e-06
Rdh13	598.568	-0.745116	0.240215	-3.10187	0.001923	0.0383052
Tsc22d1	443.98	-0.755552	0.240725	-3.13865	0.0016973	0.0347521
Tfrc	553.589	-0.764048	0.219999	-3.47296	0.000514749	0.012905
Kif5a	1108.54	-0.774971	0.214311	-3.6161	0.000299073	0.00803555
Ifi27	2933.37	-0.775648	0.119916	-6.46824	9.91528e-11	7.94598e-09
Ctps1	416.429	-0.782596	0.21058	-3.71639	0.00020209	0.00582491
Actr6	361.629	-0.789755	0.23235	-3.39898	0.000676377	0.0164226
Ephx1	584.202	-0.808596	0.197222	-4.09992	4.13291e-05	0.00144329
Cd101	563.76	-0.826752	0.176677	-4.67945	2.87652e-06	0.000130327
Ctnnd2	327.001	-0.829074	0.246358	-3.36532	0.000764548	0.0182439
Sgsh	1080.61	-0.831669	0.187877	-4.42666	9.57042e-06	0.00038571
Ccdc162	765.658	-0.833168	0.23204	-3.59063	0.000329878	0.0087113
D330041H03Rik	254.904	-0.85662	0.27296	-3.13827	0.00169951	0.0347521
Tarbp1	518.699	-0.86525	0.229225	-3.77468	0.000160214	0.0047768
Hsf2bp	417.686	-0.875391	0.204668	-4.27713	1.8932e-05	0.000721081
Tma16	405.734	-0.917881	0.275213	-3.33516	0.000852491	0.0198972
2900026A02Rik	632.903	-0.943158	0.237752	-3.96698	7.27889e-05	0.00238006
Mex3a	330.789	-0.951652	0.254673	-3.73677	0.0001864	0.00547511
Hbegf	178.412	-0.953143	0.307512	-3.09953	0.00193826	0.0385539
Cntnap1	219.022	-0.964197	0.292482	-3.2966	0.000978623	0.022242
H1f2	794.32	-0.985898	0.205805	-4.79044	1.66412e-06	8.01089e-05
Cry1	224.863	-1.02181	0.270431	-3.77845	0.000157808	0.00471519
Nr4a1	363.931	-1.10322	0.351961	-3.13451	0.00172143	0.0349939
Asrgl1	181.078	-1.11347	0.318294	-3.49824	0.000468331	0.0119105
Efnb2	247.681	-1.1346	0.343402	-3.30398	0.000953218	0.0217359
Ildr1	386.988	-1.15095	0.255715	-4.50091	6.76619e-06	0.000278357
Ccl4	348.3	-1.15294	0.255385	-4.51454	6.34532e-06	0.000262601
Galnt6	192.054	-1.16697	0.362767	-3.21685	0.00129607	0.0277294
Atp2a3	473.232	-1.17876	0.318724	-3.69837	0.000216989	0.00616515
Ccl3	622.198	-1.1899	0.271011	-4.39059	1.13045e-05	0.000445243
Il1rl1	826.97	-1.20673	0.175613	-6.87155	6.35085e-12	5.71741e-10
Hes1	338.057	-1.33432	0.264417	-5.04628	4.50503e-07	2.30472e-05
Slc26a11	356.664	-1.37897	0.271226	-5.08419	3.692e-07	1.90992e-05
Prrt3	142.431	-1.45987	0.361538	-4.03795	5.39203e-05	0.00184126
Ednrb	131.287	-1.50525	0.431301	-3.49001	0.000483004	0.0122196
Plxna1	586.114	-1.5336	0.225639	-6.79672	1.0703e-11	9.33246e-10
Mir339	50.9183	-1.80028	0.588081	-3.06127	0.00220399	0.0423215
Dusp8	102.726	-1.82619	0.554231	-3.295	0.000984217	0.0222961
Rgs11	80.4951	-1.83029	0.540484	-3.38639	0.000708178	0.0170751
Bcl2a1d	69.0963	-1.85291	0.610957	-3.0328	0.00242294	0.0457651
Gm13889	260.36	-1.93245	0.323564	-5.97239	2.338e-09	1.61264e-07
Cd5l	59.3859	-1.95568	0.554886	-3.52447	0.000424334	0.0109757
Klf9	64.0049	-2.10273	0.523723	-4.01495	5.94572e-05	0.00200076
Gm15880	111.836	-2.18713	0.460985	-4.74448	2.09046e-06	9.79127e-05
D7Ertd443e	113.687	-2.19588	0.383632	-5.72393	1.04089e-08	6.74343e-07
I730030J21Rik	34.6979	-2.28689	0.686271	-3.33235	0.000861164	0.0200659
Nlrc4	48.1688	-2.29841	0.662008	-3.47188	0.000516834	0.0129106
Tbx2	44.3064	-2.52309	0.834558	-3.02327	0.0025006	0.0468491
Gm6225	42.8625	-2.57641	0.800544	-3.21832	0.00128944	0.0276303
Tmod1	87.5719	-2.60991	0.503382	-5.18475	2.16301e-07	1.15783e-05
Rai14	30.4471	-2.79533	0.857787	-3.25878	0.00111894	0.0247064
Baiap2l2	22.2361	-2.888	0.957349	-3.01666	0.00255575	0.047689
Lox	33.024	-3.09412	0.901898	-3.43067	0.000602092	0.0148267
Igf1	91.0518	-3.39233	0.680023	-4.98855	6.08343e-07	3.07813e-05
Myo15b	25.7694	-3.51536	1.12591	-3.12224	0.00179483	0.0362734
Id1	9.01087	-5.47479	1.79775	-3.04536	0.00232403	0.0442586
Kcnc4	9.04	-6.464	1.82416	-3.54355	0.000394772	0.0102878
Gjb2	9.80117	-6.58147	2.04116	-3.22437	0.00126248	0.0271787
1110002E22Rik	14.8065	-7.17535	1.85136	-3.87572	0.000106312	0.00331216
Adss1	622.65	-0.60368	0.201426	-2.99704	0.00272615	0.0501931
Ncf1	20348.4	0.179822	0.0599956	2.99726	0.00272418	0.0501931
Ilkap	2018.86	-0.317539	0.106003	-2.99556	0.00273938	0.0503698
Daxx	1760.81	0.413034	0.137918	2.99478	0.00274643	0.0504325
1110002J07Rik	17.1208	-3.77585	1.26116	-2.99394	0.00275398	0.0505043
Tprg1l	3650	-0.281997	0.0942237	-2.99284	0.00276394	0.0506199
Rfx5	1263.78	0.414162	0.138455	2.99131	0.00277787	0.0508079
Pkp4	1066.38	-0.491068	0.164209	-2.9905	0.00278523	0.0508561
Wdhd1	174.714	1.49271	0.499199	2.99021	0.00278784	0.0508561
Dnajc13	6113.41	0.262767	0.087922	2.98864	0.00280222	0.0509842
Umodl1	19.1528	-3.70665	1.2402	-2.98876	0.00280116	0.0509842
Mbd2	1543.15	0.429983	0.144113	2.98365	0.00284834	0.0517554
BC005537	11912.8	0.18617	0.0624292	2.9821	0.00286274	0.051949
Ncs1	1159.98	-0.473184	0.158985	-2.97629	0.00291762	0.0528756
Sart3	2945.87	0.287576	0.0966521	2.97537	0.00292632	0.0529642
Card19	1284.74	-0.420409	0.141517	-2.97072	0.00297099	0.053684
Mllt6	6077.48	-0.280798	0.0945312	-2.97043	0.00297384	0.053684
Pnpla7	13655.6	0.232105	0.0782124	2.96762	0.00300112	0.054106
Lypd6	259.46	-0.899429	0.303172	-2.96673	0.00300985	0.0541929
Ssr4	3595.98	0.291514	0.0983614	2.9637	0.0030396	0.0546233
Zbtb4	6577.51	-0.202614	0.0683697	-2.9635	0.00304163	0.0546233
Icam1	5622.7	0.276168	0.0932254	2.96237	0.00305281	0.0547532
Prkx	2049.15	-0.336382	0.113614	-2.96074	0.003069	0.0549724
Gm3636	314.451	-0.823841	0.278367	-2.95955	0.00308085	0.0551134
Napsa	54.6113	-2.33018	0.787854	-2.95763	0.00310016	0.0553873
Rapgef2	2444.43	0.290628	0.0983638	2.95463	0.00313046	0.0558568
Ebna1bp2	1329.08	-0.362004	0.12256	-2.95369	0.00314003	0.0558837
Adam10	18633.4	0.268121	0.0907632	2.95407	0.00313609	0.0558837
Abcd3	3182.57	-0.248131	0.084085	-2.95095	0.00316798	0.0562367
Adgrb1	65.9104	2.50664	0.84937	2.95118	0.00316566	0.0562367
Adap1	1401.83	0.400903	0.135964	2.94859	0.0031923	0.0565959
Galnt11	2153.39	-0.307436	0.104422	-2.94418	0.00323812	0.057335
Tmem229b	4059.37	0.3355	0.114106	2.94026	0.0032794	0.0579169
Spc24	11.2653	4.61846	1.57098	2.93987	0.00328352	0.0579169
1600020E01Rik	938.566	-0.478512	0.162736	-2.94042	0.00327765	0.0579169
Mfng	6691.12	-0.210121	0.0715402	-2.9371	0.00331297	0.0581442
Ccne2	122.269	1.20928	0.411677	2.93746	0.00330917	0.0581442
Mfsd13b	10.4305	-5.68755	1.93594	-2.93788	0.00330463	0.0581442
Rell2	126.994	-1.18836	0.404647	-2.93678	0.00331637	0.0581442
Rnf150	1253.48	-0.377231	0.128454	-2.93669	0.00331737	0.0581442
Vars1	5828.54	0.222452	0.0757646	2.9361	0.00332371	0.0581818
Gpr34	57987.8	-0.186491	0.0635384	-2.93509	0.00333449	0.0582969
St6galnac4	9434.94	0.224257	0.0766302	2.92649	0.00342811	0.059858
Tmem176a	4321.66	0.339974	0.116238	2.92482	0.00344655	0.0600289
Eif1	6947.37	-0.200115	0.0684137	-2.92507	0.00344378	0.0600289
Snrpc	833.564	0.463542	0.158539	2.92383	0.00345751	0.0601441
Clec10a	70.3166	-1.75195	0.599572	-2.922	0.00347793	0.060348
Nup205	2037.38	0.302972	0.103673	2.92237	0.00347375	0.060348
Dusp7	11913	-0.223791	0.0766083	-2.92124	0.00348645	0.0604201
B4galt5	1866.22	0.34649	0.118722	2.91851	0.00351707	0.0608747
Morc2a	3560.73	-0.292291	0.100194	-2.91724	0.00353142	0.061047
Oip5os1	7249.89	-0.264747	0.0907745	-2.91654	0.0035394	0.0611087
Polrmt	1758.04	-0.341743	0.117405	-2.91082	0.00360482	0.0621608
Dnajb11	5000.76	0.289273	0.0995256	2.90652	0.00365474	0.0627872
Slc4a3	49.2766	1.841	0.633337	2.90682	0.00365125	0.0627872
Endov	1118.61	-0.411634	0.14159	-2.90722	0.00364655	0.0627872
Adprh	4129.92	-0.239001	0.0823092	-2.9037	0.00368782	0.0632772
Vopp1	224.723	-0.887107	0.305977	-2.89926	0.00374041	0.0641002
Tm9sf1	3367.13	0.248045	0.0857274	2.89342	0.00381074	0.0648764
Tfap4	1047.83	-0.481186	0.166287	-2.89371	0.00380723	0.0648764
Glrx	471.549	0.667974	0.230813	2.89401	0.00380358	0.0648764
Ptgr1	515.016	0.537704	0.185781	2.89428	0.00380026	0.0648764
Ogt	20723.9	-0.181111	0.0625997	-2.89317	0.00381378	0.0648764
Ptafr	10687.4	-0.213376	0.0737356	-2.8938	0.00380605	0.0648764
Cstb	623.665	0.474539	0.164051	2.89263	0.00382034	0.0649084
Rgs7bp	1362.3	-0.352582	0.12218	-2.88576	0.00390471	0.0662606
Gmeb2	1247.34	-0.381696	0.132288	-2.88534	0.00390992	0.0662679
Pogk	1929	-0.360965	0.125198	-2.88316	0.00393709	0.0666469
Tor1b	4375.49	0.250659	0.0869591	2.88249	0.00394546	0.0667072
Xlr4a	217.376	-1.50616	0.522878	-2.88051	0.00397026	0.0670447
Anp32e	2369.37	-0.303907	0.10557	-2.87872	0.00399297	0.067303
Slc5a10	111.595	-1.10334	0.3833	-2.87854	0.00399527	0.067303
Mtss1	3919.81	-0.234005	0.0813186	-2.87764	0.00400668	0.0674133
Abcc1	2440.61	-0.38431	0.13357	-2.87721	0.00401211	0.0674154
Sema6c	263.663	-0.82488	0.286729	-2.87686	0.00401653	0.0674154
Gm2004	48.7698	-2.20275	0.765946	-2.87586	0.00402933	0.0675485
Ung	33.8669	2.6071	0.907462	2.87296	0.00406647	0.0679248
Gp9	713.105	-0.576358	0.200612	-2.873	0.0040659	0.0679248
Tspyl1	3415.96	-0.248928	0.0866268	-2.87357	0.00405864	0.0679248
Fam241a	86.8736	1.20636	0.420312	2.87015	0.00410277	0.0684486
Cip2a	78.8984	1.48419	0.517724	2.86675	0.00414711	0.0691053
Cmtr1	256.414	0.848385	0.296537	2.86098	0.00422339	0.0701234
Knl1	35.5706	2.55785	0.894044	2.86099	0.00422324	0.0701234
Ccnyl1	722.517	0.509444	0.178045	2.86133	0.00421874	0.0701234
Jade2	8923.64	-0.23204	0.0811281	-2.86018	0.00423406	0.0702166
Pin4	66.2405	-1.64557	0.575544	-2.85915	0.00424775	0.0703594
Adamtsl4	111.253	1.2254	0.429241	2.8548	0.00430645	0.0712466
Gm10288	3146.66	0.237171	0.0831555	2.85214	0.00434254	0.071758
Swap70	2960.96	-0.279487	0.098029	-2.85107	0.0043573	0.0719162
Pros1	18787.5	0.219806	0.0771391	2.84948	0.00437907	0.0721335
Pus7l	240.062	-0.889614	0.312217	-2.84935	0.00438087	0.0721335
Pmp22	10291.1	-0.246857	0.0866709	-2.84821	0.00439652	0.0723053
Mbp	2174.06	-0.346569	0.121774	-2.84601	0.00442713	0.0727225
Adarb1	916.736	-0.461507	0.162214	-2.84505	0.0044405	0.0728558
Cdk5rap2	1374.17	0.431865	0.151978	2.84163	0.00448841	0.0735548
Rnpepl1	5706.11	-0.242724	0.0855656	-2.83671	0.00455816	0.0745215
Rbm43	1133.34	0.410276	0.14463	2.83673	0.00455779	0.0745215
Ptpre	6918.7	-0.255179	0.0900038	-2.8352	0.00457963	0.0746965
Tcf24	83.362	-1.62483	0.573067	-2.83532	0.00457791	0.0746965
Ext2	3776.44	0.23375	0.0824678	2.83444	0.0045906	0.0747627
Zfp2	381.056	-0.721141	0.254445	-2.83417	0.00459448	0.0747627
Cux1	7327.98	0.229716	0.0811067	2.83227	0.00462182	0.0751195
Vps54	3607.1	0.289154	0.102138	2.83102	0.00463997	0.0753261
B3galnt1	1819.78	-0.33639	0.118891	-2.82941	0.00466343	0.0756185
P2rx4	4384.17	0.276475	0.097771	2.82778	0.00468717	0.075635
Eif3l	3561.8	-0.284158	0.100486	-2.82784	0.00468639	0.075635
Zfp60	1016.87	-0.393194	0.139058	-2.82756	0.00469049	0.075635
Vasn	1378.86	0.414175	0.146449	2.82812	0.00468216	0.075635
A530010L16Rik	147.908	0.92616	0.327558	2.82747	0.00469173	0.075635
Lactb2	2903	-0.26254	0.0929332	-2.82505	0.00472739	0.0761211
Gns	60120.7	0.182031	0.0644432	2.82467	0.00473286	0.0761211
Adissp	316.066	0.656328	0.23273	2.82013	0.00480049	0.076941
Tmed3	3515.63	0.306783	0.108764	2.82063	0.00479293	0.076941
Arsb	19684.2	0.241933	0.0857825	2.82031	0.00479775	0.076941
Mlkl	59.5732	2.37887	0.843993	2.81859	0.00482346	0.0772199
Surf4	9737.7	0.193831	0.068814	2.81674	0.00485143	0.0775223
Fxr1	2317.66	0.332399	0.118014	2.8166	0.00485353	0.0775223
Prpsap2	5495.28	-0.221196	0.078645	-2.81259	0.00491447	0.0783646
Gm4841	17.7406	3.49449	1.24254	2.81238	0.00491757	0.0783646
Tnfsf8	84.6355	1.51649	0.539415	2.81136	0.00493332	0.0785253
Loxl3	1961.03	-0.330796	0.117733	-2.80972	0.00495842	0.0787441
Cox20	81.5377	-1.25654	0.447172	-2.80997	0.00495459	0.0787441
Rab5b	4762.05	-0.233951	0.0833051	-2.80837	0.00497937	0.0789127
Fosl2	968.548	0.38686	0.137774	2.80793	0.00498612	0.0789127
Magi1	1901.68	-0.305086	0.108639	-2.80825	0.00498121	0.0789127
Klhl23	983.335	-0.44555	0.158752	-2.80659	0.00500696	0.0791522
Coro2a	1259.63	0.417404	0.148823	2.8047	0.00503635	0.0795262
Adcy7	19361.7	0.205757	0.0733846	2.80382	0.00505014	0.0796532
Tut7	6101.67	0.20921	0.0746888	2.80109	0.00509309	0.0802392
Pus7	680.407	-0.437921	0.156422	-2.7996	0.00511654	0.0805172
H2bc21	443.43	-0.723069	0.258476	-2.79743	0.00515103	0.0809682
Creb3l4	9.45158	-5.54451	1.98421	-2.79432	0.0052009	0.0816594
Polr1a	2043.26	-0.35505	0.127226	-2.79071	0.0052593	0.0824829
Dhrs13	12.3057	-4.33695	1.55546	-2.78821	0.00530008	0.0830286
Enpp4	1231.62	0.537251	0.192743	2.7874	0.00531325	0.0831409
Spns2	2847	0.378443	0.135866	2.78541	0.00534605	0.0835599
Slc2a8	2429.04	-0.281307	0.101087	-2.78282	0.00538895	0.0841355
Irf8	31478.2	0.150649	0.0541498	2.78208	0.00540121	0.0842322
Rab25	7.872	5.10763	1.83679	2.78074	0.0054235	0.0842954
Spata13	20079.9	0.208489	0.0749698	2.78097	0.00541971	0.0842954
P3h3	1656.1	-0.387509	0.139324	-2.78136	0.00541322	0.0842954
Crlf2	1339.08	0.42378	0.152521	2.7785	0.0054611	0.0847847
Tekt2	73.0372	1.61047	0.579944	2.77693	0.00548746	0.0850985
Rcbtb2	7110.59	-0.230424	0.0829983	-2.77625	0.00549892	0.085181
Col15a1	4878.38	-0.291569	0.105065	-2.77512	0.00551814	0.0853834
Agmo	2608.22	-0.301538	0.108673	-2.77473	0.00552474	0.0853901
Kyat1	397.019	-0.626066	0.225716	-2.77369	0.00554248	0.085569
Rprd1a	1782.3	-0.285146	0.102838	-2.77276	0.00555828	0.0857175
Cdc34	926.067	0.46378	0.167318	2.77185	0.0055738	0.0858216
Khdrbs1	5871.31	0.250006	0.0902023	2.77161	0.005578	0.0858216
Eif3j2	99.5278	-1.63363	0.589484	-2.77128	0.0055836	0.0858216
Tmem167	1592.04	0.305006	0.110166	2.76861	0.00562958	0.0864324
Rrp15	373.676	-0.656047	0.237104	-2.76692	0.00565892	0.0867868
F13a1	374.178	-0.961466	0.34761	-2.76594	0.00567597	0.0869521
H2-Ab1	446.823	-0.756983	0.273824	-2.76449	0.0057012	0.0872423
Cgas	2058.65	0.302564	0.109547	2.76195	0.00574571	0.0878263
Mtus1	17288.7	0.176673	0.0639763	2.76154	0.00575303	0.0878413
Cd163	257.992	-1.02801	0.372427	-2.7603	0.00577482	0.0880086
Stxbp5	5656.3	-0.224387	0.0812939	-2.7602	0.00577668	0.0880086
Gm22767	9.42363	-4.64054	1.68225	-2.75853	0.00580625	0.0883621
D17H6S53E	793.352	0.440992	0.159995	2.75629	0.00584613	0.0888715
Zfp746	2285.03	-0.273261	0.0991872	-2.755	0.00586923	0.0891248
Gls	7465.43	0.252472	0.0916866	2.75364	0.00589366	0.0893979
Dyrk4	1166.33	0.387395	0.140778	2.75182	0.00592648	0.0897027
Gm2897	26.1196	-2.28803	0.831462	-2.75181	0.0059267	0.0897027
Ube2j1	6315.03	-0.197055	0.0716383	-2.7507	0.00594689	0.0897146
Qprt	293.349	-0.78933	0.286916	-2.75109	0.00593978	0.0897146
Txnl4a	422.231	-0.653702	0.237624	-2.751	0.00594139	0.0897146
Slc39a8	1534.79	-0.321182	0.117144	-2.74177	0.00611096	0.0920895
Myorg	15.1437	3.57201	1.30336	2.7406	0.00613265	0.0923161
Faap20	723.6	-0.446422	0.16293	-2.73996	0.00614472	0.0923974
Zscan18	744.487	-0.426311	0.155704	-2.73796	0.00618216	0.0928597
Rab34	752.434	-0.439256	0.16053	-2.73629	0.00621358	0.0932306
Iqgap3	1173.67	0.3698	0.135192	2.73537	0.0062311	0.0933925
Gm15501	2254.19	0.308113	0.11266	2.73489	0.00624002	0.0934252
Bcl2l11	2891.37	-0.256473	0.0937935	-2.73445	0.00624849	0.0934509
Fn3k	126.933	-1.14017	0.417063	-2.73382	0.00626043	0.0935287
Mef2c	20640	-0.186822	0.0683679	-2.73259	0.00628376	0.0936821
Wipf3	5.17415	6.0193	2.2028	2.73257	0.00628421	0.0936821
Nudt19	302.142	0.718494	0.263013	2.73178	0.00629927	0.0938057
Dnajb2	1339.45	-0.348689	0.127687	-2.7308	0.00631805	0.0939843
Syn2	8.97255	-5.46503	2.00329	-2.72802	0.00637151	0.094678
Mpdu1	2165.77	0.312169	0.114459	2.72735	0.0063846	0.0947709
Ehbp1l1	7321.3	0.247182	0.090664	2.72635	0.00640391	0.094956
Styx	501.392	0.605358	0.222072	2.72595	0.00641166	0.0949693
Ets1	7380.42	-0.252165	0.0925751	-2.7239	0.00645169	0.0954603
Nlgn2	1266.15	0.355134	0.130434	2.72272	0.00647476	0.0956995
Fanca	238.233	0.712437	0.261734	2.72198	0.00648912	0.0958096
Septin9	958.109	-0.478011	0.175691	-2.72076	0.00651329	0.095962
E230029C05Rik	7402.73	0.259046	0.0951994	2.72109	0.00650671	0.095962
Orc6	307.879	0.921288	0.338658	2.7204	0.00652021	0.095962
Tmcc1	1540.79	-0.307419	0.113164	-2.71659	0.00659587	0.0969725
2210408I21Rik	150.732	1.04245	0.384107	2.71394	0.00664874	0.0976463
Hsf1	3222.32	-0.293909	0.108325	-2.71322	0.00666323	0.0976904
Tstd1	507.898	0.528581	0.194826	2.71309	0.00666583	0.0976904
Klrd1	101.364	-1.28722	0.474774	-2.71122	0.00670354	0.0981392
P2ry13	64367.9	-0.222416	0.0821208	-2.7084	0.0067608	0.0988731
Adam17	13819.2	0.213777	0.0789523	2.70767	0.00677564	0.0989858
Dlgap5	21.3835	3.28745	1.21513	2.70543	0.00682167	0.0995533
Erap1	4542.57	0.266446	0.0985275	2.70428	0.00684527	0.0997926
Ybx1	6496.16	0.194421	0.0719299	2.70293	0.00687319	0.100094
Asap1	6160.38	-0.188668	0.0698527	-2.70094	0.00691431	0.100588
Bri3bp	747.155	-0.539112	0.199655	-2.70021	0.00692953	0.100703
Slc20a2	655.202	0.456143	0.169002	2.69904	0.00695392	0.100952
Sgcb	1114.61	0.538311	0.199561	2.69748	0.00698662	0.101321
Myo9b	12187.3	0.207738	0.0770644	2.69564	0.00702527	0.101775
Med1	5124.75	0.238459	0.0884968	2.69455	0.00704839	0.101883
Asb13	1940.03	0.346549	0.128596	2.69488	0.0070415	0.101883
Pramel12	1188.21	0.352364	0.130784	2.69425	0.0070548	0.101883
Spred2	1393.44	-0.413762	0.153649	-2.6929	0.00708336	0.102189
Sh2b2	4754.1	0.21783	0.0809218	2.69186	0.00710558	0.102403
Tsr3	503.115	-0.521972	0.193944	-2.69135	0.00711639	0.102452
Nktr	8657.65	0.257061	0.0955523	2.69026	0.00713956	0.102679
Slc25a32	603.379	-0.500586	0.186113	-2.68968	0.00715202	0.102752
Cd164	38812.9	-0.164158	0.0610469	-2.68905	0.00716562	0.102825
Nlrp1b	5509.77	0.296617	0.110318	2.68875	0.00717197	0.102825
Gm3636	1422.36	-0.410027	0.152635	-2.68632	0.00722445	0.103471
Nprl3	1292.25	-0.409513	0.152542	-2.68459	0.00726182	0.103899
Manba	2791.4	0.298954	0.111376	2.68418	0.00727082	0.10392
Rad51	41.1177	1.82477	0.680284	2.68237	0.00731031	0.104377
Gm12258	1100.58	-0.386914	0.144345	-2.68047	0.00735187	0.104862
Rnft2	85.8731	1.22511	0.457341	2.67877	0.00738923	0.105239
Gbp8	62.3783	1.55201	0.579413	2.67858	0.00739343	0.105239
Kcnj16	68.498	-1.42198	0.530982	-2.67801	0.00740607	0.105311
Camkk2	5705.49	0.202344	0.0755828	2.67712	0.00742578	0.105483
Adcy6	951.166	-0.444012	0.16604	-2.67412	0.00749256	0.10621
Paqr4	315.198	0.745146	0.278682	2.67382	0.00749925	0.10621
Stac3	251.416	0.782341	0.292597	2.67379	0.00749996	0.10621
Zscan22	737.882	-0.469389	0.175578	-2.67339	0.00750885	0.106227
Ipcef1	505.946	0.609721	0.228123	2.67277	0.00752272	0.106315
Rps25	3075.6	0.249724	0.0934729	2.67162	0.00754859	0.106464
Trim47	2670.07	-0.280804	0.105093	-2.67195	0.00754119	0.106464
Cdipt	5178.69	0.220979	0.0827751	2.66963	0.00759345	0.106987
Gtse1	32.9828	2.53957	0.951545	2.66889	0.00761035	0.107104
Gm4876	9.05968	-4.49668	1.68504	-2.66858	0.0076172	0.107104
Eef1g	3875.34	0.262606	0.0984794	2.66661	0.00766215	0.107627
Ak1	3491.06	0.240077	0.0900672	2.66554	0.00768652	0.10786
Sult1a1	2105.55	-0.31475	0.118198	-2.66291	0.00774683	0.108597
Paox	1159.55	-0.342531	0.128667	-2.66214	0.00776446	0.108609
Gm25014	21.8183	-3.3446	1.25644	-2.66196	0.00776868	0.108609
Gm3667	269.616	-0.770575	0.289488	-2.66185	0.00777119	0.108609
Slco2b1	70042.7	0.150428	0.056527	2.66116	0.00778714	0.108722
Sptbn4	66.1816	1.57876	0.593557	2.65983	0.007818	0.108977
Zfp598	5634.8	-0.228712	0.0859918	-2.6597	0.00782112	0.108977
Il15ra	856.766	0.459009	0.172609	2.65923	0.00783188	0.109017
Vegfa	84.6453	-1.50156	0.564804	-2.65855	0.00784785	0.109021
Ldlrad4	4920.22	-0.255313	0.0960336	-2.65858	0.00784714	0.109021
Setbp1	339.805	-0.759063	0.285593	-2.65785	0.00786406	0.109137
Sat1	17222.5	0.222841	0.0839033	2.65592	0.00790921	0.109653
Acy1	1145.48	-0.447634	0.168646	-2.65428	0.00794788	0.110079
Dpysl2	4717.16	0.257676	0.0971065	2.65354	0.00796533	0.110211
Gla	187.444	1.06468	0.401342	2.6528	0.00798279	0.110236
Gm16759	16.1007	3.35732	1.26558	2.65278	0.00798308	0.110236
Pknox1	4594.14	-0.271786	0.102484	-2.65199	0.00800194	0.110387
Bco2	3751.82	0.227511	0.0858204	2.65101	0.00802505	0.110596
Adgre5	132.333	-1.46975	0.555438	-2.64611	0.00814226	0.1121
Slc39a10	2745.84	-0.403749	0.152625	-2.64537	0.0081601	0.112234
mt-Nd6	7973.85	0.248835	0.0941271	2.64361	0.00820282	0.11271
Eif2a	1683.74	0.311273	0.117872	2.64077	0.00827189	0.113546
Ndst1	3753.05	-0.249098	0.0943566	-2.63996	0.00829162	0.113704
Pola1	161.59	1.2215	0.46301	2.63817	0.00833551	0.114193
Prkag2	450.678	-0.613415	0.232652	-2.63661	0.00837382	0.114605
Dnaaf2	39.704	-1.78165	0.676325	-2.63432	0.00843069	0.115269
Dnmt1	2365.62	0.314164	0.119349	2.63232	0.00848042	0.115834
Rps20	2622.62	0.283718	0.107801	2.63187	0.00849158	0.115834
Grcc10	570.119	-0.523783	0.199032	-2.63165	0.00849703	0.115834
Gvin2	374.785	0.728234	0.276825	2.63067	0.00852168	0.116056
Gab1	3375.4	-0.2753	0.104687	-2.62976	0.00854459	0.116253
Pidd1	700.373	0.466175	0.17739	2.62797	0.00858966	0.116752
Gtpbp1	5531.84	0.211684	0.0807062	2.6229	0.0087186	0.118294
Ark2n	1564.12	-0.327876	0.125024	-2.6225	0.00872871	0.118294
Pusl1	464.675	-0.539125	0.205561	-2.6227	0.00872363	0.118294
Fmn1	636.197	-0.554578	0.211505	-2.62206	0.00873998	0.118331
Xrn2	3163.71	0.349892	0.133488	2.62114	0.00876353	0.118534
Rps12-ps3	1468.84	0.353364	0.134894	2.61958	0.00880394	0.118965
Cish	24.1065	-2.72555	1.04141	-2.61717	0.00886627	0.11969
Dennd1b	2080.14	0.315044	0.120406	2.61651	0.00888343	0.119805
Jam3	280.11	-0.801026	0.306375	-2.61452	0.00893519	0.120386
Mfap1a	808.265	-0.473576	0.181161	-2.61412	0.00894581	0.120412
Tlr1	3994.94	0.215617	0.0825086	2.61327	0.00896799	0.120594
Rmnd1	1527.44	0.300375	0.114964	2.61277	0.00898121	0.120655
Tap2	3058.76	0.23576	0.090275	2.61158	0.00901259	0.120959
Sos2	1632.5	-0.340916	0.130735	-2.60768	0.00911574	0.122225
Cenpk	29.6965	2.51813	0.966309	2.60592	0.00916271	0.122736
Rasa4	8428.2	0.227699	0.0874707	2.60315	0.0092371	0.123502
Rrm2	30.3536	2.42081	0.929961	2.60313	0.0092377	0.123502
Gtf2ird1	1124.19	-0.367044	0.141076	-2.60175	0.009275	0.123881
Prss36	476.145	-0.579253	0.222802	-2.59985	0.00932637	0.124447
Stau2	522.189	-0.522517	0.201044	-2.59901	0.00934919	0.124632
Sap30	557.852	0.62823	0.242057	2.59538	0.00944862	0.125836
AW112010	195.831	0.76707	0.295637	2.59463	0.00946917	0.125989
1700030C10Rik	80.5028	-1.27953	0.493408	-2.59324	0.00950752	0.126378
Clptm1l	7154.53	0.173838	0.0670742	2.59172	0.00954968	0.126817
Sfmbt1	3346.99	0.247364	0.0954998	2.59021	0.00959184	0.127255
Xpnpep1	1715.64	0.30294	0.116988	2.58949	0.00961175	0.127282
Ubl5	1021.82	0.436413	0.168534	2.58947	0.00961227	0.127282
Gins1	178.863	0.984212	0.38036	2.58758	0.00966526	0.127862
Prag1	4522.19	-0.267684	0.103504	-2.58622	0.00970363	0.128247
Irf6	22.3868	3.06838	1.18661	2.58583	0.00971438	0.128267
Izumo4	1233.44	-0.364101	0.140884	-2.58441	0.00975464	0.128676
Clstn1	11950.6	-0.179167	0.0694152	-2.58109	0.00984889	0.129796
Cdh5	206.148	0.935851	0.362739	2.57996	0.0098813	0.129954
Carm1	1761.39	-0.291167	0.112869	-2.57969	0.00988902	0.129954
Gan	1887.41	-0.318306	0.123377	-2.57994	0.00988163	0.129954
Tinf2	1582.75	0.296173	0.114939	2.57678	0.00997263	0.130805
Fubp1	7241.6	-0.266658	0.103481	-2.57687	0.00996984	0.130805
Tm7sf3	2279.46	-0.312831	0.121464	-2.5755	0.0100095	0.131164
Met	63.4052	2.20315	0.855745	2.57454	0.0100374	0.131345
Itga10	242.851	-0.893721	0.347161	-2.57437	0.0100423	0.131345
Pink1	2435.39	-0.326677	0.126916	-2.57397	0.0100539	0.131374
Mras	1843.87	-0.309688	0.120341	-2.57342	0.0100699	0.131459
Ywhah	21040.5	0.208883	0.0812153	2.57197	0.0101121	0.131601
Daam1	987.165	0.342352	0.133076	2.5726	0.0100938	0.131601
Mfhas1	3578.45	-0.27538	0.107079	-2.57174	0.0101188	0.131601
Zfp950	4776.4	-0.231864	0.0901392	-2.57229	0.010103	0.131601
Prim1	168.94	0.864213	0.336097	2.57132	0.0101311	0.131638
Ubl3	8495.65	-0.178585	0.0694961	-2.56971	0.0101784	0.131882
Ulk2	10978	-0.158508	0.0616912	-2.56938	0.010188	0.131882
Kntc1	148.419	1.21411	0.472438	2.56987	0.0101735	0.131882
Ighd	767.006	0.450757	0.175432	2.56942	0.010187	0.131882
Nxpe4	47.7165	-2.49964	0.973243	-2.56836	0.0102181	0.132149
Dnm1l	2801.43	0.266268	0.10382	2.56472	0.010326	0.133278
Ncoa4	2692.21	-0.255462	0.0996169	-2.56444	0.0103342	0.133278
Noc2l	4855.98	-0.223901	0.0873075	-2.56451	0.0103321	0.133278
Akt1	11603.1	-0.172588	0.0673351	-2.56313	0.0103734	0.133658
Nupr1	536.901	0.467955	0.183048	2.55646	0.0105744	0.136122
Rsrp1	60834.1	0.234363	0.0917914	2.55321	0.0106735	0.13727
Hnrnpdl	9276.96	0.213173	0.0835164	2.55247	0.0106964	0.137362
Brsk2	25.0935	2.92467	1.14588	2.55233	0.0107005	0.137362
Mri1	843.173	-0.497179	0.194886	-2.55112	0.0107376	0.137598
Tmem204	1936.29	-0.369738	0.144952	-2.55077	0.0107486	0.137598
Chst12	1633.27	0.310714	0.1218	2.55101	0.010741	0.137598
Slc20a1	1360.08	-0.318898	0.125095	-2.54925	0.0107955	0.137944
Ccdc102a	322.609	0.751676	0.294859	2.54927	0.0107947	0.137944
Rhbdf2	1498.73	0.354719	0.139172	2.54878	0.01081	0.138002
Pcmtd1	4311.58	-0.269123	0.105654	-2.54722	0.0108586	0.138494
Abhd17c	3995.6	-0.225124	0.0885454	-2.54247	0.0110073	0.140262
Tlr11	63.1012	1.36568	0.537295	2.54176	0.0110295	0.140416
Fam120b	3433.68	-0.245403	0.096563	-2.54138	0.0110417	0.140443
Clint1	6400.22	0.222875	0.0877848	2.53888	0.0111207	0.141132
Acbd3	3350.47	0.239624	0.0943884	2.5387	0.0111264	0.141132
Myo1e	1019.66	-0.519014	0.204398	-2.53923	0.0111095	0.141132
Hpgds	38592.7	-0.155823	0.0614289	-2.53663	0.0111924	0.141839
Zfp964	433.972	-0.531385	0.209597	-2.53527	0.0112362	0.142264
Tiam1	1998.42	0.784516	0.309501	2.53477	0.011252	0.142334
Mcm4	539.326	0.566866	0.223847	2.53238	0.0113291	0.143055
Marcks	82602.1	0.149796	0.0591525	2.53236	0.0113297	0.143055
Dmtn	430.579	-0.554668	0.219064	-2.53199	0.0113419	0.143079
Rnf185	1502.28	-0.310588	0.122696	-2.53136	0.011362	0.143202
Myo1b	3136.34	-0.31554	0.124685	-2.53069	0.011384	0.143349
Rpl28	267.15	-0.757884	0.299675	-2.52902	0.0114381	0.143899
Sertad3	381.722	0.557588	0.220519	2.52853	0.0114541	0.14397
Rpl41	3310.96	0.713402	0.282196	2.52804	0.01147	0.144041
Pptc7	1707.03	-0.299611	0.118554	-2.5272	0.0114975	0.144157
Lrrc3	19192.5	0.185969	0.0735894	2.52712	0.0115001	0.144157
Cilk1	1754.53	-0.284404	0.112603	-2.52572	0.0115462	0.144443
Esyt1	4133.31	0.215376	0.0852815	2.52547	0.0115542	0.144443
Lrrfip1	5007.12	0.290446	0.114988	2.52587	0.0115411	0.144443
Rabac1	5633.22	-0.264362	0.104734	-2.52413	0.0115984	0.144865
Creld2	2373.74	0.435575	0.172714	2.52194	0.011671	0.145641
Tmem219	833.232	0.446847	0.177236	2.5212	0.0116954	0.145814
Alox5	2196.34	-0.369611	0.146663	-2.52014	0.011731	0.146126
Atp13a1	7585.65	0.188365	0.0748077	2.51799	0.0118026	0.146886
Gar1	505.051	-0.534269	0.212236	-2.51734	0.0118246	0.147027
Map4k5	1932.2	-0.301738	0.119912	-2.51633	0.0118585	0.147318
Map3k10	1220.37	-0.403797	0.160513	-2.51566	0.0118809	0.147464
Atp2a2	12016.4	0.21849	0.0868722	2.51508	0.0119006	0.147576
Rapsn	427.951	-0.591069	0.235423	-2.51067	0.0120501	0.149061
Atad2	768.402	0.560286	0.223163	2.51066	0.0120506	0.149061
Panx2	34.6684	-1.92798	0.767936	-2.5106	0.0120526	0.149061
Gsr	696.391	-0.498501	0.198633	-2.50966	0.0120847	0.149325
Ube2q2	1639.42	-0.341256	0.135995	-2.50933	0.012096	0.149331
Bach2os	415.039	0.654197	0.260812	2.50831	0.012131	0.149629
Slfn4	17.0469	3.68816	1.47165	2.50614	0.0122057	0.150295
Ppm1f	3758.24	0.226834	0.0905123	2.50611	0.0122066	0.150295
Pdxk	866.05	-0.444969	0.177581	-2.50573	0.0122199	0.150325
Cep72	275.752	0.677155	0.270293	2.50526	0.0122362	0.150392
Trim8	8642.29	-0.1687	0.0673648	-2.50427	0.0122704	0.150466
Cnnm4	1161.4	0.388029	0.15499	2.50357	0.0122946	0.150466
Ncapd2	546.312	0.535153	0.21376	2.50352	0.0122964	0.150466
Hlx	1640.22	0.289304	0.11554	2.50392	0.0122826	0.150466
Ahnak	148.149	-1.4539	0.580474	-2.50467	0.0122564	0.150466
Dele1	3333.01	-0.253837	0.101426	-2.50269	0.0123252	0.150552
Blm	245.389	0.6987	0.279171	2.50277	0.0123227	0.150552
6430548M08Rik	872.235	-0.397351	0.159034	-2.49853	0.0124709	0.152197
Ccl9	3882.41	-0.282256	0.112983	-2.49821	0.0124823	0.152203
Cables1	4178.68	-0.29511	0.118158	-2.49759	0.012504	0.152333
Taf11	768.188	-0.405662	0.16245	-2.49715	0.0125194	0.152387
Rdm1	503.758	-0.5668	0.227263	-2.49402	0.0126304	0.153091
Aurkb	54.7326	1.78098	0.713936	2.49459	0.0126103	0.153091
Adipor1	7175.04	-0.177961	0.0713567	-2.49397	0.0126324	0.153091
Smc4	424.191	0.53261	0.21352	2.49443	0.0126161	0.153091
Fto	1608.25	-0.348357	0.139658	-2.49436	0.0126186	0.153091
Gsg1	238.122	-0.745773	0.299385	-2.49102	0.0127377	0.154232
Pdcd1	114.2	1.39979	0.562035	2.49058	0.0127535	0.154289
Xirp1	191.468	1.1174	0.449059	2.48831	0.012835	0.155139
Tbrg1	810.569	-0.427028	0.171644	-2.48788	0.0128509	0.155196
Gm2a	8036.88	0.214715	0.0863352	2.48699	0.012883	0.155448
Tmem268	4226.87	0.219206	0.0881673	2.48625	0.0129096	0.155634
Snx1	3248.54	0.207544	0.0835308	2.48464	0.0129681	0.155932
Asb10	515.805	-0.537213	0.216191	-2.48491	0.0129586	0.155932
Gm4419	8.99283	3.94191	1.5865	2.48465	0.0129677	0.155932
Crls1	821.622	-0.478289	0.192567	-2.48376	0.0130004	0.156049
4933406J10Rik	19.3621	2.84154	1.14397	2.48393	0.012994	0.156049
Mvb12a	1130.96	0.330287	0.133016	2.48306	0.0130261	0.156223
Atp1a3	479.175	0.600541	0.241908	2.48252	0.0130458	0.156299
Zfp422	1544.15	-0.301748	0.121561	-2.48227	0.013055	0.156299
Dmac2l	450.805	-0.52898	0.213142	-2.48182	0.0130712	0.156358
Man2b1	60255.8	0.166846	0.0672438	2.48121	0.0130938	0.156494
Mycl	1170.1	-0.450907	0.181858	-2.47944	0.0131588	0.157113
Rpl3-ps1	4053.34	0.228425	0.092137	2.47918	0.0131683	0.157113
Fkbp15	10454.5	0.156847	0.0632922	2.47814	0.0132068	0.157437
Plbd2	4903.39	0.205416	0.0829316	2.47694	0.0132516	0.157835
Pcnt	2954.74	0.222959	0.0900618	2.47562	0.0133006	0.158283
Apoo-ps	25.0019	-2.24081	0.905726	-2.47405	0.013359	0.158842
Cad	2670.4	-0.270814	0.109482	-2.4736	0.0133759	0.158906
H2bc6	159.546	-0.802464	0.324585	-2.47228	0.0134254	0.159358
Gm16008	46.1837	-1.7441	0.705644	-2.47165	0.0134491	0.159503
Prxl2a	186.173	-0.853784	0.345573	-2.47063	0.0134875	0.159821
Slc25a46	1361.02	-0.289674	0.117326	-2.46896	0.0135507	0.160433
Pde4b	1395.13	-0.389172	0.157663	-2.46838	0.0135725	0.160466
Lilra5	1427.02	-0.493536	0.199952	-2.46827	0.0135766	0.160466
Tmed10	12913.8	0.176727	0.0716427	2.46678	0.0136333	0.160998
Exosc1	588.532	-0.530194	0.214971	-2.46635	0.0136497	0.161055
Glcci1	71.2581	-1.23868	0.502617	-2.46446	0.0137219	0.161769
Ddx21	3867.61	-0.206639	0.0838749	-2.46366	0.0137528	0.161932
Son	55712.1	0.174799	0.0709732	2.46288	0.0137824	0.161932
Il21r	9479.47	0.178784	0.0725767	2.46339	0.0137631	0.161932
B3gntl1	636.849	-0.45165	0.183371	-2.46304	0.0137763	0.161932
Dctd	218.849	-0.838305	0.340433	-2.46247	0.0137985	0.161981
Sigmar1	1659.85	-0.363851	0.147777	-2.46217	0.01381	0.161981
Ate1	1942.59	-0.271345	0.110258	-2.46101	0.0138545	0.162366
Rps13	442.389	-0.518984	0.210995	-2.45969	0.0139056	0.162827
Tulp3	370.445	0.611278	0.248757	2.45733	0.0139975	0.163404
Eif4g2	26476.2	-0.132227	0.0538015	-2.45769	0.0139834	0.163404
Gtpbp4	1340	-0.286627	0.11662	-2.45777	0.0139801	0.163404
9630028I04Rik	409.869	-0.611447	0.248838	-2.45721	0.014002	0.163404
Aloxe3	93.6347	-1.15518	0.470379	-2.45586	0.0140549	0.163883
Syt6	163.401	0.980447	0.399375	2.45495	0.0140904	0.164159
Fzd6	11.2876	-3.7599	1.53195	-2.45432	0.0141153	0.164311
Ap2m1	2476.33	0.243424	0.0992826	2.45183	0.014213	0.165198
Ddx51	1290.2	-0.344341	0.140446	-2.45178	0.0142153	0.165198
Htt	6595.08	0.189707	0.0773907	2.4513	0.0142343	0.16528
Il18	1456.28	0.279547	0.114112	2.44976	0.0142951	0.165847
Ssr2	2255.97	0.303745	0.124075	2.44808	0.014362	0.166363
H2-Eb1	286.212	-0.869566	0.355209	-2.44804	0.0143636	0.166363
E2f4	3209.54	-0.217646	0.0889478	-2.44689	0.0144093	0.166754
Hgh1	517.751	-0.559974	0.229015	-2.44514	0.0144797	0.167184
Cdk18	131.647	-0.947956	0.387702	-2.44506	0.0144827	0.167184
5031425E22Rik	1312.7	-0.292502	0.119608	-2.44552	0.0144645	0.167184
Cdk2	2078.95	0.286014	0.117023	2.44408	0.0145224	0.167503
Tmc8	583.2	-0.424184	0.173599	-2.44346	0.014547	0.167587
Gtf2i	11147.2	-0.165652	0.0677985	-2.44329	0.0145539	0.167587
Mtus2	67.8891	1.39223	0.570199	2.44165	0.0146202	0.168211
Arel1	4085.39	0.223196	0.0914279	2.44123	0.0146373	0.168268
Gtf2h3	375.202	-0.558731	0.228902	-2.44091	0.0146502	0.168277
Trf	55729.9	0.16045	0.0657883	2.43888	0.0147327	0.168805
Lgalsl	183.563	-0.841147	0.344884	-2.43893	0.0147308	0.168805
Btnl7-ps	21.1531	2.56521	1.0516	2.43934	0.014714	0.168805
Lair1	24758.8	0.223664	0.0917537	2.43766	0.0147827	0.169238
Cyfip2	132.164	-1.48695	0.610117	-2.43715	0.0148035	0.169273
Cox6b1	1110.5	0.336747	0.138182	2.43699	0.0148102	0.169273
Ubxn4	3750.3	-0.212212	0.0871177	-2.43592	0.0148538	0.169493
Tmem144	3100.59	-0.286393	0.117558	-2.43618	0.0148433	0.169493
Shfl	2244.8	0.342598	0.140817	2.43292	0.0149774	0.170342
Mvk	356.602	0.676837	0.278146	2.43338	0.0149585	0.170342
Zgrf1	208.28	0.917229	0.377	2.43296	0.0149758	0.170342
Zfp398	1984.75	-0.250919	0.10313	-2.43303	0.0149729	0.170342
Mdp1	1684.31	0.301561	0.124037	2.43122	0.0150483	0.170907
Ruvbl2	1519.4	-0.333439	0.137154	-2.43113	0.0150517	0.170907
Rasgrp4	596.402	-0.598724	0.246356	-2.43032	0.0150854	0.171009
Pbdc1	255.301	0.662937	0.272755	2.43053	0.0150769	0.171009
Glmp	5570.25	0.188959	0.0777741	2.42959	0.0151161	0.171217
Ado	1441.93	-0.288147	0.118628	-2.42901	0.0151402	0.17135
Fam3c	2617.32	0.234847	0.0967203	2.4281	0.0151781	0.171639
Ank	2309.73	-0.350284	0.144337	-2.42685	0.0152304	0.17209
Slc36a4	1341.03	-0.34804	0.143433	-2.42649	0.0152455	0.172121
Asb2	4534.82	0.268818	0.110904	2.42388	0.0153556	0.173223
Casp12	123.193	1.27496	0.526177	2.42306	0.0153903	0.173473
Rps19-ps6	1452.96	0.298454	0.123237	2.4218	0.015444	0.173936
Aprt	699.974	-0.406306	0.167807	-2.42127	0.0154663	0.174046
Ccne1	25.8313	2.79414	1.15414	2.42097	0.0154793	0.174051
Or10v1	16.2844	3.22244	1.33214	2.41899	0.0155637	0.174858
Pcnx2	1280.22	-0.472978	0.195554	-2.41866	0.0155779	0.174876
Camk2a	383.302	-0.703085	0.290869	-2.41719	0.0156409	0.175157
Gne	1249.58	-0.358262	0.148182	-2.41772	0.0156181	0.175157
Ttyh2	382.619	-0.517303	0.213995	-2.41736	0.0156336	0.175157
Wbp2	4973.83	-0.19918	0.0824311	-2.41632	0.0156783	0.175369
Gm13572	5.47024	-5.73791	2.37481	-2.41616	0.0156851	0.175369
Cdc45	64.9328	1.16273	0.481343	2.4156	0.0157091	0.175376
Lrpap1	4966.9	0.207561	0.0859265	2.41556	0.015711	0.175376
Scfd1	1425.62	0.309846	0.128313	2.41477	0.0157454	0.175489
Slc16a9	152.254	-1.17331	0.485897	-2.41474	0.0157464	0.175489
Exo5	693.233	0.394408	0.163556	2.41146	0.015889	0.176509
Elf4	7357.84	0.190417	0.0789544	2.41173	0.015877	0.176509
Sun1	1901.58	-0.249926	0.103644	-2.4114	0.0158916	0.176509
Skic8	840.405	-0.384098	0.159229	-2.41224	0.015855	0.176509
1110038F14Rik	766.968	-0.389027	0.161344	-2.41117	0.0159016	0.176509
Neu1	3625.73	0.218305	0.090589	2.40984	0.0159594	0.176647
Nudt12	108.452	-1.09256	0.453316	-2.41016	0.0159457	0.176647
Prdx4	709.416	0.484838	0.201226	2.40942	0.0159777	0.176647
Mmaa	1043.21	-0.384243	0.159473	-2.40946	0.0159762	0.176647
Zfta	2207.46	-0.265801	0.110298	-2.40985	0.0159591	0.176647
Dus3l	4475.35	-0.249658	0.103631	-2.40912	0.0159913	0.176648
Ift22	404.989	0.596963	0.247852	2.40855	0.0160161	0.176648
Bag1	1969.61	0.314106	0.130411	2.40858	0.0160148	0.176648
Rrp12	633.243	-0.484731	0.201494	-2.40569	0.016142	0.177896
Cdkn3	12.772	3.73618	1.55333	2.40527	0.0161604	0.177957
Armc6	334.307	-0.610632	0.253952	-2.40451	0.016194	0.178185
Spr	809.498	-0.394548	0.164175	-2.40322	0.0162515	0.178676
Hpgd	11763.6	-0.194297	0.0808726	-2.40251	0.0162832	0.178882
Tmem64	4893.76	-0.229595	0.0957897	-2.39686	0.016536	0.181517
Trmt2a	5698.85	-0.198764	0.0829398	-2.39648	0.0165532	0.181562
Inpp4b	5248.56	-0.218515	0.0912059	-2.39584	0.0165822	0.181592
Zfp827	880.876	-0.514621	0.214775	-2.39609	0.016571	0.181592
Tcf25	15711	0.178524	0.0745747	2.3939	0.0166705	0.182271
Rfc5	385.106	0.512968	0.214259	2.39415	0.016659	0.182271
H2-DMa	4623.79	0.244464	0.10217	2.39271	0.0167243	0.182716
Ndufa1	307.529	0.736841	0.308037	2.39206	0.0167543	0.182899
Mal	26.3488	-2.49072	1.04173	-2.39095	0.016805	0.183164
Ddx49	1047.1	-0.412842	0.172665	-2.39099	0.0168029	0.183164
Fchsd2	10446.2	0.208623	0.0872729	2.39047	0.0168268	0.183257
Egln1	1881.3	-0.253137	0.105917	-2.38995	0.0168508	0.183375
Csnk1g1	1936.91	0.264304	0.110625	2.38919	0.0168857	0.183611
Manf	2918.96	0.342895	0.143544	2.38877	0.0169047	0.183673
Zfp947	18.3903	-2.62743	1.10052	-2.38744	0.0169662	0.184196
Mtif3	534.817	0.464933	0.194845	2.38617	0.0170249	0.184624
Pitpnm1	6418	0.183833	0.0770556	2.38573	0.0170455	0.184624
Slc7a6	1166.05	-0.324815	0.136141	-2.38587	0.0170386	0.184624
Exoc3l2	141.434	-0.921699	0.386411	-2.38528	0.0170659	0.184701
Chd1	3050.03	-0.214326	0.0898863	-2.38441	0.0171064	0.184823
Thap4	308.614	-0.638954	0.267997	-2.38418	0.0171172	0.184823
Snx8	1978.42	-0.273187	0.114582	-2.3842	0.0171164	0.184823
Ftsj1	606.006	-0.429013	0.180023	-2.3831	0.0171674	0.185179
Irak1	6195.68	-0.186359	0.0782069	-2.3829	0.0171769	0.185179
Adamts16	1801.18	-0.390909	0.164136	-2.38162	0.0172366	0.185643
Gm28874	225.794	-0.759941	0.319114	-2.38141	0.0172467	0.185643
Rpl36a-ps2	1109.21	0.366983	0.154127	2.38105	0.0172635	0.18568
Siglech	68548.7	0.154175	0.0647591	2.38074	0.0172777	0.185689
Nbea	1452.79	-0.379349	0.159411	-2.37968	0.0173275	0.185997
Cx3cr1	143013	-0.153132	0.0643528	-2.37956	0.0173332	0.185997
Bcat1	52.1188	-1.59784	0.671669	-2.3789	0.0173642	0.186119
Med12l	3899.31	-0.259385	0.109043	-2.37875	0.0173715	0.186119
Map3k20	448.087	-0.47432	0.199425	-2.37843	0.0173864	0.186135
Foxo3	5845.38	-0.211397	0.0888964	-2.37802	0.0174061	0.186202
Mylk	5.30883	-5.69481	2.39509	-2.3777	0.0174208	0.186216
Ube2o	1347.75	-0.358239	0.1507	-2.37716	0.0174464	0.186346
Klhl38	65.5406	-1.25497	0.528493	-2.37461	0.0175673	0.187238
Snx17	7587.78	-0.199568	0.0840448	-2.37455	0.0175704	0.187238
Primpol	1070.05	0.332141	0.139858	2.37485	0.0175562	0.187238
Lbh	1539.69	-0.338779	0.142729	-2.37358	0.0176166	0.187445
Trp53rka	1014.03	-0.393681	0.165863	-2.37354	0.0176187	0.187445
Pcdhga6	39.2706	1.8438	0.776896	2.37329	0.0176304	0.187445
Spi1	12794	-0.152037	0.0640857	-2.3724	0.0176731	0.187755
Alg10b	2281.28	-0.275732	0.116309	-2.37068	0.0177554	0.188485
Ccp110	833.011	0.418869	0.176723	2.3702	0.0177785	0.188586
Junos	91.4304	-1.07899	0.455333	-2.36968	0.0178036	0.188707
Pdia5	585.333	0.439131	0.185359	2.36909	0.0178319	0.188858
Gm9794	3309.31	0.209067	0.088258	2.36882	0.0178451	0.188858
Gm23111	9.23429	-3.89898	1.64639	-2.3682	0.0178749	0.18903
Scn1b	3945.5	-0.220113	0.0930041	-2.36671	0.0179471	0.189649
Foxo4	1811.9	-0.294655	0.124524	-2.36625	0.0179691	0.189736
Irs2	1855.28	-0.248623	0.105094	-2.36572	0.0179948	0.189863
Fastkd1	732.623	-0.431107	0.182264	-2.36529	0.0180159	0.189942
Fpgs	1014.55	-0.379834	0.16061	-2.36494	0.0180328	0.189975
Tnfrsf14	3457.32	0.214783	0.0908308	2.36465	0.0180469	0.189979
Fnbp4	7379.04	0.270968	0.114638	2.3637	0.0180937	0.190327
Wdr1	9250.88	0.186005	0.0787127	2.36308	0.0181236	0.190487
Fam193b	10093.9	-0.220841	0.0934647	-2.36282	0.0181363	0.190487
Brip1	58.8289	2.10594	0.891831	2.36137	0.0182077	0.191091
Lipa	6514.88	0.182794	0.0774289	2.3608	0.0182358	0.191241
Slc17a5	1481.94	-0.292323	0.123892	-2.3595	0.0182994	0.191764
Mios	810.654	-0.38492	0.163238	-2.35803	0.018372	0.192042
BC106179	105.964	-1.01861	0.431942	-2.35821	0.0183634	0.192042
Sphk2	2897.74	0.245383	0.104059	2.35811	0.0183681	0.192042
Slfnlnc	201.403	0.744411	0.315717	2.35784	0.0183814	0.192042
Psmg1	430.82	-0.546499	0.231839	-2.35724	0.0184114	0.192211
Ggh	1112.57	0.395238	0.167771	2.35581	0.0184824	0.192807
Pycard	4172.45	0.203203	0.0863189	2.3541	0.0185677	0.193542
Rps18-ps5	653.944	0.489417	0.207923	2.35384	0.0185808	0.193542
Zfp526	860.688	-0.469239	0.199375	-2.35355	0.0185951	0.193546
Tm9sf2	13511.8	0.181532	0.0771633	2.35257	0.0186442	0.193765
Slc24a3	1856.12	-0.280728	0.119315	-2.35283	0.0186312	0.193765
Fkbp5	4028.92	-0.247958	0.105457	-2.35127	0.0187096	0.193903
Pstpip1	148.216	1.04431	0.444096	2.35154	0.0186956	0.193903
Cept1	3359.23	0.215778	0.0917737	2.35119	0.0187134	0.193903
Psme4	4000.96	0.184283	0.0783784	2.3512	0.0187132	0.193903
Pip4k2b	5761.99	-0.177184	0.075389	-2.35027	0.0187599	0.194239
Rbck1	6109.26	0.184229	0.0784575	2.34813	0.0188678	0.195212
Sec14l2	443.234	0.568067	0.241971	2.34767	0.0188915	0.195311
Trpm2	10904.1	0.195589	0.0833578	2.34638	0.0189569	0.195841
Arrdc2	983.624	-0.346104	0.14755	-2.34567	0.0189927	0.195961
Rbm12	835.11	-0.419386	0.178798	-2.34559	0.0189968	0.195961
Arhgap21	1457.63	-0.326496	0.139213	-2.3453	0.019012	0.195972
Unc5a	194.521	0.849264	0.362308	2.34404	0.0190762	0.196488
Csrp1	120.517	0.954747	0.407409	2.34346	0.0191056	0.196645
Kcnj12	94.1595	-1.16072	0.495532	-2.34237	0.0191615	0.196927
Mat2a	6869.75	-0.239064	0.102054	-2.34252	0.0191541	0.196927
Plekhg2	1696.83	-0.306241	0.130767	-2.34188	0.0191869	0.19702
LOC118568483	40.2943	-1.73921	0.742732	-2.34165	0.019199	0.19702
Perp	71.8608	-1.45565	0.622409	-2.33873	0.0193493	0.198269
Gm29454	16.7951	-2.76374	1.18173	-2.33873	0.0193492	0.198269
Sdcbp	10857.9	0.18344	0.0785027	2.33673	0.0194532	0.198909
Coq2	2841.88	0.207034	0.0885911	2.33696	0.0194411	0.198909
Daglb	13244.5	0.150195	0.0642766	2.3367	0.0194548	0.198909
Npnt	4175.21	0.583623	0.249865	2.33576	0.019504	0.199265
Tbc1d32	392.738	0.525904	0.225351	2.33371	0.0196108	0.200209
Osbpl9	3352.82	0.211099	0.0904934	2.33275	0.0196611	0.200575
Nob1	1132.68	-0.317103	0.135951	-2.33248	0.0196757	0.200576
Hpf1	1803.81	0.289281	0.124081	2.3314	0.0197325	0.201008
Cpox	1563.58	-0.289497	0.124264	-2.3297	0.0198218	0.201621
Hnrnpu	22246.9	-0.128651	0.0552202	-2.32979	0.0198175	0.201621
Iqsec2	4713.5	0.210585	0.0904547	2.32807	0.0199082	0.202352
Ergic3	6288.45	0.164793	0.0707958	2.32772	0.0199271	0.202396
Tcea3	5.119	-5.64151	2.42436	-2.32701	0.0199648	0.202449
Gcn1	17755.6	-0.1695	0.0728469	-2.32679	0.0199762	0.202449
Ear2	81.2035	-1.90393	0.818094	-2.32727	0.0199508	0.202449
2410002F23Rik	1751.58	-0.264684	0.113779	-2.3263	0.0200026	0.202568
Ubqln4	2314.26	-0.268493	0.115451	-2.32561	0.0200395	0.202794
Zfp874b	429.115	-0.62793	0.270102	-2.32479	0.0200832	0.203088
Cenpv	344.092	-0.642126	0.276675	-2.32087	0.0202938	0.205042
Gm18813	5.08676	-5.63269	2.42721	-2.32065	0.020306	0.205042
Gxylt1	3569.38	-0.205231	0.0884629	-2.31997	0.0203426	0.205112
Gm2974	9.97634	-3.68381	1.58786	-2.31999	0.0203415	0.205112
Mterf2	19.0101	-3.13124	1.35056	-2.31847	0.0204235	0.205701
Chd4	10202.4	0.151255	0.0652428	2.31834	0.0204306	0.205701
Tbc1d5	5414.02	-0.192231	0.083001	-2.31601	0.0205578	0.206658
Fbxo30	924.009	0.405414	0.175039	2.31614	0.0205509	0.206658
Gm4540	24.4916	2.1369	0.922756	2.31578	0.0205704	0.206658
Nckap5l	9679.52	0.197469	0.0852925	2.3152	0.0206019	0.206824
Prodh	504.505	-0.490346	0.211989	-2.31307	0.0207187	0.207847
Asxl1	5511.66	-0.232449	0.100516	-2.31255	0.0207476	0.207986
Pigv	3452	-0.238417	0.103137	-2.31166	0.0207966	0.208326
Pla2g7	129.674	-0.902154	0.390321	-2.31131	0.0208155	0.208366
Arid5b	2324.01	-0.273824	0.118491	-2.31093	0.0208366	0.208426
Sun2	14343.5	0.176383	0.0763549	2.31004	0.0208861	0.208771
Hps3	10553.4	0.151902	0.0658004	2.30853	0.0209696	0.209454
Fcgrt	4248.4	0.245832	0.106517	2.3079	0.0210045	0.209652
Mzt2	1445.47	0.307052	0.133181	2.30553	0.0211368	0.210669
Tm9sf4	4486.58	0.20155	0.0874165	2.30563	0.0211311	0.210669
Hip1	520.278	-0.427394	0.185452	-2.30461	0.0211886	0.211033
Mettl25	275.7	-0.632033	0.274357	-2.30369	0.0212403	0.211098
Fbxo40	118.127	1.01093	0.438834	2.30368	0.0212408	0.211098
Zc3hav1l	142.174	-0.800827	0.34761	-2.30381	0.0212333	0.211098
Sfxn4	593.236	-0.390379	0.169618	-2.30151	0.0213627	0.212158
Ptgs1	33394	0.19983	0.0868719	2.30029	0.0214321	0.212694
Phkb	2349.57	0.260897	0.113475	2.29916	0.0214959	0.213176
Plcg2	12485	0.154603	0.0672601	2.29858	0.0215286	0.213348
Prkci	1244.5	-0.3335	0.145283	-2.29553	0.0217028	0.21492
Il1rap	551.049	0.447224	0.194896	2.29468	0.0217514	0.215248
Usp10	2918.61	-0.200003	0.0871858	-2.29398	0.0217916	0.215491
Tpm3	22365.6	0.11732	0.0511589	2.29325	0.0218335	0.215752
Slc16a13	806.491	-0.412454	0.179887	-2.29285	0.0218566	0.215826
Traf3ip2	305.784	-0.590683	0.257927	-2.29012	0.0220145	0.216717
Brd1	5375.75	-0.162859	0.0711261	-2.28972	0.0220374	0.216717
Plaa	1590.16	0.26959	0.117736	2.28979	0.0220337	0.216717
Nbeal2	9082.62	-0.162132	0.0708091	-2.28971	0.0220382	0.216717
Lgals8	5414.2	0.193939	0.0846636	2.29071	0.0219804	0.216717
Leng1	504.977	-0.471637	0.205985	-2.28967	0.0220406	0.216717
Unkl	824.473	-0.389261	0.170047	-2.28913	0.0220717	0.216869
Ss18l2	187.114	0.661572	0.289324	2.28661	0.0222185	0.218157
Esco2	24.6871	2.73045	1.19572	2.28353	0.0223991	0.218627
Hmces	480.322	-0.4777	0.209208	-2.28337	0.0224083	0.218627
Pak1	3765.02	0.188382	0.0824355	2.2852	0.0223008	0.218627
Eme1	19.7928	3.1827	1.39272	2.28524	0.0222987	0.218627
Plekhh2	328.543	-0.513826	0.224913	-2.28456	0.0223388	0.218627
Tifa	4857.5	0.188869	0.0826879	2.28411	0.0223649	0.218627
Pygo2	3871.2	0.19419	0.085026	2.28389	0.0223779	0.218627
Rnase12	52.6976	-1.49428	0.654063	-2.28462	0.0223353	0.218627
Zhx2	449.997	-0.473696	0.207401	-2.28396	0.0223739	0.218627
Man1a2	13452.9	0.203749	0.0893016	2.28158	0.0225143	0.219205
Akr1b10	3031.2	0.217855	0.0954848	2.28157	0.022515	0.219205
Plxna4os1	809.062	0.453786	0.198879	2.28172	0.0225061	0.219205
C330018D20Rik	577.917	-0.445984	0.195551	-2.28065	0.0225691	0.219578
Sik3	2825.63	0.267328	0.117282	2.27935	0.0226461	0.220172
Carf	845.449	-0.354739	0.155739	-2.27778	0.0227399	0.220929
Rtl8a	121.612	-1.03381	0.454149	-2.27637	0.0228241	0.221592
Map2k3	1412.57	-0.342928	0.150762	-2.27464	0.0229278	0.222287
Bzw2	430.632	-0.484431	0.212976	-2.27458	0.0229309	0.222287
Gm9949	197.446	0.739192	0.32501	2.27437	0.0229438	0.222287
Ptdss1	1934.02	0.265774	0.116907	2.27338	0.0230034	0.222709
Kank3	507.1	-0.520078	0.228826	-2.27281	0.0230376	0.222884
Iqgap2	32.9983	-1.58996	0.69997	-2.27147	0.0231185	0.223356
Cdk19	5824.65	-0.205847	0.0906213	-2.27151	0.0231161	0.223356
Mcm7	964.927	0.466805	0.205532	2.2712	0.0231348	0.223357
Znrf1	4949.59	-0.187301	0.0824849	-2.27073	0.0231636	0.22348
Tfpi	2215.43	0.288267	0.126987	2.27005	0.0232043	0.223717
Cdt1	513.474	0.423903	0.186795	2.26934	0.0232474	0.223976
Crtc3	1469.92	-0.338495	0.149228	-2.2683	0.0233107	0.22443
Zfp869	3327.48	-0.255495	0.112677	-2.26749	0.0233604	0.224752
Slc25a4	2211.28	0.225987	0.0996819	2.26709	0.023385	0.224833
Fancc	533.475	-0.511738	0.225805	-2.26629	0.0234338	0.225146
Birc5	42.9919	1.55895	0.688258	2.26507	0.0235084	0.225551
St7	317.66	0.572506	0.252735	2.26525	0.0234975	0.225551
Coro7	4971.49	0.227127	0.100326	2.2639	0.0235804	0.225929
Slc38a10	11476.2	0.163807	0.0723563	2.2639	0.0235802	0.225929
Hps5	3390.97	0.228459	0.100963	2.26281	0.0236472	0.226412
Irf2bpl	6903.22	-0.272037	0.12025	-2.26227	0.023681	0.226579
Cbfa2t3	3332	-0.241544	0.106788	-2.26191	0.0237029	0.226632
Lyve1	132.977	-1.33246	0.589239	-2.26132	0.0237397	0.226713
Ecscr	4762.51	-0.205181	0.0907381	-2.26125	0.023744	0.226713
Gpr35	1332.16	0.343293	0.151976	2.25887	0.0238913	0.227706
Bsn	1429.08	-0.355745	0.157491	-2.25882	0.0238946	0.227706
Dnm2	18743.9	-0.135899	0.060165	-2.25878	0.0238973	0.227706
Mybbp1a	5533.15	-0.168522	0.074625	-2.25825	0.0239303	0.227863
Rdh10	957.476	-0.36931	0.163574	-2.25776	0.0239608	0.227998
Yars2	568.688	-0.444822	0.197097	-2.25687	0.0240161	0.22821
Zfp111	917.982	-0.351627	0.155801	-2.2569	0.0240146	0.22821
Hbb-b1	1880.12	-0.347816	0.15417	-2.25605	0.0240673	0.22854
Hmgn2	1257.94	0.341561	0.151417	2.25576	0.0240855	0.228557
Ston2	1352.41	-0.300753	0.133437	-2.25389	0.0242031	0.229202
Ffar1	10.0463	3.36521	1.49298	2.25402	0.0241946	0.229202
Ifi214	29.2567	2.51605	1.11618	2.25416	0.0241861	0.229202
Hemk1	1272.68	0.29733	0.131937	2.25357	0.0242231	0.229235
Slc46a1	4861.15	0.251463	0.111771	2.2498	0.0244616	0.230711
Fbxl3	6821.27	-0.184744	0.0821161	-2.24979	0.0244623	0.230711
Cnih2	36.4768	1.54423	0.686308	2.25005	0.0244458	0.230711
Dedd2	714.574	-0.432002	0.191981	-2.25024	0.024434	0.230711
Snx29	3650.39	-0.256798	0.114113	-2.25037	0.0244252	0.230711
Gabarapl1	936.493	-0.390719	0.173704	-2.24933	0.0244914	0.230829
Ubqln1	5542.25	-0.174437	0.0776039	-2.24778	0.0245901	0.231444
Csmd2	10.7373	3.27715	1.45789	2.24788	0.0245842	0.231444
Adcy9	1510.08	-0.288118	0.128246	-2.2466	0.0246654	0.231996
Rgs2	20179.3	0.124839	0.0555787	2.24616	0.0246939	0.232106
Dlg5	28.9305	-1.8684	0.831982	-2.24572	0.0247221	0.232214
Mir8103	38.7601	1.56917	0.698898	2.2452	0.0247552	0.232367
Mdfi	1412.12	-0.287276	0.128039	-2.24366	0.0248541	0.23298
Nrg2	13.8797	-2.75224	1.22663	-2.24374	0.0248493	0.23298
Relb	1225.34	0.3097	0.138099	2.24259	0.0249234	0.233472
Dync1li2	4291.86	-0.223959	0.0998926	-2.24199	0.0249617	0.233673
Nf2	4082.81	-0.194014	0.0866247	-2.2397	0.0251102	0.234904
Ccdc85b	612.415	0.42591	0.190277	2.23836	0.0251976	0.235563
Milr1	593.327	0.584323	0.261121	2.23775	0.0252373	0.235617
Samtor	1746.94	-0.258131	0.115352	-2.23777	0.025236	0.235617
Vwa8	1293.51	0.32318	0.144462	2.23712	0.0252785	0.235841
Arf3	7406.36	0.194458	0.0869671	2.236	0.0253518	0.236367
Mindy3	1133.05	-0.291362	0.13043	-2.23386	0.025492	0.237103
Slc43a3	235.766	0.658407	0.294723	2.23398	0.0254841	0.237103
Mllt3	263.841	0.663713	0.297075	2.23416	0.0254724	0.237103
Resf1	4327.47	0.195353	0.087455	2.23376	0.0254991	0.237103
B230311B06Rik	15.4128	-2.73003	1.22235	-2.23343	0.0255207	0.237144
Cd48	2153.76	0.23952	0.107265	2.23297	0.0255507	0.237264
Ip6k3	10.2086	-4.04171	1.81093	-2.23185	0.0256252	0.237796
Thbs2	146.573	0.902909	0.404741	2.23083	0.0256921	0.238189
BC051019	9.698	3.75592	1.68375	2.23069	0.0257019	0.238189
Abl1	23084.4	-0.117007	0.0524734	-2.22984	0.0257579	0.238549
Plpbp	1933.69	-0.259938	0.116596	-2.22939	0.0257883	0.238671
Sgms1	1118.39	-0.361999	0.162424	-2.22873	0.0258316	0.238817
Gm3411	47.6067	-2.1572	0.968061	-2.22837	0.0258558	0.238817
Tex51	166.031	-0.74355	0.33365	-2.22853	0.0258452	0.238817
Xpa	463.881	-0.471399	0.211711	-2.22661	0.0259731	0.239742
Lpcat4	62.5306	-1.49814	0.673231	-2.2253	0.0260608	0.23983
Svbp	584.409	0.432484	0.194359	2.22518	0.0260693	0.23983
Cntrob	997.256	0.325541	0.146281	2.22545	0.0260513	0.23983
Tanc2	45641.4	0.184623	0.0829457	2.22584	0.0260252	0.23983
Tincr	143.909	-0.98604	0.443	-2.22582	0.026026	0.23983
Zfp131	1345.23	-0.277558	0.124785	-2.22429	0.0261291	0.240221
Tbx19	52.9361	-1.98229	0.892253	-2.22167	0.0263059	0.241686
Gm1604a	162.683	0.754721	0.339833	2.22086	0.0263604	0.242027
Pygm	193.666	-0.659947	0.29721	-2.22047	0.0263867	0.242108
A530064D06Rik	31.1154	2.24929	1.01379	2.2187	0.026507	0.24289
BC030343	48.296	-1.4238	0.641693	-2.21882	0.0264993	0.24289
Adamtsl2	615.792	0.428239	0.1931	2.21771	0.0265749	0.243351
Rela	6109.56	-0.170203	0.0767665	-2.21716	0.0266122	0.243533
Gphn	596.035	0.471856	0.212846	2.21689	0.0266307	0.243541
Gm31718	116.127	-0.903481	0.407608	-2.21655	0.0266542	0.243595
Hsdl1	2120.4	-0.293871	0.132608	-2.21609	0.0266855	0.24372
Vamp3	3598.87	0.213631	0.0964256	2.2155	0.0267255	0.243765
Tmem67	514.578	0.462341	0.20867	2.21566	0.0267149	0.243765
Lbx2	233.748	-0.63117	0.284939	-2.2151	0.0267529	0.243854
Ahcyl1	4041.09	-0.18395	0.0830911	-2.21383	0.0268404	0.244491
Acvrl1	1809.03	0.259305	0.117184	2.2128	0.0269115	0.244974
Taf13	440.452	0.424655	0.19193	2.21255	0.0269287	0.244974
Srpk1	2835.3	-0.229256	0.103632	-2.21221	0.026952	0.245025
Zc3h7a	10135.2	0.158515	0.0717009	2.21078	0.0270512	0.245765
Cwc22	1128.85	0.284703	0.128814	2.21018	0.0270926	0.24598
Ddb1	9256.17	-0.148607	0.0672548	-2.20962	0.0271316	0.246122
Tent5c	10071.3	0.207373	0.0938577	2.20944	0.0271438	0.246122
Heatr1	4125.62	-0.190563	0.0862693	-2.20894	0.027179	0.246281
Rbakdn	8.37493	-3.74413	1.69576	-2.20793	0.0272491	0.246604
Prmt1	1959.91	-0.263229	0.119221	-2.20791	0.0272502	0.246604
Fars2	363.269	0.5343	0.242051	2.20738	0.0272872	0.246778
Cul2	1318.33	0.285197	0.129252	2.20652	0.0273479	0.247166
Inf2	85.2989	1.27774	0.579229	2.20593	0.027389	0.247376
Elf1	5246.3	0.199592	0.0905528	2.20415	0.027514	0.248343
Kcnd1	5875.58	0.206299	0.0936279	2.20339	0.0275672	0.24866
Akr1b1	1175.34	0.29155	0.132337	2.20308	0.0275888	0.248694
Ppp2r5b	1073.03	-0.345123	0.15673	-2.20202	0.0276641	0.248985
Unc13b	649.69	0.542994	0.246624	2.20171	0.0276857	0.248985
Fuca1	5021.33	0.154701	0.0702718	2.20146	0.0277036	0.248985
Copb2	3536.06	0.19585	0.0889678	2.20135	0.0277109	0.248985
Grap2	15.3117	-3.5891	1.63002	-2.20188	0.0276741	0.248985
Ormdl1	683.634	-0.459455	0.208859	-2.19984	0.0278185	0.24979
Ndufv3	1108.81	0.371574	0.168961	2.19917	0.0278658	0.2498
Aatk	1707.71	-0.320504	0.145763	-2.19881	0.0278917	0.2498
Soat1	5932.99	0.192759	0.0876458	2.1993	0.0278569	0.2498
H3c4	31.9428	-2.02423	0.920586	-2.19885	0.0278883	0.2498
Baiap2	556.256	0.426733	0.194146	2.198	0.0279488	0.25015
Psma7	2303.62	0.212081	0.0965729	2.19608	0.0280865	0.250913
Socs1	145.439	0.829976	0.377984	2.1958	0.0281065	0.250913
Usp31	1268.99	-0.327336	0.149053	-2.19611	0.028084	0.250913
Gimap1	537.106	-0.403656	0.183816	-2.19597	0.0280938	0.250913
Zfp800	1250.89	-0.292393	0.133227	-2.1947	0.0281855	0.251456
Vsir	129268	-0.120188	0.0547705	-2.1944	0.0282069	0.251485
Ophn1	9842.39	0.147965	0.0674364	2.19415	0.028225	0.251485
Arhgef10l	2152.79	-0.273695	0.12482	-2.19272	0.0283275	0.252237
Ksr1	1597.05	-0.279221	0.127362	-2.19233	0.0283557	0.252326
Hddc2	146.782	-0.970455	0.44278	-2.19173	0.0283988	0.252386
Sall2	1820.99	-0.335838	0.153225	-2.1918	0.0283942	0.252386
Tor2a	1543.56	0.255623	0.116692	2.19057	0.0284826	0.252688
Txndc16	2225.82	0.256226	0.116949	2.19093	0.0284569	0.252688
Rps6	786.124	0.35289	0.1611	2.19051	0.0284875	0.252688
Mrpl24	2461.95	-0.248445	0.113502	-2.18891	0.0286036	0.253405
Pde8b	1564.11	0.312934	0.143013	2.18816	0.0286582	0.253405
Shq1	216.442	-0.640589	0.292748	-2.18819	0.0286559	0.253405
Camsap2	2224.82	-0.202472	0.0925318	-2.18814	0.0286598	0.253405
2610042L04Rik	234.587	-0.628	0.286924	-2.18874	0.0286159	0.253405
Akap5	399.96	-0.558238	0.255357	-2.18611	0.0288075	0.254549
Scfd2	338.477	0.642632	0.293998	2.18584	0.0288276	0.254564
Arl6ip1	10321.6	0.182113	0.0833338	2.18534	0.028864	0.254723
Cbll1	861.908	-0.389023	0.178075	-2.1846	0.0289182	0.25504
Zbtb39	2104.21	-0.309873	0.14196	-2.18282	0.029049	0.255868
Mis18bp1	54.1734	1.49167	0.683346	2.18289	0.0290442	0.255868
5530601H04Rik	889.718	0.347539	0.159389	2.18044	0.0292246	0.257251
Sap130	2677	0.21965	0.100774	2.17964	0.029284	0.257284
Six5	194.266	-0.800687	0.367339	-2.1797	0.02928	0.257284
Capns2	1014.23	0.434451	0.199303	2.17985	0.0292687	0.257284
Adora3	4262.85	0.194955	0.0894576	2.17931	0.029309	0.25734
Abhd1	37.6609	1.379	0.633046	2.17836	0.0293792	0.257631
2610507I01Rik	914.014	-0.310129	0.142357	-2.17853	0.0293669	0.257631
Prex1	36475.9	0.122213	0.0561102	2.17808	0.0293998	0.257648
Wdr26	15181.1	-0.137083	0.0629668	-2.17707	0.0294751	0.258144
Cd5	24.1809	-1.76393	0.810583	-2.17613	0.0295456	0.258432
Slc44a1	1497	0.257519	0.118351	2.17589	0.0295638	0.258432
Ss18	6117.21	-0.158367	0.0727726	-2.1762	0.0295406	0.258432
Cacna2d4	7.77551	3.9283	1.80598	2.17516	0.0296179	0.258742
Ifnar2	5412.5	0.202521	0.0931979	2.17302	0.0297788	0.259983
Galc	1771.56	-0.308195	0.141929	-2.17147	0.0298957	0.260675
Shprh	2223.36	-0.269842	0.124264	-2.17153	0.0298915	0.260675
Reep3	8198.82	-0.17765	0.0818452	-2.17057	0.0299639	0.260808
Ppm1k	1098.08	0.332949	0.1534	2.17047	0.0299714	0.260808
Oscp1	532.657	0.425071	0.195861	2.17027	0.0299861	0.260808
Mettl4	1454.31	-0.270963	0.124847	-2.17036	0.0299794	0.260808
Smap2	29964.2	-0.140722	0.0648569	-2.16972	0.0300279	0.261007
Ik	4766.8	0.197841	0.0911934	2.16947	0.0300472	0.261011
Rpl22	2519.41	0.243362	0.11222	2.16862	0.0301115	0.261242
Xpc	1055.22	-0.364954	0.168272	-2.16883	0.0300954	0.261242
Pes1	1870.23	0.276874	0.127753	2.16725	0.0302157	0.261656
Kcnj9	500.69	-0.539847	0.249047	-2.16765	0.0301854	0.261656
Zfp74	802.323	-0.405055	0.18688	-2.16746	0.0301995	0.261656
Cd22	691.219	0.518848	0.239438	2.16694	0.0302394	0.261698
Adam22	210.356	-0.707955	0.326942	-2.16539	0.0303581	0.262561
Tnfrsf1b	22425.3	0.128899	0.0595679	2.1639	0.0304722	0.263383
Rab8b	9306.18	0.15681	0.0725079	2.16267	0.0305669	0.264037
Tspan17	55.7147	1.3166	0.608992	2.16193	0.0306234	0.264306
Acp6	2801.95	-0.261065	0.120765	-2.16177	0.0306362	0.264306
Dapk3	1416.57	0.277216	0.128274	2.16112	0.030686	0.264571
Bcl2	457.486	-0.654392	0.302871	-2.16063	0.030724	0.264734
Prpf40b	2687.14	-0.220471	0.102064	-2.16012	0.0307635	0.264745
Palm	103.036	-1.0995	0.508946	-2.16035	0.030746	0.264745
Shld1	490.247	-0.432247	0.200248	-2.15855	0.0308848	0.265625
Tspan18	2666.03	0.254937	0.118153	2.15769	0.030952	0.265708
Cdc25b	174.742	0.674787	0.312719	2.1578	0.030943	0.265708
Arl5c	806.048	0.354024	0.164057	2.15794	0.0309327	0.265708
Zfp266	2138.52	-0.230259	0.106745	-2.1571	0.0309977	0.265936
Cand2	808.755	-0.390847	0.181256	-2.15632	0.0310587	0.266294
Zfp110	2384.24	-0.243727	0.113105	-2.15486	0.0311727	0.267106
Lcp1	29583.9	0.164324	0.0762917	2.15389	0.0312491	0.267596
Dpagt1	2205.76	0.240436	0.111652	2.15345	0.0312836	0.267726
Gm4924	408.937	-0.438028	0.203453	-2.15297	0.0313207	0.267878
Gm10132	407.936	0.556524	0.258535	2.15261	0.0313496	0.26796
Cplx2	55.909	-1.15697	0.537614	-2.15205	0.0313934	0.268169
Maneal	21.8556	-2.06911	0.961851	-2.15118	0.0314622	0.268426
Mir1291	16.964	-2.94832	1.37052	-2.15125	0.0314568	0.268426
Psma1	2777.3	0.210379	0.0978278	2.15051	0.0315153	0.268713
Zfp775	218.879	0.623188	0.290022	2.14876	0.0316534	0.269427
Slc12a2	12134.8	-0.157618	0.0733633	-2.14847	0.0316767	0.269427
2700049A03Rik	666.232	0.399381	0.185861	2.14881	0.0316492	0.269427
Gna15	12131.5	0.143073	0.0665866	2.14867	0.0316604	0.269427
Zmiz1	23356.4	-0.146384	0.0681532	-2.14787	0.0317239	0.269428
Atp13a3	5777.76	-0.166768	0.0776482	-2.14773	0.0317351	0.269428
Cd14	10827.5	-0.199858	0.0930388	-2.14811	0.031705	0.269428
Spata6l	51.7211	-1.19326	0.555717	-2.14724	0.031774	0.269588
Rpl17-ps4	24.4381	1.92048	0.894492	2.14701	0.0317929	0.269588
Epn2	1804.7	-0.235752	0.109864	-2.14584	0.0318856	0.270164
Prpsap1	2750.04	-0.254977	0.118847	-2.14542	0.0319193	0.270164
Tsn	2848.88	-0.192755	0.0898352	-2.14565	0.031901	0.270164
Parp3	1326.64	0.422361	0.19694	2.14461	0.0319838	0.270545
Hhat	214.486	0.606507	0.282898	2.1439	0.0320406	0.27086
Baiap3	17.9861	-2.21598	1.03397	-2.14318	0.0320988	0.271187
Lcp2	8763.71	0.168173	0.0784885	2.14264	0.032142	0.271249
Gde1	1865.2	0.256491	0.119715	2.14252	0.0321517	0.271249
Suox	436.191	-0.438115	0.204502	-2.14236	0.0321648	0.271249
Erlin2	4733.39	0.193688	0.0904194	2.1421	0.0321852	0.271256
Map4k2	8029.66	-0.192874	0.0900616	-2.14158	0.0322273	0.271446
Gins4	629.698	0.425511	0.198788	2.14053	0.0323123	0.271996
Ccdc88c	77.2493	-1.53683	0.7181	-2.14014	0.0323435	0.272094
Slc16a3	2267.67	-0.24499	0.114501	-2.13963	0.0323849	0.272277
Tacc3	252.079	0.788582	0.368806	2.1382	0.0325004	0.273082
Kifc2	766.853	-0.449167	0.210136	-2.1375	0.0325571	0.273392
Qser1	2210.76	-0.232574	0.108842	-2.1368	0.0326139	0.273704
Tspan33	1574.2	-0.242586	0.113558	-2.13623	0.0326607	0.273931
Idh2	5012.06	-0.173462	0.0812354	-2.1353	0.0327365	0.274401
Tent4b	3295.97	-0.198719	0.093088	-2.13474	0.0327819	0.274615
Ccr3	96.855	-1.14818	0.538102	-2.13375	0.032863	0.275129
Fndc3b	3593.93	0.19073	0.0893992	2.13347	0.0328864	0.275158
Def6	849.803	-0.408563	0.191587	-2.13252	0.0329639	0.27564
Uap1l1	2026.48	-0.232941	0.109295	-2.1313	0.0330644	0.276314
Pgm3	421.616	0.503039	0.236116	2.13047	0.033133	0.27672
Edem1	23058.1	0.196986	0.0924925	2.12975	0.0331921	0.277047
Gm30329	1640.87	-0.298815	0.140336	-2.12929	0.0332302	0.277198
Wdr55	434.924	-0.430076	0.202004	-2.12905	0.0332505	0.277201
Tstd2	1233.88	-0.27441	0.128918	-2.12856	0.0332904	0.277367
Txnip	20130.3	-0.190639	0.0895953	-2.12778	0.0333553	0.277741
Dstn	2687.02	0.275172	0.129566	2.12379	0.0336874	0.280337
Ranbp3	4141.41	0.174565	0.0822332	2.1228	0.0337708	0.280863
Dmac2	1928.84	0.253507	0.119443	2.12241	0.0338034	0.280965
Dnajb6	2072.98	0.262645	0.123821	2.12117	0.0339078	0.281664
Plpp3	278.402	-0.578455	0.272758	-2.12076	0.0339419	0.281779
Diaph2	4146.13	0.247707	0.116816	2.1205	0.0339641	0.281795
Rbm15	2069.05	0.241696	0.114043	2.11933	0.0340624	0.28244
Noxo1	299.012	-0.591208	0.27901	-2.11895	0.0340946	0.282465
Pcgf5	679.711	0.42914	0.202558	2.1186	0.0341241	0.282465
Asap3	5438.68	0.163484	0.0771672	2.11857	0.0341265	0.282465
Wrnip1	855.963	-0.355995	0.168203	-2.11646	0.0343057	0.283441
Urod	949.624	0.342119	0.161643	2.11651	0.0343018	0.283441
Aplnr	50.5995	1.35238	0.638848	2.11691	0.0342678	0.283441
Ttc39b	4208.1	0.21803	0.103073	2.11531	0.0344039	0.284084
Elp1	2000.89	-0.245503	0.116172	-2.11327	0.0345775	0.285347
Mgme1	1259.73	-0.292417	0.138451	-2.11207	0.0346804	0.286026
Iqsec1	2465.74	-0.227618	0.107831	-2.11088	0.0347826	0.286698
Hdhd2	290.162	-0.566135	0.268357	-2.10964	0.0348898	0.28724
Zfp984	1184.46	0.303508	0.143862	2.10972	0.0348826	0.28724
Gm45871	293.778	-0.618497	0.293218	-2.10934	0.0349151	0.287277
Dclk2	740.558	-0.399831	0.189651	-2.10825	0.0350092	0.287881
Zfp467	5245.73	0.253408	0.120212	2.10801	0.0350305	0.287885
Gm15133	93.6232	2.58185	1.22505	2.10756	0.0350693	0.288033
Cryz	452.547	-0.55412	0.263007	-2.10687	0.0351291	0.288354
Iqcd	25.0355	-2.10627	1.00005	-2.10615	0.035191	0.288484
Abhd12	44024.7	0.118321	0.0561734	2.10635	0.0351737	0.288484
Zfp970	620.219	-0.419723	0.199302	-2.10597	0.0352074	0.288484
Ncstn	9951.47	0.189358	0.0899306	2.1056	0.0352389	0.288572
Man1a	12226	-0.152619	0.0724955	-2.10521	0.0352727	0.288678
Bbx	1954.14	0.21965	0.104364	2.10466	0.0353212	0.288904
Paxbp1	4367.36	0.197316	0.0937648	2.10438	0.0353457	0.288934
Golm2	557.143	-0.440503	0.20936	-2.10405	0.0353742	0.288997
Tspan31	2996.45	0.194676	0.0925507	2.10345	0.0354266	0.289068
Cars1	2174.03	-0.224697	0.106819	-2.10354	0.035419	0.289068
Dph5	497.278	-0.543375	0.258353	-2.10323	0.0354455	0.289068
Mblac2	374.561	-0.467435	0.222301	-2.10272	0.0354906	0.289267
Ndufaf7	1563.49	0.270348	0.12862	2.10191	0.035561	0.289515
Kdm4a	4150.72	0.163729	0.0778959	2.10189	0.0355628	0.289515
Zfp268	169.18	0.806982	0.384015	2.10144	0.0356026	0.289668
Tbc1d20	3566.32	-0.190212	0.0906187	-2.09904	0.0358136	0.291214
Cers4	126.488	-0.819594	0.390646	-2.09805	0.0359011	0.291606
Mmp25	68.2725	1.09631	0.522544	2.09801	0.0359039	0.291606
Rasgrp2	97.2838	-1.37776	0.656832	-2.09758	0.0359421	0.291745
H2bc4	441.55	-0.589506	0.281238	-2.09611	0.036072	0.292629
Imp3	880.179	-0.35073	0.167345	-2.09585	0.0360956	0.292649
1700030J22Rik	119.254	0.916439	0.437541	2.09452	0.0362135	0.293433
Bmpr1a	1913.68	-0.218404	0.104286	-2.09428	0.0362348	0.293434
Lpin1	3412.41	-0.198835	0.0950194	-2.09257	0.0363875	0.294327
Pde8a	281.856	-0.526122	0.251397	-2.09279	0.0363676	0.294327
Eps15l1	4629.37	0.207545	0.099211	2.09196	0.0364422	0.294426
Gm10269	1046.48	0.294059	0.14056	2.09205	0.036434	0.294426
Hltf	5344.19	0.179094	0.0856232	2.09165	0.0364701	0.294479
Mcm8	94.7081	0.97726	0.467337	2.09113	0.0365167	0.294684
Camk1d	6584.28	0.2104	0.100659	2.09023	0.0365969	0.29516
2010001A14Rik	82.8977	-0.989073	0.473285	-2.08981	0.0366352	0.295297
Pnpo	1438.37	0.245625	0.117603	2.08859	0.0367447	0.295321
Ap3b1	3615.19	0.191374	0.0916205	2.08877	0.0367285	0.295321
Vamp4	2094.26	-0.220483	0.105531	-2.08926	0.0366841	0.295321
Edc4	3804.91	-0.172212	0.0824466	-2.08877	0.0367282	0.295321
Scimp	127.819	0.922532	0.441583	2.08915	0.0366945	0.295321
Ift74	237.014	0.70301	0.336966	2.08629	0.0369521	0.296816
Dennd4a	17987.4	0.179847	0.0862272	2.08574	0.0370022	0.297046
Abi2	1496.4	-0.233581	0.11204	-2.08479	0.0370883	0.297469
Dchs1	76.9781	-1.1307	0.542386	-2.08469	0.0370978	0.297469
B3galnt2	658.749	-0.360086	0.172863	-2.08307	0.0372447	0.298474
Fbh1	4656.52	0.167277	0.0803234	2.08255	0.0372924	0.298684
Mef2d	11171.9	-0.135374	0.0650455	-2.08123	0.0374131	0.298748
Mtfp1	192.699	-0.706658	0.339543	-2.0812	0.0374155	0.298748
Trabd	1892.13	-0.219425	0.105434	-2.08116	0.0374193	0.298748
Hmmr	34.9406	2.08557	1.00171	2.082	0.0373421	0.298748
Ankle1	22.6683	2.3523	1.13021	2.0813	0.0374064	0.298748
Brip1os	3519.8	0.227654	0.109394	2.08105	0.0374297	0.298748
Zdhhc21	1308.08	0.309533	0.148777	2.08052	0.0374782	0.298963
Frmd4b	16620.3	0.135282	0.0650552	2.0795	0.0375717	0.29945
Ripor2	517.552	0.585744	0.281699	2.07933	0.0375872	0.29945
Eno1	4881.65	-0.179246	0.0862116	-2.07914	0.0376041	0.29945
Agap1	778.863	-0.400033	0.19249	-2.0782	0.0376907	0.299968
Myh10	564.954	-0.565477	0.272167	-2.07768	0.0377387	0.300178
Spred1	7108.85	-0.207984	0.100127	-2.07721	0.0377823	0.300352
Cd151	2629.92	0.282587	0.136094	2.07641	0.0378563	0.300768
Tagln3	38.1306	1.55276	0.748234	2.07523	0.0379652	0.301128
Magt1	5998.37	0.195513	0.0942473	2.07446	0.0380362	0.301128
Rccd1	857.555	-0.36608	0.176477	-2.07438	0.0380442	0.301128
Ap1g2	1788.68	0.258985	0.12483	2.0747	0.038014	0.301128
Lyn	30945.9	0.133219	0.064215	2.07458	0.0380254	0.301128
Flvcr1	915.129	-0.326815	0.157556	-2.07428	0.0380537	0.301128
Gm3264	514.89	-0.588151	0.283407	-2.07529	0.0379595	0.301128
Crim1	1605.07	-0.286463	0.138174	-2.07321	0.038153	0.301741
Gemin5	1345.61	-0.265616	0.128183	-2.07215	0.0382511	0.302259
H2bc8	260.238	-0.684833	0.330512	-2.07204	0.038262	0.302259
Pdgfa	792.856	-0.334005	0.16123	-2.07161	0.0383016	0.302399
Cytip	190.629	-0.878392	0.424277	-2.07033	0.0384218	0.302671
Lrrc39	474.477	-0.526497	0.254312	-2.07028	0.0384258	0.302671
Trappc14	24359.8	0.177536	0.0857631	2.07008	0.0384451	0.302671
Snx22	67.0803	1.27949	0.617948	2.07054	0.0384014	0.302671
Abhd14a	295.454	-0.596034	0.287894	-2.07033	0.0384215	0.302671
Ly86	18052.7	0.158504	0.0765838	2.06968	0.0384827	0.302794
F730043M19Rik	210.377	-0.671444	0.324536	-2.06894	0.0385519	0.303167
Wdr31	18.3076	-2.34093	1.13164	-2.06862	0.0385822	0.303233
Cd276	2698.22	-0.348646	0.168617	-2.06767	0.0386708	0.303757
1110006O24Rik	92.9763	-0.923984	0.446974	-2.0672	0.0387154	0.303936
Siglece	4740.29	-0.223412	0.108109	-2.06655	0.0387764	0.30407
Gm17910	18.435	-2.65967	1.28691	-2.0667	0.038762	0.30407
3110009E18Rik	61.5765	1.16833	0.565614	2.06559	0.0388671	0.304437
4833422M21Rik	227.716	-1.02525	0.49629	-2.06582	0.0388452	0.304437
Syt8	87.6113	-1.01233	0.490652	-2.06324	0.0390901	0.306011
Zdhhc12	516.367	0.46608	0.226005	2.06225	0.0391838	0.306017
Psmd13	1985.63	0.213667	0.103598	2.06246	0.0391642	0.306017
Slc25a38	1323.77	-0.286728	0.138999	-2.06281	0.0391303	0.306017
Shf	178.283	-0.705654	0.342165	-2.06232	0.0391769	0.306017
B130055M24Rik	118.859	-1.07466	0.521156	-2.06207	0.0392012	0.306017
2510009E07Rik	4573.22	-0.226071	0.109646	-2.06182	0.0392249	0.306029
Ccnt2	7561.77	0.178645	0.0866573	2.06151	0.0392544	0.306087
Ttl	621.105	-0.418744	0.20315	-2.06126	0.0392782	0.306101
Sike1	3122.55	-0.189255	0.0918731	-2.05997	0.0394018	0.306892
Smad6	224.755	0.61057	0.296502	2.05925	0.0394707	0.307255
Pten	8328.18	-0.133555	0.0648809	-2.05847	0.039545	0.307488
Armc3	170.742	-0.67502	0.327922	-2.05848	0.0395442	0.307488
Arnt2	54.3004	-1.85862	0.903128	-2.05798	0.0395924	0.307684
Fbxw7	1041.12	0.265294	0.12897	2.05701	0.0396851	0.308232
Ets2	1314.78	-0.30218	0.147017	-2.05541	0.0398392	0.309256
Rcsd1	8707.86	-0.133331	0.0648765	-2.05515	0.0398646	0.30928
Gas2l1	1323.14	-0.29408	0.143167	-2.05411	0.0399651	0.309476
Nat8l	1537.23	-0.270968	0.131881	-2.05464	0.0399138	0.309476
Pyroxd2	3035.89	-0.209698	0.102073	-2.05439	0.0399377	0.309476
Zfas1	548.901	0.567044	0.276073	2.05396	0.0399792	0.309476
Klf4	114.936	-1.1709	0.570576	-2.05213	0.040157	0.310506
Imp4	1738.34	-0.233569	0.113807	-2.05232	0.0401387	0.310506
Atad5	354.25	0.477601	0.232774	2.05178	0.0401909	0.310595
Nes	240.359	-0.771688	0.376442	-2.04995	0.0403693	0.311074
Etl4	21.4419	-2.24659	1.09599	-2.04983	0.0403812	0.311074
Kcna7	17.7782	-2.35574	1.14906	-2.05014	0.0403505	0.311074
Foxred1	2379.04	0.21499	0.104848	2.05049	0.0403165	0.311074
Mir103-2	29.5456	-2.3376	1.13989	-2.05073	0.0402929	0.311074
Tmem243	1771.54	0.249825	0.12188	2.04976	0.0403876	0.311074
Cdk14	722.986	-0.404224	0.197234	-2.04947	0.0404161	0.311121
Fndc8	14.4359	-2.8632	1.39738	-2.04897	0.040465	0.311227
Erlec1	1577.14	0.276741	0.13507	2.04887	0.0404748	0.311227
Gnb5	123.529	-0.834851	0.407574	-2.04835	0.0405262	0.311277
Osgin1	350.195	-0.634777	0.309866	-2.04855	0.0405059	0.311277
Txnl4b	372.887	-0.467594	0.228318	-2.04799	0.0405609	0.311371
Crtc2	3305.82	-0.193017	0.0942736	-2.04741	0.0406178	0.311636
Hadha	4409.16	0.178438	0.0872347	2.0455	0.0408057	0.312904
Rmnd5a	3980.73	-0.179914	0.0879793	-2.04496	0.0408587	0.313137
Zfp219	4181.1	-0.194141	0.0949582	-2.04449	0.0409048	0.313318
Lrmda	121.657	0.9257	0.452925	2.04383	0.0409707	0.313649
Tmem69	503.064	-0.495025	0.242257	-2.04339	0.041014	0.313807
Lsm11	575.892	-0.385672	0.188815	-2.04259	0.041093	0.314238
Nsun5	1043.53	-0.297129	0.145592	-2.04083	0.0412673	0.314953
Mettl13	703.559	-0.334413	0.163835	-2.04115	0.0412357	0.314953
Smc2	540.34	0.535817	0.262561	2.04073	0.0412773	0.314953
Gm7392	187.212	0.722003	0.353763	2.04092	0.0412586	0.314953
4930562C15Rik	30.4625	1.5849	0.776861	2.04013	0.0413372	0.315236
Tpx2	45.5095	1.77351	0.86987	2.03882	0.0414683	0.315715
Ip6k2	1974.84	0.220996	0.108386	2.03897	0.0414532	0.315715
Dagla	4772.88	0.1523	0.0746903	2.03909	0.0414414	0.315715
Psd4	5261.03	-0.156946	0.0769912	-2.03849	0.0415009	0.315789
Zmynd10	20.7066	-2.26113	1.10972	-2.03756	0.041594	0.316187
Pycr2	1814.74	-0.250149	0.122772	-2.03751	0.0415987	0.316187
Zfp174	405.502	-0.442739	0.217353	-2.03696	0.0416544	0.316436
Gclm	907.929	-0.28508	0.139984	-2.03651	0.041699	0.316487
Myo1d	457.974	-0.566967	0.278412	-2.03643	0.0417067	0.316487
Dennd2c	1870.81	-0.300444	0.147642	-2.03496	0.0418553	0.31689
Cxcl16	1495.83	0.278065	0.136657	2.03477	0.041874	0.31689
Zfp106	5474.21	0.163526	0.0803481	2.03522	0.0418286	0.31689
Srsf9	5646.84	0.161203	0.0792008	2.03537	0.0418142	0.31689
Smarce1	1432.72	-0.346808	0.170402	-2.03523	0.0418274	0.31689
Rbm26	6509.46	0.158913	0.0781113	2.03444	0.0419069	0.316965
P2rx1	772.263	-0.48783	0.239878	-2.03366	0.0419857	0.317137
Csad	6856.03	0.20113	0.0988959	2.03375	0.0419764	0.317137
Gpr157	3770.91	0.198401	0.0975645	2.03354	0.0419982	0.317137
Mcmbp	3156.44	0.174417	0.0858438	2.0318	0.0421739	0.31829
M6pr	10927.8	0.145455	0.0716482	2.03013	0.0423437	0.319328
Mef2b	15.8936	3.05965	1.50722	2.02999	0.0423575	0.319328
Itsn1	615.273	-0.420748	0.207327	-2.02939	0.0424181	0.319574
Utp4	769.344	-0.457014	0.225222	-2.02917	0.0424411	0.319574
Rps7	1762.57	0.247499	0.121981	2.02899	0.0424593	0.319574
Sntb2	618.516	-0.399623	0.197016	-2.02838	0.0425215	0.319609
Cradd	451.001	-0.499078	0.246032	-2.02851	0.0425085	0.319609
Ubald2	781.546	-0.393941	0.194226	-2.02827	0.0425331	0.319609
Kif9	421.115	0.595648	0.293857	2.027	0.0426623	0.320406
Gramd2b	77.649	1.16676	0.575867	2.02609	0.0427553	0.320931
Bcas1	33.4313	-1.62932	0.804286	-2.0258	0.0427856	0.320985
Macroh2a1	3890.5	0.159868	0.0789294	2.02546	0.0428203	0.321013
Ppm1d	891.213	-0.34633	0.17102	-2.02508	0.0428588	0.321013
Cir1	394.814	-0.418972	0.20689	-2.0251	0.0428572	0.321013
Smarca4	4837.15	0.167711	0.0828377	2.02457	0.0429113	0.321059
Gpr150	108.528	-0.995849	0.491872	-2.02461	0.0429077	0.321059
Il10rb	4478.14	0.171281	0.0846795	2.0227	0.0431041	0.322161
Jrk	295.554	-0.65706	0.324845	-2.02269	0.0431051	0.322161
Stx7	7546.94	0.162621	0.0804273	2.02196	0.0431805	0.322551
Ormdl3	1583.25	-0.230416	0.114027	-2.02073	0.0433082	0.323331
Il7r	2085.83	0.249052	0.123358	2.01894	0.0434939	0.324542
Cnrip1	609.168	-0.362028	0.179457	-2.01735	0.0436585	0.325353
Pex26	634.989	-0.42214	0.209269	-2.01722	0.043673	0.325353
Trim34b	41.7018	1.97005	0.976577	2.0173	0.0436638	0.325353
Pltp	123.224	-0.939174	0.465637	-2.01697	0.043699	0.325372
Adtrp	149.004	0.726817	0.360401	2.01669	0.0437279	0.325412
Zfp703	4090.01	-0.192444	0.0954406	-2.01638	0.0437606	0.325481
Tecpr2	1210.32	0.334352	0.165938	2.01492	0.0439125	0.326261
Gm3005	165.328	-0.887194	0.44031	-2.01493	0.0439119	0.326261
Utp20	1792.29	-0.247605	0.122942	-2.01399	0.0440108	0.326567
Afap1	380.324	-0.492742	0.244675	-2.01386	0.0440244	0.326567
Fes	16213.8	0.147537	0.0732508	2.01413	0.0439956	0.326567
Gale	140.339	0.795272	0.39526	2.01202	0.0442174	0.327824
Bloc1s6	1052.86	0.292047	0.145169	2.01177	0.0442444	0.327849
Gm5165	264.185	-0.600973	0.298814	-2.01119	0.0443052	0.328123
Chaf1b	47.154	3.51741	1.74931	2.01075	0.0443524	0.328255
Hexa	30843.7	0.152638	0.0759259	2.01035	0.044394	0.328255
Ctnnal1	1360.76	0.312358	0.155365	2.01048	0.0443808	0.328255
Gid8	2076	0.222257	0.110587	2.0098	0.0444527	0.328514
Kat2b	2214.97	0.247483	0.12317	2.00928	0.0445075	0.328647
Jade1	1331.79	-0.261416	0.130111	-2.00918	0.0445181	0.328647
Zfp36l1	13605.9	-0.164329	0.081849	-2.00771	0.0446742	0.329624
Vps28	2451.46	-0.24769	0.123402	-2.00718	0.0447302	0.329862
Iqce	2970.62	0.233808	0.116552	2.00604	0.0448515	0.33058
Surf2	1621.25	-0.266903	0.133126	-2.00489	0.0449745	0.331014
Sigirr	33.9474	1.39455	0.695596	2.00482	0.044982	0.331014
Urm1	1013.73	0.309764	0.154503	2.0049	0.0449733	0.331014
Slc35a2	1430.42	0.263466	0.131511	2.00337	0.0451379	0.331633
Fbxw4	1191.86	-0.302808	0.151142	-2.00347	0.045127	0.331633
Otulin	1229.73	-0.270354	0.134935	-2.00359	0.0451139	0.331633
Anapc5	6763.22	0.168591	0.0842184	2.00183	0.0453033	0.332672
Maf1	4800.22	-0.184988	0.0924285	-2.00142	0.0453472	0.332819
Tbc1d1	1347.99	0.312424	0.156153	2.00076	0.0454187	0.333167
Tcp11l2	1323.85	-0.276342	0.138136	-2.00051	0.0454456	0.333187
Mgll	4014.39	-0.188228	0.0941292	-1.99967	0.0455355	0.333569
Disc1	1422.86	-0.28086	0.140459	-1.99958	0.0455458	0.333569
Scpep1	3068.76	0.226139	0.113182	1.99801	0.0457155	0.334636
Pfdn1	298.06	0.497369	0.248999	1.99748	0.0457733	0.334705
Fgfbp3	295.843	-0.523034	0.261832	-1.99759	0.0457608	0.334705
Prdm11	1276.1	-0.296492	0.148547	-1.99594	0.0459401	0.335571
Gm31728	27.8937	-1.95351	0.978663	-1.9961	0.0459228	0.335571
Pcgf6	774.514	-0.39225	0.196577	-1.9954	0.0459988	0.335823
Cenpo	819.914	0.333945	0.167571	1.99286	0.0462768	0.336227
Adcy8	533.366	-0.389434	0.195353	-1.99349	0.0462081	0.336227
Ak3	1310.45	-0.25328	0.127091	-1.99291	0.0462717	0.336227
Nvl	2089.09	0.219692	0.110146	1.99455	0.0460917	0.336227
Adgrg1	51001.6	0.1399	0.0701733	1.99363	0.0461922	0.336227
Nfatc3	3433.29	-0.219218	0.109979	-1.99328	0.0462313	0.336227
Gcnt1	17473.2	0.139074	0.0697417	1.99414	0.0461372	0.336227
A730020M07Rik	24.6584	2.11556	1.06118	1.9936	0.0461961	0.336227
Spin4	36.5302	1.88078	0.943847	1.99268	0.0462967	0.336227
Gm13391	28.1895	-2.08411	1.0455	-1.99341	0.0462163	0.336227
Wls	6354.04	0.171066	0.0858738	1.99206	0.0463646	0.336544
Cxcl10	99.7131	0.857874	0.430822	1.99125	0.0464534	0.337012
Plekhm2	3819.11	-0.19766	0.0992947	-1.99064	0.0465209	0.337298
Plxnb2	65008.4	0.115498	0.0580261	1.99045	0.0465415	0.337298
Atg2a	2956.44	-0.202844	0.101959	-1.98947	0.0466496	0.337556
Tmem9b	2294.42	0.255196	0.128249	1.98985	0.0466069	0.337556
Ccl2	171.703	0.82787	0.41622	1.98902	0.0466988	0.337556
Zfp280c	1590.81	-0.243447	0.122379	-1.98929	0.0466698	0.337556
Fut4	447.269	-0.473948	0.238275	-1.98908	0.0466924	0.337556
Spcs3	5604.33	0.162051	0.0814828	1.98878	0.0467257	0.337575
Rgs8	7.89345	3.58936	1.80509	1.98847	0.0467597	0.337644
Eaf2	17.8718	-2.87612	1.44713	-1.98747	0.0468706	0.338092
Tlr7	18391.8	0.153635	0.0772938	1.98768	0.0468476	0.338092
Pdgfb	14620.3	-0.153793	0.0774026	-1.98692	0.0469307	0.338107
P3h4	118.991	-0.722816	0.363811	-1.98679	0.0469459	0.338107
Herc3	621.716	0.38872	0.195645	1.98686	0.0469378	0.338107
Pirb	1432.99	0.343396	0.172859	1.98657	0.0469702	0.338107
Pggt1b	2892.24	0.187459	0.094449	1.98477	0.0471704	0.339021
Myef2	809.752	-0.451758	0.227606	-1.98482	0.047164	0.339021
Tnfrsf26	19.0809	-2.24138	1.12924	-1.98486	0.04716	0.339021
Tubb4a	105.633	1.08008	0.544403	1.98398	0.0472586	0.339478
Rilpl1	3690.81	0.196111	0.0988595	1.98373	0.0472857	0.339497
Zfyve9	916.771	-0.312453	0.157529	-1.98347	0.0473151	0.339533
Ercc1	681.873	-0.381457	0.192438	-1.98223	0.047453	0.34017
Ap5s1	963.062	0.299082	0.150866	1.98244	0.0474303	0.34017
Golga1	1815.17	-0.219825	0.110937	-1.98152	0.0475327	0.340565
Txndc17	695.231	0.314197	0.158661	1.98031	0.0476691	0.341013
Slc2a5	24228.8	-0.131649	0.0664737	-1.98047	0.0476505	0.341013
Gm10652	16.5459	-2.61562	1.32064	-1.98057	0.0476398	0.341013
Dact1	36.8701	-1.79971	0.90907	-1.97973	0.0477341	0.341302
Ccm2	2422.19	-0.227576	0.115011	-1.97872	0.0478472	0.341663
Rec8	9.92305	3.32999	1.68528	1.97592	0.0481633	0.341663
Pfdn2	776.978	-0.33528	0.169748	-1.97516	0.0482499	0.341663
Tbc1d15	2001.92	-0.199985	0.101274	-1.97469	0.0483031	0.341663
Zfp523	1473.24	-0.240116	0.121523	-1.97589	0.0481673	0.341663
Flnb	3458.05	0.197178	0.099874	1.97427	0.0483514	0.341663
Fastkd2	839.917	-0.309713	0.156655	-1.97704	0.048037	0.341663
Orc2	697.067	-0.350279	0.177274	-1.97592	0.0481643	0.341663
Rev1	757.981	-0.326541	0.165369	-1.97462	0.0483111	0.341663
Otud5	8641.03	0.153485	0.07773	1.97459	0.0483142	0.341663
Klhl36	1673.71	0.254732	0.128899	1.97621	0.0481308	0.341663
Ano10	1528.33	0.300828	0.152286	1.97542	0.0482211	0.341663
Agbl3	637.371	-0.35753	0.180842	-1.97703	0.048038	0.341663
Rps21	2611.57	0.224719	0.113819	1.97435	0.0483418	0.341663
Tmem205	62.1952	1.06283	0.537767	1.97638	0.0481115	0.341663
Ostc	2236.76	0.248145	0.125436	1.97826	0.047899	0.341663
Dock5	41.5558	-1.78617	0.904504	-1.97476	0.0482959	0.341663
Cenpe	48.8877	1.15169	0.582574	1.97689	0.0480538	0.341663
D630045J12Rik	692.968	-0.388762	0.196566	-1.97777	0.0479547	0.341663
Arrdc3	2394.86	-0.323328	0.163462	-1.978	0.0479285	0.341663
2900089D17Rik	511.086	0.458907	0.232367	1.97492	0.0482768	0.341663
Gm16675	143.045	0.733025	0.370524	1.97835	0.0478896	0.341663
2810013P06Rik	585.877	-0.44466	0.224974	-1.97649	0.048099	0.341663
Cspg5	63.2357	0.998125	0.505686	1.97381	0.0484039	0.34186
Sumf1	3362.8	0.187878	0.0952195	1.97311	0.0484834	0.342247
Basp1	15631	-0.141598	0.0718674	-1.97026	0.0488082	0.344365
Clptm1	9176.14	0.149056	0.0756953	1.96916	0.0489345	0.344766
Vtn	9.84664	3.31764	1.68487	1.96908	0.0489437	0.344766
Ddx42	4390.27	0.16702	0.0848426	1.96859	0.0490001	0.344766
Eaf1	2759.8	-0.204573	0.103908	-1.9688	0.0489764	0.344766
Cdr2	57.5334	-1.18549	0.602065	-1.96904	0.0489486	0.344766
Rnasel	3280.01	-0.196654	0.0999019	-1.96847	0.0490143	0.344766
Calr3	44.4322	1.19077	0.605074	1.96797	0.0490709	0.344913
Fcgr2b	15742.5	0.138298	0.0702785	1.96785	0.0490849	0.344913
Gpr183	6115.23	-0.192135	0.097718	-1.96622	0.0492733	0.346061
Cfap53	8.13856	-3.25078	1.65376	-1.96569	0.0493345	0.346141
C1rl	743.081	0.368506	0.187466	1.96572	0.0493311	0.346141
Dvl1	4587.1	-0.19934	0.10145	-1.96492	0.0494237	0.346416
Prkag1	319.964	-0.450792	0.229402	-1.96507	0.0494056	0.346416
Tmem38a	217.56	-0.609719	0.310346	-1.96464	0.0494558	0.346433
Taok3	2643.86	0.186063	0.0947146	1.96447	0.0494761	0.346433
Dennd6b	1255.13	-0.293692	0.149601	-1.96316	0.0496272	0.346835
Parvb	1428.73	-0.334228	0.170273	-1.96289	0.0496586	0.346835
Wdr3	1687.12	-0.240966	0.12272	-1.96355	0.0495826	0.346835
Atosb	2345.58	0.24056	0.122528	1.96332	0.0496093	0.346835
Gm5242	15.1337	2.70242	1.37663	1.96308	0.0496372	0.346835
Phf6	819.768	0.310825	0.158457	1.96158	0.049812	0.347731
Rhot1	3057.66	-0.212993	0.108615	-1.96099	0.0498796	0.347904
Kcnab2	132.136	-0.762655	0.388925	-1.96093	0.049887	0.347904
Irf4	578.728	-0.353782	0.180442	-1.96064	0.0499207	0.347964
Haghl	1357.3	-0.257656	0.131517	-1.95911	0.0501001	0.349039
Gyg1	631.163	-0.444419	0.226911	-1.95856	0.0501646	0.349313
Slc6a9	35.259	1.26016	0.643497	1.95831	0.0501942	0.349344
Rpa1	1440.29	0.262417	0.134164	1.95593	0.0504731	0.34953
Mvd	464.511	0.435814	0.22281	1.95599	0.050466	0.34953
Mid1ip1	3024.97	-0.22009	0.112523	-1.95596	0.05047	0.34953
Sh3bp5	983.426	-0.36355	0.185867	-1.95597	0.0504682	0.34953
Casp6	719.008	-0.363198	0.185662	-1.95623	0.050438	0.34953
Ptch2	16.5081	-2.45212	1.25339	-1.95639	0.0504187	0.34953
Marveld1	244.185	-0.729835	0.373112	-1.95608	0.0504562	0.34953
[truncated: 11,880 more rows]

## Sheet: Hallmark
UP in PolyC vs Ctrl filtered by Padj. < 0,05										DOWN in PolyC vs Ctrl filtered by Padj. < 0,05										All Padj. < 0,05 in PolyC vs Ctrl
Term	Overlap	P.value	Adjusted.P.value	Odds.Ratio	Combined.Score	Genes				Term	Overlap	P.value	Adjusted.P.value	Odds.Ratio	Combined.Score	Genes				Term	Overlap	P.value	Adjusted.P.value	Odds.Ratio	Combined.Score	Genes
Interferon Alpha Response	62/97	8.66791e-74	3.98724e-72	73.0837	12295	IFITM3;LGALS3BP;RTP4;OGFR;SAMD9L;CSF1;UBE2L6;ADAR;IFI35;IFI30;IFIT3;IFIT2;IFIH1;TRIM5;DHX58;EPSTI1;CASP1;TRIM25;TRIM26;TRIM21;B2M;HERC6;RSAD2;SP110;TAP1;TRAFD1;TENT5A;PARP9;IRF1;PSME1;IRF7;CMPK2;TRIM14;PSME2;NCOA7;LAP3;CD47;IRF9;LY6E;RNF31;UBA7;CNP;DDX60;USP18;HELZ2;GBP2;GBP4;PNPT1;STAT2;MX1;IFI44;EIF2AK2;ISG15;TDRD7;NMI;PARP14;PARP12;PSMB8;PSMB9;BST2;ISG20;MOV10				TNF-alpha Signaling via NF-kB	11/200	1.2859e-05	0.000527221	5.50886	62.0378	KDM6B;NR4A1;SDC4;TSC22D1;NINJ1;CCL4;KLF9;TNFAIP2;HES1;RHOB;HBEGF				Interferon Alpha Response	63/97	6.04205e-66	2.83976e-64	51.7504	7771.45	IFITM3;LGALS3BP;RTP4;OGFR;SAMD9L;CSF1;UBE2L6;ADAR;IFI35;IFI30;IFIT3;IFIT2;IFIH1;TRIM5;DHX58;EPSTI1;CASP1;TRIM25;TRIM26;TRIM21;B2M;HERC6;RSAD2;SP110;TAP1;TRAFD1;TENT5A;PARP9;IFI27;IRF1;PSME1;IRF7;CMPK2;TRIM14;PSME2;NCOA7;LAP3;CD47;IRF9;LY6E;RNF31;UBA7;CNP;DDX60;USP18;HELZ2;GBP2;GBP4;PNPT1;STAT2;MX1;IFI44;EIF2AK2;ISG15;TDRD7;NMI;PARP14;PARP12;PSMB8;PSMB9;BST2;ISG20;MOV10
Interferon Gamma Response	80/200	2.72264e-73	6.26208e-72	28.4724	4757.37	IFITM3;OGFR;LGALS3BP;RTP4;SAMD9L;SPPL2A;UBE2L6;ADAR;IFI35;IFIT1;IFI30;IFIT3;IFIT2;IL18BP;IFIH1;NAMPT;DHX58;CASP4;TNFSF10;EPSTI1;CASP1;TRIM25;TRIM26;TRIM21;B2M;HERC6;CMKLR1;ZBP1;RSAD2;SP110;TAP1;TRAFD1;TAPBP;MTHFD2;OAS2;IRF1;OAS3;PSME1;IRF7;TRIM14;PSME2;CMPK2;LAP3;IRF9;LY6E;RNF31;CD274;FGL2;NLRC5;CSF2RB;NOD1;DDX60;SAMHD1;USP18;PSMB10;HELZ2;RNF213;ISOC1;ST3GAL5;GBP4;PNPT1;STAT1;STAT2;IL10RA;MX2;MX1…				Hypoxia	8/200	0.00161812	0.0221144	3.8869	24.9791	TPI1;SDC4;LOX;KIF5A;MXI1;TGFBI;ALDOA;ENO3				Interferon Gamma Response	82/200	1.01646e-63	2.38868e-62	19.8721	2882.38	IFITM3;OGFR;LGALS3BP;RTP4;SAMD9L;SPPL2A;TNFAIP2;UBE2L6;ADAR;IFI35;IFIT1;IFI30;IFIT3;IFIT2;IL18BP;IFIH1;NAMPT;DHX58;CASP4;TNFSF10;EPSTI1;CASP1;TRIM25;TRIM26;TRIM21;B2M;HERC6;CMKLR1;ZBP1;RSAD2;SP110;TAP1;TRAFD1;TAPBP;IFI27;MTHFD2;OAS2;IRF1;OAS3;PSME1;IRF7;TRIM14;PSME2;CMPK2;LAP3;IRF9;LY6E;RNF31;CD274;FGL2;NLRC5;CSF2RB;NOD1;DDX60;SAMHD1;USP18;PSMB10;HELZ2;RNF213;ISOC1;ST3GAL5;GBP4;PNPT1;STAT1;STAT2;…
Complement	23/200	4.20233e-09	4.83268e-08	4.91492	94.7972	C1QA;FCER1G;ITGAM;HSPA5;SRC;SERPINE1;CTSS;PSMB9;DOCK10;MMP14;CTSL;IRF1;LAMP2;CASP4;CASP1;IRF7;CTSH;LAP3;CALM1;CTSC;LGMN;CTSB;C1QC				Epithelial Mesenchymal Transition	8/200	0.00161812	0.0221144	3.8869	24.9791	DAB2;SDC4;LOX;IGFBP4;COL6A3;TGFBI;NID2;RHOB				E2F Targets	26/200	3.58086e-08	5.61001e-07	3.93143	67.4047	TOP2A;JPT1;PCNA;TFRC;BRCA1;MKI67;RAD51AP1;XPO1;PTTG1;CHEK1;POLE;TCF19;HELLS;LIG1;DONSON;CTPS1;DCK;CIT;WEE1;MTHFD2;TIMELESS;LUC7L3;MCM5;MCM6;MXD3;MCM2
E2F Targets	23/200	4.20233e-09	4.83268e-08	4.91492	94.7972	TOP2A;TCF19;JPT1;HELLS;PCNA;LIG1;BRCA1;MKI67;DCK;CIT;RAD51AP1;WEE1;XPO1;PTTG1;MTHFD2;CHEK1;TIMELESS;LUC7L3;MCM5;MCM6;POLE;MXD3;MCM2				p53 Pathway	7/200	0.00646246	0.0662402	3.36721	16.9766	TSC22D1;DGKA;NINJ1;EPHX1;TPRKB;PRKAB1;HBEGF				Complement	25/200	1.41806e-07	1.33297e-06	3.75325	59.1842	C1QA;ITGAM;SRC;SERPINE1;CTSS;DOCK10;CTSL;LAMP2;CASP4;CASP1;CTSH;FYN;CTSC;CTSB;FCER1G;HSPA5;PSMB9;MMP14;IRF1;IRF7;ANG;LAP3;CALM1;LGMN;C1QC
Inflammatory Response	22/200	2.07481e-08	1.90883e-07	4.66543	82.5352	ABCA1;RTP4;CSF1;SEMA4D;SLC31A1;IL10RA;SERPINE1;EIF2AK2;NMI;NOD2;TAPBP;BST2;RNF144B;MMP14;AXL;IRF1;NAMPT;TNFSF10;IRF7;TLR3;CMKLR1;LY6E				UV Response Dn	5/144	0.0208942	0.121562	3.31729	12.8322	DAB2;ID1;FYN;APBB2;ADGRL2				Inflammatory Response	25/200	1.41806e-07	1.33297e-06	3.75325	59.1842	RTP4;CSF1;SERPINE1;C5AR1;NOD2;NAMPT;STAB1;TNFSF10;CMKLR1;ABCA1;SEMA4D;SLC31A1;IL10RA;EIF2AK2;NMI;TAPBP;BST2;RNF144B;MMP14;AXL;IRF1;IRF7;TLR3;HBEGF;LY6E
mTORC1 Signaling	20/200	4.33436e-07	3.32301e-06	4.17739	61.2051	ACTR3;SDF2L1;HSPA5;RPN1;ITGB2;FGL2;IFI30;HSPE1;CORO1A;HK2;HSP90B1;PSMA4;MTHFD2;NAMPT;CANX;CALR;BUB1;CTSC;LGMN;MCM2				Myogenesis	6/200	0.0226138	0.121562	2.85762	10.8281	ACSL1;COL6A3;IGF1;LSP1;ENO3;HBEGF				TNF-alpha Signaling via NF-kB	24/200	5.36842e-07	3.60451e-06	3.57753	51.6508	ABCA1;KDM6B;PFKFB3;SDC4;TSC22D1;CSF1;SERPINE1;TNFAIP2;TAP1;SLC2A6;IFIT2;RHOB;IFIH1;NR4A1;IRF1;NAMPT;NINJ1;CCL4;KLF9;MAP3K8;HES1;CCNL1;HBEGF;MCL1
G2-M Checkpoint	19/200	1.8269e-06	1.20053e-05	3.93871	52.0418	TOP2A;JPT1;TTK;MKI67;TENT4A;NDC80;PML;CHAF1A;XPO1;RBL1;PTTG1;CHEK1;E2F1;RAD54L;MCM5;MCM6;POLE;BUB1;MCM2				Glycolysis	6/200	0.0226138	0.121562	2.85762	10.8281	TPI1;MXI1;ANG;TGFBI;ALDOA;ALDH9A1				mTORC1 Signaling	24/200	5.36842e-07	3.60451e-06	3.57753	51.6508	ACTR3;TPI1;SDF2L1;TFRC;HSPA5;TXNRD1;RPN1;ITGB2;FGL2;IFI30;HSPE1;CORO1A;HK2;HSP90B1;PSMA4;MTHFD2;NAMPT;CANX;CALR;ALDOA;BUB1;CTSC;LGMN;MCM2
Allograft Rejection	16/200	9.63195e-05	0.000550937	3.24329	29.9935	TPD52;SRGN;IGSF6;CSF1;STAT1;ITGB2;TAP1;BRCA1;CTSS;PSMB10;TAPBP;IRF7;CD47;GBP2;B2M;TLR3				Pperoxisome	4/104	0.0271227	0.121562	3.67888	13.2711	ACSL1;CTPS1;CLN8;ALDH9A1				Hypoxia	20/200	6.82792e-05	0.000356569	2.89846	27.8018	TPD52;TPI1;PFKFB3;SDC4;HSPA5;SERPINE1;SDC3;ENO3;HK2;NDST2;ISG20;GYS1;PRDX5;LOX;KIF5A;MXI1;PLIN2;TGFBI;ALDOA;PPFIA4
Apoptosis	14/161	0.000107792	0.000550937	3.54528	32.3872	IFITM3;TOP2A;BCAP31;MMP2;TAP1;BRCA1;ISG20;WEE1;IRF1;CASP4;TNFSF10;CASP1;TSPO;MCL1				Fatty Acid Metabolism	5/158	0.0296494	0.121562	3.0116	10.5958	ACSL1;EPHX1;ALDOA;ENO3;ALDH9A1				G2-M Checkpoint	20/200	6.82792e-05	0.000356569	2.89846	27.8018	TOP2A;JPT1;TTK;FOXN3;MKI67;TENT4A;NDC80;PML;CHAF1A;XPO1;RBL1;PTTG1;CHEK1;E2F1;RAD54L;MCM5;MCM6;POLE;BUB1;MCM2
IL-6/JAK/STAT3 Signaling	9/87	0.000513991	0.00236436	4.26945	32.3339	CSF1;STAT1;IRF1;STAT2;MAP3K8;CSF2RB;TYK2;IRF9;IL13RA1				UV Response Up	5/158	0.0296494	0.121562	3.0116	10.5958	NR4A1;TFRC;EPHX1;ALDOA;RHOB				Glycolysis	19/200	0.000201735	0.000948153	2.73444	23.2662	TPI1;HSPA5;SDC3;MPI;AKR1A1;PHKA2;HK2;ISG20;GYS1;TPST1;MXI1;ANG;TGFBI;ALDOA;AGRN;PPFIA4;B4GALT4;IL13RA1;ALDH9A1
Unfolded Protein Response	10/113	0.000886195	0.00370591	3.59465	25.2652	HSPA5;MTHFD2;POP4;HYOU1;CALR;IFIT1;PDIA6;DCP2;HSP90B1;HERPUD1				Notch Signaling	2/32	0.0473598	0.176523	6.0963	18.5936	ARRB1;HES1				UV Response Up	16/158	0.000306714	0.00131051	2.92912	23.6954	STARD3;TFRC;CNP;CHKA;RPN1;EPHX1;TAP1;RAB27A;RHOB;NR4A1;MMP14;IRF1;BSG;TMBIM6;ALDOA;ATP6V1C1
TNF-alpha Signaling via NF-kB	13/200	0.00283246	0.0100225	2.57754	15.1214	ABCA1;PFKFB3;CSF1;SERPINE1;TAP1;SLC2A6;IFIT2;IFIH1;IRF1;NAMPT;MAP3K8;CCNL1;MCL1				Apical Junction	5/200	0.0683161	0.215459	2.35789	6.32766	AMIGO1;FSCN1;PECAM1;TGFBI;ITGA9				Allograft Rejection	18/200	0.000564164	0.00220964	2.57264	19.2438	TPD52;SRGN;IGSF6;CSF1;STAT1;ITGB2;TAP1;BRCA1;CTSS;PSMB10;TAPBP;STAB1;CCL4;IRF7;CD47;GBP2;B2M;TLR3
Glycolysis	13/200	0.00283246	0.0100225	2.57754	15.1214	HSPA5;SDC3;MPI;AKR1A1;PHKA2;HK2;ISG20;GYS1;TPST1;AGRN;PPFIA4;B4GALT4;IL13RA1				Xenobiotic Metabolism	5/200	0.0683161	0.215459	2.35789	6.32766	IGFBP4;NINJ1;EPHX1;IGF1;ALDH9A1				Apoptosis	15/161	0.00111375	0.00402663	2.66663	18.1331	IFITM3;TOP2A;BCAP31;MMP2;TAP1;BRCA1;RHOB;ISG20;WEE1;IRF1;CASP4;TNFSF10;CASP1;TSPO;MCL1
UV Response Up	11/158	0.00346293	0.0113782	2.76957	15.6914	STARD3;MMP14;CNP;CHKA;IRF1;BSG;RPN1;TAP1;RAB27A;TMBIM6;ATP6V1C1				Androgen Response	3/100	0.0961161	0.272582	2.8317	6.63239	MAF;TSC22D1;SELENOP				Coagulation	13/138	0.00210851	0.00707859	2.69498	16.6059	C1QA;MMP2;SERPINE1;THBS1;COMP;MMP14;LAMP2;PECAM1;CTSH;ANG;FYN;LGMN;CTSB
Coagulation	10/138	0.00392185	0.012027	2.88883	16.0076	COMP;C1QA;MMP14;MMP2;SERPINE1;LAMP2;CTSH;THBS1;LGMN;CTSB				Reactive Oxygen Species Pathway	2/49	0.099725	0.272582	3.8879	8.96294	TXNRD1;LSP1				Unfolded Protein Response	11/113	0.00350173	0.0109721	2.79037	15.7781	HSPA5;XPOT;MTHFD2;POP4;HYOU1;CALR;IFIT1;PDIA6;DCP2;HSP90B1;HERPUD1
IL-2/STAT5 Signaling	12/199	0.007278	0.0204612	2.3747	11.6904	IFITM3;CSF1;CD81;IL10RA;CTSZ;FGL2;TNFSF10;CAPN3;PLIN2;MAP3K8;HK2;GBP4				Myc Targets V2	2/58	0.131744	0.337594	3.26157	6.61087	PRMT3;SRM				IL-6/JAK/STAT3 Signaling	9/87	0.005328	0.015651	2.98118	15.6058	CSF1;STAT1;IRF1;STAT2;MAP3K8;CSF2RB;TYK2;IRF9;IL13RA1
Hypoxia	12/200	0.00756176	0.0204612	2.36195	11.5373	NDST2;TPD52;ISG20;GYS1;PRDX5;PFKFB3;HSPA5;SERPINE1;SDC3;PLIN2;PPFIA4;HK2				mTORC1 Signaling	4/200	0.175027	0.377689	1.86782	3.25528	TPI1;TFRC;TXNRD1;ALDOA				IL-2/STAT5 Signaling	15/199	0.00830891	0.0226692	2.1117	10.1159	IFITM3;CSF1;CD81;IL10RA;CTSZ;FGL2;ENO3;HK2;RHOB;IL1RL1;TNFSF10;CAPN3;PLIN2;MAP3K8;GBP4
PI3K/AKT/mTOR Signaling	7/105	0.0222786	0.0569343	2.63023	10.0057	ACTR3;STAT2;CFL1;E2F1;NOD1;CALR;HSP90B1				heme Metabolism	4/200	0.175027	0.377689	1.86782	3.25528	ARHGEF12;TFRC;MXI1;PICALM				Epithelial Mesenchymal Transition	15/200	0.00868183	0.0226692	2.10018	9.96854	SDC4;ITGB5;IGFBP4;MMP2;SERPINE1;NID2;THBS1;RHOB;COMP;MMP14;DAB2;LOX;COL6A3;TGFBI;PPIB
Myc Targets V1	10/200	0.0423182	0.09486	1.93992	6.13507	XPO1;PSMA4;PCNA;RPLP0;CANX;MCM5;RPS2;MCM6;HSPE1;MCM2				KRAS Signaling Up	4/200	0.175027	0.377689	1.86782	3.25528	ST6GAL1;PECAM1;ETV1;HBEGF				p53 Pathway	14/200	0.0190541	0.0447772	1.94688	7.71056	PCNA;TSC22D1;CD81;DGKA;EPHX1;TPRKB;TAP1;TRAFD1;IFI30;PRKAB1;LDHB;NINJ1;CASP1;HBEGF
KRAS Signaling Up	10/200	0.0423182	0.09486	1.93992	6.13507	LAT2;FCER1G;GALNT3;IL10RA;ITGB2;USP12;TOR1AIP2;CTSS;PSMB8;CMKLR1				Coagulation	3/138	0.191075	0.391704	2.0307	3.36098	PECAM1;ANG;FYN				KRAS Signaling Up	14/200	0.0190541	0.0447772	1.94688	7.71056	ST6GAL1;FCER1G;GALNT3;IL10RA;ITGB2;USP12;TOR1AIP2;ETV1;CTSS;PSMB8;LAT2;PECAM1;CMKLR1;HBEGF
Protein Secretion	6/96	0.0433056	0.09486	2.45123	7.69558	TPD52;ABCA1;SNX2;STX16;LAMP2;CTSC				Hedgehog Signaling	1/36	0.326253	0.545313	2.6	2.91221	NRP2				Apical Junction	13/200	0.0391126	0.0835587	1.79562	5.82016	CD274;SRC;AMIGO1;MMP2;SDC3;TAOK2;FSCN1;PECAM1;EVL;TGFBI;NECTIN4;CD34;ITGA9
Mitotic Spindle	8/199	0.163217	0.332709	1.53785	2.78763	TOP2A;DYNC1H1;TAOK2;SASS6;TUBGCP5;TTK;BUB1;NDC80				Bile Acid Metabolism	2/112	0.345523	0.545313	1.65589	1.75971	ACSL1;ALDH9A1				Myc Targets V1	13/200	0.0391126	0.0835587	1.79562	5.82016	PCNA;RPLP0;CTPS1;HSPE1;SRM;XPO1;PSMA4;XPOT;CANX;MCM5;RPS2;MCM6;MCM2
Apical Junction	8/200	0.166355	0.332709	1.52976	2.74383	CD274;SRC;MMP2;SDC3;TAOK2;EVL;NECTIN4;CD34				Mitotic Spindle	3/199	0.369448	0.545313	1.39435	1.38842	ARHGEF12;FSCN1;ARAP3				Pperoxisome	8/104	0.0420057	0.0858377	2.14816	6.80956	TOP2A;PRDX5;ACSL1;ISOC1;TSPO;CTPS1;CLN8;ALDH9A1
TGF-beta Signaling	3/54	0.173939	0.333383	2.15494	3.7691	SERPINE1;THBS1;SKIL				IL-2/STAT5 Signaling	3/199	0.369448	0.545313	1.39435	1.38842	IL1RL1;ENO3;RHOB				PI3K/AKT/mTOR Signaling	8/105	0.0440431	0.0862511	2.1259	6.63832	ACTR3;DUSP3;STAT2;CFL1;E2F1;NOD1;CALR;HSP90B1
Myc Targets V2	3/58	0.200936	0.369723	1.9978	3.20601	MCM5;HSPE1;HK2				Estrogen Response Early	3/200	0.372409	0.545313	1.3872	1.37023	IGFBP4;SNX24;HES1				Myc Targets V2	5/58	0.0661315	0.124327	2.42754	6.59346	PRMT3;MCM5;HSPE1;HK2;SRM
Epithelial Mesenchymal Transition	7/200	0.28552	0.469069	1.32901	1.66583	COMP;MMP14;ITGB5;MMP2;SERPINE1;PPIB;THBS1				E2F Targets	3/200	0.372409	0.545313	1.3872	1.37023	TFRC;DONSON;CTPS1				UV Response Dn	9/144	0.0931289	0.168348	1.71734	4.07657	DAB2;DBP;SERPINE1;ID1;NR1D2;FYN;APBB2;TENT4A;ADGRL2
p53 Pathway	7/200	0.28552	0.469069	1.32901	1.66583	LDHB;PCNA;CD81;CASP1;TAP1;TRAFD1;IFI30				Myc Targets V1	3/200	0.372409	0.545313	1.3872	1.37023	XPOT;CTPS1;SRM				Mitotic Spindle	11/199	0.130183	0.223924	1.50712	3.07274	TOP2A;DYNC1H1;ARHGEF12;TAOK2;SASS6;FSCN1;TUBGCP5;ARAP3;TTK;BUB1;NDC80
heme Metabolism	7/200	0.28552	0.469069	1.32901	1.66583	SYNJ1;BSG;UCP2;LAMP2;DCAF11;TNS1;CTSB				Inflammatory Response	3/200	0.372409	0.545313	1.3872	1.37023	STAB1;C5AR1;HBEGF				heme Metabolism	11/200	0.133401	0.223924	1.49907	3.01972	ARHGEF12;TFRC;SYNJ1;BSG;UCP2;LAMP2;MXI1;DCAF11;TNS1;CTSB;PICALM
Pperoxisome	4/104	0.300896	0.477283	1.46442	1.75876	TOP2A;PRDX5;ISOC1;TSPO				TGF-beta Signaling	1/54	0.447123	0.63214	1.71542	1.38077	ID1				TGF-beta Signaling	4/54	0.1442	0.233703	2.05612	3.98179	SERPINE1;ID1;THBS1;SKIL
Apical Surface	2/44	0.328339	0.503453	1.742	1.94008	CRYBG1;BRCA1				Adipogenesis	2/200	0.643575	0.767877	0.915825	0.40362	SQOR;ALDOA				Protein Secretion	6/96	0.152339	0.238664	1.71445	3.22599	TPD52;ABCA1;SNX2;STX16;LAMP2;CTSC
UV Response Dn	4/144	0.537077	0.794979	1.04386	0.648876	DBP;SERPINE1;NR1D2;TENT4A				Interferon Gamma Response	2/200	0.643575	0.767877	0.915825	0.40362	IFI27;TNFAIP2				Fatty Acid Metabolism	8/158	0.243407	0.369037	1.37095	1.93717	ACSL1;EPHX1;PSME1;ERP29;UBE2L6;ALDOA;ENO3;ALDH9A1
DNA Repair	4/150	0.569401	0.794979	1.00065	0.563535	BCAP31;PCNA;LIG1;CMPK2				Complement	2/200	0.643575	0.767877	0.915825	0.40362	ANG;FYN				Reactive Oxygen Species Pathway	3/49	0.279164	0.410023	1.67429	2.13632	TXNRD1;LSP1;HMOX2
Bile Acid Metabolism	3/112	0.577006	0.794979	1.00526	0.552796	ABCA1;PRDX5;ISOC1				Allograft Rejection	2/200	0.643575	0.767877	0.915825	0.40362	STAB1;CCL4				Androgen Response	5/100	0.322337	0.443064	1.35135	1.52994	TPD52;MAF;TSC22D1;SELENOP;B2M
Cholesterol Homeostasis	2/74	0.59048	0.794979	1.0146	0.534509	CHKA;LGMN				KRAS Signaling Dn	2/200	0.643575	0.767877	0.915825	0.40362	SELENOP;RGS11				Myogenesis	9/200	0.337714	0.443064	1.21027	1.31382	ITGB5;ACSL1;COL6A3;IGF1;LSP1;AGRN;ENO3;PPFIA4;HBEGF
KRAS Signaling Dn	5/200	0.619396	0.794979	0.935897	0.448304	RSAD2;MX1;MTHFR;SKIL;SLC29A3				Interferon Alpha Response	1/97	0.655505	0.767877	0.944988	0.399115	IFI27				Xenobiotic Metabolism	9/200	0.337714	0.443064	1.21027	1.31382	TPST1;IGFBP4;SERPINE1;NINJ1;EPHX1;TMBIM6;IGF1;PSMB10;ALDH9A1
Hedgehog Signaling	1/36	0.622157	0.794979	1.04361	0.495258	PML				PI3K/AKT/mTOR Signaling	1/105	0.684564	0.779642	0.871943	0.330443	DUSP3				Notch Signaling	2/32	0.339368	0.443064	1.71064	1.84863	ARRB1;HES1
Spermatogenesis	3/135	0.701627	0.87206	0.829117	0.2938	TTK;TOPBP1;BUB1				Unfolded Protein Response	1/113	0.711182	0.788067	0.809332	0.275842	XPOT				Hedgehog Signaling	2/36	0.393858	0.500306	1.50907	1.4061	NRP2;PML
Reactive Oxygen Species Pathway	1/49	0.734244	0.87206	0.760456	0.234916	HMOX2				DNA Repair	1/150	0.807981	0.871768	0.607212	0.129468	SMAD5				Bile Acid Metabolism	5/112	0.412103	0.509706	1.19904	1.06293	ABCA1;PRDX5;ACSL1;ISOC1;ALDH9A1
Androgen Response	2/100	0.749844	0.87206	0.744418	0.214311	TPD52;B2M				Apoptosis	1/161	0.82995	0.872512	0.56515	0.105338	RHOB				Apical Surface	2/44	0.495934	0.597664	1.22112	0.856387	CRYBG1;BRCA1
Adipogenesis	4/200	0.78354	0.87206	0.743451	0.181352	ABCA1;PFKFB3;UCP2;PLIN2				G2-M Checkpoint	1/200	0.889528	0.889528	0.453489	0.0530873	FOXN3				KRAS Signaling Dn	7/200	0.62819	0.738124	0.928965	0.431887	RSAD2;SELENOP;MX1;MTHFR;RGS11;SKIL;SLC29A3
Xenobiotic Metabolism	4/200	0.78354	0.87206	0.743451	0.181352	TPST1;SERPINE1;TMBIM6;PSMB10				Estrogen Response Late	1/200	0.889528	0.889528	0.453489	0.0530873	IGFBP4				DNA Repair	5/150	0.668362	0.766171	0.883054	0.355806	BCAP31;PCNA;LIG1;CMPK2;SMAD5
Fatty Acid Metabolism	3/158	0.796229	0.87206	0.705247	0.160703	PSME1;ERP29;UBE2L6														Adipogenesis	6/200	0.766249	0.843462	0.791047	0.210614	ABCA1;PFKFB3;UCP2;SQOR;PLIN2;ALDOA
Myogenesis	3/200	0.904725	0.967845	0.553683	0.0554373	ITGB5;AGRN;PPFIA4														Cholesterol Homeostasis	2/74	0.771678	0.843462	0.711208	0.184336	CHKA;LGMN
Estrogen Response Late	2/200	0.971358	0.992943	0.366547	0.0106521	TOP2A;ISG20														Spermatogenesis	3/135	0.886574	0.947023	0.580852	0.0699289	TTK;TOPBP1;BUB1
Oxidative Phosphorylation	2/200	0.971358	0.992943	0.366547	0.0106521	LDHB;ATP6V1C1														Estrogen Response Early	4/200	0.945359	0.987375	0.520531	0.0292489	OLFML3;IGFBP4;SNX24;HES1
Estrogen Response Early	1/200	0.995613	0.995613	0.182	0.000800148	OLFML3														Estrogen Response Late	3/200	0.981875	0.995949	0.387877	0.00709468	TOP2A;ISG20;IGFBP4
																				Oxidative Phosphorylation	2/200	0.995949	0.995949	0.256922	0.00104301	LDHB;ATP6V1C1
