# Supplementary material for: Sex-dependent interferon signaling contributes to female-biased vulnerability in Alzheimer’s disease
Source: J Neuroinflammation. 2026 May 4;23:217. doi: 10.1186/s12974-026-03840-0 (PMC13312654; doi:10.1186/s12974-026-03840-0)
Supplement: Supplementary file 13 — Supplementary Material 13: Table S5. Differential gene expression in APP/PS1 mice with adult-induced microglia-specificRela conditional knockout. [file 12974_2026_3840_MOESM13_ESM.xlsx]

## Sheet: metadata ADRela and AD
SampleID	Condition	Condition2	Condition3	Condition4	Batch	Conductual_tested	Aprox_Age	Sex
AD_1F	AD_F	AD	AD_F	AD	1	N	6month	F
AD_2F	AD_F	AD	AD_F	AD	1	N	6month	F
AD_3F	AD_F	AD	AD_F	AD	1	N	6month	F
AD_4F	AD_F	AD	AD_F	AD	1	N	6month	F
AD_5M	AD_M	AD	AD_M	AD	1	N	6month	M
AD_6M	AD_M	AD	AD_M	AD	1	N	6month	M
AD_7M	AD_M	AD	AD_M	AD	1	N	6month	M
AD_8M	AD_M	AD	AD_M	AD	1	N	6month	M
ADRela_1F	ADRela_F	ADRela	ADRela_F	ADRela	1	N	6month	F
ADRela_2F	ADRela_F	ADRela	ADRela_F	ADRela	1	N	6month	F
ADRela_3F	ADRela_F	ADRela	ADRela_F	ADRela	1	N	6month	F
ADRela_4F	ADRela_F	ADRela	ADRela_F	ADRela	1	N	6month	F
ADRela_5M	ADRela_M	ADRela	ADRela_M	ADRela	1	N	6month	M
ADRela_6M	ADRela_M	ADRela	ADRela_M	ADRela	1	N	6month	M
ADRela_7M	ADRela_M	ADRela	ADRela_M	ADRela	1	N	6month	M
ADRela_8M	ADRela_M	ADRela	ADRela_M	ADRela	1	N	6month	M

## Sheet: DE file
gene_name	baseMean	log2FoldChange	lfcSE	stat	pvalue	padj
Il12b	56.0173	8.53466	0.911712	9.36114	7.88821e-21	2.88424e-18
Igkv4-55	19.8086	7.02985	1.73392	4.05431	5.02833e-05	0.00199629
Cxcl13	330.372	6.2681	0.677346	9.2539	2.1644e-20	7.31437e-18			UP in AD-Rela cKO Padj. < 0,05 (1.176)
Ifi205	12.1096	5.94743	0.831071	7.15634	8.28603e-13	1.40009e-10			DOWN in AD-Rela cKO Padj. < 0,05 (844)
Ifi206	108.401	5.44842	0.554034	9.83408	8.02979e-23	3.65503e-20
Ifi214	13.0206	5.32775	0.868923	6.13144	8.70884e-10	1.14936e-07
Gm45418	81.1355	5.06008	0.684618	7.39111	1.4561e-13	2.55723e-11
Oas3	115.707	5.02775	0.670887	7.49419	6.67111e-14	1.21961e-11
Gm5970	17.5694	4.92807	0.704078	6.99932	2.57201e-12	4.21809e-10
Apol9a	120.664	4.81682	0.519901	9.26487	1.95318e-20	6.7021e-18
Slfn1	37.4494	4.78261	0.547413	8.73675	2.39914e-18	6.29535e-16
Ccl5	206.718	4.7438	0.448075	10.5871	3.4211e-26	2.82608e-23
Oas1g	102.275	4.73527	0.505115	9.37464	6.94124e-21	2.58029e-18
F830016B08Rik	151.33	4.69253	0.427989	10.9641	5.68423e-28	7.4577e-25
Trgc2	7.95927	4.64321	0.936775	4.95659	7.17429e-07	5.99309e-05
Ifi44	1473.03	4.63016	0.387151	11.9596	5.78633e-33	2.15097e-29
Phf11a	47.5926	4.58127	0.461075	9.93605	2.9009e-23	1.47049e-20
Ccl7	26.7943	4.56749	0.512738	8.90804	5.19431e-19	1.5046e-16
Gcm2	8.5294	4.52675	1.02071	4.4349	9.21133e-06	0.000517505
Ifi213	134.193	4.50518	0.402947	11.1806	5.07458e-29	8.08452e-26
Ighg2b	7.04222	4.45232	0.963639	4.62032	3.83142e-06	0.000249167
Gm15433	6.85348	4.41062	0.94753	4.65486	3.24198e-06	0.000218457
Usp18	1531.87	4.36548	0.360505	12.1094	9.42209e-34	5.4817e-30
Ifi27l2a	1681.94	4.35336	0.42442	10.2572	1.09864e-24	6.12603e-22
Gbp10	134.91	4.3505	0.581052	7.48727	7.03184e-14	1.26482e-11
Oasl2	5727.71	4.29116	0.35645	12.0386	2.22643e-33	9.93167e-30
Gm4951	698.508	4.28862	0.400902	10.6974	1.0465e-26	1.06096e-23
Mx1	302.203	4.27376	0.396112	10.7893	3.86893e-27	4.10918e-24
Ifit1	4565.22	4.22881	0.345754	12.2307	2.13116e-34	2.37667e-30
Ifi211	93.1352	4.12735	0.64115	6.43743	1.21516e-10	1.73737e-08
9330175E14Rik	51.7368	4.10053	0.412465	9.94152	2.74604e-23	1.42436e-20
Plac8	93.4654	4.06151	0.456866	8.88993	6.11454e-19	1.74845e-16
Isg15	880.974	4.05658	0.335091	12.1059	9.83088e-34	5.4817e-30
Apol9b	137.05	4.0365	0.538948	7.48959	6.90917e-14	1.25286e-11
Irf7	2106.81	4.03324	0.366208	11.0135	3.2891e-28	4.585e-25
Cxcl10	1053.92	4.01608	0.368383	10.9019	1.12865e-27	1.39852e-24
Gm4841	85.4106	3.9832	0.476045	8.36728	5.89646e-17	1.34199e-14
Cxcl9	54.6097	3.87724	0.631655	6.13823	8.34475e-10	1.10787e-07
Cd69	20.305	3.85149	0.638864	6.02865	1.65336e-09	2.10723e-07
Oas1a	478.361	3.84354	0.370573	10.3719	3.32849e-25	2.06218e-22
Iigp1	2578.34	3.80267	0.321286	11.8358	2.54899e-32	8.12181e-29
Cxcl11	27.6216	3.79951	0.506388	7.50316	6.22958e-14	1.1483e-11
Ccl12	454.215	3.73766	0.332099	11.2547	2.19657e-29	3.76864e-26
Ly6c2	44.3925	3.72961	0.423747	8.80149	1.35012e-18	3.67234e-16
Zbp1	235.246	3.71506	0.323273	11.492	1.44658e-30	3.22646e-27
Ifi209	306.587	3.67306	0.355611	10.3289	5.2164e-25	2.98325e-22
Oas1b	212.403	3.64686	0.390245	9.34506	9.18415e-21	3.30392e-18
Ddx60	1031.75	3.61826	0.281183	12.868	6.81552e-38	1.52013e-33
Ifi204	426.986	3.61012	0.339094	10.6464	1.81266e-26	1.65944e-23
Cd3d	15.2473	3.58633	0.616367	5.81849	5.93799e-09	7.12048e-07
Phf11d	494.637	3.56869	0.379143	9.41252	4.84372e-21	1.83109e-18
Scimp	20.774	3.53078	0.683914	5.1626	2.43546e-07	2.30171e-05
Asgr2	7.05162	3.46617	0.863921	4.01214	6.0171e-05	0.00226316
Ifit3	7924.56	3.45893	0.303403	11.4004	4.16049e-30	8.43597e-27
H2-Q7	38.5113	3.44413	0.544409	6.32636	2.51015e-10	3.54344e-08
Dapl1	21.7797	3.38399	0.623154	5.43042	5.62224e-08	5.99993e-06
Ms4a4c	91.2747	3.38106	0.299306	11.2963	1.36826e-29	2.54313e-26
Ikzf3	11.9006	3.34738	0.624643	5.35887	8.37427e-08	8.64721e-06
Oas2	256.121	3.30031	0.35859	9.20357	3.46242e-20	1.11922e-17
Cxcr6	33.3829	3.29442	0.481567	6.84104	7.86211e-12	1.20313e-09
Rtp4	1552.58	3.2709	0.282332	11.5853	4.8918e-31	1.27096e-27
Gm2682	7.01606	3.23114	0.79795	4.0493	5.1371e-05	0.00202078
Ms4a4b	62.4887	3.22805	0.392116	8.23238	1.83536e-16	4.01332e-14
Ifi207	138.816	3.21771	0.371175	8.669	4.35943e-18	1.11762e-15
Oasl1	141.589	3.20152	0.276439	11.5813	5.12853e-31	1.27096e-27
Ifit3b	4258.24	3.19361	0.295846	10.7948	3.64142e-27	4.06092e-24
Gbp6	571.812	3.13311	0.294925	10.6234	2.31981e-26	1.99004e-23
Rsad2	1441.84	3.13156	0.29421	10.644	1.86003e-26	1.65944e-23
Bst2	1664.7	3.12611	0.316234	9.88542	4.81546e-23	2.38676e-20
Tgtp1	310.164	3.08047	0.442983	6.95393	3.55241e-12	5.70021e-10
Slfn8	892.575	3.07976	0.321982	9.56501	1.12196e-21	4.81234e-19
Phf11b	277.835	3.07485	0.283318	10.853	1.93006e-27	2.26568e-24
Gbp3	3701.93	3.06772	0.295563	10.3792	3.082e-25	1.96402e-22
Fcgr4	150.983	3.00295	0.392013	7.66034	1.85443e-14	3.53515e-12
Gm43197	54.2955	2.96116	0.424698	6.97239	3.11598e-12	5.03614e-10
Mx2	408.37	2.94635	0.279844	10.5285	6.38241e-26	4.59204e-23
Gm14308	376.002	2.94383	0.832389	3.53661	0.000405303	0.0095119
Runx3	15.5823	2.92154	0.554715	5.26673	1.38874e-07	1.37665e-05
Ly6i	11.8843	2.91743	0.743902	3.9218	8.78912e-05	0.00304398
Gm43196	32.1662	2.90997	0.534474	5.44455	5.19373e-08	5.59618e-06
Prg4	222.689	2.90221	0.750885	3.86506	0.000111064	0.00362689
Gm20559	520.122	2.8886	0.305011	9.47049	2.78547e-21	1.12958e-18
Gm12250	137.912	2.84886	0.425765	6.69116	2.21413e-11	3.31435e-09
Gm21188	7.6736	2.84058	0.768999	3.69387	0.000220868	0.00611957
Calcr	15.4274	2.80438	0.757788	3.70074	0.000214972	0.00600844
Nlrc5	425.647	2.79543	0.302319	9.2466	2.31749e-20	7.71481e-18
Tgtp2	399.407	2.79157	0.336841	8.28748	1.15671e-16	2.60599e-14
Gvin3	140.678	2.7913	0.447105	6.24304	4.29159e-10	5.98247e-08
Slfn9	465.244	2.7851	0.325219	8.56377	1.09233e-17	2.6197e-15
Ccl2	41.9438	2.78444	0.454619	6.12477	9.08133e-10	1.19147e-07
Siglec1	83.2915	2.77784	0.364949	7.61158	2.70758e-14	5.11779e-12
H2-Q1	61.2345	2.75204	0.794937	3.46195	0.000536267	0.011549
Slamf7	40.1551	2.69093	0.645408	4.16934	3.05477e-05	0.00137366
Plekha4	164.898	2.69035	0.254975	10.5514	5.00379e-26	3.84844e-23
BC147527	67.59	2.68836	0.305968	8.7864	1.5443e-18	4.1499e-16
BC023105	80.7155	2.68402	0.330413	8.12324	4.53902e-16	9.46153e-14
Klrk1	12.4598	2.67828	0.549408	4.87484	1.08899e-06	8.49256e-05
Gm36161	9.38497	2.67687	0.848469	3.15494	0.0016053	0.0248599
BE692007	9.33566	2.66707	0.775539	3.43899	0.000583898	0.0122861
Nphs2	13.6164	2.66333	0.817997	3.25592	0.00113025	0.01971
Ifi208	62.9647	2.63534	0.569924	4.62402	3.76376e-06	0.000246179
Samd9l	2115.31	2.62923	0.236317	11.1258	9.39241e-29	1.39659e-25
Prdm6	33.7912	2.62331	0.703421	3.72936	0.000191969	0.00550343
Cd8b1	12.6753	2.61419	0.581836	4.493	7.02253e-06	0.000410995
Il18r1	8.33412	2.59972	0.610144	4.26082	2.03675e-05	0.0010095
Cd8a	30.123	2.5989	0.479686	5.41792	6.02977e-08	6.40419e-06
Trim30a	1635.96	2.5908	0.285568	9.07247	1.16346e-19	3.50674e-17
Cd3g	17.3719	2.57503	0.586511	4.39042	1.13131e-05	0.000618451
Gm12185	52.9496	2.55992	0.309558	8.26958	1.34437e-16	2.96879e-14
Cd2	17.8842	2.55704	0.5026	5.08762	3.62583e-07	3.26091e-05
Ccl8	20.2696	2.55249	0.559955	4.55838	5.15493e-06	0.000319943
Cybb	387.863	2.54797	0.413283	6.16519	7.03974e-10	9.51544e-08
Cd96	12.9159	2.53669	0.468935	5.40947	6.32129e-08	6.68199e-06
Cdh1	149.821	2.53145	0.61056	4.14612	3.3816e-05	0.00149649
Xcl1	8.91312	2.52675	0.676639	3.73426	0.000188268	0.00543224
Cyp2f2	13.5012	2.52125	0.683927	3.68643	0.000227421	0.00628549
Apof	9.94505	2.50998	0.749672	3.3481	0.000813666	0.0156448
Gm45343	8.93858	2.48742	0.65735	3.78401	0.000154324	0.00470225
Gm19684	31.8095	2.48238	0.50747	4.89168	9.99786e-07	7.90753e-05
Ifitm3	3755.03	2.46805	0.238194	10.3615	3.71106e-25	2.23707e-22
Gzma	9.23749	2.46669	0.83836	2.94228	0.00325804	0.0402144
Rnf213	5120.61	2.44913	0.268796	9.1115	8.12534e-20	2.48257e-17
C920009B18Rik	17.6263	2.44741	0.567365	4.31364	1.60587e-05	0.000819617
Il13ra2	35.9165	2.43558	0.797046	3.05575	0.00224496	0.0310811
Cd300lf	43.4015	2.43489	0.407853	5.97002	2.37221e-09	2.97246e-07
H2-Q4	1616.19	2.43085	0.273663	8.88262	6.53046e-19	1.84374e-16
Gm20234	9.8644	2.42073	0.693304	3.49158	0.000480172	0.0107205
P2ry10	11.9297	2.41794	0.74592	3.24156	0.00118879	0.0203491
Insrr	14.0977	2.41752	0.682784	3.54068	0.000399101	0.00940062
Parp14	1751.34	2.40154	0.27073	8.8706	7.27543e-19	2.02839e-16
Timd4	7.64447	2.38545	0.757944	3.14727	0.00164804	0.0253503
Gm5431	93.6972	2.36924	0.288661	8.20768	2.25502e-16	4.88311e-14
Ifi47	379.611	2.36203	0.279037	8.46492	2.56334e-17	6.01818e-15
Igtp	1572.91	2.34588	0.247757	9.46848	2.8394e-21	1.13089e-18
Lgals3bp	6724.71	2.33928	0.267669	8.73943	2.34295e-18	6.22108e-16
Xaf1	1586.12	2.31842	0.236454	9.80496	1.07188e-22	4.78143e-20
H2-Aa	325.515	2.31478	0.551532	4.197	2.70472e-05	0.00124128
Gimap7	7.26043	2.31239	0.802708	2.88073	0.00396753	0.0459389
Timp1	26.0786	2.287	0.465834	4.90947	9.13211e-07	7.41679e-05
Trim30d	1054.02	2.28309	0.244754	9.32808	1.07802e-20	3.81653e-18
Ms4a4d	13.351	2.27462	0.534177	4.25817	2.0611e-05	0.00101705
Slc47a1	123.418	2.27291	0.617809	3.67898	0.000234165	0.00643679
Gbp2	1498.59	2.27181	0.241129	9.42152	4.44588e-21	1.70967e-18
Lcn2	26.285	2.26863	0.599027	3.78719	0.000152363	0.00467442
Isg20	119.946	2.26676	0.221835	10.2183	1.64263e-24	8.93593e-22
Gzmb	10.7676	2.26142	0.534459	4.23124	2.32408e-05	0.00111476
Crabp2	130.931	2.26129	0.561041	4.03053	5.56522e-05	0.00214012
ENSMUSG00000120808	6.84682	2.25985	0.777084	2.90812	0.00363614	0.043579
Cxcr3	8.61328	2.25944	0.633632	3.56586	0.00036267	0.00873541
Nkg7	16.2387	2.24113	0.504721	4.44032	8.98247e-06	0.00050849
B430306N03Rik	34.2457	2.23899	0.340385	6.57783	4.77378e-11	6.91393e-09
C130026I21Rik	11.8428	2.23452	0.533376	4.18938	2.79713e-05	0.00127581
Tigd4	9.33695	2.23178	0.62227	3.58652	0.000335118	0.00827737
Slfn4	13.6713	2.23054	0.634288	3.5166	0.000437113	0.0100717
H2-Q6	22.4305	2.22442	0.546262	4.07207	4.65974e-05	0.00191754
Spo11	27.1655	2.21724	0.410486	5.4015	6.60847e-08	6.95261e-06
Dhx58	290.108	2.21607	0.210275	10.5389	5.71494e-26	4.24887e-23
Gvin-ps6	13.2114	2.19309	0.555975	3.94458	7.99403e-05	0.00283915
Trbc1	11.2078	2.17254	0.711801	3.05218	0.00227188	0.0312655
Slc26a7	165.009	2.17253	0.526011	4.13019	3.62465e-05	0.00158518
Omd	128.808	2.1711	0.595998	3.6428	0.00026969	0.00702705
Cyp4f18	9.22043	2.16626	0.690886	3.13548	0.00171575	0.0259974
Eprn	6.93927	2.1653	0.732887	2.95448	0.003132	0.0390798
Acap1	10.8583	2.15762	0.5963	3.61835	0.000296488	0.00756866
Ddx58	1960.54	2.14624	0.210348	10.2033	1.91739e-24	1.01823e-21
Bcl2a1d	50.8402	2.1461	0.351674	6.10253	1.04402e-09	1.35383e-07
Gm49089	10.1095	2.14214	0.62035	3.45312	0.000554144	0.0118161
Trim34a	873.735	2.14048	0.233948	9.14936	5.72708e-20	1.79911e-17
Irgm1	3901.98	2.1322	0.223732	9.53014	1.57073e-21	6.48771e-19
Irgm2	1684.25	2.11036	0.220934	9.55199	1.27227e-21	5.3541e-19
Gbp7	2066.97	2.10572	0.233693	9.01061	2.04918e-19	6.09398e-17
H2-Q5	51.8236	2.08902	0.401328	5.20528	1.93706e-07	1.87844e-05
Ifih1	1757.53	2.08809	0.235586	8.86338	7.76234e-19	2.13742e-16
Gbp8	47.2868	2.08348	0.367153	5.67469	1.38937e-08	1.60562e-06
Clec2i	8.57121	2.06874	0.628181	3.29323	0.000990434	0.0178727
Lilrb4b	18.2045	2.06804	0.554994	3.72624	0.000194357	0.00555049
Catsperg2	7.34316	2.06714	0.715705	2.88826	0.00387383	0.045142
Olfr658	18.5222	2.06696	0.503052	4.10885	3.97636e-05	0.00170884
Stat1	3648.34	2.06579	0.213001	9.69852	3.059e-22	1.3378e-19
Gbp5	860.64	2.05316	0.236655	8.67573	4.10905e-18	1.06568e-15
Gimap3	39.4353	2.03875	0.455832	4.4726	7.7276e-06	0.000448845
Gm26740	50.5292	2.03312	0.290879	6.98957	2.75733e-12	4.48901e-10
Gm47754	22.4994	2.00045	0.388937	5.14336	2.69862e-07	2.529e-05
Cd3e	10.9293	1.9983	0.574449	3.47863	0.000503982	0.0111075
Piwil4	9.66876	1.99179	0.551859	3.60925	0.000307087	0.00774805
Ly9	260.387	1.98941	0.437264	4.54967	5.37296e-06	0.000328325
Atp8b4	13.7822	1.98697	0.524898	3.78543	0.000153444	0.00468824
Cd274	1136.26	1.97815	0.212785	9.29651	1.45136e-20	5.05798e-18
E230013L22Rik	43.8658	1.97744	0.488096	4.05134	5.09248e-05	0.00200676
Trim30c	14.7118	1.97709	0.528019	3.74436	0.000180857	0.00530767
Cd226	11.1339	1.97177	0.600731	3.28229	0.00102969	0.0184615
H2-T23	2592.87	1.97056	0.22832	8.6307	6.09754e-18	1.52808e-15
Mpzl2	151.639	1.963	0.467363	4.20016	2.66728e-05	0.00122915
Irf9	2364.08	1.96279	0.199589	9.83417	8.02275e-23	3.65503e-20
H2-D1	10116.8	1.96184	0.244184	8.03429	9.41215e-16	1.92595e-13
Parp10	413.242	1.94489	0.264655	7.34876	2.00051e-13	3.48588e-11
Fgfbp1	57.556	1.94485	0.419014	4.64149	3.45904e-06	0.000229615
Otx2os1	70.4754	1.93648	0.656487	2.94976	0.00318023	0.0395307
Cd72	131.226	1.93377	0.281024	6.88114	5.93743e-12	9.32594e-10
Mlkl	37.6194	1.91429	0.380462	5.03149	4.86676e-07	4.27356e-05
Uba7	596.1	1.91191	0.235088	8.13273	4.19723e-16	8.83161e-14
Psmb8	1236.43	1.89943	0.221098	8.59086	8.63195e-18	2.11568e-15
Eif2ak2	2934.71	1.89856	0.207266	9.16006	5.18707e-20	1.65275e-17
Dnase1l3	29.3175	1.89702	0.386922	4.90284	9.44596e-07	7.57852e-05
Trim30b	34.1068	1.88323	0.379646	4.96048	7.03178e-07	5.91837e-05
Dyrk4	45.4234	1.87149	0.341829	5.47493	4.37673e-08	4.73877e-06
Gm26797	49.5572	1.8711	0.358381	5.22099	1.77974e-07	1.73342e-05
Ifi35	485.62	1.86857	0.179898	10.3868	2.84656e-25	1.86734e-22
Trim21	745.622	1.84372	0.172657	10.6785	1.28311e-26	1.24428e-23
Muc13	12.3731	1.84043	0.531276	3.46416	0.000531886	0.0114842
Ms4a7	54.7419	1.83982	0.376846	4.88216	1.04932e-06	8.26994e-05
Herc6	1371.97	1.83466	0.236701	7.75098	9.11893e-15	1.78411e-12
Il1rn	15.6288	1.83298	0.613149	2.98946	0.00279469	0.0360722
Gm28286	7.22001	1.83233	0.643929	2.84555	0.00443352	0.0492212
Ms4a6c	168.825	1.81771	0.211784	8.58285	9.25529e-18	2.2438e-15
Sh2d1b1	13.2056	1.81536	0.581609	3.12127	0.00180073	0.0267756
Igkc	46.6262	1.80849	0.407884	4.43385	9.2565e-06	0.000518736
Pax5	69.7633	1.80566	0.342476	5.27238	1.34666e-07	1.35297e-05
Cxcl16	353.766	1.79462	0.208216	8.61906	6.75041e-18	1.6729e-15
Gimap4	61.0183	1.79044	0.341143	5.24835	1.53464e-07	1.50786e-05
Epsti1	271.638	1.78986	0.226918	7.88771	3.07787e-15	6.07512e-13
Parp9	1334	1.78574	0.194013	9.20424	3.44112e-20	1.11922e-17
Comp	33.4575	1.78326	0.393674	4.52978	5.90455e-06	0.000354658
Tap1	751.652	1.77229	0.167559	10.5771	3.80495e-26	3.03091e-23
Gm8153	7.54829	1.75027	0.575754	3.03997	0.002366	0.0321333
Igf2	102.121	1.73661	0.475271	3.65394	0.000258251	0.00683233
Gm43210	8.28441	1.72905	0.559453	3.09061	0.00199743	0.0288727
Fmod	926.262	1.72661	0.447388	3.85931	0.00011371	0.00370245
Fam187b	23.1783	1.72572	0.547148	3.15403	0.00161031	0.02489
Cd74	493.356	1.72055	0.405076	4.24748	2.16185e-05	0.0010551
Tspan32	54.5401	1.71516	0.378672	4.5294	5.9152e-06	0.000354658
H2-K1	7279.9	1.7131	0.225335	7.60246	2.90543e-14	5.44561e-12
Slfn2	443.428	1.69963	0.249297	6.81769	9.25159e-12	1.39424e-09
A730011C13Rik	86.6359	1.6889	0.227514	7.42327	1.14262e-13	2.03371e-11
H2-Eb1	265.861	1.68679	0.441421	3.82126	0.000132769	0.00423646
Tnf	15.2054	1.68608	0.505483	3.33557	0.000851237	0.0161308
H2-T24	544.973	1.6852	0.161927	10.4072	2.2996e-25	1.55425e-22
Folr2	50.1561	1.68398	0.432977	3.8893	0.000100532	0.0033769
Pvrig	16.8173	1.64569	0.43743	3.76217	0.000168446	0.00501605
H2-Ab1	215.996	1.64085	0.505627	3.24518	0.00117378	0.0202006
Ctsw	24.9363	1.6268	0.380138	4.2795	1.87316e-05	0.000942554
Treml2	151.248	1.62366	0.263962	6.15109	7.69529e-10	1.02776e-07
Tmem221	30.409	1.62171	0.417343	3.8858	0.000101995	0.00341064
B2m	24804.9	1.61773	0.214093	7.55618	4.15071e-14	7.71479e-12
Gm20661	31.5573	1.61756	0.373272	4.33345	1.46788e-05	0.000768534
Napsa	11.8115	1.61671	0.565049	2.86118	0.00422066	0.0477725
Slfn10-ps	18.306	1.61262	0.440078	3.6644	0.000247914	0.00665702
Tc2n	161.931	1.60896	0.540863	2.9748	0.00293176	0.0371746
Gbp9	992.048	1.59706	0.233461	6.84079	7.87556e-12	1.20313e-09
Clec12a	35.5165	1.59458	0.420423	3.7928	0.000148959	0.00459527
Alox12e	11.415	1.58813	0.543892	2.91994	0.00350102	0.0423463
Vsx1	10.8759	1.58726	0.509377	3.11608	0.00183275	0.0271251
Sp110	263.512	1.58625	0.195877	8.09822	5.57714e-16	1.15178e-13
Akap14	52.9576	1.5862	0.299792	5.29098	1.21662e-07	1.22785e-05
Lgals9	2034.84	1.58583	0.197479	8.03037	9.71761e-16	1.97038e-13
Klra2	25.0686	1.58026	0.400522	3.9455	7.9633e-05	0.00283275
AI662270	34.6062	1.56246	0.43543	3.58831	0.000332827	0.0082299
Wnt6	31.6977	1.56194	0.539802	2.89354	0.00380929	0.0447347
Aldh1a2	777.096	1.55183	0.392167	3.95706	7.58785e-05	0.00272527
Fam81b	92.1467	1.54818	0.325454	4.75697	1.9652e-06	0.000141393
Ifit2	3291.75	1.54458	0.168857	9.14723	5.84111e-20	1.80945e-17
Gvin1	50.6339	1.54398	0.287151	5.3769	7.57788e-08	7.86126e-06
Psmb9	351.473	1.53897	0.180368	8.53238	1.43371e-17	3.40187e-15
Olfr56	27.2796	1.53729	0.475321	3.23422	0.00121976	0.0207201
Il6	17.959	1.53457	0.511064	3.0027	0.002676	0.0350061
Rgs1	30.4324	1.53293	0.432305	3.54595	0.000391203	0.00928234
Calhm6	28.7187	1.51817	0.331891	4.5743	4.7781e-06	0.000301047
Bcl2a1a	88.5952	1.51355	0.332493	4.55213	5.31067e-06	0.00032541
Gm33302	20.3625	1.5047	0.515988	2.91616	0.00354368	0.0426773
Fgl2	735.287	1.50338	0.152534	9.85602	6.45604e-23	3.13034e-20
Ccr2	44.9933	1.49914	0.330506	4.5359	5.73579e-06	0.00034576
Gm6548	705.795	1.49913	0.167165	8.96799	3.01965e-19	8.86189e-17
Sp100	788.882	1.49668	0.152153	9.83668	7.82501e-23	3.65503e-20
Serpinb6c	16.7493	1.48957	0.422933	3.522	0.0004283	0.00991983
Sp140	130.559	1.47856	0.252541	5.85473	4.77779e-09	5.82316e-07
Osgin1	36.6496	1.47803	0.36322	4.06925	4.71652e-05	0.00193023
Trim25	2115.22	1.47766	0.186111	7.93968	2.02697e-15	4.03657e-13
Gpr65	49.1464	1.47264	0.251595	5.85322	4.82151e-09	5.84451e-07
Gm28703	29.3941	1.4708	0.481685	3.05345	0.00226223	0.0312425
Lilrb4a	40.082	1.46754	0.438445	3.34714	0.000816509	0.015686
Grap2	27.7614	1.46674	0.292165	5.02023	5.16084e-07	4.47888e-05
Batf2	28.12	1.46405	0.361827	4.04626	5.20419e-05	0.00203377
Parp12	2508.68	1.46002	0.139141	10.4931	9.2944e-26	6.47819e-23
Ube2l6	1187.06	1.45806	0.154544	9.43454	3.92716e-21	1.53669e-18
Zfp993	26.6574	1.45214	0.430693	3.37164	0.000747233	0.0146887
Myo1g	65.6784	1.45185	0.301676	4.8126	1.48981e-06	0.000111506
Cd79b	37.1253	1.44773	0.298152	4.85566	1.19984e-06	9.19592e-05
Gm35611	29.9538	1.44757	0.502804	2.879	0.00398933	0.0459863
Rrh	54.2825	1.4462	0.435406	3.3215	0.000895339	0.016711
Themis	12.9472	1.44117	0.437664	3.29288	0.000991659	0.0178803
Sphk1	99.9408	1.44079	0.414582	3.47528	0.000510314	0.0112249
Pirb	58.3885	1.44064	0.330429	4.3599	1.30122e-05	0.000689258
Trim12c	1261.37	1.43626	0.203153	7.06983	1.55121e-12	2.58196e-10
C3	551.646	1.43224	0.28364	5.04952	4.42928e-07	3.92027e-05
Gm14091	14.6982	1.43051	0.425234	3.36405	0.000768088	0.0149496
AB124611	34.7781	1.42926	0.233927	6.10985	9.97254e-10	1.30075e-07
Gm11131	43.4972	1.42882	0.29124	4.90598	9.29621e-07	7.51241e-05
Lax1	14.1807	1.41789	0.432307	3.27984	0.00103868	0.0185928
Oas1c	138.271	1.41179	0.205742	6.86195	6.79271e-12	1.05947e-09
Plbd1	36.6133	1.41176	0.460296	3.06707	0.00216166	0.0302849
Cd22	93.2007	1.40577	0.341444	4.11713	3.83626e-05	0.00166143
Gbp4	530.875	1.40551	0.183175	7.67303	1.67975e-14	3.25034e-12
Sptlc3	56.9997	1.40312	0.421958	3.32526	0.000883373	0.016543
Zc3hav1	2516.97	1.39711	0.174115	8.02406	1.02304e-15	2.05568e-13
9930111J21Rik1	134.965	1.39363	0.21174	6.58178	4.64846e-11	6.77642e-09
Nkx6-1	17.0762	1.38958	0.419469	3.31272	0.000923927	0.0171157
Mfap5	23.9273	1.38893	0.480379	2.89133	0.00383618	0.0448941
Gm35842	10.1474	1.3851	0.48533	2.85393	0.00431821	0.0484299
Gm47171	65.364	1.38354	0.386676	3.57805	0.000346169	0.00845669
Stx11	40.5037	1.37904	0.308309	4.47291	7.71614e-06	0.000448845
Casp4	102.43	1.37867	0.229193	6.01534	1.79509e-09	2.26202e-07
Il2rb	40.1773	1.37686	0.282195	4.8791	1.06571e-06	8.36961e-05
ENSMUSG00000119944	16.7403	1.3743	0.431872	3.1822	0.0014616	0.0234538
H1f3	41.6398	1.36996	0.347823	3.93867	8.19356e-05	0.00288462
Slc22a2	27.4098	1.36527	0.430638	3.17035	0.00152257	0.0240847
Il1b	37.8992	1.36159	0.272601	4.99481	5.88933e-07	5.07165e-05
Trim12a	841.159	1.35882	0.166572	8.15759	3.41783e-16	7.32992e-14
Ifi27	7377.82	1.35826	0.131128	10.3583	3.83781e-25	2.25259e-22
Vnn1	19.2183	1.35034	0.385253	3.50508	0.00045647	0.0103467
Ms4a6b	334.867	1.35033	0.184712	7.31045	2.66249e-13	4.60342e-11
Cd4	27.7619	1.3447	0.285493	4.71009	2.47604e-06	0.000174213
Clec4a1	33.1866	1.34306	0.345674	3.88534	0.000102186	0.0034119
Helz2	496.538	1.34241	0.186693	7.19048	6.45656e-13	1.09929e-10
Ifnlr1	28.1089	1.33262	0.349839	3.80925	0.000139387	0.00439109
Gm37979	11.8647	1.3324	0.441699	3.01654	0.00255678	0.0339244
Brip1	26.8587	1.32935	0.394286	3.37155	0.000747477	0.0146887
Slamf6	58.1374	1.3259	0.313907	4.22386	2.40155e-05	0.00114209
Clec3b	219.816	1.32202	0.29928	4.41734	9.99208e-06	0.000555769
Wdr49	61.9724	1.31935	0.269477	4.89597	9.78195e-07	7.76429e-05
Fat2	33.8086	1.31416	0.352345	3.72976	0.00019166	0.00550166
Tor3a	1678.75	1.31383	0.181809	7.22645	4.95795e-13	8.50631e-11
Gm15675	29.4697	1.30971	0.357062	3.66801	0.000244444	0.00659261
Ccr1	38.1683	1.30468	0.339366	3.84446	0.000120818	0.00392246
Adamts12	65.3587	1.29703	0.309309	4.19332	2.74902e-05	0.00125902
Nlrp1b	66.761	1.29473	0.307044	4.21676	2.47842e-05	0.00116376
F13a1	183.442	1.29285	0.323445	3.99713	6.41154e-05	0.00238736
Zfp992	107.344	1.29227	0.273907	4.71793	2.38258e-06	0.000168702
Tmem154	50.1563	1.28856	0.348425	3.69824	0.000217099	0.00605198
2310001H17Rik	58.9921	1.28793	0.270245	4.76578	1.88127e-06	0.000136677
Ccdc24	32.0599	1.28761	0.328087	3.9246	8.68732e-05	0.00302292
Car13	218.243	1.28701	0.21094	6.10131	1.05203e-09	1.35633e-07
Icos	15.2099	1.27602	0.416162	3.06617	0.0021682	0.0303166
Dtx3l	1559.57	1.27131	0.190061	6.68897	2.24742e-11	3.34176e-09
Cfap53	88.6516	1.2713	0.277067	4.58842	4.46603e-06	0.000283059
Spp1	787.6	1.26324	0.35113	3.59765	0.000321108	0.00802014
Ccl4	56.9672	1.26297	0.335334	3.76629	0.000165693	0.00495391
Alx4	130.298	1.25975	0.285363	4.41457	1.01212e-05	0.00056155
Pik3ap1	880.703	1.25349	0.149043	8.41024	4.09182e-17	9.50667e-15
Ifitm1	178.098	1.25027	0.246162	5.07906	3.79299e-07	3.39755e-05
Eppk1	29.1963	1.23932	0.397348	3.11897	0.00181482	0.0269313
Cd52	442.948	1.23829	0.361135	3.42889	0.000606046	0.0126211
Trim14	48.3432	1.23581	0.38217	3.23366	0.00122214	0.0207339
Rnase6	94.1818	1.23195	0.187908	6.55613	5.5223e-11	7.94642e-09
C4b	14175.7	1.23181	0.25642	4.80387	1.55627e-06	0.000115703
Gvin-ps7	743.078	1.23168	0.215043	5.7276	1.01862e-08	1.19576e-06
Slc22a6	325.298	1.22923	0.409131	3.00449	0.00266024	0.0348819
H2-T10	176.175	1.22892	0.192875	6.37158	1.87085e-10	2.65781e-08
AW112010	306.725	1.22491	0.214167	5.71939	1.06904e-08	1.24837e-06
Trim5	153.54	1.2233	0.196949	6.21124	5.25675e-10	7.23744e-08
Gm45220	23.107	1.21592	0.371298	3.27478	0.00105744	0.0188405
Il18bp	289.471	1.21503	0.177436	6.84772	7.50347e-12	1.1622e-09
Plek2	75.2085	1.2149	0.379159	3.20419	0.00135445	0.0223297
Il7r	83.8768	1.20729	0.259852	4.64606	3.3834e-06	0.000225264
H2-DMb2	25.8472	1.20231	0.31617	3.80274	0.000143102	0.00447024
Gstm2	163.836	1.20228	0.27104	4.43579	9.17349e-06	0.000517505
Myo5c	140.888	1.19978	0.421791	2.84449	0.0044483	0.0493361
Itih2	352.468	1.19624	0.396779	3.01488	0.00257081	0.0340232
9930111J21Rik2	451.028	1.19622	0.16736	7.14757	8.833e-13	1.48129e-10
Gm17473	61.8101	1.18259	0.237772	4.97365	6.57052e-07	5.55109e-05
Ptgfr	129.049	1.17278	0.264031	4.44183	8.91981e-06	0.000506228
Ifi203-ps	30.4006	1.1711	0.360594	3.24769	0.00116347	0.0200851
Ogn	1325	1.17026	0.318882	3.66987	0.00024267	0.00656859
Dmrt3	98.4234	1.16602	0.305735	3.81383	0.000136827	0.0043327
Spag16	389.497	1.16208	0.341961	3.39829	0.000678088	0.013613
Nlrp1a	32.2256	1.15797	0.376999	3.07155	0.00212949	0.0299816
Angptl2	404.303	1.15079	0.373912	3.0777	0.00208605	0.029677
Gm44662	16.9972	1.1428	0.400549	2.85309	0.00432961	0.0484534
Fcgr1	863.218	1.13937	0.164658	6.91966	4.52727e-12	7.21259e-10
Tlr1	162.872	1.13485	0.230483	4.92382	8.48714e-07	6.99938e-05
Itgal	91.0249	1.13024	0.328091	3.4449	0.00057127	0.0120937
Notumos	16.4332	1.12965	0.330974	3.4131	0.000642275	0.0131113
4933424M12Rik	33.5099	1.12926	0.326729	3.45626	0.000547737	0.0117467
Gvin2	67.8946	1.12422	0.305596	3.67879	0.000234343	0.00643679
Tspan11	64.6668	1.11104	0.263105	4.2228	2.41287e-05	0.00114503
4933439K11Rik	14.4734	1.11069	0.375945	2.95439	0.00313283	0.0390798
Car3	31.3828	1.10859	0.272969	4.06123	4.88154e-05	0.00196992
Mrc1	384.554	1.10789	0.273199	4.05524	5.00821e-05	0.0019947
H2-T22	3597.28	1.10438	0.133411	8.27804	1.25214e-16	2.79278e-14
Gm15478	63.9683	1.10307	0.336957	3.27364	0.00106172	0.018854
Apobec1	412.74	1.10228	0.244699	4.50466	6.64791e-06	0.000392262
Plscr2	382.264	1.10211	0.177756	6.20011	5.64247e-10	7.72083e-08
4930599N23Rik	27.3373	1.10074	0.373239	2.94915	0.00318652	0.0395725
Gm28729	144.939	1.09879	0.267015	4.1151	3.87006e-05	0.00167282
ENSMUSG00000121008	29.3653	1.09193	0.349501	3.12427	0.0017825	0.0265932
Slc6a20a	1769.2	1.08638	0.299501	3.62729	0.000286413	0.00738516
Stat2	3149.87	1.08523	0.13316	8.14982	3.64455e-16	7.74171e-14
Pifo	252.103	1.08196	0.324236	3.33697	0.00084698	0.0160775
Car9	81.7685	1.07644	0.26294	4.09384	4.24281e-05	0.0017855
Slfn5	1396.07	1.07388	0.185507	5.78886	7.08648e-09	8.40728e-07
A530076I17Rik	23.7899	1.06667	0.358854	2.97242	0.00295458	0.0373788
Erich2	119.477	1.06543	0.230019	4.63192	3.6229e-06	0.000239068
Gm8189	26.6344	1.06513	0.310303	3.43254	0.000597956	0.0125129
Ak9	177.793	1.06191	0.223939	4.74196	2.11663e-06	0.000151799
Cdk1	72.29	1.06127	0.227902	4.65671	3.213e-06	0.00021716
Clec10a	47.3132	1.05896	0.346656	3.05479	0.00225217	0.0311422
Ly6a	3187.93	1.05877	0.230332	4.59672	4.29191e-06	0.000273505
Unc5cl	37.7394	1.05698	0.328473	3.21787	0.00129148	0.021577
Tasl	89.9338	1.05404	0.252179	4.17973	2.91855e-05	0.00132039
Cd48	238.584	1.04889	0.21547	4.86793	1.12776e-06	8.73385e-05
Haao	38.4339	1.04791	0.364658	2.87369	0.00405709	0.0465002
Col4a4	247.104	1.04576	0.34918	2.99492	0.0027452	0.0355776
Iqch	25.9093	1.04537	0.320448	3.26221	0.00110549	0.0193943
Serping1	841.313	1.03917	0.221269	4.6964	2.64793e-06	0.000183986
Mlf1	366.533	1.0381	0.307258	3.37861	0.000728541	0.0144055
Lrrc18	94.2539	1.03785	0.256036	4.05354	5.04477e-05	0.00199855
Gm44423	31.7409	1.0336	0.360737	2.86524	0.0041669	0.0473452
Tcea3	84.0733	1.03065	0.337656	3.05236	0.0022705	0.0312655
Dab2	1396.25	1.03037	0.235086	4.38296	1.17076e-05	0.000635342
Ifit1bl2	210.69	1.03021	0.150649	6.83845	8.00537e-12	1.21464e-09
Il1a	174.215	1.02982	0.218762	4.70749	2.50781e-06	0.000175894
C1ra	262.319	1.02965	0.174904	5.88694	3.93403e-09	4.82114e-07
Gm26532	27.0738	1.02877	0.35748	2.87783	0.00400416	0.0460355
Dnajb13	118.655	1.02747	0.223494	4.5973	4.28005e-06	0.000273505
Naip2	349.378	1.02372	0.165648	6.18007	6.40744e-10	8.71411e-08
H2bc9	32.056	1.02324	0.355505	2.87827	0.00399863	0.0460193
ENSMUSG00000120485	26.8598	1.02148	0.334634	3.05254	0.00226912	0.0312655
Pon3	688.263	1.02016	0.319312	3.19486	0.001399	0.0228428
Efhb	124.744	1.01997	0.217551	4.68843	2.75311e-06	0.000189523
Jchain	40.024	1.01961	0.334067	3.05212	0.0022723	0.0312655
Smim5	84.3707	1.01951	0.309324	3.29593	0.00098098	0.0177615
Traf1	150.851	1.01758	0.199788	5.0933	3.51884e-07	3.19041e-05
Dthd1	61.8408	1.01629	0.284138	3.57677	0.000347867	0.00847905
Igf2os	39.9913	1.01511	0.297423	3.413	0.000642514	0.0131113
Phf11c	55.4948	1.01451	0.223557	4.53804	5.67808e-06	0.000345309
H2-M3	367.087	1.01132	0.182775	5.53313	3.14569e-08	3.45624e-06
Ms4a6d	195.738	1.01086	0.180205	5.60949	2.02928e-08	2.30924e-06
Foxd1	93.6725	1.00493	0.340953	2.94741	0.00320446	0.0397326
Gpr35	71.3341	1.0015	0.272983	3.66871	0.000243773	0.00659045
Prrg4	222.501	1.0007	0.306127	3.26891	0.00107962	0.0190791
Daw1	101.124	1.0005	0.314557	3.18065	0.00146945	0.0235175
Pilra	71.0859	1.00036	0.256294	3.90318	9.49351e-05	0.00322992
Serpinb1b	270.626	0.999614	0.351724	2.84204	0.00448255	0.0496654
Igsf6	163.972	0.99301	0.187656	5.29164	1.21222e-07	1.22785e-05
Anxa1	268.188	0.992496	0.231939	4.27912	1.87632e-05	0.000942554
Cd86	614.595	0.987766	0.226197	4.36685	1.26053e-05	0.000670997
Cnn1	41.4919	0.987297	0.313967	3.14459	0.00166318	0.0255303
A930001A20Rik	31.0444	0.983916	0.280606	3.50639	0.00045423	0.0103274
Col1a2	1044.41	0.981655	0.317066	3.09606	0.00196109	0.0284767
Gm6545	122.023	0.979721	0.199914	4.9007	9.54945e-07	7.60682e-05
Gm15689	40.3043	0.978627	0.312782	3.12878	0.00175533	0.0263954
Ptprc	923.669	0.976988	0.216216	4.51857	6.22591e-06	0.000370301
Gm37914	28.2725	0.973797	0.299688	3.24938	0.00115658	0.0199972
Cmpk2	4531.59	0.971084	0.115562	8.40311	4.34792e-17	9.99753e-15
Parp3	580.312	0.969469	0.1666	5.81914	5.91498e-09	7.12048e-07
Plxna4os1	87.3107	0.969066	0.240929	4.0222	5.7656e-05	0.00219073
Hoatz	105.098	0.96697	0.314522	3.07442	0.00210915	0.0299062
Gpx8	1006.15	0.964118	0.336743	2.86307	0.00419555	0.0475738
Slamf9	239.574	0.963887	0.241367	3.99345	6.51197e-05	0.00240867
Socs1	46.9741	0.963556	0.257507	3.74186	0.000182663	0.00533178
Cdhr4	109.857	0.963391	0.211426	4.55662	5.1983e-06	0.000321171
ENSMUSG00000121112	118.954	0.961227	0.262323	3.66429	0.000248026	0.00665702
5730471H19Rik	74.4901	0.956495	0.235353	4.06408	4.82225e-05	0.00195911
BC051019	46.4722	0.955538	0.328024	2.91302	0.00357955	0.0430048
Bmp5	216.274	0.955097	0.300782	3.17538	0.00149639	0.0238057
Aebp1	1516.9	0.952131	0.263465	3.61387	0.000301655	0.0076369
Ttc29	83.4063	0.947883	0.284196	3.33532	0.000852014	0.0161319
Gm42693	25.819	0.9476	0.29861	3.17337	0.00150678	0.0239368
Gm37132	32.5815	0.94743	0.316946	2.98925	0.00279664	0.0360765
Adh1	43.5742	0.946993	0.328205	2.88537	0.00390953	0.0454631
Ifi203	653.499	0.938985	0.157353	5.96738	2.41101e-09	3.0042e-07
Casp12	189.422	0.936923	0.206506	4.53704	5.70504e-06	0.000345309
Cfap52	423.833	0.93438	0.167031	5.59406	2.21822e-08	2.51143e-06
Il2rg	54.6626	0.933482	0.281761	3.31303	0.000922908	0.017111
Cd180	873.326	0.930947	0.151024	6.16425	7.08197e-10	9.51544e-08
Ptpn22	79.222	0.930499	0.191228	4.8659	1.13934e-06	8.79305e-05
Bmp7	902.63	0.929741	0.224345	4.14425	3.4093e-05	0.00150576
Rbpjl	33.181	0.927148	0.238593	3.88591	0.000101949	0.00341064
Sap30bpos	127.636	0.926469	0.274049	3.38067	0.000723084	0.0143485
Dennd1c	124.365	0.925204	0.219177	4.22126	2.42938e-05	0.00115042
Gm43305	603.621	0.924784	0.311248	2.97121	0.00296625	0.0375052
Cfap221	64.0286	0.924277	0.257901	3.58385	0.000338568	0.0083349
C230072F16Rik	134.398	0.924104	0.26515	3.48521	0.000491755	0.0109135
Milr1	97.0185	0.921876	0.296867	3.10535	0.00190056	0.0277986
Gm42659	29.5213	0.918901	0.302429	3.0384	0.00237836	0.0322082
Psd4	145.165	0.917633	0.151202	6.06892	1.28775e-09	1.65069e-07
Ttll6	113.538	0.916667	0.221755	4.13369	3.56982e-05	0.0015643
Tnni3	37.2598	0.914075	0.280102	3.26336	0.00110099	0.0193642
Gm39090	47.2659	0.910343	0.291555	3.12237	0.00179402	0.0267116
H1f4	247.344	0.909976	0.187729	4.84729	1.2516e-06	9.52756e-05
Tlr9	116.582	0.90996	0.194469	4.67921	2.87984e-06	0.000197031
Perm1	149.711	0.909639	0.197665	4.60192	4.18608e-06	0.000269067
Serpinb6b	201.029	0.908216	0.20519	4.42622	9.59e-06	0.000536078
Bcl3	32.5324	0.90681	0.314683	2.88166	0.00395582	0.0458341
Serpine1	57.3199	0.905627	0.2415	3.75001	0.000176829	0.00521691
Gjb2	1197.76	0.904681	0.26594	3.40183	0.000669372	0.013511
Themis2	182.729	0.904597	0.167602	5.39729	6.76546e-08	7.06933e-06
4930556M19Rik	65.4758	0.900864	0.256655	3.51002	0.000448069	0.010229
Tnfsf10	627.981	0.897196	0.150763	5.95103	2.66465e-09	3.30179e-07
Lat2	440.293	0.894274	0.186045	4.80677	1.53392e-06	0.000114423
1700012B09Rik	151.828	0.887448	0.243545	3.64388	0.000268556	0.0070057
Krt15	67.6754	0.886499	0.307938	2.87882	0.00399164	0.0459863
Ildr1	45.8528	0.88603	0.27765	3.19118	0.00141693	0.0230512
H4c11	71.5288	0.885666	0.270476	3.27447	0.00105861	0.0188405
Lilra5	67.2265	0.885482	0.280568	3.15603	0.00159932	0.0248062
Gm16675	78.0833	0.882894	0.256662	3.43991	0.000581903	0.0122557
Itgb7	45.4905	0.879018	0.251031	3.50163	0.000462421	0.0104391
ENSMUSG00000120994	26.9676	0.877435	0.306966	2.85841	0.00425765	0.048058
Capn6	178.662	0.874631	0.268122	3.26206	0.00110606	0.0193943
Clec4a3	155.294	0.869408	0.213463	4.07287	4.64383e-05	0.00191453
Trim56	2806.93	0.865376	0.129513	6.68176	2.36083e-11	3.48715e-09
Fblim1	110.787	0.862431	0.215365	4.0045	6.21479e-05	0.00232966
Robo3	916.819	0.86201	0.166325	5.18269	2.18705e-07	2.09356e-05
Socs3	134.758	0.861574	0.130246	6.61499	3.71566e-11	5.45225e-09
Slfn3	65.2656	0.861258	0.235436	3.65814	0.000254051	0.00677795
Mndal	592.269	0.859156	0.148166	5.7986	6.68719e-09	7.97599e-07
Igf2bp2	68.8686	0.855354	0.278337	3.07309	0.00211856	0.0299676
Hc	68.4574	0.853785	0.240314	3.55279	0.000381164	0.00908278
Itga10	157.898	0.852386	0.216818	3.93134	8.44724e-05	0.00295773
Nme9	102.473	0.851233	0.278812	3.05307	0.00226516	0.0312637
AW011738	1246.92	0.85009	0.120337	7.06425	1.61484e-12	2.66796e-10
A630001G21Rik	75.1072	0.849705	0.278523	3.05075	0.00228267	0.0313502
Elf4	230.161	0.849412	0.207164	4.10018	4.12825e-05	0.0017524
H4c8	188.316	0.847729	0.199949	4.23973	2.23789e-05	0.00108273
AU020206	481.587	0.847597	0.152954	5.54151	2.9987e-08	3.34415e-06
Ptgdr	69.6071	0.846797	0.291325	2.90671	0.00365252	0.0436579
Dynlt4	73.1205	0.844611	0.260988	3.23621	0.00121129	0.020622
Gm49405	45.9652	0.841215	0.289795	2.90279	0.00369853	0.0440427
Ctss	22639.1	0.840989	0.20954	4.0135	5.98257e-05	0.00225779
Gm44861	66.4426	0.838376	0.289685	2.89409	0.00380253	0.0447319
AI182371	36.2264	0.836777	0.24455	3.4217	0.000622301	0.0128503
4833411C07Rik	83.1108	0.835477	0.205454	4.0665	4.77252e-05	0.001946
Nmi	835.796	0.834534	0.149991	5.56389	2.63833e-08	2.95705e-06
H4c3	92.0416	0.834239	0.223821	3.72726	0.000193576	0.0055424
Fam111a	394.764	0.832794	0.132835	6.26939	3.62476e-10	5.0847e-08
Lrrc23	555.268	0.829844	0.230942	3.5933	0.00032652	0.00811895
Tmem106a	147.028	0.821785	0.207978	3.95131	7.77261e-05	0.00277821
Dnah7c	131.301	0.821414	0.24019	3.41984	0.000626571	0.0128802
Lncenc1	55.4983	0.821056	0.247961	3.31123	0.000928874	0.0171788
Cfap91	378.987	0.820719	0.181282	4.52731	5.97395e-06	0.00035722
Cfap299	106.834	0.820122	0.242812	3.3776	0.000731214	0.0144327
Cfap126	396.258	0.82009	0.259348	3.16213	0.00156621	0.0244799
E330020D12Rik	38.1792	0.818831	0.246054	3.32785	0.0008752	0.0164314
Frk	63.4532	0.818811	0.286401	2.85897	0.00425024	0.0479987
Lrrc74b	224.447	0.817749	0.201378	4.06077	4.89117e-05	0.00196992
C3ar1	491.59	0.817413	0.232033	3.52283	0.000426962	0.00989912
Gm45110	57.3707	0.810398	0.251285	3.22501	0.00125967	0.0211246
Rhod	105.039	0.808689	0.280296	2.88513	0.00391255	0.0454745
Aox3	262.836	0.803585	0.22701	3.53987	0.000400326	0.00941865
B130024G19Rik	57.4991	0.803584	0.232124	3.46187	0.00053644	0.011549
Ankfn1	179.712	0.802834	0.228767	3.5094	0.000449121	0.0102321
Ccl9	636.897	0.80237	0.157606	5.091	3.56179e-07	3.21628e-05
Clec2d	794.214	0.80144	0.151226	5.2996	1.16056e-07	1.18739e-05
Apol10b	83.4919	0.800051	0.247775	3.22894	0.0012425	0.0209787
Cfap65	755.18	0.799236	0.252003	3.17153	0.00151639	0.0240369
Ifi30	230.926	0.795756	0.186927	4.25704	2.07148e-05	0.00101992
Cfap77	92.049	0.795238	0.256882	3.09574	0.00196324	0.0284893
Tspo	575.133	0.793712	0.153369	5.17518	2.27692e-07	2.17028e-05
Dnah11	403.569	0.792625	0.267019	2.96842	0.00299335	0.037805
Lgals3	194.266	0.791535	0.215291	3.67658	0.000236383	0.00644533
Dynlrb2	271.94	0.791345	0.278595	2.84048	0.00450454	0.0497619
Sntn	195.849	0.79069	0.235365	3.35942	0.000781071	0.015134
Iqub	462.373	0.788372	0.268578	2.93535	0.00333167	0.0408071
C2	72.2466	0.781337	0.223923	3.48931	0.000484266	0.0107795
Gdpd3	48.6329	0.77814	0.193824	4.01468	5.95267e-05	0.00225031
C1s1	135.896	0.778096	0.266781	2.91661	0.00353861	0.0426392
Gm38414	55.6301	0.774615	0.267697	2.89363	0.00380817	0.0447347
Casp1	474.246	0.772832	0.250699	3.08271	0.00205122	0.0293539
Gbp11	99.4322	0.771434	0.204612	3.77023	0.000163096	0.00489595
Spag17	192.718	0.768963	0.200569	3.8339	0.000126126	0.00406521
ENSMUSG00000120936	94.9108	0.768819	0.24916	3.08565	0.00203109	0.0292079
Zic4	579.086	0.768189	0.257469	2.98362	0.00284865	0.0364883
Naip6	112.597	0.76699	0.215519	3.55881	0.000372541	0.00893458
Lmntd1	86.8949	0.765762	0.249756	3.06604	0.00216914	0.0303166
Ssc5d	105.203	0.765052	0.239994	3.1878	0.00143361	0.0232093
Crybg1	204.382	0.763523	0.186381	4.09658	4.19301e-05	0.00177459
Ccdc170	205.263	0.762955	0.228792	3.33472	0.000853857	0.016153
Mill2	334.499	0.761762	0.167876	4.53766	5.68819e-06	0.000345309
Gpr88	920.046	0.760035	0.26491	2.86903	0.00411733	0.0470697
Cd163	118.334	0.759308	0.263418	2.88252	0.00394503	0.0457565
Sfrp1	869.992	0.758856	0.23635	3.21073	0.00132398	0.0220045
Mov10	517.314	0.75743	0.109925	6.89043	5.56238e-12	8.79881e-10
Slc16a9	688.396	0.756783	0.259056	2.92131	0.00348563	0.042229
Gm44846	98.6895	0.755959	0.219558	3.4431	0.000575086	0.0121465
Ctsh	2317.6	0.755354	0.218377	3.45894	0.000542302	0.0116415
Fyb	673.715	0.753705	0.165467	4.555	5.23844e-06	0.000321868
Cfap44	920.469	0.746879	0.16345	4.56947	4.88967e-06	0.000306346
Hck	267.226	0.743902	0.184464	4.03278	5.51215e-05	0.00212337
Il21r	195.876	0.743648	0.188268	3.94993	7.81731e-05	0.00278971
Slc35d2	88.973	0.742602	0.234961	3.16053	0.00157482	0.0245799
Casp8	516.457	0.74185	0.158782	4.67213	2.98091e-06	0.000202702
Odad2	181.373	0.738701	0.232588	3.17601	0.00149317	0.0237713
Apobec3	477.24	0.7355	0.143978	5.10841	3.24885e-07	2.96977e-05
Gm867	145.061	0.735089	0.239207	3.07303	0.002119	0.0299676
Gimap9	55.5649	0.734495	0.252119	2.91329	0.00357648	0.0430025
Tmem140	295.783	0.734268	0.143794	5.1064	3.28357e-07	2.98926e-05
Sinhcaf	167.933	0.733723	0.206136	3.55941	0.000371692	0.0089238
Slc43a3	111.241	0.733281	0.20301	3.61204	0.000303797	0.00768241
Uckl1os	72.8507	0.73258	0.255376	2.86863	0.00412253	0.0471049
Tbx18	209.135	0.732389	0.213988	3.42257	0.000620315	0.0128344
Arhgap9	128.208	0.731249	0.213226	3.42946	0.000604794	0.0126186
Clec5a	540.167	0.727266	0.148143	4.90921	9.14463e-07	7.41679e-05
Icam1	356.799	0.725452	0.162967	4.45154	8.52586e-06	0.000487592
Gm16364	56.3267	0.725234	0.206436	3.51312	0.000442883	0.0101522
Thbd	993.61	0.723151	0.240188	3.01077	0.00260583	0.0343908
Ccrl2	106.07	0.722464	0.221024	3.26871	0.00108039	0.0190791
Xdh	544.174	0.720657	0.170893	4.21701	2.47568e-05	0.00116376
Colec12	1067.79	0.718022	0.213367	3.3652	0.000764889	0.0149496
Gm17249	83.9077	0.717081	0.199285	3.59827	0.000320346	0.00802014
Musk	162.02	0.715955	0.223357	3.20543	0.0013486	0.0222974
Foxp2	265.65	0.71457	0.204651	3.49165	0.000480053	0.0107205
Spata17	112.667	0.711591	0.21909	3.24794	0.00116243	0.0200827
Aif1	1133.23	0.711457	0.142932	4.97758	6.43845e-07	5.46019e-05
Rasal3	312.022	0.711111	0.183273	3.88007	0.000104426	0.00346079
Tapbp	3267.1	0.710935	0.0957805	7.42255	1.14888e-13	2.03371e-11
Wdr93	80.8532	0.708901	0.222899	3.18037	0.00147089	0.0235175
Vat1l	5208.8	0.70817	0.218376	3.24289	0.00118325	0.0202854
Dcdc5	75.9077	0.707259	0.229391	3.08321	0.0020478	0.0293388
Ccdc146	266.638	0.704953	0.22174	3.17918	0.0014769	0.0235965
Cyp1b1	792.062	0.704638	0.206276	3.416	0.000635489	0.0130218
S100a11	366.899	0.704233	0.180087	3.91051	9.21008e-05	0.00315548
Mak	229.453	0.701108	0.170993	4.10022	4.12755e-05	0.0017524
ENSMUSG00000121093	96.4158	0.698764	0.220647	3.16689	0.00154078	0.0242211
Slc7a7	222.232	0.698604	0.138118	5.05801	4.23662e-07	3.76469e-05
Gm44698	55.7169	0.697752	0.231309	3.01654	0.0025568	0.0339244
I830077J02Rik	296.044	0.69773	0.189695	3.67817	0.000234917	0.00643683
Myo1f	506.843	0.696637	0.235339	2.96015	0.00307493	0.0385469
Tent5a	906.163	0.696382	0.136175	5.11389	3.15593e-07	2.8967e-05
Gm42664	230.079	0.696193	0.176933	3.93477	8.32747e-05	0.00292038
Tcaf2	91.1976	0.692372	0.220641	3.13801	0.00170101	0.0258795
Cd33	1579.41	0.690152	0.130998	5.2684	1.37619e-07	1.37644e-05
1700007K13Rik	268.442	0.688211	0.196172	3.5082	0.000451157	0.010268
Rbp1	2068.22	0.687683	0.226793	3.0322	0.00242777	0.0327382
Foxc1	458.485	0.68617	0.152131	4.51039	6.47098e-06	0.000382835
Crispld2	295.756	0.686006	0.210452	3.25967	0.00111541	0.0195253
Rac2	322.371	0.683696	0.158383	4.31674	1.58353e-05	0.000811934
Lst1	203.615	0.682634	0.137072	4.9801	6.35516e-07	5.41014e-05
Col5a2	478.257	0.681431	0.183122	3.72119	0.000198287	0.00563387
Tnfaip2	114.246	0.680044	0.205687	3.3062	0.000945704	0.0173177
Gsdmd	256.507	0.67727	0.169793	3.98879	6.641e-05	0.00245233
Ttll9	111.55	0.676545	0.230365	2.93684	0.00331577	0.0406945
Gm4824	31.4856	0.676071	0.220203	3.07021	0.00213905	0.0300359
Pld4	1124.17	0.673504	0.126742	5.31396	1.07266e-07	1.10252e-05
Wdfy4	333.318	0.673171	0.162112	4.15249	3.28871e-05	0.00146118
Fcer1g	1256.59	0.66859	0.192722	3.46919	0.000522027	0.0113704
Ddr2	2068.15	0.666998	0.128218	5.20208	1.97071e-07	1.9028e-05
Xlr	195.812	0.666725	0.209148	3.18781	0.00143353	0.0232093
Phldb2	912.724	0.663485	0.142775	4.64708	3.36671e-06	0.000224824
Was	225.845	0.662212	0.159319	4.15651	3.23151e-05	0.00143863
Pla2g4a	731.498	0.661744	0.122617	5.39683	6.7828e-08	7.06933e-06
Uox	137.104	0.661323	0.230634	2.86741	0.00413845	0.0472171
Meig1	485.839	0.659938	0.154582	4.26917	1.96198e-05	0.000976785
Csf3r	805.434	0.656423	0.159062	4.12684	3.67778e-05	0.00160213
Dennd2d	85.0899	0.654022	0.196386	3.33029	0.000867558	0.016338
Gm37893	100.611	0.653856	0.176913	3.69592	0.000219092	0.00608546
Tap2	1101.71	0.650525	0.133887	4.85877	1.18115e-06	9.08426e-05
Hdc	313.286	0.649424	0.197635	3.28598	0.00101629	0.0182507
Gm20083	153.709	0.64685	0.195418	3.31009	0.000932664	0.0172203
Samsn1	432.591	0.644463	0.168276	3.8298	0.000128249	0.00411578
Tfpi	585.392	0.641812	0.1491	4.30457	1.67307e-05	0.000848096
Cd300c2	688.546	0.641554	0.17174	3.73562	0.000187251	0.00542396
Iqcg	751.766	0.638354	0.120577	5.29415	1.1957e-07	1.21776e-05
Rsph4a	1111.35	0.637443	0.157722	4.04155	5.30989e-05	0.00205968
Cfap57	154.701	0.637246	0.212626	2.99703	0.00272627	0.0354404
Srgn	1360.81	0.636767	0.145452	4.37785	1.19856e-05	0.000648002
ENSMUSG00000118106	43.0343	0.636669	0.219593	2.89932	0.00373978	0.044321
Irf1	928.075	0.636097	0.114115	5.57418	2.48691e-08	2.80142e-06
Ppp1r42	79.3358	0.635954	0.213253	2.98215	0.00286228	0.0365847
Dnah7b	556.194	0.635481	0.147007	4.32279	1.5407e-05	0.000797092
Sfrp4	149.426	0.635277	0.181207	3.50581	0.00045522	0.0103377
Slc22a8	1253.52	0.63371	0.202626	3.12749	0.00176303	0.0264443
Baz1a	212.065	0.631883	0.161859	3.90391	9.46497e-05	0.00322793
Fbln5	657.17	0.631406	0.166836	3.7846	0.000153956	0.00469746
Fam216b	309.358	0.628643	0.208196	3.01947	0.00253217	0.0337582
Lrriq1	387.523	0.628458	0.188685	3.33073	0.000866194	0.016331
Cfap43	567.319	0.627492	0.220338	2.84785	0.0044015	0.049061
Tgif1	275.972	0.626496	0.169201	3.70268	0.000213335	0.00597017
Acta2	1056.68	0.626436	0.216165	2.89796	0.003756	0.0444363
Zfp991	319.779	0.626326	0.165351	3.78785	0.000151958	0.00466842
Bdh2	362.398	0.624772	0.163628	3.81824	0.000134405	0.00427642
Myb	132.364	0.624533	0.218347	2.86027	0.00423274	0.0478495
Fam161a	545.677	0.62382	0.171021	3.64761	0.00026469	0.00693731
Chst14	142.312	0.622735	0.148238	4.20091	2.6584e-05	0.0012276
Caps2	135.998	0.622662	0.171242	3.63616	0.000276733	0.00717705
Arhgap4	290.547	0.621398	0.142207	4.36967	1.24436e-05	0.000663978
Mfsd7a	98.3084	0.620657	0.217394	2.85499	0.00430389	0.0483973
Runx1	182.343	0.617625	0.196597	3.14158	0.00168039	0.0256416
Cp	2376.67	0.617438	0.144744	4.26571	1.99263e-05	0.000989837
Top2a	196.07	0.617367	0.184032	3.35466	0.000794614	0.0153446
Stag3	60.2745	0.617227	0.176322	3.50056	0.000464282	0.0104531
Ucp2	2167.56	0.616249	0.186462	3.30495	0.000949921	0.0173807
Ctsc	2432.41	0.615862	0.122003	5.04793	4.46618e-07	3.9373e-05
Gm7967	104.99	0.614914	0.18247	3.36996	0.000751804	0.0147608
Tnfsf13b	208.062	0.614481	0.194669	3.15655	0.00159647	0.0247885
Dock2	839.179	0.612388	0.161124	3.80073	0.000144268	0.0044878
Adamts6	515.471	0.610781	0.160822	3.79788	0.000145937	0.00450829
Gm2237	141.701	0.609517	0.171555	3.5529	0.000381009	0.00908278
Trpm6	89.2257	0.609015	0.193815	3.14224	0.00167659	0.0256303
Nupr1	454.589	0.607097	0.18988	3.19727	0.00138734	0.0227189
Gm42979	189.381	0.6064	0.174087	3.48332	0.00049523	0.0109688
Rps13-ps1	285.49	0.603274	0.13062	4.61854	3.86452e-06	0.000250565
Ltc4s	331.006	0.602909	0.198463	3.03789	0.0023824	0.0322412
Arhgap30	700.349	0.601745	0.150121	4.00839	6.11345e-05	0.00229553
Mki67	158.807	0.601591	0.188488	3.19166	0.00141457	0.0230464
Il10ra	703.851	0.600394	0.136817	4.38831	1.14235e-05	0.000621752
Lrrk1	395.5	0.599716	0.144773	4.14245	3.43609e-05	0.0015146
Tgfbr3l	81.562	0.599587	0.209237	2.86559	0.00416237	0.0473178
Tekt1	405.394	0.598647	0.189128	3.1653	0.00154924	0.0242827
Lrrc9	354.208	0.598616	0.126404	4.73575	2.18249e-06	0.00015602
Pdzph1	234.733	0.596846	0.153796	3.88076	0.00010413	0.00345702
Myof	821.53	0.596239	0.163834	3.63929	0.000273393	0.0071132
1110017D15Rik	287.38	0.594263	0.173768	3.41987	0.000626509	0.0128802
Plek	3804.09	0.594185	0.178075	3.33671	0.000847777	0.0160789
Tlr3	3699.45	0.592463	0.113153	5.23593	1.64155e-07	1.60584e-05
A930004J17Rik	227.052	0.592197	0.204779	2.89188	0.00382939	0.0448673
H2bc6	1076.17	0.591815	0.190875	3.10054	0.0019317	0.0281231
1700016K19Rik	212.588	0.591613	0.183216	3.22905	0.00124204	0.0209787
Vamp8	1732.2	0.591539	0.195484	3.02602	0.00247798	0.0332944
Sned1	1644.8	0.590411	0.190887	3.09298	0.00198156	0.0286806
Dlec1	310.564	0.588949	0.19228	3.06298	0.00219141	0.0305292
Rassf9	468.512	0.588019	0.137076	4.28974	1.78879e-05	0.000902651
Gulp1	874.29	0.586267	0.143251	4.0926	4.26569e-05	0.00179175
H3c15	302.754	0.585545	0.180833	3.23805	0.0012035	0.0205292
Myom1	225.306	0.583792	0.112396	5.19407	2.05747e-07	1.97801e-05
C030005K06Rik	212.52	0.582841	0.129736	4.4925	7.0391e-06	0.000410995
Ttc41	146.162	0.58164	0.147509	3.9431	8.0436e-05	0.00284318
Gm44777	116.873	0.581317	0.146238	3.97514	7.03372e-05	0.00257603
Catip	330.01	0.58114	0.177729	3.26981	0.0010762	0.0190353
Samhd1	2104.06	0.577428	0.0667122	8.6555	4.90754e-18	1.24384e-15
ENSMUSG00000120764	70.8554	0.576252	0.199462	2.88903	0.0038643	0.0450545
B4galt1	1072.55	0.575504	0.136038	4.23045	2.33224e-05	0.00111627
Adgre1	962.04	0.570645	0.122417	4.66149	3.13933e-06	0.000212825
Lcp2	492.166	0.57035	0.110919	5.14204	2.71776e-07	2.53627e-05
Col4a5	650.867	0.56982	0.164706	3.45961	0.000540962	0.0116351
Erap1	2201.27	0.569692	0.1003	5.67991	1.34767e-08	1.56554e-06
Foxj1	1188.06	0.569563	0.197902	2.87801	0.00400198	0.0460342
Rbl1	369.907	0.569188	0.157285	3.61883	0.000295935	0.00756866
Crb2	732.951	0.568159	0.153641	3.69795	0.000217344	0.00605198
Mitd1	868.052	0.568007	0.135049	4.20594	2.6e-05	0.00120813
Ikzf1	786.814	0.567916	0.148158	3.83317	0.000126502	0.00407144
Nusap1	96.0805	0.567794	0.192906	2.94337	0.00324662	0.0401401
Bicc1	964.109	0.565247	0.112749	5.01334	5.34938e-07	4.62452e-05
Rarres2	1456.48	0.564499	0.152795	3.69449	0.000220328	0.00611219
Capn3	126.926	0.562447	0.173809	3.23601	0.00121213	0.020622
Emp1	426.828	0.56124	0.139363	4.02719	5.64483e-05	0.00216699
Efhc1	261.919	0.559564	0.16068	3.48247	0.000496807	0.0109928
Gm38020	598.376	0.557983	0.179952	3.10073	0.00193046	0.0281231
Sting1	559.24	0.557142	0.121425	4.58837	4.46721e-06	0.000283059
Ly86	2663.25	0.555303	0.136714	4.06178	4.87005e-05	0.00196992
Ttc12	410.5	0.554853	0.165883	3.34485	0.000823284	0.0157889
Pyroxd2	175.948	0.554025	0.185069	2.99362	0.00275689	0.0356876
Hacd4	582.243	0.553481	0.150582	3.67562	0.000237276	0.00646139
Apod	24397.6	0.552841	0.119523	4.62538	3.73917e-06	0.00024529
Psme2b	875.164	0.552747	0.11278	4.90111	9.52959e-07	7.60682e-05
Gm12216	156.139	0.551309	0.165607	3.32901	0.000871552	0.0163905
H1f2	3287.86	0.550474	0.133842	4.11288	3.90762e-05	0.00168579
Lyn	1544.28	0.550367	0.135977	4.0475	5.17676e-05	0.00202922
Fsip1	86.1403	0.550113	0.181094	3.03773	0.00238369	0.0322412
Nid1	833.349	0.549877	0.134119	4.09993	4.13273e-05	0.0017524
Uaca	902.641	0.549454	0.13118	4.18854	2.80752e-05	0.00127794
Il17rc	208.445	0.54768	0.141119	3.88099	0.000104034	0.00345702
Ifitm2	385.709	0.546612	0.149461	3.65723	0.000254957	0.00679398
C1qc	6152.85	0.544601	0.170048	3.20264	0.00136176	0.0224152
Ttc39a	119.946	0.543547	0.167564	3.24381	0.00117942	0.0202508
Nat2	203.944	0.543457	0.183405	2.96315	0.00304512	0.0383937
Zfp979	121.463	0.54201	0.180115	3.00925	0.00261895	0.0345027
Rubcnl	143.029	0.541721	0.155999	3.47259	0.000515461	0.0112825
Gcnt1	814.13	0.541192	0.149353	3.62358	0.000290557	0.0074661
Niban1	496.785	0.540174	0.155571	3.47221	0.000516197	0.0112843
Lcp1	2033.19	0.538877	0.120734	4.46333	8.06963e-06	0.000465078
Irf8	747.508	0.537934	0.15537	3.46228	0.000535623	0.011549
Cd44	760.982	0.537528	0.158173	3.39836	0.00067791	0.013613
Fbln7	248.922	0.5359	0.172458	3.10742	0.00188729	0.0276571
Agbl2	317.903	0.535675	0.184323	2.90618	0.00365876	0.0437092
Birc3	240.441	0.535113	0.121492	4.40453	1.06014e-05	0.000582739
Spint1	295.835	0.53446	0.146281	3.65365	0.00025854	0.00683233
Capsl	605.661	0.534361	0.137562	3.88452	0.000102531	0.00341832
Slc2a4rg-ps	259.484	0.533607	0.170556	3.12863	0.00175622	0.0263954
Col23a1	1018.02	0.53224	0.129776	4.10124	4.10949e-05	0.0017524
C1qtnf1	229.15	0.531258	0.145582	3.6492	0.000263063	0.0069109
Plcb2	420.247	0.530359	0.12551	4.22562	2.38286e-05	0.00113563
Gm45250	207.927	0.529751	0.164217	3.22592	0.0012557	0.0210944
Cdhr3	402.894	0.528599	0.176819	2.98949	0.00279445	0.0360722
Tmem232	171.631	0.528309	0.184653	2.86109	0.00422181	0.0477725
Zic2	1457.94	0.528266	0.111943	4.71905	2.36951e-06	0.000168311
Ahnak	4326.97	0.5272	0.115641	4.55894	5.14126e-06	0.000319943
Stat5a	190.024	0.526732	0.152499	3.454	0.000552342	0.0118002
Vstm4	683.483	0.525652	0.167825	3.13214	0.00173535	0.0262231
C1qb	8190.29	0.525532	0.181259	2.89934	0.00373952	0.044321
Nfkb2	257.945	0.523098	0.132512	3.94756	7.89501e-05	0.00281295
Nradd	91.7328	0.520363	0.169226	3.07496	0.00210529	0.0298704
Vcam1	6876.03	0.519402	0.113954	4.55801	5.16407e-06	0.000319943
Mns1	641.313	0.519342	0.145622	3.56637	0.000361961	0.00873541
Gngt2	452.332	0.518229	0.167502	3.09386	0.00197568	0.0286512
Togaram2	289.581	0.517889	0.18008	2.87589	0.00402888	0.0462482
BC051142	148.481	0.515466	0.164963	3.12475	0.00177959	0.0265853
Adap2	369.792	0.514396	0.133774	3.84527	0.000120419	0.00391519
Antxr1	2603.07	0.51407	0.127868	4.02033	5.81161e-05	0.00220446
F11r	1555.62	0.513731	0.137164	3.74537	0.000180125	0.00529315
Tlr13	558.119	0.513438	0.141761	3.62185	0.000292507	0.00749033
Csf2rb	187.926	0.512032	0.179902	2.84617	0.00442488	0.0491741
Havcr2	723.398	0.508149	0.15004	3.38676	0.000707244	0.0140843
Elf1	1283.96	0.507083	0.11433	4.43527	9.19555e-06	0.000517505
A830008E24Rik	115.539	0.506502	0.172549	2.93541	0.00333107	0.0408071
Rasa4	295.709	0.505261	0.176233	2.867	0.00414378	0.0472235
Fam89a	97.474	0.503287	0.173251	2.90496	0.00367297	0.043832
Cfap46	366.658	0.50209	0.16376	3.06601	0.00216935	0.0303166
Pycard	444.429	0.501859	0.142001	3.5342	0.000409011	0.00957249
Col11a1	488.804	0.501701	0.173914	2.88476	0.00391713	0.045504
P2rx6	223.533	0.50117	0.136632	3.66802	0.00024444	0.00659261
Cd37	414.038	0.501136	0.160131	3.12955	0.00175077	0.0263489
Clic1	1364.89	0.500252	0.127842	3.91304	9.11417e-05	0.00313411
ENSMUSG00000120992	269.836	0.499068	0.142549	3.50104	0.000463448	0.0104517
Slc16a4	487.128	0.498559	0.162798	3.06244	0.00219539	0.0305656
1700013F07Rik	168.87	0.497965	0.161243	3.0883	0.00201309	0.0290614
Mocos	246.353	0.497506	0.141603	3.51338	0.000442444	0.0101522
Dock8	937.461	0.496746	0.129453	3.83726	0.000124412	0.00401964
Ptpn6	684.617	0.495962	0.164747	3.01045	0.0026086	0.034407
Tcirg1	863.204	0.495529	0.112508	4.4044	1.06076e-05	0.000582739
Shisa5	5889.08	0.494444	0.0892646	5.53908	3.04059e-08	3.374e-06
Adcy7	471.986	0.493498	0.153211	3.22103	0.0012773	0.0213754
Cenpj	432.992	0.492761	0.134123	3.67395	0.00023883	0.00648038
Cfap61	361.28	0.492344	0.141996	3.46731	0.000525697	0.0114074
Txnip	3203.71	0.49222	0.0961945	5.11692	3.10564e-07	2.86232e-05
Ncf1	1036.15	0.492013	0.129368	3.80321	0.000142832	0.00446807
Itprip	116.325	0.490122	0.152441	3.21515	0.00130376	0.0217658
Anxa2	1248.22	0.489535	0.1476	3.31663	0.000911091	0.0169341
Klhl6	388.022	0.486835	0.142838	3.4083	0.000653695	0.0132889
Tgfbr2	2997.11	0.486377	0.105536	4.60865	4.05296e-06	0.000261263
Kcnk6	474.253	0.485714	0.122522	3.96431	7.3609e-05	0.0026609
Nt5dc1	464.299	0.484991	0.136946	3.54148	0.000397884	0.00939091
Gm21781	596.305	0.484536	0.139599	3.47092	0.000518674	0.0113195
Fxyd5	606.707	0.483011	0.137502	3.51274	0.000443504	0.010156
Cd24a	1871.92	0.482888	0.141799	3.40544	0.000660585	0.0133913
Zic5	1000.9	0.482649	0.127949	3.77218	0.000161825	0.00488408
Zfp36	344.124	0.482328	0.131276	3.67416	0.00023863	0.00648038
Glipr1	219.888	0.481893	0.147067	3.2767	0.00105029	0.0187706
Crtap	674.813	0.479804	0.11919	4.02555	5.68422e-05	0.0021706
Gm17491	156.177	0.479505	0.116448	4.11777	3.82555e-05	0.00166002
Arhgap25	443.925	0.479264	0.125111	3.83073	0.000127766	0.00410617
Glipr2	610.504	0.479053	0.157117	3.04903	0.00229581	0.0314725
Tgfbi	382.351	0.478321	0.160111	2.98744	0.00281329	0.0362073
Tlr7	708.264	0.477279	0.155686	3.06564	0.00217204	0.0303351
Psme2	2208.57	0.477245	0.0923839	5.16589	2.39295e-07	2.27116e-05
Hcls1	854.876	0.476488	0.140787	3.38445	0.000713207	0.0141903
Lpcat2	1722.15	0.475938	0.102814	4.62912	3.6723e-06	0.000241613
Dsg2	714.101	0.474146	0.121703	3.89594	9.78201e-05	0.00330073
Cmklr1	447.9	0.474131	0.166857	2.84153	0.0044897	0.0496717
Ctf1	197.024	0.473184	0.153839	3.07583	0.00209917	0.0298026
Itga5	201.223	0.472025	0.158968	2.96931	0.00298465	0.0377165
Fzd5	191.408	0.471683	0.157945	2.98638	0.00282302	0.0362659
Gm31793	135.721	0.47019	0.15857	2.96519	0.00302493	0.0381607
Lair1	2028.33	0.469549	0.132474	3.54447	0.000393398	0.00930471
Ammecr1	340.235	0.46864	0.121011	3.87272	0.000107629	0.00354589
Piezo1	509.811	0.46843	0.147256	3.18106	0.00146738	0.0235118
Hfe	1092.37	0.467736	0.133119	3.51366	0.000441972	0.0101522
Mtcp1	378.459	0.466849	0.133173	3.50558	0.000455613	0.0103377
Atp7a	1100.58	0.466396	0.155176	3.00559	0.00265066	0.0347766
Tnfaip8	1467.55	0.465546	0.130093	3.57856	0.000345496	0.0084495
Thbs2	733.264	0.464461	0.140585	3.30378	0.000953917	0.0174252
Angpt1	2008.69	0.463387	0.11021	4.20459	2.61556e-05	0.00121284
Fam167a	377.326	0.462817	0.135659	3.41162	0.000645783	0.0131659
Mr1	1455.59	0.460324	0.108051	4.26024	2.04208e-05	0.0010099
Gm20257	160.706	0.459572	0.143433	3.20408	0.00135494	0.0223297
Irf5	480.158	0.459466	0.128713	3.5697	0.000357387	0.00866429
Spef2	747.28	0.458881	0.137296	3.34227	0.000830956	0.0158897
Casp7	330.237	0.457876	0.122602	3.73464	0.000187981	0.005431
Dnai4	1394.08	0.456829	0.114238	3.99892	6.3632e-05	0.00237332
Arhgef5	452.959	0.455479	0.159894	2.84863	0.00439082	0.0489909
Chek2	395.591	0.455213	0.132142	3.44489	0.000571296	0.0120937
Il15ra	319.689	0.453748	0.133761	3.39222	0.000693281	0.0138681
1700028P14Rik	319.326	0.452571	0.154497	2.92931	0.00339713	0.0413937
Tor4a	436.414	0.45248	0.142678	3.17134	0.0015174	0.0240369
Fmo1	742.732	0.452161	0.0915015	4.94157	7.74978e-07	6.44967e-05
Rai14	744.832	0.451597	0.108459	4.16378	3.13024e-05	0.00140195
Rpl39	15878.4	0.450976	0.121137	3.72287	0.000196974	0.00561804
Tram2	181.798	0.45094	0.140702	3.20494	0.0013509	0.0223189
Gm10275	7835.31	0.448487	0.111413	4.02545	5.68676e-05	0.0021706
Gm7846	348.184	0.445286	0.137256	3.2442	0.00117781	0.0202387
Dnah2	587.761	0.445029	0.128647	3.4593	0.000541572	0.011637
Lacc1	811.294	0.444415	0.110138	4.03508	5.45847e-05	0.00210633
2810403D21Rik	256.219	0.443735	0.153319	2.89419	0.00380134	0.0447319
Sfxn2	526.308	0.443066	0.10612	4.17513	2.97818e-05	0.00134193
Slc13a3	1485.73	0.442538	0.147029	3.00986	0.00261372	0.0344541
Arhgap18	1179.77	0.442182	0.109901	4.02346	5.73482e-05	0.00218276
Cfp	257.894	0.43973	0.14648	3.00198	0.00268231	0.0350475
AI480526	1255.03	0.436803	0.133481	3.27239	0.00106641	0.0189222
Il13ra1	1319.92	0.435234	0.120961	3.59813	0.000320516	0.00802014
Unc93b1	1266.67	0.434963	0.109348	3.97779	6.95573e-05	0.00256008
Rnf125	164.355	0.434207	0.129969	3.34085	0.000835236	0.0159223
Aox1	1090.94	0.432947	0.11513	3.7605	0.000169577	0.00503748
mt-Tt	382.267	0.432002	0.143196	3.01686	0.00255408	0.0339244
Lrrc51	395.307	0.430679	0.134496	3.20216	0.00136401	0.0224192
Pml	1042.94	0.428732	0.110769	3.87051	0.000108607	0.00356754
Slc25a13	365.129	0.428702	0.124952	3.43094	0.000601494	0.0125615
Ncf2	621.781	0.428483	0.144976	2.95554	0.00312126	0.0390446
Bcl6b	193.754	0.427893	0.132645	3.22585	0.00125598	0.0210944
Cgn	387.954	0.427441	0.141604	3.01857	0.00253971	0.0338183
Tnfrsf13b	275.088	0.42685	0.148896	2.86677	0.00414686	0.0472235
Akna	535.977	0.425414	0.131401	3.23752	0.00120574	0.0205446
Gramd1c	365.795	0.424613	0.104567	4.06068	4.893e-05	0.00196992
Erg	646.203	0.424254	0.115827	3.66283	0.000249447	0.00668709
Hspb8	2796.18	0.423015	0.129202	3.27407	0.00106012	0.0188405
Tgm2	1429.67	0.422856	0.126195	3.35083	0.000805694	0.0155183
Nckap1l	1807.69	0.421281	0.121917	3.45548	0.000549323	0.0117582
Parp4	981.898	0.421119	0.11847	3.55466	0.000378466	0.00903779
Anxa4	678.658	0.417749	0.138671	3.01252	0.0025909	0.0342343
Kif9	736.49	0.416913	0.141091	2.95491	0.00312758	0.0390686
4930523C07Rik	281.809	0.415689	0.121242	3.4286	0.000606707	0.0126231
Cabcoco1	284.555	0.414969	0.142101	2.92023	0.00349773	0.0423295
Cfap69	1463.04	0.414756	0.0895053	4.63387	3.58894e-06	0.00023753
Zfp984	731.799	0.413688	0.109174	3.78924	0.000151107	0.00464866
Atp10d	339.069	0.413093	0.125029	3.30397	0.000953274	0.0174252
Ttll3	876.939	0.412913	0.101242	4.07849	4.53289e-05	0.00187921
Asap3	405.007	0.412468	0.124141	3.32258	0.000891879	0.0166604
4930481A15Rik	178.786	0.41166	0.144423	2.85038	0.00436673	0.0487797
Rps27l	2788.4	0.411286	0.126417	3.2534	0.00114032	0.019839
Inpp5d	1421.57	0.4111	0.103628	3.96708	7.27579e-05	0.00263869
Sertad3	243.18	0.410654	0.126511	3.24599	0.00117043	0.0201586
Ttc23	462.385	0.410383	0.119258	3.44112	0.000579305	0.0122125
Gm5089	1081.85	0.410325	0.130622	3.14131	0.00168192	0.0256416
Gm12751	724.186	0.410132	0.13155	3.11768	0.00182278	0.0270135
Neat1	8177.62	0.407637	0.115585	3.52674	0.000420711	0.00978471
Sntb1	1418.8	0.40754	0.110886	3.67532	0.000237551	0.00646139
Pafah2	754.196	0.407216	0.108362	3.75791	0.000171337	0.00508178
Gm3325	380.49	0.406895	0.123387	3.29772	0.000974743	0.0177039
Sgk3	2056.97	0.406848	0.107802	3.77404	0.000160624	0.00487423
Kif27	566.979	0.406671	0.136799	2.97277	0.00295126	0.0373581
E230029C05Rik	402.68	0.406579	0.122944	3.30703	0.000942922	0.017281
Cflar	4697.13	0.404682	0.100279	4.03555	5.44743e-05	0.00210571
Etnppl	3309.95	0.404179	0.136449	2.96212	0.0030553	0.038438
St3gal6	1982.95	0.404168	0.0994164	4.0654	4.79499e-05	0.00195159
Ccdc141	2389.1	0.40097	0.116059	3.45488	0.000550546	0.0117731
Grap	621.825	0.400848	0.117922	3.39926	0.000675678	0.0136014
Cd55	1202.53	0.400743	0.125775	3.1862	0.00144153	0.0232479
5430403G16Rik	357.166	0.399487	0.127076	3.14368	0.00166839	0.0255726
Id1	880.452	0.399461	0.137423	2.9068	0.0036515	0.0436579
Efcab12	326.902	0.399229	0.131767	3.02981	0.00244707	0.0329473
Ccdc171	322.276	0.398232	0.119163	3.34191	0.000832033	0.0158897
Ston1	533.582	0.39735	0.134899	2.94554	0.00322391	0.0398813
Spi1	454.153	0.39717	0.135787	2.92494	0.00344525	0.0418307
A330023F24Rik	1924.65	0.397098	0.131342	3.0234	0.0024995	0.0334828
Smim18	737.771	0.396159	0.125095	3.16686	0.00154097	0.0242211
Spata6	670.864	0.395159	0.118209	3.34287	0.000829168	0.0158745
Rsph10b	380.731	0.395151	0.133665	2.95628	0.00311378	0.0389729
Efhc2	303.123	0.393275	0.138444	2.84069	0.00450164	0.0497545
Fgd2	494.601	0.392004	0.0986019	3.97562	7.01953e-05	0.00257506
Tceanc	293.886	0.389455	0.103212	3.77336	0.000161064	0.00488095
Mycbp	725.184	0.383949	0.104424	3.67684	0.000236145	0.00644533
Rpl22l1	17350.5	0.38154	0.105007	3.63349	0.000279619	0.00723247
Timp3	19102.2	0.381281	0.102729	3.71153	0.000206014	0.00580168
Plce1	2422.11	0.380679	0.118462	3.21351	0.00131125	0.0218581
Cntrl	1128.83	0.380364	0.104759	3.63087	0.000282472	0.00729197
Hey2	537.244	0.379588	0.127529	2.97649	0.0029157	0.0370316
Sat1	7423.94	0.378996	0.121089	3.1299	0.00174865	0.0263348
1700029J07Rik	362.676	0.378927	0.126321	2.99971	0.00270237	0.0352474
Lpar6	740.088	0.377752	0.123802	3.05126	0.00227882	0.0313166
Snap23	2246.09	0.37745	0.125717	3.00238	0.0026788	0.0350222
Myd88	663.28	0.377081	0.0908235	4.1518	3.29865e-05	0.00146268
Ebf1	372.879	0.377005	0.124711	3.02304	0.00250251	0.0334955
Snhg3	620.934	0.376174	0.126266	2.97922	0.00288987	0.0368108
Cyp27a1	409.094	0.376141	0.10526	3.57346	0.000352296	0.00855017
Zfp521	1800.51	0.376115	0.0948709	3.96449	7.35542e-05	0.0026609
E130102H24Rik	252.341	0.375051	0.115103	3.2584	0.00112043	0.0195694
Znfx1	5804.41	0.374796	0.0894998	4.18768	2.81826e-05	0.00128021
Gm5436	603.967	0.373029	0.121715	3.06476	0.00217843	0.0303863
Itpripl2	1375.22	0.372901	0.100618	3.70612	0.000210457	0.00591188
Nod1	496.596	0.371495	0.0911996	4.07343	4.6326e-05	0.00191344
Cd2ap	3494.22	0.370333	0.0932475	3.9715	7.14209e-05	0.00259865
Arhgdib	1567.23	0.370256	0.121488	3.04768	0.00230617	0.0315847
Atp10a	862.391	0.370149	0.125611	2.94679	0.00321095	0.0397873
P3h2	522.915	0.370074	0.104638	3.53669	0.000405177	0.0095119
Aim2	457.739	0.368751	0.119427	3.08766	0.00201739	0.0290859
A930007A09Rik	234.457	0.368597	0.117951	3.12501	0.001778	0.0265795
Zfp934	783.358	0.368459	0.123495	2.9836	0.00284875	0.0364883
Card6	459.647	0.367095	0.0976203	3.76044	0.000169618	0.00503748
Ccdc39	1925.87	0.366918	0.0865692	4.23843	2.25086e-05	0.0010843
Setdb2	735.128	0.366752	0.0608696	6.02521	1.68889e-09	2.14028e-07
Reck	1193.34	0.366361	0.105367	3.47698	0.000507089	0.011165
Atg4a	662.257	0.364128	0.107495	3.38738	0.000705628	0.0140646
Cpq	2436.07	0.363518	0.123549	2.94229	0.00325796	0.0402144
Zeb2os	504.794	0.361087	0.118613	3.04424	0.00233271	0.0318025
Kirrel	580.142	0.361048	0.115025	3.13886	0.00169609	0.0258226
Efcab1	2213.77	0.360171	0.0995989	3.61622	0.000298938	0.00758534
A630089N07Rik	356.475	0.359641	0.124257	2.89432	0.00379979	0.0447319
Gm973	1641.01	0.358375	0.0950277	3.77127	0.000162422	0.00488888
Nfe2l2	2592.79	0.357551	0.102961	3.47267	0.000515301	0.0112825
Rnf135	474.946	0.356416	0.114511	3.11249	0.00185514	0.0272936
Gm20544	293.915	0.355938	0.0986499	3.6081	0.000308453	0.0077737
Alox5ap	488.48	0.355757	0.111093	3.20234	0.00136316	0.0224192
Rps6-ps4	1731.27	0.355199	0.102238	3.47424	0.000512297	0.0112574
Enpp1	841.202	0.353635	0.105546	3.35052	0.000806595	0.0155223
Tmie	506.548	0.353529	0.105082	3.36431	0.000767346	0.0149496
Ankub1	512.91	0.350896	0.122508	2.86427	0.00417975	0.047467
Msn	4748.56	0.349634	0.107935	3.2393	0.00119823	0.0204636
Iqgap1	3152.39	0.349482	0.098244	3.55728	0.000374708	0.00897689
Rpl7a	18631.1	0.349299	0.091268	3.82717	0.000129622	0.00415388
Ppp1r18	909.884	0.349265	0.107289	3.25537	0.00113243	0.0197327
Gm10240	236.938	0.34872	0.11299	3.08628	0.00202675	0.0291643
Lama4	567.616	0.347664	0.112909	3.07916	0.00207586	0.0295899
Blnk	574.965	0.347421	0.117723	2.95118	0.00316559	0.0394223
Col27a1	507.39	0.347261	0.118202	2.93786	0.00330491	0.0406579
Ints6l	4124.36	0.347247	0.109115	3.18238	0.00146068	0.0234538
Arhgap29	2721.38	0.346179	0.102061	3.39186	0.000694187	0.0138738
Slc25a45	365.594	0.346012	0.111258	3.11	0.00187087	0.0274776
Bin2	898.182	0.345264	0.119154	2.89762	0.00376004	0.044443
Rinl	275.821	0.345002	0.120362	2.86638	0.00415195	0.0472235
Tmem181b-ps	2459.44	0.34413	0.10036	3.42896	0.000605893	0.0126211
Prkcq	1732.77	0.343502	0.105485	3.25642	0.00112828	0.019691
Naaladl2	426.681	0.342829	0.118623	2.89007	0.0038515	0.0449714
Sarnp	3417.3	0.342772	0.0972116	3.52604	0.000421817	0.0098002
Zfp36l1	4030.15	0.342108	0.0898781	3.80636	0.00014103	0.00442408
Flna	4969.62	0.342009	0.107283	3.18791	0.00143306	0.0232093
Tapbpl	811.655	0.341393	0.0792637	4.30705	1.65443e-05	0.000840558
Slc25a24	398.365	0.341255	0.119707	2.85076	0.00436146	0.0487609
2900076A07Rik	691.76	0.340388	0.0897911	3.79089	0.000150109	0.00462436
Lrguk	602	0.338647	0.114398	2.96025	0.00307388	0.0385469
Pcgf5	3356.28	0.336956	0.0822725	4.09561	4.21062e-05	0.00177532
Phactr2	5144.71	0.336538	0.089632	3.75467	0.000173572	0.00514123
Rpl31-ps8	3844.43	0.333124	0.105085	3.17003	0.00152422	0.0240937
Ehd4	1233.05	0.332979	0.0881694	3.77658	0.000158997	0.00483142
Thap6	473.627	0.332868	0.10591	3.14294	0.0016726	0.0255869
Rgs10	3488.41	0.33275	0.10856	3.06513	0.00217576	0.0303681
Aass	1026.79	0.329985	0.09947	3.31743	0.000908488	0.0168998
Trim26	2395.05	0.329189	0.0671402	4.90301	9.43779e-07	7.57852e-05
Npc2	10479.8	0.328609	0.104226	3.15285	0.00161684	0.0249391
Gm10177	706.17	0.326767	0.103218	3.16581	0.00154653	0.0242743
Gstt1	979.892	0.326329	0.0858561	3.80089	0.000144178	0.0044878
Arhgap11a	488.869	0.324959	0.0924757	3.514	0.000441416	0.0101522
Rhoj	428.404	0.324894	0.110044	2.9524	0.00315315	0.0393008
Mcm3	421.313	0.324139	0.113933	2.845	0.00444112	0.049281
Apbb1ip	1015.7	0.324023	0.0989585	3.27433	0.00105913	0.0188405
Rps24	54216.9	0.322086	0.107524	2.99549	0.00274005	0.0355521
Cpne3	3520.76	0.320405	0.10335	3.10021	0.00193386	0.0281327
Gm43681	349.192	0.32016	0.104155	3.07387	0.002113	0.0299418
Snhg5	665.531	0.319312	0.0947638	3.36956	0.000752875	0.0147688
Vtn	5005.9	0.31809	0.105892	3.00391	0.00266531	0.0349073
Slc13a5	1049.83	0.314021	0.0866876	3.62244	0.000291832	0.00748164
Psme1	3844.08	0.314002	0.0784706	4.00152	6.29355e-05	0.00235128
2700097O09Rik	548.088	0.313808	0.105214	2.98259	0.00285823	0.0365749
Pros1	2575.79	0.311363	0.107987	2.88333	0.00393491	0.0456629
Icosl	1818.55	0.311273	0.0954433	3.26134	0.00110889	0.0194286
Dnai1	579.903	0.310689	0.0942375	3.29687	0.000977679	0.0177286
Gm31166	935.402	0.309296	0.0990919	3.12131	0.00180051	0.0267756
Slc26a2	1394.87	0.307747	0.0860739	3.57538	0.000349714	0.00849674
Cavin2	1336.74	0.307689	0.104314	2.94965	0.00318139	0.0395307
Cxadr	2179.84	0.306758	0.0928964	3.30215	0.000959469	0.0174837
Stat6	956.545	0.306677	0.100085	3.06415	0.00218291	0.0304297
Gmip	539.199	0.306655	0.105622	2.90333	0.00369223	0.0439912
Fam227a	502.781	0.303145	0.0937488	3.23359	0.00122243	0.0207339
Malt1	729.365	0.301284	0.0938962	3.20869	0.00133339	0.0220951
Leng8	6871.12	0.300687	0.105332	2.85466	0.00430825	0.0484068
Ttc14	8239.24	0.300541	0.0937895	3.20442	0.00135337	0.0223297
Heph	1668.77	0.300035	0.103434	2.90073	0.00372289	0.0441677
Lamp2	16437.2	0.299221	0.0905871	3.30313	0.000956105	0.0174509
Cast	1313.31	0.29893	0.0955035	3.13004	0.00174784	0.0263348
Dusp15	844.086	0.298009	0.0621407	4.79572	1.62095e-06	0.000120112
Zfp945	2372.39	0.297982	0.0771652	3.86162	0.00011264	0.00367298
Alpk1	628.895	0.295296	0.100357	2.94245	0.00325629	0.0402144
Gm14399	1508.08	0.294543	0.0969772	3.03724	0.00238754	0.0322737
Gm6277	621.092	0.294425	0.0970399	3.03406	0.00241288	0.0325769
Dnah5	933.934	0.293947	0.0986642	2.97926	0.00288942	0.0368108
Zfp442	433.987	0.293733	0.0968638	3.03243	0.00242594	0.0327333
Gm12940	1115.69	0.293596	0.102526	2.86362	0.00418825	0.0475393
Map3k19	808.147	0.293451	0.093178	3.14935	0.00163632	0.0251873
Fnbp1l	5329.08	0.293142	0.0717903	4.08331	4.4399e-05	0.00185098
Kat2b	3775.54	0.293052	0.0783233	3.74157	0.000182874	0.00533178
Pld1	1015.47	0.292952	0.0688485	4.25502	2.09028e-05	0.00102691
Zfp950	3668.9	0.292471	0.0953783	3.06643	0.0021663	0.0303166
Lrrc3	854.682	0.291129	0.0847968	3.43325	0.000596383	0.0125016
Rnf31	1399.86	0.290198	0.073622	3.94172	8.08987e-05	0.00285501
Lpp	1519.2	0.288867	0.0948073	3.04689	0.00231223	0.0315847
1300002E11Rik	623.283	0.28636	0.0788159	3.63328	0.000279843	0.00723247
Arhgap19	484.412	0.285726	0.100268	2.84962	0.0043771	0.0488623
Zbed6	2716.15	0.285037	0.0836353	3.40809	0.000654199	0.0132889
Tdrd7	4715.44	0.284927	0.0658612	4.32617	1.51723e-05	0.000789077
Ankrd44	1337.48	0.283831	0.0828028	3.4278	0.000608493	0.0126485
Pdgfc	952.55	0.283583	0.0774479	3.66159	0.000250652	0.00671133
Vwa5a	3282.21	0.283291	0.0662709	4.27475	1.91353e-05	0.000956936
Eya4	845.761	0.282968	0.0960065	2.94738	0.00320476	0.0397326
Miip	619.094	0.28292	0.0986723	2.86727	0.00414032	0.0472171
Metap1d	1860.78	0.28278	0.0993468	2.84639	0.00442174	0.0491741
Ltbp1	943.781	0.282736	0.0933203	3.02973	0.00244771	0.0329473
Esyt1	770.441	0.281782	0.0881032	3.19832	0.00138232	0.0226667
Dusp11	4424.03	0.281104	0.088161	3.18853	0.00142998	0.0232093
Axl	8969.73	0.280685	0.098787	2.84131	0.0044928	0.0496814
Dcdc2a	1823.59	0.279322	0.0816028	3.42295	0.000619447	0.0128284
Fyco1	7353.12	0.278782	0.0966824	2.88348	0.00393309	0.0456629
Fn1	5212.54	0.278747	0.0950552	2.93248	0.00336272	0.041097
Ogfr	4282.17	0.277507	0.0686801	4.04058	5.33187e-05	0.00206462
Slc38a6	432.272	0.277144	0.0900079	3.07911	0.00207623	0.0295899
Pnisr	12041.1	0.275596	0.0829963	3.32058	0.000898313	0.0167525
Lrrc1	1066.04	0.274204	0.0741716	3.69689	0.000218257	0.00606984
Pnpt1	2548.52	0.273145	0.0798217	3.42193	0.000621774	0.0128503
Spag6l	851.632	0.27148	0.074471	3.64544	0.00026693	0.00697143
Mmrn2	443.159	0.271019	0.090703	2.98798	0.00280826	0.0361846
Mtus1	5407.93	0.269398	0.0696024	3.87053	0.000108601	0.00356754
Tmem243	1432.28	0.267305	0.0934207	2.86131	0.00421898	0.0477725
Dapp1	1449.36	0.26706	0.086122	3.10096	0.00192897	0.0281231
Itga9	709.932	0.266903	0.0885323	3.01475	0.00257188	0.0340232
Nqo2	1890.65	0.266779	0.0853351	3.12625	0.0017705	0.026502
Svil	1220.43	0.265861	0.091608	2.90216	0.00370597	0.044071
Ly6e	18381.8	0.265692	0.0782514	3.39536	0.000685385	0.0137471
Chuk	2934	0.264992	0.0795739	3.33014	0.000868027	0.016338
Ptbp1	2153.13	0.26486	0.0866471	3.05677	0.00223733	0.0310176
Pigp	4286.98	0.264728	0.0834596	3.17193	0.00151431	0.0240222
Bbof1	435.164	0.264414	0.0907941	2.91224	0.00358845	0.0430537
Atp5l	16792	0.264271	0.0878402	3.00854	0.00262504	0.0345625
Mccc1	2687.4	0.261933	0.0912016	2.87202	0.00407853	0.0466979
Clic4	14039.7	0.254912	0.076456	3.33409	0.000855778	0.016162
Dennd4c	2672.91	0.254447	0.0827036	3.07662	0.00209365	0.0297431
Akt2-ps	368.966	0.253398	0.0832123	3.0452	0.00232523	0.0317393
Hps5	1850.63	0.252924	0.082182	3.07761	0.00208671	0.029677
Tor1aip1	6706.67	0.251945	0.0739873	3.40525	0.000661042	0.0133913
Lca5	946.799	0.248337	0.0750382	3.30947	0.000934727	0.0172398
Pou2f2	856.235	0.247565	0.0808973	3.06024	0.00221161	0.0307146
Gabpb2	2610.14	0.246732	0.0568421	4.34066	1.42058e-05	0.00074728
Tulp3	2152.91	0.245729	0.0860072	2.85708	0.00427557	0.0481871
Jpt2	787.863	0.243241	0.0723761	3.36079	0.00077721	0.0150738
Ghr	1380.58	0.242543	0.0711751	3.4077	0.00065513	0.0132957
Bcl2	2966.38	0.24248	0.0760665	3.18773	0.00143393	0.0232093
Pdss1	629.179	0.242297	0.0760189	3.18732	0.00143596	0.0232106
Nbeal1	3599.23	0.240945	0.0676239	3.56302	0.000366612	0.00881134
Uvssa	963.81	0.240492	0.0698014	3.44538	0.000570264	0.0120937
Parp11	2566.38	0.240266	0.0669291	3.58986	0.000330852	0.00819925
Rbms1	1723.25	0.237066	0.0761193	3.1144	0.00184317	0.0271802
Carmil1	2537.77	0.236028	0.0688716	3.42707	0.000610133	0.0126672
Rpl10	36784	0.235964	0.0817382	2.88683	0.00389149	0.045286
Pde3b	2287.15	0.235113	0.0801391	2.93381	0.00334827	0.0409653
Zup1	1139.68	0.23397	0.0819455	2.85519	0.00430113	0.0483973
Aida	7924.62	0.230969	0.0621796	3.71454	0.000203572	0.00575471
Cdc14b	1204.86	0.228851	0.0769212	2.97513	0.00292862	0.0371559
Alms1	1354.42	0.226347	0.0755295	2.9968	0.00272826	0.0354404
Wrn	1482.89	0.224535	0.0575018	3.90484	9.42869e-05	0.00322048
Ascc3	3577.38	0.2221	0.0607137	3.65815	0.000254038	0.00677795
Zkscan3	2779.33	0.220776	0.0741773	2.97633	0.00291717	0.0370316
Tmem67	1035.16	0.220468	0.0753254	2.92687	0.00342393	0.0416171
Kdm1b	1466.12	0.218606	0.0692789	3.15544	0.00160256	0.0248391
Mdm1	709.914	0.218116	0.0713123	3.05861	0.00222367	0.030863
Map3k1	1056.01	0.216839	0.0692624	3.13069	0.00174397	0.0263177
Zfp760	1802.51	0.212912	0.0734728	2.89784	0.00375748	0.0444363
Zmym6	2842.44	0.212623	0.0695997	3.05495	0.00225099	0.0311422
Usp6nl	3223.79	0.20812	0.0609029	3.41724	0.000632597	0.0129921
Ano6	2794	0.207233	0.0642361	3.22612	0.00125482	0.0210944
Atp11a	6603.49	0.206211	0.0702064	2.93721	0.0033118	0.0406754
Osbpl9	5206.5	0.205964	0.0600041	3.4325	0.000598045	0.0125129
Maf	2579.38	0.20567	0.0656517	3.13275	0.00173179	0.026187
Fndc3a	7434.88	0.205133	0.0554643	3.69847	0.000216904	0.00605198
Cdkl3	1424.32	0.204935	0.0657014	3.11919	0.00181348	0.0269293
Arl4a	5872.13	0.204694	0.0645854	3.16935	0.00152778	0.0241214
Nktr	8805.65	0.202603	0.0701676	2.88741	0.00388429	0.0452403
Stxbp4	3503.96	0.202149	0.0639345	3.16181	0.00156792	0.0244895
Ankfy1	7167.28	0.200083	0.0471377	4.24466	2.18924e-05	0.00106613
Rbm43	1946.93	0.200023	0.0632427	3.16279	0.00156266	0.0244414
Lgmn	11526.5	0.198008	0.0633411	3.12606	0.00177163	0.026502
Srsf6	11096.5	0.195985	0.0582543	3.36431	0.000767362	0.0149496
Cspp1	1847.23	0.192493	0.064156	3.00039	0.00269631	0.0352099
Gab2	2992.41	0.189202	0.0554716	3.4108	0.000647732	0.0131936
Eogt	2295.89	0.188862	0.0653207	2.89131	0.00383645	0.0448941
Srrm2	28249.1	0.187731	0.0636395	2.94991	0.00317866	0.0395307
Etv6	1700.67	0.182773	0.0627164	2.91429	0.00356504	0.0428881
Thoc2l	2843.94	0.182189	0.0588928	3.09358	0.0019776	0.0286539
Irak1	5621.42	0.180495	0.06263	2.88192	0.00395256	0.0458201
Supt20	3118.85	0.168004	0.0568558	2.95492	0.00312755	0.0390686
Lrch3	3406.95	0.167023	0.0554474	3.01228	0.00259292	0.0342407
Tjp1	14312	0.164792	0.0568425	2.89909	0.00374247	0.0443293
Dync2i1	1687.68	0.164747	0.0515652	3.19493	0.00139864	0.0228428
Nampt	11474.2	0.164282	0.0546116	3.00818	0.00262815	0.0345831
Luc7l2	16958.6	0.158946	0.0556168	2.85788	0.00426487	0.0480908
Fam135a	3839.7	0.157702	0.0511253	3.08461	0.00203817	0.029272
Nek1	4321.08	0.155647	0.0522386	2.97954	0.0028868	0.0368108
Tor1aip2	7316.74	0.153962	0.0509189	3.02367	0.00249729	0.0334733
Dek	9045.14	0.151223	0.0515902	2.93123	0.00337625	0.0411722
Lgals8	3560.59	0.150111	0.0505969	2.9668	0.00300914	0.037983
Nsmaf	3236.85	0.146963	0.051238	2.86824	0.00412764	0.0471392
Baz2b	3626.09	0.12973	0.0413647	3.13625	0.00171121	0.0259617
Sbf2	7924.49	0.117911	0.0397999	2.9626	0.00305055	0.038438
Ykt6	9419.64	-0.102469	0.0351314	-2.91673	0.00353722	0.0426392
Get3	7570.97	-0.109454	0.0383149	-2.85669	0.00428082	0.0481976
Saraf	26803.8	-0.111548	0.0378672	-2.94577	0.00322151	0.0398738
Idh3b	21742.7	-0.114352	0.0395194	-2.89357	0.00380893	0.0447347
Nudt3	19189.2	-0.11711	0.0367429	-3.1873	0.00143609	0.0232106
Daglb	3200.07	-0.124195	0.0378009	-3.2855	0.00101803	0.0182672
Atp9b	5756.67	-0.125147	0.0428014	-2.92389	0.00345684	0.0419485
Tprgl	16483	-0.126146	0.0438829	-2.87461	0.00404521	0.0464118
Stt3b	11650.2	-0.129102	0.0408974	-3.15672	0.00159556	0.0247885
Tmem222	6363.65	-0.129314	0.0442513	-2.92226	0.00347497	0.0421227
Abi1	21328.4	-0.130309	0.0443079	-2.94099	0.00327167	0.040349
Cdkn2aipnl	4615.61	-0.131757	0.0426698	-3.08784	0.00201619	0.0290859
Suclg1	10323.5	-0.13495	0.0433484	-3.11314	0.00185106	0.0272516
Eif4a3	5420.34	-0.136101	0.0455762	-2.98624	0.00282433	0.0362659
Ndufs2	20924.5	-0.136821	0.0439272	-3.11473	0.00184116	0.0271775
Fbxo44	8186.99	-0.137149	0.0427422	-3.20874	0.00133319	0.0220951
Atp6v0d1	20776.8	-0.139936	0.048596	-2.87959	0.00398194	0.0459458
Kctd3	8071.36	-0.140014	0.0421182	-3.32431	0.000886389	0.0165717
Cyhr1	13370.9	-0.142043	0.0358405	-3.96321	7.39491e-05	0.00266887
Stk25	19420.5	-0.142186	0.0477604	-2.97706	0.00291028	0.037
Cltb	11795.4	-0.142448	0.039787	-3.58027	0.000343234	0.00841262
Abhd12	28685	-0.142583	0.0380688	-3.7454	0.000180108	0.00529315
Fkbp1a	65556.3	-0.143351	0.0480217	-2.98514	0.0028345	0.0363704
Pebp1	38258.3	-0.143521	0.0498405	-2.87961	0.00398166	0.0459458
Comt	5149.81	-0.143839	0.0448031	-3.21047	0.00132518	0.0220081
Snx17	6274.82	-0.143985	0.0443803	-3.24434	0.00117723	0.0202387
Fam104a	3316.94	-0.144374	0.0439134	-3.28769	0.00101013	0.0181549
Sigmar1	1961.57	-0.146519	0.0506995	-2.88994	0.00385314	0.0449714
Cops6	9082.13	-0.1469	0.043957	-3.34189	0.000832099	0.0158897
Slc25a11	9451.16	-0.149174	0.0519327	-2.87245	0.00407304	0.046659
Auh	6406.16	-0.14966	0.0457076	-3.27429	0.00105926	0.0188405
Gabbr1	71868.2	-0.14979	0.0494642	-3.02824	0.00245979	0.0330899
Cdc42se2	22964	-0.149845	0.0403102	-3.7173	0.000201362	0.00571397
Fbxo34	8096.27	-0.150299	0.0501493	-2.99703	0.00272625	0.0354404
Pithd1	7627.47	-0.151564	0.0482151	-3.14351	0.00166937	0.0255726
Papss1	8431.23	-0.152816	0.0440463	-3.46945	0.000521527	0.0113704
Nrn1	25244.4	-0.152923	0.0482285	-3.17081	0.00152015	0.0240635
Cyc1	12226.9	-0.1535	0.0472281	-3.25018	0.00115333	0.0199914
Nefl	53343	-0.153597	0.0440062	-3.49035	0.000482382	0.0107483
Zbtb18	71050.8	-0.154513	0.0501235	-3.08263	0.00205177	0.0293539
Nsun2	8028.07	-0.155029	0.0487788	-3.17821	0.00148187	0.023642
Klhl2	35503.3	-0.155582	0.0498758	-3.11939	0.00181227	0.0269293
Ncaph2	9167.16	-0.155827	0.0489039	-3.18638	0.00144064	0.0232479
Yif1b	1279.05	-0.156329	0.0538138	-2.90501	0.00367246	0.043832
Lcmt1	5173.12	-0.15704	0.0506573	-3.10005	0.00193488	0.0281327
Lztr1	20331	-0.157181	0.043774	-3.59074	0.000329746	0.00819004
Gpat4	8517.06	-0.15721	0.0525143	-2.99365	0.00275661	0.0356876
Car11	8919.87	-0.157293	0.0490204	-3.20874	0.0013332	0.0220951
Chmp7	7983.57	-0.157322	0.0497933	-3.1595	0.00158043	0.0246274
AU040320	6801.56	-0.15753	0.0519732	-3.03099	0.00243754	0.0328501
Dtnbp1	4828.83	-0.158519	0.0520834	-3.04356	0.00233795	0.0318311
Wdr45	1089.2	-0.158565	0.055695	-2.84702	0.00441304	0.0491405
Pcmt1	18640.3	-0.158575	0.0510655	-3.10533	0.00190068	0.0277986
Asb8	3831.09	-0.158596	0.0516247	-3.0721	0.0021256	0.0299816
Slc9a6	19272.4	-0.159435	0.0501309	-3.18036	0.0014709	0.0235175
Creb3	3229.26	-0.159486	0.0554076	-2.87841	0.00399686	0.0460193
Smyd2	4738.76	-0.159552	0.0538626	-2.96221	0.00305443	0.038438
Arfgap2	5675.72	-0.160277	0.0556568	-2.87975	0.00397995	0.0459458
Pgp	6159.67	-0.160778	0.0409291	-3.92821	8.55787e-05	0.00299177
Usp30	3714.93	-0.160937	0.0528126	-3.04732	0.00230893	0.0315847
Chmp1a	7591.41	-0.162372	0.0536627	-3.02579	0.00247983	0.0332992
Acvr1	4525.38	-0.162674	0.0538851	-3.01891	0.00253684	0.0338003
Rab24	4354.68	-0.16352	0.0532144	-3.07286	0.0021202	0.0299676
5730409E04Rik	8790.61	-0.163591	0.0508337	-3.21815	0.00129018	0.0215714
Ndufv1	14975.4	-0.163651	0.0521834	-3.13608	0.00171224	0.0259617
Ube2e2	9701.61	-0.164449	0.04872	-3.3754	0.00073708	0.0145228
Fbxw5	5960.23	-0.164652	0.0504481	-3.2638	0.0010993	0.0193642
Tmub2	6802.87	-0.16467	0.0465085	-3.54065	0.000399139	0.00940062
Ciao3	2047.81	-0.165228	0.0563629	-2.9315	0.00337325	0.0411717
Mob2	2292.92	-0.165255	0.0536984	-3.07747	0.00208766	0.029677
Slc49a4	7813.44	-0.166231	0.0413679	-4.01837	5.86016e-05	0.0022191
Eif4h	28151.3	-0.166551	0.0459736	-3.62275	0.000291489	0.00748143
Synpo	17724.6	-0.166626	0.0576458	-2.89052	0.00384604	0.0449591
Pmm1	10738.7	-0.167271	0.0464922	-3.59784	0.000320876	0.00802014
Snrnp40	2379.92	-0.167422	0.05424	-3.08668	0.00202403	0.0291439
Mtch1	30229.3	-0.167536	0.0565794	-2.96108	0.00306564	0.0385216
Pgk1	43921	-0.167587	0.0586027	-2.85971	0.00424031	0.0479108
Fhip2b	2930.12	-0.167634	0.0578562	-2.89743	0.00376235	0.0444468
Tor2a	1588.58	-0.167713	0.0571089	-2.93672	0.00331701	0.0406945
Atp6v0e2	37857.5	-0.168361	0.0501331	-3.35828	0.000784285	0.0151715
Htatip2	928.883	-0.16882	0.0589569	-2.86344	0.00419068	0.0475427
Cfl1	52569.8	-0.168836	0.0567144	-2.97695	0.00291136	0.037
Arf1	41674	-0.169509	0.0460996	-3.67701	0.000235983	0.00644533
Ctsf	4462.83	-0.169633	0.0449621	-3.77279	0.000161431	0.00488312
Chchd4	4370.03	-0.169977	0.0582502	-2.91805	0.0035223	0.0425576
Slc37a4	1594.45	-0.170235	0.0575115	-2.96001	0.00307628	0.0385469
Ctbp1	19617.1	-0.17093	0.04688	-3.64612	0.000266233	0.00696137
Gfod2	1792.01	-0.171235	0.0557375	-3.07217	0.0021251	0.0299816
2210016L21Rik	9360.25	-0.171529	0.0536146	-3.1993	0.0013776	0.0226259
Mcrip1	3951.7	-0.172241	0.0511261	-3.36895	0.000754561	0.0147759
Plekhm1	2502.51	-0.172397	0.0598813	-2.87898	0.00398966	0.0459863
Trir	5164.61	-0.172921	0.052211	-3.31197	0.000926419	0.0171476
Fh1	7846.44	-0.173208	0.0542426	-3.19322	0.00140697	0.0229393
Stx6	8885.59	-0.173422	0.0468317	-3.70309	0.000212993	0.00596809
Mul1	4058.7	-0.173428	0.0554644	-3.12683	0.00176701	0.0264861
Fig4	4414.06	-0.173432	0.0606142	-2.86124	0.0042199	0.0477725
Ric8a	4842.49	-0.173541	0.0548425	-3.16436	0.00155425	0.024327
Brd1	4946.35	-0.173782	0.0608937	-2.85387	0.00431908	0.0484299
Fam171a1	8983.58	-0.174173	0.0584554	-2.97959	0.00288634	0.0368108
Tspan13	34799.9	-0.174339	0.0606024	-2.87677	0.00401763	0.0461427
Dnlz	3535.56	-0.174403	0.0537845	-3.24263	0.00118431	0.020288
Cuedc2	8264.79	-0.174438	0.0611995	-2.85032	0.00436752	0.0487797
Rtkn	3041.9	-0.174447	0.0567973	-3.0714	0.0021306	0.0299816
Naa12	6369.68	-0.175215	0.0608288	-2.88045	0.00397105	0.0459389
Epdr1	17740.4	-0.175314	0.0562812	-3.11496	0.00183969	0.0271738
Sec14l1	20502.8	-0.175498	0.0575065	-3.05179	0.00227479	0.0312804
Asphd2	8657.03	-0.175792	0.0518321	-3.39157	0.000694933	0.0138763
Snip1	1347.73	-0.175856	0.0551828	-3.18679	0.00143859	0.0232342
Adap1	12019.5	-0.176041	0.0536441	-3.28164	0.00103204	0.0184889
Pef1	3984.07	-0.176589	0.0509388	-3.46669	0.000526918	0.0114212
Rtf2	6390.01	-0.176799	0.0560098	-3.15658	0.00159632	0.0247885
Zfp787	1024.91	-0.177103	0.0589806	-3.00273	0.00267568	0.0350061
Cct7	16674.7	-0.177187	0.0551722	-3.21154	0.00132026	0.0219591
Ppp1r37	8657.57	-0.178097	0.0582638	-3.05674	0.00223759	0.0310176
Zfp622	3114.44	-0.178117	0.0606327	-2.93763	0.00330727	0.0406645
Trim8	5315.27	-0.178441	0.0612662	-2.91255	0.00358485	0.0430337
Mdh2	18354.6	-0.178487	0.0619711	-2.88017	0.00397463	0.0459458
Abhd16a	4359.88	-0.178854	0.062227	-2.87421	0.00405036	0.046447
Sptan1	89581.8	-0.179523	0.0623959	-2.87715	0.00401282	0.0461112
Srebf2	18726.5	-0.179802	0.053525	-3.35921	0.000781668	0.015134
Aip	7207.16	-0.179835	0.0528559	-3.40236	0.000668055	0.0134967
Extl1	5955.56	-0.179908	0.0630378	-2.85397	0.00431772	0.0484299
Mzt2	1731.3	-0.180002	0.0582806	-3.08854	0.00201145	0.0290565
Nudt18	3205	-0.180469	0.054449	-3.31446	0.000918199	0.0170379
Chchd6	3398.69	-0.180932	0.055624	-3.25276	0.00114288	0.0198527
Zfta	6224.96	-0.181121	0.0608147	-2.97824	0.00289912	0.0369075
Olfm1	111621	-0.18126	0.0494648	-3.66442	0.0002479	0.00665702
Klhdc3	13003.2	-0.181706	0.0579195	-3.13721	0.00170564	0.0259062
Bicra	1558.36	-0.181767	0.0623116	-2.91706	0.00353351	0.0426392
Ifngr2	7039.44	-0.181835	0.0459317	-3.95881	7.53235e-05	0.0027097
Usf1	4391.96	-0.181946	0.0510238	-3.5659	0.000362614	0.00873541
Itm2c	84380.3	-0.182022	0.0588934	-3.0907	0.00199685	0.0288727
Ndufb7	4243.17	-0.182204	0.0578304	-3.15067	0.00162897	0.0250915
Plrg1	3952.28	-0.182253	0.0559146	-3.25948	0.00111615	0.0195253
Paqr7	6475.51	-0.182546	0.0539641	-3.38273	0.000717694	0.0142542
Tmem50b	9013.04	-0.182886	0.0519575	-3.51991	0.000431691	0.00996989
Ripor1	6867.19	-0.183027	0.0572983	-3.19428	0.00140181	0.022872
Gpr37	9911.3	-0.183077	0.051646	-3.54484	0.000392847	0.00930471
Inka2	11049.4	-0.183152	0.0628756	-2.91293	0.00358052	0.0430048
Arpc4	7846.98	-0.184	0.0486485	-3.78223	0.000155429	0.00472944
Cmss1	851.292	-0.184378	0.0587732	-3.13711	0.00170625	0.0259062
Ccdc106	3055.73	-0.184697	0.0547642	-3.37259	0.000744646	0.0146589
Dmac2	2592.17	-0.185206	0.0587063	-3.15479	0.00160613	0.0248599
Gpd1	10130.9	-0.185542	0.0642734	-2.88676	0.00389228	0.045286
Ttyh2	3267.69	-0.185587	0.0572779	-3.24012	0.00119481	0.0204207
Slc35b2	2258.72	-0.185783	0.0609254	-3.04935	0.0022934	0.0314588
Adprh	7740.36	-0.185819	0.0546533	-3.39996	0.000673952	0.013589
Nsg2	81759.4	-0.185835	0.0557542	-3.33311	0.000858807	0.0162054
Kctd1	5202.97	-0.185845	0.0424791	-4.37497	1.21448e-05	0.000652715
Slc35c2	2946.8	-0.185951	0.060626	-3.06718	0.00216091	0.0302849
Otub1	14235.7	-0.186195	0.0611759	-3.0436	0.00233763	0.0318311
Gps1	7537.11	-0.186268	0.0480307	-3.87809	0.00010528	0.00348392
Pip5k1a	7862.15	-0.186365	0.0498269	-3.74024	0.000183841	0.00534601
Tmem38a	9524.42	-0.186701	0.0481532	-3.87722	0.000105657	0.00349088
Anapc2	6834.03	-0.186797	0.0646569	-2.88904	0.00386416	0.0450545
Lmo3	21622.8	-0.186983	0.0562239	-3.32568	0.000882034	0.016543
Evi5l	7596.91	-0.189036	0.0576586	-3.27853	0.00104349	0.018664
Atp6v1e1	29186.9	-0.189202	0.0595691	-3.17618	0.00149226	0.0237713
Glrx5	2592.92	-0.189544	0.056108	-3.37821	0.000729603	0.0144137
Rab3ip	4329.64	-0.189649	0.0594485	-3.19015	0.001422	0.0231169
Actr3b	13169	-0.18974	0.0615074	-3.08484	0.00203663	0.0292686
B4galnt1	7675.5	-0.190713	0.0603645	-3.15936	0.00158117	0.0246274
Fem1a	5956.63	-0.190747	0.0608479	-3.13481	0.00171966	0.0260389
Fbxo41	10749.3	-0.19094	0.0590349	-3.23436	0.00121917	0.0207201
Pld3	33533.5	-0.191117	0.0600584	-3.18219	0.00146166	0.0234538
Gstp1	7751.73	-0.191345	0.0568696	-3.36463	0.000766452	0.0149496
Efna3	6280.1	-0.19135	0.0593781	-3.22256	0.00127049	0.0212901
Chn1	144631	-0.191647	0.0548773	-3.49228	0.000478912	0.0107138
Hey1	4517.47	-0.191713	0.0486935	-3.93713	8.24608e-05	0.00289639
Rtn1	99846.4	-0.19208	0.0638994	-3.00598	0.00264723	0.0347526
Rrp36	1122.4	-0.192108	0.0611419	-3.142	0.00167797	0.0256339
Mettl8	1286.82	-0.192204	0.0663599	-2.89638	0.00377492	0.0445245
Ttc39c	3923.6	-0.192353	0.0623161	-3.08673	0.00202371	0.0291439
Ttyh3	11405.8	-0.192358	0.0647012	-2.97302	0.00294889	0.0373493
Tlcd3b	3647.63	-0.192576	0.0662484	-2.90688	0.00365052	0.0436579
Tmem9	5503.27	-0.193006	0.0530623	-3.63734	0.000275465	0.00715246
Bag5	4643.84	-0.193084	0.0636343	-3.03428	0.00241114	0.0325731
Mief1	2788.11	-0.193349	0.0591266	-3.27009	0.00107513	0.0190315
Tafa5	12565.4	-0.19358	0.0458693	-4.22025	2.44031e-05	0.00115315
Brd3os	2429.33	-0.193614	0.0472138	-4.1008	4.11725e-05	0.0017524
Yipf3	2925.56	-0.193731	0.0585206	-3.31049	0.00093134	0.0172101
Kifbp	19716.3	-0.193778	0.0630692	-3.07246	0.002123	0.0299816
Pfdn6	3565.32	-0.194482	0.0581731	-3.34315	0.000828317	0.0158718
Rilpl1	4732.04	-0.194528	0.0647042	-3.00642	0.00264343	0.0347431
Rrp7a	8160.87	-0.194667	0.0556962	-3.49515	0.000473793	0.0106099
Vps37c	1733.62	-0.195457	0.0639515	-3.05634	0.00224057	0.0310395
Rab40c	3037.17	-0.195864	0.064447	-3.03915	0.00237245	0.0321477
Map2k2	3685.36	-0.196242	0.0624678	-3.14149	0.00168089	0.0256416
Tmem143	1165.35	-0.196284	0.0668656	-2.9355	0.00333007	0.0408071
Prmt1	5982.03	-0.196739	0.0579682	-3.39392	0.000689006	0.013795
Capn15	3395.8	-0.196875	0.0678589	-2.90125	0.00371683	0.0441341
Ehmt2	13826.3	-0.197286	0.0654277	-3.01533	0.00256701	0.0340194
Tle1	5148.43	-0.197298	0.066609	-2.96203	0.00305619	0.038438
Xylt2	1649.91	-0.19744	0.0545935	-3.61655	0.000298555	0.00758534
Rnaseh2c	1550.68	-0.198318	0.0565089	-3.5095	0.000448945	0.0102321
Cpm	1505.63	-0.198398	0.0697015	-2.84639	0.00442176	0.0491741
Nipsnap1	7201.34	-0.198483	0.0694468	-2.85806	0.00426243	0.0480876
Pgbd5	16607.3	-0.198847	0.0626734	-3.17274	0.00151007	0.023972
Tor1a	3002.64	-0.199072	0.0553612	-3.59587	0.000323303	0.00805694
Myo18a	12565.5	-0.199133	0.0545125	-3.65298	0.000259214	0.00684201
Tssc4	1948.69	-0.199294	0.0610707	-3.26334	0.00110109	0.0193642
Insyn1	15800.7	-0.199391	0.0688388	-2.89649	0.00377365	0.0445245
Adgrl1	37092.2	-0.19981	0.0610062	-3.27523	0.00105574	0.0188405
Gpr137	5834.45	-0.199849	0.0560661	-3.56452	0.000364517	0.00877042
Rbfa	1795.28	-0.200172	0.061593	-3.24992	0.00115437	0.0199914
Lin7b	2917.48	-0.200259	0.06925	-2.89182	0.00383013	0.0448673
Dnal4	3448.24	-0.200276	0.0623599	-3.21162	0.0013199	0.0219591
Mcat	1371.85	-0.200329	0.0570578	-3.51098	0.000446459	0.0102027
Calm3	152668	-0.200591	0.0495107	-4.05146	5.08981e-05	0.00200676
Zfp94	928.324	-0.200617	0.0677711	-2.96022	0.00307417	0.0385469
Maf1	6144.98	-0.200845	0.0515381	-3.89701	9.73863e-05	0.00329107
Dhcr7	3124.4	-0.201301	0.0698818	-2.8806	0.00396924	0.0459389
C1ql3	12089.5	-0.201443	0.0666155	-3.02397	0.00249484	0.0334611
Mical2	27848.1	-0.201518	0.0693185	-2.90713	0.00364764	0.0436579
Gipc1	3379.16	-0.20196	0.0634393	-3.18352	0.00145495	0.0233968
Sphk2	2178.1	-0.202063	0.066854	-3.02245	0.00250735	0.0335075
Tada3	2359.63	-0.202386	0.0710632	-2.84797	0.00439987	0.049061
1810055G02Rik	1171.88	-0.202429	0.0705306	-2.87008	0.00410362	0.046937
Washc1	2156.95	-0.202865	0.0684911	-2.96192	0.00305726	0.038438
Por	5461	-0.20292	0.0651714	-3.11363	0.001848	0.0272244
B3galt5	8557.6	-0.203024	0.0630316	-3.22099	0.0012775	0.0213754
Btbd2	5575.83	-0.203158	0.0644198	-3.15365	0.00161241	0.0249052
Trrap	11025.3	-0.203303	0.0700552	-2.90204	0.00370742	0.044071
Nudt16l1	3378.77	-0.203338	0.0643906	-3.15788	0.00158923	0.0247357
Tram1l1	3528.11	-0.203477	0.0649502	-3.13281	0.00173142	0.026187
Uqcrc1	17879	-0.203545	0.0495199	-4.11037	3.95017e-05	0.00170086
Bop1	3461.12	-0.203617	0.0667628	-3.04986	0.00228947	0.0314242
Arhgdig	3147	-0.204013	0.0680847	-2.99646	0.00273138	0.0354602
Btbd9	10958	-0.204087	0.0692715	-2.94619	0.00321715	0.0398419
Kcnh3	5766.16	-0.204326	0.0704995	-2.89826	0.00375243	0.0444237
Lratd1	9673.75	-0.205084	0.068884	-2.97724	0.00290856	0.037
Cdkn2d	3497.37	-0.205133	0.061018	-3.36184	0.000774241	0.0150424
Stim2	13861.5	-0.205166	0.0606352	-3.38361	0.000715388	0.0142211
Clvs2	6411.13	-0.205427	0.0550273	-3.73319	0.000189071	0.00544133
Lhpp	1984.54	-0.206534	0.0648343	-3.18557	0.00144471	0.0232659
Tbrg4	1634.02	-0.206661	0.0724223	-2.85356	0.00432328	0.0484299
Gnb2	13846.3	-0.206852	0.0607897	-3.40275	0.000667117	0.0134899
Klhl22	8001.48	-0.206981	0.0644142	-3.21328	0.00131226	0.0218587
Klc1	47819	-0.207019	0.0701823	-2.94974	0.00318045	0.0395307
Sema7a	12454.7	-0.207049	0.0723709	-2.86095	0.00422379	0.0477725
Polr2e	4064.88	-0.207228	0.06539	-3.16912	0.00152903	0.0241214
Park7	10338.9	-0.207618	0.0550659	-3.77037	0.000163008	0.00489595
Cdc37	9514.02	-0.207689	0.0695251	-2.98726	0.0028149	0.0362073
Ptov1	8428.21	-0.207873	0.0630701	-3.2959	0.000981085	0.0177615
Gm10039	1736.29	-0.207895	0.0619241	-3.35725	0.00078722	0.015215
Abca2	18081.2	-0.20827	0.0711057	-2.92902	0.00340036	0.0413983
Sgta	6873.39	-0.208543	0.0690073	-3.02204	0.00251077	0.033533
Exosc4	1353.2	-0.208664	0.0668168	-3.12293	0.00179063	0.0266789
B3gat3	10771.2	-0.208697	0.0677106	-3.08219	0.00205487	0.0293605
Tmed9	7132.51	-0.20887	0.0605445	-3.44986	0.000560868	0.0119429
Eipr1	3817.1	-0.209413	0.0655218	-3.19608	0.00139308	0.0227795
Alad	1057.89	-0.209522	0.0718115	-2.91767	0.00352658	0.0425863
Gria1	112708	-0.209574	0.0661396	-3.16866	0.00153143	0.0241392
Psmb5	5621.45	-0.209618	0.0501674	-4.17837	2.93609e-05	0.00132564
Zdhhc7	2228.12	-0.209694	0.0713141	-2.94043	0.00327755	0.0403881
B4galt3	3538.2	-0.209774	0.0605416	-3.46495	0.000530336	0.0114691
Ube2ql1	15663.3	-0.209794	0.0673648	-3.11431	0.00184378	0.0271802
Scamp5	38262.8	-0.209848	0.0718542	-2.92048	0.00349497	0.0423191
Wdr81	2413.31	-0.209977	0.0706249	-2.97314	0.00294775	0.0373493
Spon1	9987.54	-0.210138	0.0720952	-2.91473	0.00355997	0.0428503
Slitrk5	8948.92	-0.210154	0.0738913	-2.8441	0.00445364	0.0493708
Sbf1	19188.7	-0.210713	0.0668261	-3.15316	0.00161514	0.0249301
Prmt7	3510.36	-0.210831	0.0584895	-3.6046	0.000312634	0.00785246
Scamp3	2269.09	-0.210873	0.0684543	-3.0805	0.00206655	0.0294896
Diras1	8805.48	-0.211132	0.0686046	-3.07751	0.00208736	0.029677
Sox10	3365.69	-0.211206	0.0704064	-2.99982	0.00270142	0.0352474
Mettl22	1226.57	-0.211374	0.0721605	-2.92922	0.00339813	0.0413937
Rnf187	26995.2	-0.211378	0.0553942	-3.81588	0.000135698	0.00430526
Fam98c	1517.98	-0.211769	0.0638716	-3.31554	0.00091467	0.0169865
Ube2g2	3971.73	-0.211772	0.0570014	-3.71521	0.000203036	0.00574684
Scn1b	31109.6	-0.211944	0.0570962	-3.71206	0.000205582	0.00579683
Atf6b	4870.09	-0.212702	0.066775	-3.18535	0.00144577	0.0232659
Mtfp1	8115.03	-0.212716	0.0655228	-3.24644	0.00116859	0.0201443
Nfkbib	1042.36	-0.213011	0.0734033	-2.90192	0.00370881	0.044071
Cntnap1	21545	-0.213065	0.0624041	-3.41428	0.000639502	0.0130737
Noc2l	5225.5	-0.213237	0.0615441	-3.46478	0.00053067	0.0114691
Syt13	20809.7	-0.213854	0.0539903	-3.96097	7.46458e-05	0.00268966
Faah	11802.5	-0.213945	0.0493699	-4.33351	1.46754e-05	0.000768534
Zbtb22	2596.95	-0.214004	0.0717295	-2.98349	0.00284983	0.0364883
Ap2s1	8025.48	-0.214009	0.0607459	-3.52303	0.000426647	0.00989912
Ten1	1515.76	-0.214085	0.0626788	-3.41558	0.000636456	0.0130234
Slc24a3	23572.1	-0.214407	0.0741848	-2.89018	0.00385027	0.0449714
Ctnnbl1	2799.25	-0.214435	0.0539223	-3.97673	6.98683e-05	0.00256729
Otud7a	3567.07	-0.214521	0.0705858	-3.03915	0.00237245	0.0321477
Gpaa1	1564.16	-0.214553	0.0733259	-2.92602	0.0034333	0.0417082
Smpd3	9461.05	-0.214702	0.0704586	-3.04721	0.00230976	0.0315847
Bcl11b	15390.8	-0.214736	0.0752169	-2.8549	0.00430507	0.0483973
Rcc2	7881.51	-0.214861	0.0716314	-2.99953	0.00270393	0.0352474
Tmem144	1901.96	-0.214992	0.0564959	-3.80543	0.000141555	0.00443434
Sqstm1	38969.3	-0.215242	0.0673021	-3.19815	0.00138313	0.0226667
Speg	8427.93	-0.215281	0.0601127	-3.58129	0.0003419	0.00838915
Neu1	4165.23	-0.215381	0.0506643	-4.25114	2.12689e-05	0.00104031
Podxl2	7273.84	-0.215467	0.074468	-2.89341	0.0038108	0.0447347
Agpat4	5051.39	-0.215833	0.0461178	-4.68004	2.8682e-06	0.000196838
Rab40b	3575.28	-0.216157	0.0636022	-3.39858	0.000677374	0.013613
Wscd1	11120.2	-0.216251	0.0587983	-3.67785	0.000235207	0.00643688
Dpysl2	12954	-0.216465	0.0724624	-2.98727	0.00281477	0.0362073
Dctn2	15399.6	-0.216539	0.06837	-3.16717	0.00153929	0.0242211
Zmynd19	3034.34	-0.216567	0.0679275	-3.18821	0.00143158	0.0232093
Fndc10	1624.93	-0.217103	0.0706743	-3.07187	0.0021272	0.0299816
Endog	703.226	-0.217359	0.0630274	-3.44865	0.000563402	0.0119791
Tmem11	2257.2	-0.217521	0.066898	-3.25154	0.00114783	0.0199232
A430005L14Rik	1038.29	-0.218018	0.0737836	-2.95483	0.00312843	0.0390686
Ptprs	29914.5	-0.218645	0.0702987	-3.11023	0.00186942	0.0274776
Paqr4	4387.52	-0.21865	0.0560938	-3.89793	9.70178e-05	0.00328359
Lzts3	17706.8	-0.218757	0.0580021	-3.77154	0.000162246	0.00488888
AI593442	17983.8	-0.218779	0.0763031	-2.86723	0.00414081	0.0472171
Lrp11	25695.6	-0.218947	0.0590633	-3.70698	0.000209745	0.0058993
Dmwd	8427.55	-0.219113	0.0620925	-3.52882	0.000417421	0.00973867
Lzts2	2065.02	-0.219178	0.0719807	-3.04495	0.00232717	0.0317463
Lrtm2	3470.09	-0.219689	0.0771994	-2.84574	0.00443089	0.0492165
Napa	15344.3	-0.220096	0.0598237	-3.67908	0.00023408	0.00643679
Hid1	7337.55	-0.220243	0.0722782	-3.04715	0.00231019	0.0315847
Wdr18	3578.87	-0.220647	0.0654909	-3.36913	0.000754055	0.0147759
Pdcd7	1741.81	-0.220663	0.0615476	-3.58524	0.00033677	0.00830898
Reep2	6144.43	-0.221139	0.0733738	-3.01387	0.00257936	0.0341019
Nomo1	11214.5	-0.221696	0.0613028	-3.6164	0.000298727	0.00758534
Cope	4361	-0.221893	0.0508997	-4.35942	1.3041e-05	0.000689258
Gpank1	782.494	-0.222095	0.0778304	-2.85358	0.00432302	0.0484299
Sarm1	2349.14	-0.222465	0.0672588	-3.3076	0.000940985	0.0172596
Pex14	2776.53	-0.22262	0.0705759	-3.15433	0.00160868	0.0248821
Clpp	3164.22	-0.222704	0.0557465	-3.99495	6.47091e-05	0.00239746
Tuba4a	35621.4	-0.222772	0.0738747	-3.01554	0.00256522	0.0340159
Capn10	2333.94	-0.223105	0.0649489	-3.43509	0.000592346	0.012436
Wdr83	1410.5	-0.223828	0.0645515	-3.46743	0.000525466	0.0114074
Pip4k2c	14675	-0.224466	0.0685573	-3.27413	0.00105989	0.0188405
Sh3bp5	9958.43	-0.224555	0.0691703	-3.24641	0.0011687	0.0201443
Prmt2	5013.08	-0.224717	0.074483	-3.01703	0.00255267	0.0339244
Mogs	1807.03	-0.224762	0.0707516	-3.17678	0.0014892	0.023742
Tmem259	4564.59	-0.224872	0.0663172	-3.39085	0.000696774	0.0139006
Arpc1a	15645.8	-0.225018	0.0463478	-4.85499	1.20391e-06	9.19592e-05
Men1	4572.15	-0.225865	0.0776756	-2.9078	0.00363986	0.0436002
Ndufs7	4657.3	-0.225958	0.0455682	-4.95867	7.09783e-07	5.9515e-05
Slc2a8	905.202	-0.226408	0.0743089	-3.04685	0.00231249	0.0315847
Rnf41	6455.05	-0.226549	0.0559969	-4.04574	5.21574e-05	0.00203377
Rmnd5b	3225.27	-0.226564	0.0679511	-3.33422	0.000855374	0.016162
Pard6a	1332.03	-0.226576	0.0740259	-3.06076	0.00220775	0.0306801
Pradc1	874.81	-0.226715	0.064954	-3.4904	0.000482305	0.0107483
Rab1b	10042.3	-0.22673	0.055242	-4.1043	4.05549e-05	0.00173949
Arl2	2556.34	-0.226899	0.0566929	-4.00225	6.27436e-05	0.00234804
Slc39a11	2175.96	-0.227431	0.0537938	-4.22782	2.35963e-05	0.00112696
Panx1	1666.51	-0.227452	0.0703687	-3.23229	0.00122804	0.0207975
Tceal3	10495.1	-0.227541	0.0748614	-3.0395	0.0023697	0.0321477
Ccsap	4621.22	-0.227952	0.0788139	-2.89229	0.00382449	0.0448673
Usp20	7713.93	-0.228345	0.0743586	-3.07087	0.00213438	0.0299969
Eef1a2	64462.6	-0.228882	0.0720146	-3.17827	0.00148157	0.023642
Adcy9	6623.54	-0.228981	0.0788293	-2.90477	0.00367526	0.0438358
Fkbp8	22743.8	-0.229314	0.0579872	-3.95457	7.66726e-05	0.00274495
Apbb1	27245.5	-0.229491	0.0695112	-3.3015	0.000961696	0.0175059
Med16	3351.08	-0.229539	0.0760642	-3.0177	0.00254703	0.0338786
Tex264	3821.45	-0.230252	0.0552341	-4.16866	3.06394e-05	0.00137501
Nop2	1862.25	-0.230517	0.0795749	-2.89686	0.00376919	0.0445039
P4htm	5216.26	-0.230735	0.0636467	-3.62524	0.000288688	0.00743521
Acap3	7474.99	-0.231012	0.0726211	-3.18106	0.00146737	0.0235118
Tmem115	2529.97	-0.231038	0.0578181	-3.99594	6.44378e-05	0.00239537
Dtnb	3686.31	-0.231161	0.074975	-3.08317	0.00204809	0.0293388
Slc17a7	105202	-0.231269	0.0707216	-3.27014	0.00107495	0.0190315
Sez6l	26655.7	-0.231277	0.0792376	-2.91878	0.00351409	0.0424814
Ccnq	1230.87	-0.231646	0.0672884	-3.44259	0.000576165	0.0121578
Get4	2951.65	-0.231702	0.0569304	-4.06992	4.70284e-05	0.00192816
Mlf2	33621.7	-0.232002	0.0530038	-4.37708	1.2028e-05	0.000648002
Kctd13	8276.1	-0.232211	0.0704842	-3.29451	0.000985944	0.0178205
Galnt18	3711.24	-0.232272	0.0790774	-2.93728	0.00331106	0.0406754
Slc35f4	1115.2	-0.232331	0.0748767	-3.10284	0.00191673	0.0279965
Arhgef25	20944.2	-0.232411	0.0756161	-3.07356	0.00211519	0.0299538
Sprn	18231.8	-0.232584	0.0643462	-3.61457	0.000300849	0.00762516
Adrm1	3096.83	-0.232735	0.0721155	-3.22725	0.00124984	0.0210389
Atn1	1390.05	-0.2334	0.0634313	-3.67957	0.000233624	0.00643679
Spsb3	2772.1	-0.233798	0.060932	-3.83703	0.000124533	0.00401964
Dnttip1	1706.93	-0.234097	0.0653272	-3.58345	0.000339082	0.00833834
Actl6b	5184.81	-0.235046	0.0675417	-3.48001	0.000501388	0.011078
Matn2	7087.53	-0.235086	0.0796278	-2.95231	0.00315407	0.0393008
Rogdi	9042.87	-0.235382	0.0652546	-3.60713	0.000309598	0.00779354
Cnpy3	4151.91	-0.235699	0.064075	-3.67848	0.000234627	0.00643679
Chst1	23516.8	-0.235799	0.0651863	-3.6173	0.000297687	0.00757947
Hnrnpa0	12155.2	-0.236451	0.0727563	-3.2499	0.00115445	0.0199914
Rtl8b	3214.88	-0.236896	0.0729032	-3.24946	0.00115624	0.0199972
Brf2	1384.88	-0.237067	0.0719379	-3.29544	0.000982669	0.0177757
Mfsd12	3168.3	-0.237104	0.0583053	-4.06659	4.77061e-05	0.001946
Tmem121b	4931.17	-0.23722	0.0786102	-3.01767	0.00254728	0.0338786
Cpt1c	8164.85	-0.237236	0.0611322	-3.8807	0.000104157	0.00345702
Ampd2	4578.3	-0.237367	0.0739827	-3.20842	0.00133468	0.0221
Slc66a2	1693.81	-0.237407	0.0835459	-2.84163	0.00448837	0.0496717
Fam20c	2231.57	-0.237522	0.0750392	-3.1653	0.00154924	0.0242827
Agfg2	4539.85	-0.237777	0.0781282	-3.04342	0.00233909	0.0318311
AI837181	3272.33	-0.23792	0.0760588	-3.1281	0.00175939	0.0264252
Plec	7132.45	-0.238038	0.0762193	-3.12307	0.00178978	0.0266789
Kctd15	930.181	-0.238055	0.0793885	-2.9986	0.00271221	0.0353347
Klhl8	3774.31	-0.238106	0.0664218	-3.58476	0.000337394	0.00831518
Cers1	2407.92	-0.238353	0.0810943	-2.93921	0.00329047	0.0405026
Prcc	3166.5	-0.238807	0.0707259	-3.37652	0.00073409	0.0144767
Uchl1	39148.1	-0.239108	0.0753217	-3.1745	0.00150096	0.0238613
Kdm4b	4878.62	-0.239234	0.0741069	-3.22823	0.00124559	0.0210148
Adcy3	4696.12	-0.239699	0.0788241	-3.04094	0.0023584	0.0320742
Alg1	1654.9	-0.239744	0.0672103	-3.56708	0.000360986	0.00872311
Syngr3	12899.1	-0.239985	0.0841263	-2.85267	0.00433532	0.048493
Stmn3	25597.1	-0.240002	0.0725575	-3.30774	0.000940506	0.0172596
Ints5	1188.55	-0.240212	0.0693121	-3.46566	0.000528941	0.0114539
Dolk	1580.16	-0.240278	0.0594403	-4.04234	5.29212e-05	0.00205637
Eepd1	1582.8	-0.240372	0.0744761	-3.2275	0.00124875	0.0210364
Plpp7	1302.25	-0.240562	0.0777648	-3.09345	0.00197843	0.0286539
Nob1	1885.23	-0.240844	0.0784113	-3.07154	0.00212954	0.0299816
Ypel3	9377.41	-0.240997	0.0589605	-4.08743	4.36186e-05	0.00182185
Adra2c	2039.99	-0.241095	0.0616993	-3.90759	9.32216e-05	0.00318898
Gtf2h4	978.213	-0.24114	0.0669884	-3.59973	0.000318545	0.00799194
Anapc11	4451.99	-0.241352	0.0513659	-4.69869	2.61838e-06	0.000182501
Retreg2	15710.2	-0.241513	0.0632704	-3.81715	0.000135004	0.00428936
Lars2	63278.7	-0.241671	0.0787176	-3.0701	0.00213984	0.0300359
Rtl6	6408.41	-0.241704	0.0799571	-3.02292	0.00250345	0.0334955
Gm49593	686.05	-0.241902	0.0651475	-3.71314	0.000204701	0.00577932
Epop	2502.99	-0.241981	0.0779185	-3.10557	0.00189915	0.0277986
Zmat5	1332.18	-0.242059	0.0635229	-3.81058	0.000138642	0.00437379
Tomm40	4567.68	-0.24239	0.0692057	-3.50245	0.000461	0.0104281
Coq8a	4190.39	-0.242442	0.0730558	-3.31858	0.000904751	0.0168584
Dok4	1904.84	-0.242582	0.074537	-3.25451	0.00113587	0.019777
Zfp688	650.212	-0.243035	0.0694	-3.50194	0.000461885	0.0104376
Ppdpf	2998.83	-0.243315	0.0504517	-4.82273	1.41606e-06	0.000106702
Matk	8081.93	-0.243661	0.0796015	-3.06101	0.00220591	0.0306737
Nat14	5989.58	-0.244511	0.0511549	-4.77981	1.7546e-06	0.000127891
Srm	2493.53	-0.244563	0.0784302	-3.11822	0.00181946	0.0269822
Nrxn2	19148.4	-0.244647	0.081617	-2.9975	0.00272206	0.0354404
Chrm1	18650.9	-0.244681	0.0723966	-3.37973	0.000725569	0.0143783
Cdk5r2	11572.2	-0.244831	0.0801739	-3.05375	0.00225999	0.031231
Pcnx3	3104.57	-0.244906	0.077724	-3.15097	0.00162727	0.0250827
Aatk	19593.3	-0.245652	0.0692158	-3.54907	0.000386588	0.0091826
Dcakd	2553.67	-0.245666	0.0830397	-2.95842	0.00309219	0.0387244
C2cd2l	11865.7	-0.246199	0.0722221	-3.40892	0.000652211	0.0132727
Tlnrd1	1861.92	-0.246398	0.0795642	-3.09685	0.0019559	0.0284198
Zfp444	2033.47	-0.246425	0.053005	-4.6491	3.33383e-06	0.000223296
Hps6	559.329	-0.24655	0.0764466	-3.22513	0.00125914	0.0211246
Kcnc3	10590.5	-0.246563	0.0689397	-3.5765	0.000348225	0.00847905
Camkv	57061.5	-0.246965	0.0716923	-3.44479	0.000571499	0.0120937
Borcs6	1880.17	-0.247061	0.0586573	-4.21194	2.53191e-05	0.00118638
Gm26644	1822.1	-0.247337	0.0760349	-3.25294	0.00114216	0.0198527
Creg2	23369.6	-0.248012	0.0739423	-3.35413	0.000796157	0.0153611
Tmem223	1737.5	-0.248013	0.0747601	-3.31745	0.000908431	0.0168998
Stoml1	5970.2	-0.248186	0.0632641	-3.92301	8.74493e-05	0.00303339
Camk2b	96045	-0.24867	0.0792232	-3.13885	0.00169611	0.0258226
Cops7a	7817.38	-0.248775	0.0635147	-3.91682	8.97256e-05	0.00309789
Pstpip2	1223.65	-0.249033	0.0688265	-3.61827	0.000296584	0.00756866
Gfra4	3151.27	-0.249207	0.0637056	-3.91185	9.1593e-05	0.00314291
Pcdhgc5	6988.24	-0.249257	0.0726378	-3.43151	0.000600241	0.0125471
Ddx49	1684.44	-0.249295	0.0665849	-3.74402	0.0001811	0.00530783
Ap2a1	13547.4	-0.249353	0.0876054	-2.84632	0.00442281	0.0491741
Slc7a4	4188.67	-0.250377	0.0881023	-2.84189	0.00448467	0.0496654
Pycr2	1979.54	-0.250803	0.0713788	-3.51369	0.00044193	0.0101522
Sult4a1	34374	-0.250822	0.065564	-3.8256	0.000130455	0.00417455
Nlgn3	5187.66	-0.250867	0.0742295	-3.37961	0.000725877	0.0143783
Klf16	4087.4	-0.250997	0.0687423	-3.65127	0.000260943	0.0068714
Syt5	9283.19	-0.251197	0.07681	-3.27037	0.00107407	0.0190315
F8a	815.646	-0.251991	0.0663293	-3.79908	0.000145232	0.00450521
Nck2	3857.9	-0.252034	0.0692579	-3.63906	0.000273634	0.0071132
Spns1	2858.43	-0.253163	0.0776887	-3.25869	0.0011193	0.0195649
Fkbp1b	2579.71	-0.25323	0.0672341	-3.7664	0.000165621	0.00495391
Pgap4	6972.48	-0.253345	0.0563576	-4.49531	6.9469e-06	0.000407746
Spindoc	1795.56	-0.253418	0.074465	-3.40318	0.000666067	0.0134809
Neurod2	10142.5	-0.253806	0.0814609	-3.11568	0.00183521	0.0271256
Nptx1	62693.1	-0.253822	0.0735775	-3.44972	0.000561164	0.0119429
Inafm1	1853.26	-0.253855	0.0727676	-3.48858	0.0004856	0.0107984
Klhl26	4001.07	-0.254087	0.0626218	-4.05749	4.96039e-05	0.00198316
Rpa2	1067.72	-0.254104	0.0866836	-2.9314	0.00337437	0.0411717
Pigo	1219.8	-0.254172	0.0717506	-3.54243	0.000396457	0.00936714
Plxna1	13824.9	-0.254699	0.0744638	-3.42044	0.00062521	0.012876
Pcdhb17	1738.59	-0.254766	0.0897089	-2.83992	0.00451246	0.0498247
Thy1	54964.4	-0.254877	0.0673059	-3.78684	0.000152574	0.00467448
Jun	8676.92	-0.255065	0.0838954	-3.04027	0.00236366	0.0321262
Chgb	61456.7	-0.25507	0.0848369	-3.00659	0.00264196	0.0347431
Arid3a	489.259	-0.25539	0.0868724	-2.93982	0.00328399	0.0404451
Tmem41a	827.233	-0.255663	0.0853593	-2.99513	0.00274326	0.035573
Vps37d	1055.61	-0.255748	0.0791707	-3.23034	0.00123645	0.0209239
Gmppb	806.85	-0.256169	0.0847496	-3.02266	0.00250564	0.0335047
Tsen34	3964.07	-0.256418	0.0710921	-3.60685	0.000309939	0.00779354
Sertm1	7720.38	-0.257288	0.0863263	-2.98041	0.00287859	0.036751
Ncln	2762.89	-0.257815	0.0748089	-3.44632	0.000568287	0.0120715
Ehd1	6872.34	-0.258041	0.0579102	-4.45587	8.35518e-06	0.000480294
Tamalin	2679.9	-0.258318	0.0761117	-3.39394	0.000688954	0.013795
Atp9a	25005.7	-0.258388	0.0708164	-3.64871	0.000263565	0.00691594
Brinp1	21082.2	-0.258758	0.0526387	-4.91574	8.84489e-07	7.25281e-05
Ccdc92	5045.21	-0.259188	0.0818596	-3.16625	0.00154417	0.0242543
Cacnb1	7866.93	-0.259727	0.0898371	-2.89109	0.00383913	0.0449019
Tbc1d10b	5509.56	-0.260012	0.0865538	-3.00406	0.00266406	0.0349073
Ptk2b	74387.7	-0.26007	0.0913456	-2.8471	0.00441193	0.0491405
Ckb	50611	-0.260679	0.0610531	-4.26972	1.95722e-05	0.000976598
Abhd8	14550.1	-0.261041	0.0570957	-4.57199	4.83103e-06	0.000303525
Lrrc14	1497.59	-0.261125	0.0832376	-3.13711	0.00170622	0.0259062
Pkp2	2573.29	-0.261607	0.077766	-3.36403	0.000768122	0.0149496
Egln2	5545.99	-0.26162	0.0616838	-4.24132	2.22212e-05	0.00107744
Adam11	16424.3	-0.263056	0.0813569	-3.23336	0.00122341	0.0207348
Slc35e4	1796.63	-0.26312	0.0716334	-3.67315	0.000239582	0.00649289
Spr	1722.09	-0.263542	0.0755526	-3.4882	0.000486289	0.010803
Kcnj4	5364.94	-0.263646	0.0843378	-3.12607	0.00177158	0.026502
Lgi3	7202.73	-0.26393	0.0623737	-4.23143	2.32214e-05	0.00111476
Dyrk1b	1075.87	-0.264225	0.0772403	-3.42081	0.000624343	0.01287
Dagla	10692.1	-0.264407	0.0761277	-3.4732	0.000514287	0.0112789
Aplp1	80070.4	-0.264443	0.055279	-4.78378	1.72026e-06	0.000126629
Sf3b5	1209.3	-0.264535	0.069594	-3.80111	0.000144049	0.0044878
Nsg1	21892.1	-0.26493	0.0683359	-3.87688	0.000105803	0.00349088
Sipa1l3	11923.3	-0.265251	0.0909396	-2.91678	0.00353665	0.0426392
Bhlhe40	8629.68	-0.265461	0.080504	-3.29749	0.000975526	0.0177039
Flot1	7554.49	-0.266151	0.0850948	-3.1277	0.00176181	0.0264437
Il34	3338.38	-0.266255	0.0633436	-4.20334	2.63005e-05	0.00121702
Rai1	5134.16	-0.266267	0.0771036	-3.45336	0.000553652	0.0118161
Dkk3	44501	-0.266606	0.0598605	-4.45379	8.4367e-06	0.000483733
Lmo1	2524.27	-0.266815	0.0817089	-3.26543	0.00109299	0.0192864
Ptprn	34176.4	-0.266909	0.0854281	-3.12437	0.00178186	0.0265932
Rrp1	21936.3	-0.267029	0.0853097	-3.13011	0.00174739	0.0263348
Slc27a4	6662.74	-0.267449	0.071852	-3.72222	0.00019748	0.0056181
Fsd1	2283.63	-0.267562	0.0736052	-3.6351	0.000277877	0.00719834
Plekhg5	6197.93	-0.268027	0.0811628	-3.30234	0.000958804	0.0174837
Smoc2	3485.2	-0.268292	0.0914243	-2.93458	0.00333997	0.0408862
Sema3e	9469.61	-0.268377	0.0847939	-3.16505	0.00155058	0.0242866
Fcsk	944.025	-0.26859	0.0913292	-2.9409	0.00327257	0.040349
Nat8l	26061	-0.269533	0.0696473	-3.86997	0.000108848	0.00357023
Cptp	1597.12	-0.27032	0.0841163	-3.21364	0.00131064	0.0218581
Mypop	2382.99	-0.270755	0.0818178	-3.30925	0.000935463	0.0172398
Gtpbp6	1176.89	-0.270769	0.0766108	-3.53435	0.000408787	0.00957249
Nxpe3	3182.36	-0.270795	0.0674909	-4.01232	6.01241e-05	0.00226316
Agap3	20581.7	-0.271015	0.0710718	-3.81326	0.000137145	0.0043327
Ydjc	953.137	-0.271168	0.0879748	-3.08234	0.00205378	0.0293605
Atp6v0c	19961.1	-0.271547	0.0783172	-3.46727	0.000525772	0.0114074
Wscd2	6401.18	-0.271878	0.0774125	-3.51207	0.000444628	0.0101713
Gatd3a	5381.65	-0.271961	0.069706	-3.90154	9.55808e-05	0.0032448
Pcdh20	19834.8	-0.272309	0.072854	-3.73773	0.000185688	0.0053927
Mrtfa	4049.14	-0.272859	0.0855011	-3.19129	0.00141639	0.0230512
Fam189b	2157.82	-0.273388	0.0675741	-4.04575	5.21552e-05	0.00203377
Tmem191c	2131.51	-0.274283	0.0709182	-3.8676	0.000109911	0.00359978
Lrp3	4895.98	-0.274306	0.0681475	-4.02518	5.69314e-05	0.0021706
Pwwp2b	2292.43	-0.274334	0.0796464	-3.4444	0.000572328	0.0120997
Fasn	20102.8	-0.274496	0.0690981	-3.97255	7.1106e-05	0.00259566
Slc39a3	5185.51	-0.274567	0.0627227	-4.37748	1.2006e-05	0.000648002
Ninl	652.218	-0.274627	0.0949656	-2.89185	0.00382977	0.0448673
Ggt7	7253.78	-0.274834	0.0610239	-4.50371	6.67761e-06	0.000392975
Ino80b	898.8	-0.275022	0.0937563	-2.93338	0.00335299	0.0410005
Dact2	1675.58	-0.27522	0.0960089	-2.86661	0.00414898	0.0472235
Mex3d	1121.64	-0.275498	0.089713	-3.07088	0.00213427	0.0299969
Dph2	831.09	-0.276125	0.0726983	-3.79824	0.000145729	0.00450829
Tnfaip8l1	583.012	-0.276833	0.0906996	-3.0522	0.00227173	0.0312655
Rasl11b	3909.07	-0.27781	0.0866183	-3.20729	0.00133991	0.0221701
Particl	1474.48	-0.27828	0.0679459	-4.09561	4.21065e-05	0.00177532
Lrfn3	1375.92	-0.278428	0.0761595	-3.65586	0.000256322	0.00682221
Gm42517	3133.18	-0.27843	0.0638275	-4.36223	1.28743e-05	0.000683687
Car7	723.357	-0.278479	0.0958918	-2.9041	0.00368316	0.0439066
Fscn1	9456.9	-0.278647	0.0903504	-3.08407	0.00204187	0.0292875
Lpl	7838.56	-0.278713	0.0746786	-3.73217	0.000189837	0.00545636
Entpd6	4963.41	-0.279036	0.0741356	-3.76386	0.000167307	0.0049888
Tmem201	4906.59	-0.279278	0.0675614	-4.13369	3.56989e-05	0.0015643
Chst12	1259.41	-0.279416	0.0817919	-3.41618	0.000635064	0.0130218
Baiap2	12185.9	-0.280426	0.091358	-3.06952	0.002144	0.0300753
Ints1	3479.78	-0.281027	0.0966069	-2.90897	0.00362618	0.043483
Stk32c	6052.96	-0.281071	0.0897789	-3.1307	0.00174389	0.0263177
Cyb561d2	790.854	-0.281243	0.065456	-4.29667	1.73383e-05	0.0008769
Kcns1	704.794	-0.281444	0.0931856	-3.02025	0.00252567	0.0336917
Slc2a6	1168.44	-0.281676	0.0985959	-2.85687	0.00427841	0.0481948
Eif6	3053.76	-0.281949	0.0725291	-3.88739	0.000101329	0.00339855
Ackr3	1132.99	-0.28219	0.0905694	-3.11573	0.00183491	0.0271256
Pcdh8	4437.5	-0.282593	0.0787118	-3.59022	0.000330398	0.0081971
Cx3cl1	38033	-0.282737	0.0909145	-3.10993	0.00187135	0.0274776
Ntn3	710.206	-0.283172	0.0987879	-2.86646	0.00415085	0.0472235
Grm2	2762.26	-0.283908	0.0938165	-3.0262	0.00247646	0.0332941
Inf2	6018.35	-0.283914	0.0861907	-3.29402	0.00098765	0.0178369
Tbl3	1854.68	-0.284148	0.0679108	-4.18413	2.86266e-05	0.00129774
Adrb1	1520.48	-0.284642	0.0820878	-3.46753	0.000525271	0.0114074
Snrpb	3523.29	-0.285302	0.076217	-3.74329	0.000181625	0.00531083
Hapln4	8982.73	-0.285708	0.0984334	-2.90255	0.00370134	0.0440527
Lurap1l	3036.23	-0.285978	0.0719986	-3.97199	7.12748e-05	0.00259757
1110065P20Rik	2633.54	-0.287474	0.0633656	-4.53675	5.71284e-06	0.000345309
Fhl2	1930	-0.28813	0.0734371	-3.92349	8.72754e-05	0.00303207
Tmem59l	18375.3	-0.288172	0.0697991	-4.12859	3.64996e-05	0.00159312
Pcdhb9	2013.3	-0.288219	0.0861294	-3.34635	0.000818837	0.0157172
Hpca	116698	-0.288715	0.0790032	-3.65448	0.000257705	0.00683233
Zfp213	521.667	-0.289236	0.0951485	-3.03984	0.00236707	0.0321333
Zfand2b	1176.37	-0.289307	0.0905028	-3.19666	0.00139029	0.0227506
Megf8	11374.1	-0.28961	0.0913863	-3.16908	0.00152922	0.0241214
Ahdc1	4040.71	-0.289816	0.089506	-3.23795	0.00120392	0.0205292
Lingo1	15556.2	-0.290728	0.0848372	-3.42689	0.000610528	0.0126672
Carmil2	4019.96	-0.290906	0.0781497	-3.72242	0.000197319	0.0056181
Arl4d	659.768	-0.29116	0.0891937	-3.26435	0.00109715	0.0193446
Znhit2	1262.12	-0.291629	0.0815595	-3.57566	0.000349343	0.00849674
Asphd1	1247.75	-0.291795	0.0881862	-3.30885	0.000936813	0.0172398
Poc1a	817.169	-0.291807	0.0873857	-3.3393	0.00083991	0.0159841
Sstr3	3074.58	-0.292015	0.0811819	-3.59704	0.000321857	0.00802987
Fzr1	3651.88	-0.292084	0.0966752	-3.02129	0.00251702	0.0335964
Unc5a	7617.64	-0.292392	0.0876067	-3.33755	0.000845217	0.0160577
Vstm2b	2177.51	-0.292629	0.0801155	-3.65259	0.000259609	0.00684435
Rhob	26546.8	-0.292914	0.0506878	-5.77878	7.52436e-09	8.87954e-07
Mon1a	1309.74	-0.293108	0.0784413	-3.73665	0.000186488	0.00540889
Vps18	3457.08	-0.294008	0.0930451	-3.15984	0.00157855	0.024621
Syt12	2797.53	-0.294159	0.0625105	-4.70574	2.52944e-06	0.000176854
Angptl6	524.481	-0.294982	0.0985984	-2.99175	0.00277381	0.0358442
Coro1a	5782.66	-0.29531	0.0838761	-3.52079	0.000430255	0.00995479
Gpc1	8205.76	-0.295329	0.0749853	-3.93849	8.19964e-05	0.00288462
Sst	10986.7	-0.295547	0.0905707	-3.26317	0.00110174	0.0193642
Npy2r	8448.45	-0.295621	0.0676312	-4.37108	1.23634e-05	0.000662312
Zbtb17	1813.62	-0.296122	0.0545022	-5.43322	5.53466e-08	5.93485e-06
Il16	3253.77	-0.297005	0.0952734	-3.1174	0.00182456	0.0270219
Zswim4	1362.67	-0.29701	0.0902341	-3.29155	0.000996366	0.0179507
Nell2	70168.2	-0.297019	0.0773802	-3.83843	0.000123822	0.0040083
Rnf208	4840.15	-0.298228	0.0944822	-3.15644	0.00159707	0.0247885
Engase	721.716	-0.298371	0.0624096	-4.78086	1.74549e-06	0.000127708
Mmp17	18896.2	-0.298923	0.0834424	-3.58239	0.000340466	0.00836315
Lsm4	2164.97	-0.299252	0.0655542	-4.56496	4.996e-06	0.000312131
Plppr2	16891.1	-0.300121	0.079281	-3.78553	0.000153382	0.00468824
Adgrb1	16008.3	-0.300835	0.0852716	-3.52796	0.000418776	0.00976007
Jdp2	1788.67	-0.300947	0.0940825	-3.19876	0.00138019	0.0226517
Bloc1s4	1031.4	-0.301169	0.0689057	-4.37074	1.23827e-05	0.000662312
Gm17396	228.844	-0.302333	0.101018	-2.99286	0.00276376	0.0357557
Celsr2	17042.8	-0.303449	0.106346	-2.85341	0.00432534	0.0484299
Pcyox1l	1255.57	-0.303817	0.0776367	-3.91332	9.10377e-05	0.00313411
Adgrb2	32695.9	-0.304174	0.0743838	-4.08925	4.32779e-05	0.00181442
Esrra	2725.52	-0.304217	0.0693262	-4.3882	1.14293e-05	0.000621752
H2aj	2086.79	-0.304478	0.0659	-4.6203	3.83179e-06	0.000249167
Gm3756	729.253	-0.305018	0.0878504	-3.47202	0.000516555	0.0112843
Cabp1	5199.96	-0.305038	0.0957608	-3.18542	0.00144546	0.0232659
Ogfod2	1484.75	-0.305397	0.0753676	-4.0521	5.076e-05	0.00200676
Phyhip	36877.3	-0.306088	0.0927165	-3.30133	0.00096226	0.0175059
Porcn	3487.82	-0.306362	0.0801658	-3.82161	0.000132585	0.00423646
Galnt9	7816.35	-0.306739	0.0862796	-3.55518	0.000377727	0.00902981
Galnt17	16429.9	-0.306778	0.0839607	-3.65383	0.000258356	0.00683233
H2bu2	813.586	-0.307479	0.0856834	-3.58855	0.000332527	0.0082299
Ddit4	3179.59	-0.307518	0.0923991	-3.32814	0.000874265	0.0164276
Zfp64	879.031	-0.30793	0.0856829	-3.59383	0.000325848	0.00811129
Ntmt1	1584.73	-0.309193	0.0747869	-4.13432	3.56012e-05	0.0015643
Dctn1	23293.7	-0.309412	0.0919209	-3.36607	0.000762482	0.0149179
Prxl2b	4791	-0.309807	0.0716134	-4.3261	1.51773e-05	0.000789077
Fbll1	1840.97	-0.31054	0.0987033	-3.1462	0.00165409	0.0254258
Pomgnt2	2333.87	-0.310561	0.0874487	-3.55135	0.000383267	0.00911342
Ubald2	737.934	-0.311076	0.0674937	-4.60896	4.0468e-06	0.000261263
Apc2	9033.32	-0.311672	0.0770012	-4.04762	5.17409e-05	0.00202922
Rps6ka4	1807.99	-0.311878	0.0942507	-3.30903	0.000936198	0.0172398
Mfsd5	2055.96	-0.312163	0.074195	-4.20733	2.58406e-05	0.00120323
Nrgn	77842.1	-0.312339	0.070806	-4.41119	1.02802e-05	0.000568956
Pheta1	513.089	-0.313367	0.108015	-2.90114	0.00371808	0.0441341
Ufsp1	458.364	-0.315122	0.0862239	-3.65469	0.000257494	0.00683233
Pfkl	16332.8	-0.315442	0.0959466	-3.28769	0.00101014	0.0181549
Prrt3	2632.4	-0.315742	0.0794424	-3.97449	7.05316e-05	0.00257891
Crym	22265	-0.317482	0.0927348	-3.42354	0.000618102	0.0128124
Dipk1b	1612.67	-0.318168	0.0743778	-4.27773	1.88807e-05	0.000946325
Tmem132a	9062.78	-0.318565	0.0849157	-3.75154	0.000175753	0.00519204
Cck	14358.4	-0.318715	0.0666662	-4.78076	1.74636e-06	0.000127708
Emc10	11531.8	-0.31923	0.0784083	-4.07138	4.6735e-05	0.00191966
Pcdhb20	982.436	-0.31995	0.096712	-3.30828	0.000938719	0.0172464
Ifitm10	861.819	-0.320265	0.0838323	-3.82031	0.000133282	0.00424676
Ephb6	5023.73	-0.320758	0.0928118	-3.456	0.000548256	0.0117467
Npdc1	12992.6	-0.321204	0.0651777	-4.92813	8.30209e-07	6.88364e-05
Ly6h	7602.05	-0.321535	0.0901117	-3.56818	0.000359465	0.00870523
Syna	455.93	-0.321675	0.109902	-2.92692	0.00342333	0.0416171
Ccdc124	4362.99	-0.321826	0.0764625	-4.20895	2.56565e-05	0.00119967
Rtn4rl1	7095.13	-0.322017	0.0634862	-5.07223	3.93176e-07	3.50776e-05
Tmem240	1518.47	-0.32392	0.0917025	-3.53229	0.000411972	0.00963169
Olfml2b	2738.66	-0.326124	0.0802803	-4.06232	4.8588e-05	0.00196992
Itpka	14065.9	-0.326414	0.0655046	-4.98307	6.25841e-07	5.36876e-05
Mfsd13a	1530.95	-0.326504	0.063557	-5.13718	2.78885e-07	2.59177e-05
Pcdh1	26274.7	-0.326684	0.0874657	-3.735	0.000187718	0.00543043
Atp13a2	7264.51	-0.326784	0.0784993	-4.16289	3.14247e-05	0.0014046
Armc6	1625.45	-0.327451	0.0935449	-3.50047	0.000464446	0.0104531
Creld1	5062.17	-0.327505	0.0714976	-4.58065	4.6353e-06	0.000292877
Slc22a17	28964.8	-0.328042	0.0831783	-3.94385	8.01851e-05	0.00284318
Ubald1	5718.3	-0.328411	0.0832855	-3.94319	8.04046e-05	0.00284318
Syt3	4048.62	-0.33039	0.094943	-3.47987	0.00050165	0.011078
Timm13	2679.3	-0.330571	0.0701058	-4.71531	2.41339e-06	0.000170343
Cep131	1086.93	-0.330858	0.11429	-2.89489	0.00379289	0.0446891
Abcc8	1616.57	-0.33135	0.111106	-2.98228	0.00286113	0.0365847
Spata2l	2445.26	-0.333288	0.0888115	-3.75276	0.000174896	0.00517358
Lrfn2	2018.14	-0.333586	0.0884241	-3.77257	0.000161574	0.00488312
Pim3	1499.34	-0.333942	0.0912459	-3.6598	0.000252409	0.00675028
Gm2415	2372.02	-0.334981	0.0682109	-4.91096	9.06311e-07	7.40453e-05
Atg101	1983.03	-0.336863	0.0821179	-4.10218	4.09267e-05	0.00175207
Chga	6003.02	-0.336967	0.11244	-2.99687	0.00272766	0.0354404
Rps6kl1	2332.01	-0.33718	0.101418	-3.32466	0.000885271	0.0165647
Nup62	1843.78	-0.33768	0.0767757	-4.39826	1.09121e-05	0.000597996
Sptbn4	8580.65	-0.337727	0.091757	-3.68067	0.000232619	0.00642121
Fam43b	1435.74	-0.339749	0.112692	-3.01484	0.00257112	0.0340232
Cdhr1	1156.37	-0.339939	0.115943	-2.93196	0.0033683	0.0411427
Cbarp	12387	-0.340262	0.0972541	-3.49869	0.000467554	0.0105018
Rab11b-ps2	878.397	-0.341179	0.099236	-3.43806	0.000585904	0.0123167
Rasl10a	2373.6	-0.341506	0.112933	-3.02396	0.00249488	0.0334611
Jund	4583.81	-0.34185	0.0837451	-4.08203	4.46435e-05	0.0018577
Crlf1	1237.68	-0.341888	0.0975976	-3.50304	0.000459982	0.0104157
Galk1	499.823	-0.342945	0.0958862	-3.57658	0.000348117	0.00847905
Slc8a2	23355.4	-0.343614	0.0875539	-3.92459	8.68764e-05	0.00302292
Hspbp1	2812.18	-0.343894	0.094213	-3.65017	0.000262062	0.00689272
Ttc9b	2622.28	-0.343977	0.0889903	-3.86533	0.000110938	0.00362689
Tmem198	2334.94	-0.344157	0.0854777	-4.02627	5.66677e-05	0.0021706
Csnk2a1-ps3	2036.38	-0.344854	0.103704	-3.32538	0.000882993	0.016543
Lrrn2	15134.2	-0.347417	0.0904954	-3.83905	0.000123511	0.00400404
Tmem120a	827.388	-0.34765	0.0660007	-5.26737	1.38393e-07	1.37665e-05
Drd5	1413.34	-0.348786	0.0991654	-3.51722	0.0004361	0.0100587
Caly	10076.3	-0.348811	0.0700274	-4.98107	6.32347e-07	5.40378e-05
Bmyc	2725.45	-0.348857	0.0805835	-4.32914	1.49695e-05	0.00078192
Lrrtm1	7656.06	-0.350381	0.0895453	-3.9129	9.11962e-05	0.00313411
Tbcc	952.747	-0.350797	0.0996626	-3.51984	0.000431802	0.00996989
Gal3st3	3680.91	-0.351355	0.0862396	-4.07417	4.61794e-05	0.00191092
Gmpr	3551.22	-0.351855	0.0756003	-4.65415	3.25323e-06	0.000218554
Gm14121	400.814	-0.352039	0.0939924	-3.7454	0.00018011	0.00529315
Gm5422	180.976	-0.352112	0.117137	-3.00598	0.00264727	0.0347526
Ctxn1	23686.3	-0.352331	0.0638278	-5.52003	3.38942e-08	3.70577e-06
Gjc2	1132.44	-0.35303	0.0943753	-3.7407	0.000183506	0.00534322
Hgh1	519.649	-0.353033	0.101466	-3.47933	0.000502669	0.0110896
Rpusd1	3144.82	-0.353587	0.0874644	-4.04264	5.28532e-05	0.00205637
Sema6b	7674.51	-0.354005	0.0744116	-4.75738	1.96118e-06	0.000141393
Lingo3	2098.62	-0.354389	0.0887059	-3.9951	6.46665e-05	0.00239746
Mchr1	1123.5	-0.354442	0.105684	-3.35378	0.000797168	0.0153674
Evc2	2461.48	-0.35494	0.0897294	-3.95567	7.63215e-05	0.00273678
Svop	14054.6	-0.354977	0.0779164	-4.55587	5.21684e-06	0.000321427
Cpne6	31160.4	-0.355973	0.108241	-3.28871	0.00100646	0.0181179
Rpp25	722.784	-0.35605	0.107624	-3.30828	0.000938701	0.0172464
Hhatl	620.367	-0.3565	0.0972244	-3.66677	0.000245632	0.00661663
Fam131a	35534.8	-0.356708	0.0790074	-4.51487	6.33552e-06	0.000375817
Comtd1	489.058	-0.356838	0.0827067	-4.3145	1.59964e-05	0.000818313
Pou3f1	4804.4	-0.358954	0.101051	-3.55219	0.000382044	0.00909404
Slc25a26	1330.77	-0.359046	0.0606579	-5.91919	3.23538e-09	3.98685e-07
Them6	2071.97	-0.360798	0.0740227	-4.87415	1.09279e-06	8.49256e-05
Grin1	27343	-0.363239	0.102132	-3.55655	0.000375754	0.00899229
Tmem179	9070.12	-0.364156	0.0890626	-4.08876	4.33677e-05	0.00181477
Lrrc24	861.521	-0.365224	0.10808	-3.37921	0.000726951	0.0143868
Cacng8	7040.36	-0.366034	0.0902192	-4.05717	4.96717e-05	0.00198316
Cdh22	1096.95	-0.367301	0.0904641	-4.06019	4.90323e-05	0.00197048
Fbxl6	1003.19	-0.367629	0.096401	-3.81354	0.000136991	0.0043327
Lrfn1	2736.38	-0.369323	0.0989181	-3.73362	0.000188746	0.00543901
Ncdn	154798	-0.369884	0.104856	-3.52754	0.000419443	0.00976539
Lrrc4b	9050.97	-0.370652	0.0871607	-4.25251	2.11384e-05	0.0010362
Arl10	920.336	-0.371078	0.0998464	-3.71649	0.000202013	0.00572515
Nptx2	1524.99	-0.372331	0.0977595	-3.80865	0.00013973	0.00439567
Arf5	4832.41	-0.373418	0.0725259	-5.14875	2.62222e-07	2.46776e-05
Matn4	550.703	-0.37343	0.118783	-3.14379	0.00166772	0.0255726
Asic4	622.044	-0.374037	0.12128	-3.08407	0.00204188	0.0292875
Fbxl15	852.751	-0.374174	0.0892427	-4.19277	2.75567e-05	0.00125948
Map1s	2238.03	-0.374721	0.096233	-3.89389	9.86497e-05	0.00331868
Rabac1	5703.66	-0.375315	0.0683165	-5.49377	3.9345e-08	4.28073e-06
Gm20208	127.941	-0.376045	0.129877	-2.8954	0.0037868	0.044641
Gm7335	333.248	-0.376405	0.125962	-2.98824	0.00280591	0.0361751
Mfsd3	249.706	-0.378514	0.116019	-3.26253	0.00110424	0.0193929
ENSMUSG00000117901	234.234	-0.37855	0.120432	-3.14326	0.00167077	0.0255764
Slc25a29	1012.6	-0.379502	0.102466	-3.70369	0.000212486	0.00596138
Hspa1b	633.576	-0.380095	0.131991	-2.8797	0.00398052	0.0459458
Ephb3	1783.09	-0.381666	0.0787928	-4.84391	1.27305e-06	9.62516e-05
Mt3	17271.4	-0.381763	0.0878917	-4.34356	1.40194e-05	0.000739215
Frat2	619.119	-0.38233	0.12409	-3.08107	0.00206258	0.0294519
Icam5	16162.1	-0.385505	0.0892172	-4.32097	1.55344e-05	0.000798338
Rgs14	7163.75	-0.385761	0.0863961	-4.46503	8.00577e-06	0.000462592
Ankrd9	387.102	-0.386333	0.129357	-2.98657	0.00282128	0.0362659
Irf2bp1	2435.22	-0.386414	0.0991275	-3.89815	9.6929e-05	0.00328359
Islr2	7005.53	-0.386642	0.0807864	-4.78598	1.70154e-06	0.000125666
Ppp1r3f	328.668	-0.388608	0.119918	-3.24062	0.00119268	0.0204
Gm12481	590.845	-0.390919	0.106993	-3.65368	0.000258509	0.00683233
Lmtk3	10994	-0.396732	0.0996559	-3.98102	6.86196e-05	0.00252974
Alkbh4	407.967	-0.397337	0.112514	-3.53145	0.000413284	0.00965223
N4bp3	877.129	-0.400119	0.106303	-3.76394	0.000167255	0.0049888
Mafa	272.238	-0.400445	0.135282	-2.96007	0.00307574	0.0385469
Gm49064	190.607	-0.403193	0.120757	-3.33888	0.000841154	0.0159941
Tmem203	480.352	-0.403594	0.0951113	-4.24339	2.20172e-05	0.00106987
Sstr4	1128.74	-0.407405	0.108838	-3.74322	0.000181679	0.00531083
Chst8	1308.63	-0.407863	0.107148	-3.80655	0.000140919	0.00442408
Gm11808	1772.51	-0.409941	0.105032	-3.90303	9.49975e-05	0.00322992
C1ql2	5657.56	-0.410684	0.100668	-4.0796	4.51141e-05	0.00187379
Gm16740	174.373	-0.412613	0.138229	-2.98501	0.00283573	0.0363704
Tpi-rs11	326.074	-0.413809	0.133086	-3.10934	0.00187508	0.0274963
Dapk3	1276.53	-0.414703	0.0985511	-4.208	2.57638e-05	0.00120217
Igsf8	9494.19	-0.417162	0.0965228	-4.3219	1.54689e-05	0.000797092
Ier5l	564.367	-0.419333	0.11995	-3.49591	0.000472454	0.0105906
Tpgs1	1471.77	-0.419718	0.097116	-4.32182	1.54744e-05	0.000797092
Slc30a3	3179.48	-0.426968	0.0910134	-4.69127	2.7152e-06	0.000188074
H1f10	1459.1	-0.430014	0.0935386	-4.59719	4.28236e-06	0.000273505
Vgf	7081.56	-0.430339	0.118731	-3.62448	0.000289538	0.0074485
Cenps	150.645	-0.430924	0.128965	-3.3414	0.000833572	0.0159042
Rtn4r	3196.43	-0.43226	0.0907443	-4.7635	1.90266e-06	0.000137782
Gm13889	1042.02	-0.43394	0.129043	-3.36275	0.000771713	0.0150064
ENSMUSG00000121198	203.192	-0.436877	0.110019	-3.97092	7.15949e-05	0.00260074
Ndufb4c	126.292	-0.444085	0.155573	-2.85452	0.00431025	0.0484068
Tmem151a	8602.23	-0.446655	0.0889492	-5.02146	5.12807e-07	4.46783e-05
Gm17383	437.806	-0.464195	0.110057	-4.21779	2.46708e-05	0.00116333
Fibcd1	10916.4	-0.469828	0.113901	-4.12489	3.70906e-05	0.00161261
Cebpb	370.369	-0.473175	0.109428	-4.32409	1.53163e-05	0.000794451
Gm8203	124.632	-0.474946	0.153164	-3.1009	0.00192931	0.0281231
Ccdc85b	3516.34	-0.481405	0.0940149	-5.12051	3.04702e-07	2.81995e-05
Pcsk1n	8889.84	-0.481512	0.0987332	-4.8769	1.07766e-06	8.4337e-05
Atp6v0c-ps2	189.806	-0.481915	0.134641	-3.57927	0.000344558	0.00843581
Htr6	218.769	-0.485552	0.141913	-3.42148	0.000622809	0.0128503
Cebpd	451.856	-0.485795	0.137051	-3.54463	0.000393172	0.00930471
Tmem160	1271.7	-0.503424	0.0890363	-5.65414	1.56629e-08	1.80075e-06
Fam171a2	2847.03	-0.514998	0.109815	-4.68967	2.73641e-06	0.000188956
Zfp771	1000.73	-0.51879	0.117286	-4.42327	9.72178e-06	0.000542087
Chpf	3870.36	-0.521367	0.108268	-4.81552	1.4682e-06	0.000110258
Eno1b	229.667	-0.522136	0.175154	-2.98102	0.00287289	0.0366992
Rtn4rl2	1195.24	-0.523212	0.117627	-4.44805	8.66519e-06	0.000493032
2900079G21Rik	384.056	-0.52879	0.113119	-4.67465	2.94451e-06	0.000200839
Tmem114	180.859	-0.544579	0.15633	-3.48353	0.000494853	0.0109688
Lefty1	524.004	-0.551423	0.140764	-3.91736	8.95257e-05	0.00309578
Dohh	279.517	-0.55615	0.15406	-3.60996	0.000306246	0.00773558
Meox1	143.871	-0.557306	0.15622	-3.56743	0.000360497	0.00872074
Rprml	2446.81	-0.560563	0.115682	-4.84573	1.26147e-06	9.56999e-05
Adra1d	2169.69	-0.573514	0.128308	-4.46983	7.82825e-06	0.00045351
9030624G23Rik	69.5645	-0.575499	0.185537	-3.10181	0.00192342	0.0280759
Vstm2l	2036.43	-0.586642	0.119153	-4.92342	8.50444e-07	6.99938e-05
Cldn22	131.032	-0.597341	0.186439	-3.20395	0.00135556	0.0223297
Lor	180.759	-0.604965	0.162328	-3.7268	0.000193923	0.0055452
Gm1673	176.5	-0.616778	0.181418	-3.39976	0.000674454	0.013589
Yjefn3	272.297	-0.618416	0.131042	-4.71921	2.36763e-06	0.000168311
Pcdha10	218.108	-0.645753	0.155291	-4.15834	3.20569e-05	0.00142999
Tmem121	496.626	-0.647496	0.128833	-5.02587	5.01162e-07	4.38349e-05
2410018L13Rik	68.0352	-0.651389	0.171401	-3.80037	0.00014448	0.00448812
Gm7308	288.48	-0.666959	0.120437	-5.5378	3.06288e-08	3.38191e-06
Gm14066	177.489	-0.68297	0.198831	-3.43494	0.000592695	0.012436
Cox6c2	140.904	-0.694017	0.161037	-4.30967	1.63496e-05	0.000832562
A730035I17Rik	63.4298	-0.696538	0.200521	-3.47364	0.000513441	0.0112714
C1qtnf4	2652.33	-0.709135	0.113645	-6.2399	4.37849e-10	6.06571e-08
Prr7	650.572	-0.709742	0.15701	-4.52037	6.17317e-06	0.000368145
Gm7367	49.8084	-0.711863	0.220398	-3.2299	0.00123835	0.0209402
Gm49769	70.4054	-0.716997	0.20509	-3.49602	0.00047226	0.0105906
Egr4	430.827	-0.741671	0.190462	-3.89405	9.8583e-05	0.00331868
Adnp	83.1015	-0.743676	0.205584	-3.61738	0.0002976	0.00757947
4930473A02Rik	70.6506	-0.763434	0.261171	-2.92312	0.0034654	0.0420296
Chn1os3	83.1526	-0.775544	0.246526	-3.14589	0.00165583	0.025435
Tmprss6	64.2266	-0.783854	0.265806	-2.94897	0.00318835	0.0395731
Gm8971	32.8429	-0.791384	0.2545	-3.10956	0.00187364	0.0274932
Scand1	778.332	-0.799071	0.15199	-5.25741	1.46102e-07	1.44188e-05
Cx3cr1	6819.6	-0.814725	0.106192	-7.67222	1.69046e-14	3.25034e-12
Gm12992	203.294	-0.816624	0.192644	-4.23903	2.24486e-05	0.00108375
Nrtn	40.1564	-0.824852	0.245403	-3.36121	0.000776016	0.0150638
ENSMUSG00000120975	26.2703	-0.826084	0.260788	-3.16764	0.00153681	0.0242069
Gm11175	127.48	-0.919115	0.163525	-5.62064	1.90249e-08	2.17606e-06
Arhgap27os2	32.5538	-0.957068	0.235904	-4.05702	4.97035e-05	0.00198316
Grin1os	88.0869	-1.01536	0.327155	-3.10362	0.0019117	0.0279415
[truncated: 23,243 more rows]

## Sheet: Hallmark
UP in ADRela vs AD filtered by Padj. < 0,05										DOWN in ADRela vs AD filtered by Padj. < 0,05										All Padj. < 0,05 in ADRela vs AD
Term	Overlap	P.value	Adjusted.P.value	Odds.Ratio	Combined.Score	Genes				Term	Overlap	P.value	Adjusted.P.value	Odds.Ratio	Combined.Score	Genes				Term	Overlap	P.value	Adjusted.P.value	Odds.Ratio	Combined.Score	Genes
Interferon Alpha Response	68/97	2.73834e-61	6.57202e-60	39.7753	5546.68	IFITM3;LGALS3BP;RTP4;OGFR;IFITM1;SAMD9L;IFITM2;UBE2L6;IFI35;TMEM140;IFI30;IFIT3;IFIT2;IFIH1;CASP8;TRIM5;DHX58;CCRL2;EPSTI1;CASP1;TRIM25;TRIM26;TRIM21;B2M;HERC6;BATF2;RSAD2;SP110;TAP1;TENT5A;PARP9;ELF1;IFI27;IRF1;PSME1;IRF7;CMPK2;TRIM14;PSME2;TXNIP;IRF9;LY6E;RNF31;UBA7;DDX60;USP18;HELZ2;GBP2;GBP4;CD74;PNPT1;STAT2;MX1;IFI44;EIF2AK2;ISG15;TDRD7;NMI;PARP14;PARP12;PSMB8;PSMB9;BST2;ISG20;CXCL10;MOV10;C…				Glycolysis	16/200	0.0108915	0.26959	1.99244	9.00537	CHPF;MDH2;B3GAT3;XYLT2;ALG1;GMPPB;EFNA3;CHST12;GPC1;DDIT4;PKP2;PGK1;CHST1;SLC37A4;LHPP;GALK1				Interferon Gamma Response	111/200	6.81851e-58	3.40926e-56	11.6886	1538.57	IFITM3;CD86;SAMD9L;IFITM2;UBE2L6;IFI35;IFIT1;IFI30;IFIT3;IFIT2;ICAM1;NAMPT;DHX58;TNFSF10;EPSTI1;TRIM25;TRIM26;TRIM21;B2M;HERC6;CMKLR1;GBP6;ZBP1;IL15RA;RSAD2;SP110;TAP1;IFI27;PSME1;TRIM14;PSME2;SERPING1;TXNIP;CMPK2;LY6E;CD274;CSF2RB;DDX60;HELZ2;SOCS3;RNF213;KLRK1;SOCS1;SLAMF7;VCAM1;PNPT1;EIF2AK2;IFI44;ISG15;TDRD7;NMI;PARP14;PARP12;BST2;ISG20;CXCL10;CXCL11;IL6;XAF1;MYD88;OGFR;LGALS3BP;RTP4;CXCL9;TN…
Interferon Gamma Response	111/200	3.29973e-83	1.58387e-81	21.94	4166.86	IFITM3;CD86;SAMD9L;IFITM2;UBE2L6;IFI35;IFIT1;IFI30;IFIT3;IFIT2;ICAM1;NAMPT;DHX58;TNFSF10;EPSTI1;TRIM25;TRIM26;TRIM21;B2M;HERC6;CMKLR1;GBP6;ZBP1;IL15RA;RSAD2;SP110;TAP1;IFI27;PSME1;TRIM14;PSME2;SERPING1;TXNIP;CMPK2;LY6E;CD274;CSF2RB;DDX60;HELZ2;SOCS3;RNF213;KLRK1;SOCS1;SLAMF7;VCAM1;PNPT1;EIF2AK2;IFI44;ISG15;TDRD7;NMI;PARP14;PARP12;BST2;ISG20;CXCL10;CXCL11;IL6;XAF1;MYD88;OGFR;LGALS3BP;RTP4;CXCL9;TN…				UV Response Up	13/158	0.0165561	0.26959	2.05106	8.41142	KLHDC3;SIGMAR1;CLTB;CCK;TUBA4A;RHOB;OLFM1;SPR;STK25;AP2S1;NPTX2;SQSTM1;YKT6				Interferon Alpha Response	69/97	7.37905e-47	1.84476e-45	22.675	2408.6	IFITM3;LGALS3BP;RTP4;OGFR;IFITM1;SAMD9L;IFITM2;UBE2L6;IFI35;TMEM140;IFI30;IFIT3;IFIT2;IFIH1;CASP8;TRIM5;DHX58;CCRL2;EPSTI1;CASP1;TRIM25;TRIM26;TRIM21;B2M;HERC6;BATF2;RSAD2;SP110;TAP1;TENT5A;PARP9;ELF1;IFI27;IRF1;PSME1;IRF7;CMPK2;TRIM14;PSME2;TXNIP;IRF9;LY6E;RNF31;UBA7;GMPR;DDX60;USP18;HELZ2;GBP2;GBP4;CD74;PNPT1;STAT2;MX1;IFI44;EIF2AK2;ISG15;TDRD7;NMI;PARP14;PARP12;PSMB8;PSMB9;BST2;ISG20;CXCL10;MO…
Allograft Rejection	59/200	6.11478e-26	9.78365e-25	6.99884	406.328	CD86;CXCL9;SPI1;GPR65;CD3G;CD3E;CXCL13;ITGAL;CD3D;TNF;CTSS;ICAM1;IL12B;TIMP1;B2M;RPL39;CCR2;SRGN;CD96;TAP2;TAP1;TAPBP;TLR1;CD8A;ELF4;IL1B;IRF7;HCLS1;IRF8;LCP2;TLR3;IGSF6;GCNT1;WAS;CFP;IL2RG;C2;SOCS1;CCL7;CXCR3;CCL5;CCL4;FLNA;CCL2;GBP2;LYN;CCR1;CD74;STAT1;GZMA;LY86;GZMB;CD2;IL6;CD4;PTPRC;BCL3;IL2RB;PTPN6				Hedgehog Signaling	5/36	0.0168494	0.26959	3.67661	15.0132	RTN1;TLE1;HEY1;DPYSL2;THY1				Allograft Rejection	64/200	1.26813e-17	2.11356e-16	4.29304	167.027	CD86;CXCL9;SPI1;GPR65;CD3G;CD3E;CXCL13;ITGAL;CD3D;TNF;CTSS;ICAM1;IL12B;TIMP1;B2M;RPL39;CCR2;SRGN;CD96;IFNGR2;TAP2;TAP1;IL16;TAPBP;TLR1;CD8A;ELF4;IL1B;IRF7;HCLS1;IRF8;LCP2;TLR3;IGSF6;GCNT1;WAS;THY1;CFP;IL2RG;C2;SOCS1;CCL7;CXCR3;CCL5;CCL4;FLNA;CCL2;APBB1;GBP2;LYN;CCR1;CD74;STAT1;GZMA;LY86;GZMB;CD2;IL6;CD4;PTPRC;ABI1;BCL3;IL2RB;PTPN6
Inflammatory Response	49/200	5.24861e-18	6.29833e-17	5.37662	213.928	RTP4;IFITM1;CXCL9;CSF3R;SERPINE1;ICAM1;ADGRE1;RGS1;NAMPT;CCRL2;CLEC5A;C3AR1;TNFSF10;IL12B;TIMP1;CMKLR1;IL15RA;SPHK1;CYBB;TAPBP;TLR1;IL1A;IL1B;IRF1;IRF7;CD48;LCP2;ITGA5;TLR3;LY6E;CXCR6;CCL7;CCL5;CCL2;CD55;LYN;FZD5;IL10RA;EIF2AK2;NMI;BST2;CXCL10;CXCL11;IL6;AXL;IL2RB;CD69;IL7R;IL18R1				Oxidative Phosphorylation	14/200	0.0445183	0.53422	1.7203	5.35333	NDUFB7;MDH2;TIMM13;POR;NDUFS7;UQCRC1;IDH3B;NDUFS2;SUCLG1;CYC1;ATP6V1E1;ATP6V0C;NDUFV1;SLC25A11				Inflammatory Response	55/200	2.64811e-12	3.31014e-11	3.44275	91.7739	RTP4;IFITM1;CXCL9;CSF3R;SERPINE1;CX3CL1;ICAM1;ADGRE1;RGS1;NAMPT;CCRL2;CLEC5A;C3AR1;TNFSF10;IL12B;TIMP1;SCN1B;CMKLR1;IL15RA;IFNGR2;SPHK1;CYBB;TAPBP;TLR1;IL1A;IL1B;IRF1;IRF7;CD48;LCP2;ITGA5;TLR3;LY6E;CXCR6;CCL7;CCL5;CCL2;CD55;LYN;GABBR1;FZD5;IL10RA;ADRM1;EIF2AK2;NMI;BST2;CXCL10;CXCL11;IL6;AXL;ABI1;IL2RB;CD69;IL7R;IL18R1
IL-6/JAK/STAT3 Signaling	24/87	1.1134e-10	8.90719e-10	6.20403	142.187	CCR1;IL15RA;CXCL9;CSF3R;STAT1;STAT2;CSF2RB;CXCL13;IL2RG;TNF;SOCS3;CXCL10;IL6;CXCL11;SOCS1;CCL7;IL1B;IRF1;PDGFC;IRF9;CD44;MYD88;IL18R1;IL13RA1				Adipogenesis	13/200	0.0817756	0.596311	1.58688	3.9732	ESRRA;NDUFB7;MDH2;LPL;PEX14;POR;PFKL;GPAT4;UQCRC1;SUCLG1;PIM3;CYC1;DHCR7				TNF-alpha Signaling via NF-kB	50/200	1.0054e-09	1.0054e-08	3.01692	62.5042	TNFAIP8;B4GALT1;SERPINE1;PLEK;TNFAIP2;TNF;SAT1;SLC2A6;ICAM1;IFIT2;IFIH1;PANX1;ZFP36;NAMPT;CCRL2;IL12B;TGIF1;IL15RA;DDX58;IFNGR2;SPHK1;TAP1;TRAF1;RHOB;IL1A;IL1B;IRF1;SQSTM1;CD44;BIRC3;CEBPB;CEBPD;SOCS3;CCL5;CCL4;CCL2;STAT5A;JUN;CFLAR;NFKB2;EHD1;CXCL10;IL6;CXCL11;BHLHE40;BCL3;ACKR3;CD69;IL7R;NFE2L2
TNF-alpha Signaling via NF-kB	39/200	2.85142e-11	2.73736e-10	3.97612	96.5427	TNFAIP8;B4GALT1;SERPINE1;PLEK;TNFAIP2;TNF;SAT1;ICAM1;IFIT2;IFIH1;SOCS3;ZFP36;CCL5;NAMPT;CCRL2;CCL4;IL12B;CCL2;STAT5A;TGIF1;IL15RA;DDX58;SPHK1;TAP1;TRAF1;CFLAR;NFKB2;IL1A;CXCL10;IL6;CXCL11;IL1B;IRF1;BCL3;CD69;IL7R;CD44;NFE2L2;BIRC3				mTORC1 Signaling	13/200	0.0817756	0.596311	1.58688	3.9732	TOMM40;CORO1A;TUBA4A;PFKL;PSMB5;DDIT4;BHLHE40;PGK1;DHCR7;SLC37A4;YKT6;SQSTM1;NFKBIB				IL-6/JAK/STAT3 Signaling	26/87	2.48102e-07	2.06752e-06	3.83029	58.2566	CXCL9;CSF3R;CSF2RB;CXCL13;IL2RG;TNF;SOCS3;SOCS1;CCL7;PDGFC;IL13RA1;CCR1;IL15RA;JUN;STAT1;IFNGR2;STAT2;CXCL10;IL6;CXCL11;IL1B;IRF1;IRF9;CD44;MYD88;IL18R1
Complement	33/200	6.98475e-08	4.78954e-07	3.22547	53.1459	CPQ;SERPINE1;PLEK;WAS;CTSS;C2;C3;LGALS3;CASP7;GNGT2;CCL5;LAMP2;CASP4;CASP1;CTSH;TIMP1;CTSC;CD55;LYN;FCER1G;GZMA;FN1;PLA2G4A;GZMB;CP;PSMB9;IL6;IRF1;IRF7;SERPING1;LCP2;LGMN;C1QC				Pancreas Beta Cells	4/40	0.086962	0.596311	2.5291	6.17678	CHGA;ABCC8;SST;SYT13				Complement	40/200	1.91729e-05	0.000136949	2.25	24.4395	CPM;CEBPB;TMPRSS6;CPQ;SERPINE1;PLEK;WAS;CTSS;C2;C3;LGALS3;CASP7;GNGT2;CCL5;LAMP2;CASP4;CASP1;CTSH;TIMP1;CTSC;CD55;LYN;FCER1G;GZMA;FN1;PLA2G4A;GZMB;CP;MT3;PSMB9;EHD1;IL6;GNB2;IRF1;IRF7;SERPING1;CALM3;LCP2;LGMN;C1QC
Apoptosis	28/161	2.20692e-07	1.32415e-06	3.42765	52.5339	IFITM3;TOP2A;TNF;SAT1;LGALS3;CASP7;CASP8;CASP4;TNFSF10;CASP1;TSPO;TIMP3;TIMP1;ANXA1;TAP1;EMP1;CFLAR;ISG20;CD2;IL1A;IL6;IL1B;IRF1;TXNIP;CD69;PLCB2;CD44;BIRC3				Unfolded Protein Response	8/113	0.105172	0.631034	1.73625	3.9103	ZBTB17;CEBPB;EXOSC4;DCTN1;EIF4A3;DDIT4;ATP6V0D1;LSM4				Apoptosis	32/161	0.000141152	0.000882202	2.22744	19.7478	IFITM3;TOP2A;TNF;SAT1;LGALS3;CASP7;CASP8;CASP4;TNFSF10;CASP1;TSPO;TIMP3;TIMP1;SPTAN1;JUN;ANXA1;TAP1;EMP1;CFLAR;RHOB;ISG20;CD2;IL1A;IL6;IL1B;IRF1;TXNIP;CD69;SQSTM1;PLCB2;CD44;BIRC3
KRAS Signaling Up	31/200	7.12829e-07	3.80176e-06	2.98858	42.3004	F13A1;TOR1AIP2;IKZF1;TFPI;IL2RG;CTSS;C3AR1;SPP1;APOD;PLEK2;CD37;CMKLR1;MPZL2;FCER1G;MAP3K1;IL10RA;IGF2;VWA5A;AMMECR1;EMP1;TRAF1;PSMB8;LAT2;CXCL10;IL1B;ALDH1A2;IRF8;LCP1;IL7R;DOCK2;BIRC3				Estrogen Response Early	12/200	0.140513	0.72139	1.4552	2.85575	OLFM1;KDM4B;ADCY9;SLC24A3;BCL11B;SYT12;FASN;BHLHE40;FHL2;SH3BP5;DHCR7;CELSR2				KRAS Signaling Up	35/200	0.000879215	0.00488453	1.90375	13.3957	SPON1;F13A1;TOR1AIP2;IKZF1;TFPI;IL2RG;CTSS;PCSK1N;C3AR1;SPP1;APOD;PLEK2;CD37;SCN1B;CMKLR1;MPZL2;FCER1G;MAP3K1;IL10RA;IGF2;VWA5A;AMMECR1;EMP1;TRAF1;PSMB8;LAT2;CXCL10;TSPAN13;IL1B;ALDH1A2;IRF8;LCP1;IL7R;DOCK2;BIRC3
IL-2/STAT5 Signaling	28/199	1.59569e-05	7.65933e-05	2.66053	29.3872	IFITM3;CD86;AHNAK;GPR65;FGL2;CD79B;SOCS1;GLIPR2;TNFSF10;SPP1;CAPN3;ENPP1;ICOS;GBP4;TGM2;ANXA4;IL10RA;EMP1;TRAF1;CXCL10;ARL4A;IL2RB;BCL2;IRF8;TLR7;CD48;CD44;IL18R1				Reactive Oxygen Species Pathway	4/49	0.151273	0.72139	2.02233	3.81951	CDKN2D;EGLN2;STK25;NDUFS2				IL-2/STAT5 Signaling	34/199	0.00157564	0.00781037	1.84842	11.9281	IFITM3;CD86;AHNAK;GPR65;NOP2;FGL2;CD79B;SOCS1;GLIPR2;TNFSF10;SPP1;CAPN3;ENPP1;ICOS;GBP4;TGM2;ANXA4;IL10RA;APLP1;EMP1;TRAF1;RHOB;CXCL10;ARL4A;BHLHE40;IL2RB;BCL2;IRF8;TLR7;CD48;CD44;IL18R1;CDC42SE2;PLEC
Epithelial Mesenchymal Transition	27/200	4.71377e-05	0.000205692	2.53338	25.2386	COL11A1;SERPINE1;THBS2;SAT1;FBLN5;COMP;GLIPR1;SPP1;TIMP3;FLNA;TIMP1;TGM2;VCAM1;FN1;ACTA2;MFAP5;SFRP4;SFRP1;DAB2;IL6;COL1A2;COL5A2;TGFBI;ITGA5;FMOD;CD44;SNTB1				Cholesterol Homeostasis	5/74	0.20211	0.72139	1.64853	2.63591	ABCA2;FASN;LPL;DHCR7;SREBF2				Epithelial Mesenchymal Transition	34/200	0.00171828	0.00781037	1.83719	11.6963	COL11A1;SERPINE1;THY1;THBS2;SAT1;FBLN5;COMP;GLIPR1;GPC1;SPP1;TIMP3;FLNA;TIMP1;TGM2;JUN;VCAM1;APLP1;FN1;RHOB;ACTA2;MFAP5;SFRP4;SFRP1;DAB2;IL6;COL1A2;COL5A2;TGFBI;ITGA5;FMOD;CD44;CRLF1;SNTB1;MATN2
Coagulation	16/138	0.00717761	0.0287105	2.11441	10.4384	ANXA1;CPQ;PROS1;SERPINE1;PLEK;FN1;C2;COMP;C3;THBD;LAMP2;SERPING1;CTSH;TIMP3;TIMP1;LGMN				Protein Secretion	6/96	0.219242	0.72139	1.51679	2.30184	NAPA;ARF1;AP2S1;YKT6;SCAMP3;COPE				Hedgehog Signaling	8/36	0.0246869	0.102862	2.54928	9.4361	RTN1;TLE1;HEY1;DPYSL2;HEY2;THY1;NKX6-1;PML
UV Response Dn	16/144	0.0106447	0.0393036	2.01466	9.15195	PTGFR;ANXA2;ANXA4;COL11A1;SERPINE1;GCNT1;TFPI;LTBP1;FBLN5;RUNX1;TGFBR2;TJP1;DAB2;COL1A2;COL5A2;ID1				TNF-alpha Signaling via NF-kB	11/200	0.225434	0.72139	1.32521	1.9742	EHD1;PANX1;JUN;CEBPB;CEBPD;IFNGR2;BHLHE40;ACKR3;SQSTM1;SLC2A6;RHOB				Estrogen Response Early	29/200	0.0296837	0.114168	1.51695	5.33534	FOXC1;SLC26A2;B4GALT1;SLC24A3;HSPB8;FHL2;CELSR2;CALCR;MYB;SH3BP5;TGM2;SVIL;KDM4B;BCL11B;MYOF;GAB2;RHOD;TTC39A;OLFM1;ELF1;ADCY9;SYT12;FASN;KRT15;BHLHE40;BCL2;DHCR7;CD44;FRK
Angiogenesis	5/36	0.0578691	0.198408	2.5885	7.3761	THBD;VTN;COL5A2;SPP1;TIMP1				Apical Junction	11/200	0.225434	0.72139	1.32521	1.9742	NLGN3;SLC30A3;FSCN1;SPEG;NRXN2;NRTN;ICAM5;THY1;PCDH1;BAIAP2;CX3CL1				Cholesterol Homeostasis	12/74	0.0666027	0.236506	1.72709	4.67871	NIBAN1;LGALS3;ABCA2;GSTM2;FASN;GPX8;LPL;DHCR7;SREBF2;S100A11;CXCL16;LGMN
Estrogen Response Early	17/200	0.0813384	0.260283	1.49411	3.74894	SVIL;FOXC1;SLC26A2;B4GALT1;HSPB8;MYOF;GAB2;RHOD;TTC39A;ELF1;CALCR;KRT15;MYB;BCL2;CD44;FRK;TGM2				KRAS Signaling Dn	11/200	0.225434	0.72139	1.32521	1.9742	DTNB;SLC30A3;SPHK2;ARHGDIG;CCDC106;COQ8A;SYNPO;ADRA2C;SOX10;CELSR2;SSTR4				Apical Surface	8/44	0.0709519	0.236506	1.98189	5.24358	LYN;B4GALT1;CRYBG1;RTN4RL1;IL2RB;THY1;IL2RG;CX3CL1
Apical Surface	5/44	0.114432	0.343297	2.05665	4.45834	LYN;B4GALT1;CRYBG1;IL2RB;IL2RG				Apical Surface	3/44	0.28369	0.85107	1.66309	2.09528	RTN4RL1;THY1;CX3CL1				Coagulation	19/138	0.101389	0.300606	1.42517	3.2619	ANXA1;PEF1;CPQ;TMPRSS6;PROS1;SERPINE1;PLEK;FN1;C2;COMP;C3;THBD;GNB2;LAMP2;SERPING1;CTSH;TIMP3;TIMP1;LGMN
p53 Pathway	16/200	0.1309	0.3696	1.3973	2.84116	SPHK1;OSGIN1;VWA5A;RPS27L;TAP1;IFI30;SAT1;ZFP36L1;VAMP8;IL1A;SERTAD3;SOCS1;IRAK1;CASP1;TXNIP;NUPR1				Hypoxia	10/200	0.337246	0.934852	1.1969	1.30096	JUN;EFNA3;PFKL;GPC1;DDIT4;BHLHE40;PGK1;ACKR3;SLC37A4;GALK1				Adipogenesis	26/200	0.108218	0.300606	1.33434	2.96704	NDUFB7;HSPB8;LAMA4;LPL;LTC4S;C3;GPAT4;UCP2;PIM3;CYC1;STAT5A;ESRRA;CHUK;ANGPT1;CAVIN2;MDH2;MCCC1;OMD;PEX14;POR;ARL4A;PFKL;UQCRC1;SUCLG1;ESYT1;DHCR7
Cholesterol Homeostasis	7/74	0.143819	0.383516	1.67638	3.25084	NIBAN1;LGALS3;GSTM2;GPX8;S100A11;CXCL16;LGMN				Fatty Acid Metabolism	8/158	0.35057	0.934852	1.2125	1.27094	ALAD;AUH;MDH2;NCAPH2;FASN;GPD1;IDH3B;SUCLG1				Apical Junction	26/200	0.108218	0.300606	1.33434	2.96704	CD86;NLGN3;CD274;B4GALT1;NRXN2;ICAM5;THY1;CX3CL1;ICAM1;CDH1;RAC2;SPEG;NRTN;PCDH1;MPZL2;VCAM1;SLC30A3;MSN;TRAF1;BAIAP2;TJP1;PTPRC;ITGA10;FSCN1;TGFBI;ITGA9
Apical Junction	15/200	0.199719	0.504526	1.3017	2.09683	CD86;CD274;VCAM1;B4GALT1;MSN;TRAF1;ICAM1;TJP1;PTPRC;CDH1;ITGA10;RAC2;TGFBI;MPZL2;ITGA9				TGF-beta Signaling	3/54	0.399996	0.998292	1.33629	1.22445	ACVR1;FKBP1A;IFNGR2				UV Response Dn	19/144	0.137117	0.360835	1.3563	2.69486	PTGFR;ANXA2;ANXA4;COL11A1;SERPINE1;GCNT1;FHL2;TFPI;LTBP1;FBLN5;PEX14;RUNX1;TGFBR2;TJP1;DAB2;COL1A2;COL5A2;BHLHE40;ID1
TGF-beta Signaling	5/54	0.210219	0.504526	1.63605	2.55159	TGIF1;TJP1;CDH1;SERPINE1;ID1				Myc Targets V2	3/58	0.445323	0.998292	1.23885	1.00218	NOP2;SRM;TBRG4				Angiogenesis	6/36	0.150207	0.369321	1.78252	3.3792	THBD;VTN;COL5A2;SPP1;LPL;TIMP1
Androgen Response	8/100	0.234582	0.536188	1.39458	2.02207	SLC26A2;TNFAIP8;MAF;B4GALT1;MAK;SAT1;B2M;CDC14B				Mitotic Spindle	9/199	0.464229	0.998292	1.07592	0.825633	MAP1S;ABI1;CEP131;FSCN1;NCK2;SYNPO;KLC1;SPTAN1;TUBA4A				p53 Pathway	25/200	0.155115	0.369321	1.27497	2.37603	RPS27L;IFI30;SAT1;ZFP36L1;SERTAD3;SOCS1;IRAK1;RAB40C;CASP1;CTSF;JUN;PMM1;PRMT2;SPHK1;OSGIN1;VWA5A;TAP1;BAIAP2;VAMP8;IL1A;H2AJ;DDIT4;TXNIP;COQ8A;NUPR1
Estrogen Response Late	14/200	0.288742	0.629982	1.20728	1.49971	TOP2A;FOXC1;SLC26A2;HSPB8;MYOF;ISG20;ZFP36;CALCR;CDH1;MYB;BCL2;PTPN6;CD44;FRK				p53 Pathway	9/200	0.470213	0.998292	1.07023	0.807561	JUN;H2AJ;PMM1;PRMT2;RAB40C;DDIT4;CTSF;COQ8A;BAIAP2				TGF-beta Signaling	8/54	0.174244	0.39601	1.55018	2.70862	ACVR1;TGIF1;FKBP1A;TJP1;CDH1;IFNGR2;SERPINE1;ID1
Hedgehog Signaling	3/36	0.355808	0.742555	1.45633	1.50492	HEY2;NKX6-1;PML				Estrogen Response Late	8/200	0.611606	0.998292	0.945175	0.464711	CHST8;OLFM1;SLC24A3;TSPAN13;CKB;DHCR7;CELSR2;SLC2A8				UV Response Up	19/158	0.244197	0.530862	1.21874	1.71816	LYN;KLHDC3;SIGMAR1;CLTB;TAP1;FMO1;CCK;TUBA4A;ICAM1;RHOB;OLFM1;IL6;SPR;STK25;IRF1;AP2S1;NPTX2;SQSTM1;YKT6
Adipogenesis	13/200	0.395551	0.791102	1.11403	1.03324	STAT5A;CHUK;ANGPT1;CAVIN2;HSPB8;LAMA4;MCCC1;OMD;LTC4S;C3;ARL4A;UCP2;ESYT1				Myogenesis	8/200	0.611606	0.998292	0.945175	0.464711	CAMK2B;ADCY9;FKBP1B;BHLHE40;SPEG;CKB;SPTAN1;EPHB3				Glycolysis	23/200	0.286371	0.596607	1.15843	1.44858	B4GALT1;CHPF;MDH2;B3GAT3;XYLT2;ALG1;ISG20;GMPPB;EFNA3;CHST12;GPC1;DDIT4;PKP2;PGK1;CDK1;CHST1;TGFBI;SLC37A4;CD44;LHPP;IL13RA1;GALK1;SLC25A13
Mitotic Spindle	12/199	0.50671	0.948564	1.02745	0.69848	TOP2A;PCGF5;CENPJ;CNTRL;ALMS1;NUSAP1;CDK1;FLNA;ARHGAP29;DOCK2;CD2AP;ARHGAP4				Pperoxisome	4/104	0.644465	0.998292	0.907429	0.398665	SLC35B2;CTBP1;ABCC8;PEX14				Hypoxia	22/200	0.369077	0.677157	1.10122	1.09765	JUN;MAP3K1;ANXA2;SERPINE1;CP;PLAC8;ISG20;ZFP36;EFNA3;IL6;PFKL;GPC1;DDIT4;BHLHE40;PGK1;BCL2;ACKR3;TGFBI;ATP7A;SLC37A4;TGM2;GALK1
Hypoxia	12/200	0.513806	0.948564	1.02193	0.680517	PLAC8;ISG20;ZFP36;IL6;MAP3K1;ANXA2;SERPINE1;BCL2;TGFBI;ATP7A;CP;TGM2				PI3K/AKT/mTOR Signaling	4/105	0.651901	0.998292	0.898397	0.384391	ARF1;CFL1;SQSTM1;NFKBIB				Estrogen Response Late	22/200	0.369077	0.677157	1.10122	1.09765	TOP2A;CHST8;FOXC1;SLC26A2;SLC24A3;HSPB8;MYOF;CELSR2;SLC2A8;ISG20;OLFM1;ZFP36;CALCR;TSPAN13;CDH1;MYB;BCL2;PTPN6;CKB;DHCR7;CD44;FRK
Notch Signaling	2/32	0.568854	0.999991	1.06723	0.60206	FZD5;ST3GAL6				Complement	7/200	0.744397	0.998292	0.821717	0.242555	EHD1;CPM;CEBPB;TMPRSS6;GNB2;CALM3;MT3				mTORC1 Signaling	22/200	0.369077	0.677157	1.10122	1.09765	NIBAN1;TOMM40;FGL2;DAPP1;IFI30;CFP;CORO1A;TUBA4A;PFKL;PSMB5;NAMPT;DDIT4;BHLHE40;PGK1;NUPR1;DHCR7;SLC37A4;YKT6;SQSTM1;CTSC;LGMN;NFKBIB
PI3K/AKT/mTOR Signaling	6/105	0.587878	0.999991	0.969956	0.515275	STAT2;CDK1;DAPP1;NOD1;IL2RG;MYD88				Epithelial Mesenchymal Transition	7/200	0.744397	0.998292	0.821717	0.242555	JUN;GPC1;APLP1;THY1;CRLF1;RHOB;MATN2				Pancreas Beta Cells	5/40	0.379208	0.677157	1.27224	1.23366	CHGA;ABCC8;SST;SYT13;NKX6-1
Wnt-beta Catenin Signaling	2/42	0.71599	0.999991	0.8	0.267271	WNT6;HEY2				heme Metabolism	7/200	0.744397	0.998292	0.821717	0.242555	ALAD;SEC14L1;SLC66A2;GLRX5;FBXO34;HTATIP2;AGPAT4				Mitotic Spindle	21/199	0.450095	0.776026	1.05064	0.838725	TOP2A;MAP1S;PCGF5;CEP131;ARHGAP29;KLC1;TUBA4A;CD2AP;ARHGAP4;CENPJ;CNTRL;ALMS1;ABI1;NUSAP1;FSCN1;CDK1;NCK2;FLNA;SYNPO;DOCK2;SPTAN1
Spermatogenesis	6/135	0.812236	0.999991	0.743192	0.154558	ARL4A;CDK1;TNNI3;IL13RA2;SPATA6;MLF1				DNA Repair	5/150	0.763705	0.998292	0.781349	0.210631	BRF2;ADRM1;POLR2E;VPS37D;RPA2				Protein Secretion	10/96	0.508465	0.847442	1.03517	0.700148	NAPA;ARF1;SNAP23;LAMP2;AP2S1;ATP7A;YKT6;CTSC;SCAMP3;COPE
Protein Secretion	4/96	0.823262	0.999991	0.69491	0.135147	SNAP23;LAMP2;ATP7A;CTSC				Angiogenesis	1/36	0.788509	0.998292	0.64806	0.153987	LPL				Androgen Response	10/100	0.562153	0.906699	0.988944	0.569612	SLC26A2;TNFAIP8;MAF;B4GALT1;MAK;ADRM1;PTK2B;SAT1;B2M;CDC14B
G2-M Checkpoint	9/200	0.837946	0.999991	0.752352	0.133017	TOP2A;WRN;RBL1;BCL3;NUSAP1;CDK1;MCM3;MKI67;PML				Wnt-beta Catenin Signaling	1/42	0.8368	0.998292	0.553048	0.0985369	HEY1				PI3K/AKT/mTOR Signaling	10/105	0.625612	0.977519	0.936633	0.439303	ARF1;STAT2;CFL1;CDK1;DAPP1;NOD1;IL2RG;SQSTM1;MYD88;NFKBIB
mTORC1 Signaling	9/200	0.837946	0.999991	0.752352	0.133017	NIBAN1;NAMPT;FGL2;DAPP1;NUPR1;IFI30;CFP;CTSC;LGMN				IL-2/STAT5 Signaling	6/199	0.849569	0.998292	0.703488	0.114687	APLP1;NOP2;BHLHE40;CDC42SE2;RHOB;PLEC				KRAS Signaling Dn	19/200	0.645993	0.978777	0.933735	0.408011	PTGFR;RSAD2;DTNB;SLC30A3;SPHK2;MX1;ARHGDIG;CCDC106;ADRA2C;SOX10;CELSR2;SSTR4;P2RX6;STAG3;KRT15;IL12B;TNNI3;COQ8A;SYNPO
Xenobiotic Metabolism	9/200	0.837946	0.999991	0.752352	0.133017	CYP27A1;VTN;VNN1;PROS1;SERPINE1;FMO1;AOX1;IRF8;XDH				Inflammatory Response	6/200	0.852821	0.998292	0.699825	0.111416	GABBR1;IFNGR2;ABI1;ADRM1;SCN1B;CX3CL1				Unfolded Protein Response	10/113	0.716177	0.999965	0.863498	0.288259	ZBTB17;CEBPB;EXOSC4;DCTN1;EIF4A3;DDIT4;CCL2;IFIT1;ATP6V0D1;LSM4
heme Metabolism	8/200	0.907419	0.999991	0.664669	0.0645731	C3;CAST;KAT2B;UCP2;MOCOS;LAMP2;ATG4A;H4C3				IL-6/JAK/STAT3 Signaling	2/87	0.886992	0.998292	0.532933	0.0639089	JUN;IFNGR2				Oxidative Phosphorylation	18/200	0.731748	0.999965	0.879242	0.274604	NQO2;NDUFB7;MDH2;TIMM13;TCIRG1;POR;CASP7;BDH2;NDUFS7;UQCRC1;IDH3B;NDUFS2;SUCLG1;CYC1;ATP6V1E1;ATP6V0C;NDUFV1;SLC25A11
KRAS Signaling Dn	8/200	0.907419	0.999991	0.664669	0.0645731	PTGFR;P2RX6;RSAD2;STAG3;KRT15;MX1;IL12B;TNNI3				Apoptosis	4/161	0.912445	0.998292	0.576251	0.0528003	JUN;SQSTM1;SPTAN1;RHOB				Reactive Oxygen Species Pathway	4/49	0.74289	0.999965	0.790785	0.235027	CDKN2D;EGLN2;STK25;NDUFS2
UV Response Up	6/158	0.908506	0.999991	0.62996	0.0604472	LYN;IL6;IRF1;TAP1;FMO1;ICAM1				Androgen Response	2/100	0.927981	0.998292	0.461923	0.0345261	ADRM1;PTK2B				Wnt-beta Catenin Signaling	3/42	0.810777	0.999965	0.684223	0.143524	WNT6;HEY1;HEY2
Pancreas Beta Cells	1/40	0.911646	0.999991	0.409929	0.0379197	NKX6-1				Myc Targets V1	5/200	0.92822	0.998292	0.579475	0.0431628	PGK1;EIF4H;CYC1;CCT7;SRM				Fatty Acid Metabolism	13/158	0.819117	0.999965	0.796712	0.158967	MDH2;NCAPH2;FMO1;UBE2L6;LTC4S;ALAD;VNN1;AUH;FASN;GPD1;PSME1;IDH3B;SUCLG1
Pperoxisome	3/104	0.948388	0.999991	0.474108	0.0251238	TOP2A;CRABP2;TSPO				Allograft Rejection	5/200	0.92822	0.998292	0.579475	0.0431628	IFNGR2;ABI1;IL16;THY1;APBB1				Notch Signaling	2/32	0.84795	0.999965	0.592996	0.0978047	FZD5;ST3GAL6
Myogenesis	7/200	0.953317	0.999991	0.578046	0.027635	MYOM1;SVIL;CTF1;SPHK1;HSPB8;APOD;AEBP1				Coagulation	3/138	0.934375	0.998292	0.502603	0.0341154	PEF1;TMPRSS6;GNB2				Pperoxisome	7/104	0.91102	0.999965	0.641096	0.0597438	TOP2A;SLC35B2;CRABP2;CTBP1;ABCC8;TSPO;PEX14
Glycolysis	7/200	0.953317	0.999991	0.578046	0.027635	ISG20;B4GALT1;CDK1;TGFBI;CD44;IL13RA1;SLC25A13				UV Response Dn	3/144	0.945615	0.998292	0.481064	0.0269011	BHLHE40;FHL2;PEX14				Myogenesis	15/200	0.915402	0.999965	0.71962	0.0636089	CAMK2B;MYOM1;SVIL;CTF1;SPHK1;HSPB8;AEBP1;ADCY9;FKBP1B;BHLHE40;SPEG;APOD;CKB;SPTAN1;EPHB3
Fatty Acid Metabolism	5/158	0.959078	0.999991	0.521062	0.0217717	VNN1;PSME1;FMO1;UBE2L6;LTC4S				Bile Acid Metabolism	2/112	0.952975	0.998292	0.411272	0.0198094	SLC35B2;ABCA2				heme Metabolism	15/200	0.915402	0.999965	0.71962	0.0636089	CAST;SLC66A2;GLRX5;MOCOS;FBXO34;AGPAT4;C3;ALAD;KAT2B;SEC14L1;UCP2;LAMP2;ATG4A;H4C3;HTATIP2
Bile Acid Metabolism	3/112	0.963967	0.999991	0.439123	0.016115	CYP27A1;RBP1;EFHC1				KRAS Signaling Up	4/200	0.971638	0.998292	0.460641	0.0132538	SPON1;PCSK1N;TSPAN13;SCN1B				Myc Targets V2	3/58	0.941221	0.999965	0.484743	0.0293643	NOP2;SRM;TBRG4
E2F Targets	6/200	0.979689	0.999991	0.492466	0.0101055	TOP2A;CHEK2;CDK1;MCM3;DEK;MKI67				Spermatogenesis	2/135	0.97968	0.998292	0.339739	0.00697475	PCSK1N;PEBP1				Spermatogenesis	8/135	0.968717	0.999965	0.558946	0.0177646	PCSK1N;ARL4A;CDK1;PEBP1;TNNI3;IL13RA2;SPATA6;MLF1
Unfolded Protein Response	2/113	0.991564	0.999991	0.287199	0.0024332	CCL2;IFIT1				Interferon Alpha Response	1/97	0.98489	0.998292	0.235518	0.00358573	GMPR				Xenobiotic Metabolism	12/200	0.985325	0.999965	0.565568	0.00836135	CYP27A1;VTN;POR;VNN1;PMM1;PROS1;SERPINE1;FMO1;AOX1;IRF8;COMT;XDH
DNA Repair	3/150	0.994038	0.999991	0.324947	0.00194324	CMPK2;HCLS1;SRSF6				E2F Targets	3/200	0.991512	0.998292	0.343301	0.00292638	RPA2;SNRPB;TBRG4				DNA Repair	8/150	0.987503	0.999965	0.499482	0.00628143	BRF2;ADRM1;POLR2E;CMPK2;VPS37D;HCLS1;RPA2;SRSF6
Oxidative Phosphorylation	4/200	0.997833	0.999991	0.324371	0.000703641	NQO2;CASP7;BDH2;TCIRG1				Xenobiotic Metabolism	3/200	0.991512	0.998292	0.343301	0.00292638	POR;PMM1;COMT				Bile Acid Metabolism	5/112	0.990834	0.999965	0.414485	0.00381657	CYP27A1;SLC35B2;ABCA2;RBP1;EFHC1
Myc Targets V1	1/200	0.999991	0.999991	0.0796536	6.85104e-07	DEK				G2-M Checkpoint	2/200	0.998292	0.998292	0.227429	0.000388703	CHMP1A;RPA2				G2-M Checkpoint	11/200	0.993048	0.999965	0.515408	0.00359565	TOP2A;WRN;RBL1;CHMP1A;BCL3;NUSAP1;CDK1;MCM3;RPA2;MKI67;PML
																				E2F Targets	9/200	0.998839	0.999965	0.41682	0.000484358	TOP2A;CHEK2;CDK1;MCM3;RPA2;DEK;MKI67;SNRPB;TBRG4
																				Myc Targets V1	6/200	0.999965	0.999965	0.273129	9.49175e-06	PGK1;EIF4H;CYC1;DEK;CCT7;SRM
