# Supplementary material for: Sex-dependent interferon signaling contributes to female-biased vulnerability in Alzheimer’s disease
Source: J Neuroinflammation. 2026 May 4;23:217. doi: 10.1186/s12974-026-03840-0 (PMC13312654; doi:10.1186/s12974-026-03840-0)
Supplement: Supplementary file 14 — Supplementary Material 14: Table S6. Differential gene expression in the whole hippocampus of male and female APP/PS1 mice following chronic C-176 administration. [file 12974_2026_3840_MOESM14_ESM.xlsx]

## Sheet: metadata ADC176 and AD
SampleID	Condition	Condition2	Condition3	Condition4	Batch	Conductual_tested	Aprox_Age	Sex
ADVeh_1F	ADVeh_F	ADVeh	AD_F	AD	2	Y	6month	F
ADVeh_2F	ADVeh_F	ADVeh	AD_F	AD	2	Y	6month	F
ADVeh_3F	ADVeh_F	ADVeh	AD_F	AD	2	Y	6month	F
ADVeh_4F	ADVeh_F	ADVeh	AD_F	AD	2	Y	6month	F
ADVeh_5M	ADVeh_M	ADVeh	AD_M	AD	2	Y	6month	M
ADVeh_6M	ADVeh_M	ADVeh	AD_M	AD	2	Y	6month	M
ADVeh_7M	ADVeh_M	ADVeh	AD_M	AD	2	Y	6month	M
ADVeh_8M	ADVeh_M	ADVeh	AD_M	AD	2	Y	6month	M
ADC176_1F	ADC176_F	ADC176	ADC176_F	ADC176	2	Y	6month	F
ADC176_2F	ADC176_F	ADC176	ADC176_F	ADC176	2	Y	6month	F
ADC176_3F	ADC176_F	ADC176	ADC176_F	ADC176	2	Y	6month	F
ADC176_4F	ADC176_F	ADC176	ADC176_F	ADC176	2	Y	6month	F
ADC176_5M	ADC176_M	ADC176	ADC176_M	ADC176	2	Y	6month	M
ADC176_6M	ADC176_M	ADC176	ADC176_M	ADC176	2	Y	6month	M
ADC176_7M	ADC176_M	ADC176	ADC176_M	ADC176	2	Y	6month	M
ADC176_8M	ADC176_M	ADC176	ADC176_M	ADC176	2	Y	6month	M
AD_1F	AD_F	AD	AD_F	AD	1	N	6month	F
AD_2F	AD_F	AD	AD_F	AD	1	N	6month	F
AD_3F	AD_F	AD	AD_F	AD	1	N	6month	F
AD_4F	AD_F	AD	AD_F	AD	1	N	6month	F
AD_5M	AD_M	AD	AD_M	AD	1	N	6month	M
AD_6M	AD_M	AD	AD_M	AD	1	N	6month	M
AD_7M	AD_M	AD	AD_M	AD	1	N	6month	M
AD_8M	AD_M	AD	AD_M	AD	1	N	6month	M

## Sheet: DE file Females ADC176 vs AD
gene_name	baseMean	log2FoldChange	lfcSE	stat	pvalue	padj
Gm43817	101.986	9.524	2.36019	-4.03527	5.45402e-05	0.0327566
Gm37245	71.7775	9.07562	0.953347	-9.51974	1.73617e-21	1.09487e-17			UP in ADC176F Padj < 0,05 (24)
4930500F04Rik	60.3491	8.82602	0.802428	-10.9991	3.85786e-28	9.73146e-24			DOWN in ADF Padj < 0,05 (39)
Gm48581	57.8478	8.76137	1.88125	-4.65721	3.20529e-06	0.00475608
Serpinb2	33.6637	8.70749	0.808587	-10.7688	4.83344e-27	6.09617e-23
Gm42787	31.0665	8.58854	2.01681	-4.25848	2.05823e-05	0.0173063
Il22ra1	27.5777	8.41484	0.822835	-10.2266	1.50655e-24	1.26676e-20
Gm49628	44.0629	8.36694	1.62571	-5.14664	2.65199e-07	0.000608148
Tnnc2	41.4086	8.27809	1.40573	-5.88884	3.88916e-09	1.2263e-05
Gm15287	29.0077	7.75589	0.9862	-7.86442	3.7081e-15	1.87074e-11
Gm48078	36.7136	7.72516	1.77094	-4.36217	1.28778e-05	0.0120312
Cd19	21.1746	7.66868	1.03537	-7.40671	1.29471e-13	5.44318e-10
Gm45089	15.6033	7.59054	1.97262	-3.84794	0.000119114	0.0484227
ENSMUSG00000120333	28.1365	7.34244	1.016	-7.22684	4.94367e-13	1.78149e-09
Gm44189	6.25232	4.02083	0.955269	-4.20911	2.56383e-05	0.0196753
Mael	11.1124	3.64853	0.769747	-4.73991	2.13814e-06	0.00337091
A930002H24Rik	13.0788	2.43484	0.599791	-4.05947	4.9184e-05	0.0308375
Cd247	15.2959	2.00813	0.522378	-3.84422	0.000120937	0.0484227
Rbm20	365.789	0.663256	0.15197	-4.3644	1.27473e-05	0.0120312
Gpr165	767.386	0.612291	0.150734	-4.06207	4.86385e-05	0.0308375
Aff2	1151.9	0.567559	0.146602	-3.87144	0.000108195	0.0483108
Tmem132c	582.114	0.562513	0.13367	-4.20821	2.57397e-05	0.0196753
Csnk2a1-ps3	2231.75	0.519682	0.132627	-3.91837	8.91514e-05	0.043247
Abca8a	2809.44	0.414259	0.100853	-4.10754	3.99897e-05	0.0272633
Dusp5	1946.51	-0.455552	0.115244	3.95293	7.72008e-05	0.0397427
Dpm3	1041.26	-0.500916	0.129958	3.85445	0.000115989	0.0484227
Fgd2	480.21	-0.502482	0.129284	3.88664	0.00010164	0.0474792
Aif1	775.614	-0.50809	0.129158	3.93387	8.35905e-05	0.0421714
Il10ra	589.885	-0.518811	0.130245	3.98334	6.79531e-05	0.0364706
Irf9	1253.68	-0.547605	0.139629	3.92184	8.78742e-05	0.043247
Gm34466	516.432	-0.570131	0.147956	3.85339	0.000116494	0.0484227
Lag3	784.933	-0.606706	0.145476	4.17048	3.03954e-05	0.0218573
Lgals9	1172.51	-0.613481	0.135914	4.51375	6.36925e-06	0.00642657
Cd86	424.215	-0.646699	0.165692	3.90303	9.49953e-05	0.0452124
Xaf1	671.074	-0.676737	0.14809	4.56977	4.8826e-06	0.00586494
Pycard	329.432	-0.681272	0.169256	4.0251	5.69507e-05	0.0334089
Cd52	285.242	-0.695783	0.179823	3.86926	0.000109166	0.0483108
Asb11	190.058	-0.706884	0.166481	4.24604	2.17581e-05	0.0177048
Rsad2	359.51	-0.721013	0.179749	4.01122	6.0405e-05	0.0338603
Jsrp1	328.922	-0.764162	0.19841	3.85142	0.000117434	0.0484227
Psmb8	624.333	-0.785402	0.158277	4.96221	6.9697e-07	0.00125579
Dynlt1f	161.741	-0.80822	0.209367	3.8603	0.000113249	0.0484227
Gbp3	983.166	-0.836751	0.182235	4.59161	4.39842e-06	0.00583949
Slfn8	223.079	-0.847102	0.213882	3.9606	7.47604e-05	0.0392881
Col27a1	600.419	-0.922567	0.20178	4.57215	4.82734e-06	0.00586494
Psmb9	211.356	-0.971134	0.182533	5.32031	1.03589e-07	0.000261302
Rtp4	405.497	-0.974886	0.210621	4.62863	3.68095e-06	0.00515844
Treml2	98.432	-1.08144	0.259354	4.16977	3.04907e-05	0.0218573
Ifit3	1892.35	-1.09958	0.269402	4.08158	4.47301e-05	0.0296925
Gm28529	52.4406	-1.16226	0.28662	4.05506	5.01224e-05	0.0308375
Ifit1	664.131	-1.2055	0.265476	4.54088	5.60197e-06	0.0063653
Gm6344	617.974	-1.2261	0.270995	4.52442	6.05618e-06	0.0063653
Isg20	60.6434	-1.43499	0.31664	4.53191	5.84521e-06	0.0063653
Ifi204	122.998	-1.45581	0.340097	4.28058	1.86408e-05	0.0167934
ENSMUSG00000119995	32.3569	-1.60993	0.400969	4.0151	5.94217e-05	0.0338603
Oas1a	114.65	-1.69885	0.340027	4.99621	5.84671e-07	0.00113449
Isg15	160.635	-1.69982	0.303005	5.60987	2.02475e-08	5.67492e-05
Irf7	437.97	-1.72706	0.404791	4.26655	1.98521e-05	0.0172679
Zbp1	56.1364	-1.85738	0.387453	4.79381	1.63642e-06	0.00275191
Cxcl10	241.142	-1.91419	0.493147	3.88159	0.000103777	0.047596
Ccl5	27.161	-2.68063	0.527371	5.08301	3.71492e-07	0.000780907
Gm45294	5.3043	-5.52823	1.38373	3.99517	6.4647e-05	0.0354504
ENSMUSG00000120287	6.23891	-5.75895	1.38284	4.16457	3.11938e-05	0.0218573
Ly86	2153.38	-0.484081	0.126421	3.82912	0.000128604	0.0504694
Pcdhga3	1485.78	0.608272	0.158969	-3.82636	0.00013005	0.0504694
Trim30d	402.456	-0.720695	0.188848	3.81626	0.00013549	0.0517837
Synpo2l	26.9573	1.35481	0.357511	-3.78957	0.000150906	0.0559796
Zkscan16	4607.83	0.503436	0.132749	-3.79238	0.00014921	0.0559796
Pcdh11x	1790.17	0.492544	0.130109	-3.78561	0.00015333	0.0560544
Cntnap3	1161.79	0.555699	0.147207	-3.77494	0.000160045	0.0568609
Trim34a	359.669	-0.671435	0.177839	3.77552	0.000159673	0.0568609
Exph5	525.467	0.549548	0.145985	-3.76441	0.000166943	0.0571019
Gm49041	38.3062	-1.28732	0.34205	3.76356	0.000167514	0.0571019
Gpr139	209.902	0.609559	0.161753	-3.76845	0.000164266	0.0571019
C1qa	5714.61	-0.505512	0.135241	3.73785	0.000185603	0.0617795
Vav1	511.038	-0.53302	0.142628	3.73713	0.000186135	0.0617795
Fbxl21	540.015	0.502947	0.13489	-3.72858	0.000192562	0.0630827
4933403O08Rik	57.1081	8.68465	2.34173	-3.70864	0.000208372	0.0673869
Adamts2	1033.22	0.513799	0.139141	-3.69266	0.000221925	0.0703211
Ccl12	90.6076	-1.1176	0.302756	3.6914	0.00022302	0.0703211
Col11a1	658.972	-0.530286	0.144244	3.67631	0.000236628	0.0736907
Gngt2	359.099	-0.530718	0.144721	3.66718	0.000245236	0.0754401
Gm43188	3.65426	-4.99418	1.3666	3.65445	0.00025773	0.0783282
Ctnna3	206.963	0.739971	0.202886	-3.64723	0.000265082	0.0796035
S100a6	1083.74	-0.573928	0.157592	3.64186	0.000270672	0.080326
Gm30551	18.677	-2.46238	0.677978	3.63194	0.000281293	0.0825072
Slfn9	160.298	-1.08192	0.299678	3.61029	0.000305852	0.0886796
Chrnb3	64.3181	1.03571	0.287684	-3.60015	0.000318031	0.0911628
Mlxipl	265.078	-0.581729	0.162045	3.58993	0.000330765	0.0937478
Bche	1016.21	0.482076	0.134572	-3.58228	0.000340608	0.095465
C1qtnf1	231.551	0.640024	0.179511	-3.56537	0.000363347	0.100719
Klf2	681.047	-0.659052	0.186039	3.54255	0.000396272	0.108652
Klk8	1314.6	-0.485059	0.137099	3.53802	0.000403141	0.109347
H2-T23	1356.81	-0.46958	0.132948	3.53205	0.00041235	0.110655
Gm43072	5.37855	-5.5519	1.57575	3.52335	0.000426132	0.112886
Ifi207	54.3149	-1.48779	0.422526	3.52119	0.000429616	0.112886
Gm28528	28.4769	7.73116	2.20522	-3.50585	0.00045516	0.117157
Pcdhb21	399.047	0.612671	0.174743	-3.50613	0.000454681	0.117157
Tor3a	1038.2	-0.474312	0.13565	3.49658	0.000471265	0.120077
Ifi27	4647.98	-0.453137	0.129863	3.48935	0.000484204	0.12214
Ms4a6d	120.643	-0.680674	0.195369	3.48405	0.000493887	0.123349
Ms4a4d	7.02096	3.20571	0.92109	-3.48035	0.000500762	0.12384
Erbb4	11025.5	0.407704	0.117352	-3.47419	0.000512403	0.125489
1700047K16Rik	18.1271	1.7767	0.51286	-3.46429	0.000531629	0.127718
Trim15	23.7653	7.46716	2.15536	-3.46446	0.000531293	0.127718
Scn1a	16354.9	0.415366	0.120099	-3.45854	0.000543111	0.129245
Arl4d	1026.23	-0.501518	0.145178	3.45451	0.000551291	0.129815
Gm31793	108.973	0.694746	0.202142	-3.43693	0.000588358	0.129815
H2-Q4	669.868	-0.623468	0.181611	3.43299	0.00059697	0.129815
H2-T24	267.939	-0.554826	0.1613	3.43971	0.000582342	0.129815
Ifi44	199.301	-1.55939	0.452969	3.4426	0.000576156	0.129815
Oasl2	986.176	-1.37176	0.397974	3.44685	0.000567169	0.129815
Pcdhgc4	900.367	0.492395	0.143226	-3.43789	0.000586268	0.129815
Phf11d	127.946	-1.52099	0.442746	3.43535	0.000591784	0.129815
Sema3d	1225.45	0.406796	0.118469	-3.43378	0.000595233	0.129815
Syt10	717.569	0.582522	0.169604	-3.4346	0.000593439	0.129815
Creb3l3	72.6498	0.879247	0.256626	-3.42618	0.000612125	0.131973
Irgm1	1754.07	-0.473841	0.138486	3.42158	0.000622584	0.133091
Creb5	939.94	0.48599	0.142268	-3.41603	0.000635422	0.133676
Rasal3	289.654	-0.625076	0.182995	3.41581	0.000635923	0.133676
Gm50403	8.88122	-2.84561	0.834633	3.40941	0.000651038	0.135662
H2-D1	5283.67	-0.512932	0.15054	3.40729	0.000656124	0.135662
Ifi206	16.6863	-2.37491	0.699091	3.39714	0.000680941	0.139376
mt-Ts1	58.668	-1.19903	0.353127	3.39546	0.000685138	0.139376
Pld4	905.293	-0.477876	0.140953	3.39032	0.000698114	0.140879
Mt3	15887.2	-0.322558	0.0952573	3.38618	0.000708736	0.141888
Ces2g	21.4694	1.68872	0.499928	-3.37794	0.000730319	0.143924
Kank3	1410.39	-0.354327	0.104845	3.37954	0.000726085	0.143924
C1qb	6788.33	-0.436951	0.12954	3.37309	0.000743289	0.145345
Ube2l6	681.971	-0.475082	0.141081	3.36745	0.000758666	0.14721
C1qc	5168.7	-0.447177	0.133201	3.35717	0.000787451	0.147489
Ddx58	823.917	-0.505155	0.150137	3.36463	0.000766457	0.147489
ENSMUSG00000120899	5.69928	-4.11196	1.22382	3.35994	0.000779601	0.147489
Rprml	3235.59	-0.42164	0.125619	3.35651	0.000789337	0.147489
Sytl5	284.076	0.622653	0.185496	-3.3567	0.00078879	0.147489
Atp2b4	17817	0.449571	0.13405	-3.35375	0.000797255	0.147873
Gbp2	679.545	-0.623042	0.186121	3.3475	0.000815434	0.148351
Gsdmd	245.879	-0.563042	0.168232	3.34681	0.000817472	0.148351
Mfap2	230.866	-0.521935	0.155792	3.35019	0.000807554	0.148351
Gm48835	7.56347	3.01549	0.901745	-3.34406	0.000825619	0.148759
Fcer1g	894.444	-0.456633	0.137089	3.33092	0.0008656	0.153361
Fermt3	331.98	-0.531402	0.159509	3.33148	0.000863855	0.153361
Gm34299	28.3656	1.20377	0.361525	-3.3297	0.000869402	0.153361
Gm38393	2897.53	0.422528	0.126971	-3.32774	0.00087553	0.15337
Atf5	2179.23	-0.370647	0.111456	3.32549	0.000882639	0.153549
Pde1c	1406.59	0.383397	0.115587	-3.31696	0.000910043	0.157232
Tnfrsf9	85.2029	-0.769599	0.232291	3.31307	0.000922767	0.158346
Fcgr1	562.713	-0.534733	0.161643	3.30811	0.000939277	0.159015
Helz2	348.555	-0.598695	0.180907	3.30941	0.000934912	0.159015
Gm8719	134.672	0.934174	0.283032	-3.30059	0.000964817	0.16225
Phf11b	82.1404	-1.01473	0.30801	3.29446	0.000986117	0.164734
ENSMUSG00000121104	6.75845	3.06157	0.930446	-3.29043	0.00100034	0.164926
Plscr1	242.026	-0.541436	0.164478	3.29184	0.000995345	0.164926
Il11ra2	9.76753	-3.0263	0.921402	3.28445	0.00102181	0.167371
Cd300c2	537.186	-0.528169	0.161074	3.27905	0.00104158	0.169509
9530051G07Rik	110.258	0.690907	0.21091	-3.27583	0.0010535	0.17035
Sp110	158.886	-0.6703	0.205541	3.26115	0.00110963	0.178282
Ptpn14	1501.46	0.424128	0.130145	-3.25889	0.00111849	0.178569
Kif26b	2751.94	0.407732	0.125505	-3.24874	0.00115917	0.18275
Nat8f6	24.3997	-1.36632	0.42036	3.25035	0.00115262	0.18275
Gm16027	28.2678	1.16271	0.358806	-3.24051	0.00119318	0.186944
Nkx2-2	491.467	0.422323	0.130495	-3.23633	0.00121079	0.188532
Slc27a3	464.891	-0.656949	0.203573	3.2271	0.00125052	0.193523
Epsti1	141.758	-0.675152	0.20955	3.22191	0.00127337	0.19443
Gm44541	3.59255	-4.97246	1.54481	3.21882	0.00128721	0.19443
Gucy1a2	1169.58	0.51916	0.161135	-3.22189	0.00127347	0.19443
Kctd16	2105.25	0.424505	0.131843	-3.21977	0.00128294	0.19443
Cbln4	2235.5	0.469424	0.146841	-3.19682	0.00138951	0.196089
Cd53	1446.65	-0.376785	0.117996	3.19321	0.00140702	0.196089
Gm28055	6.12877	3.28848	1.02929	-3.19491	0.00139873	0.196089
Gm35037	133.408	-0.747456	0.233058	3.20716	0.00134051	0.196089
Gm37186	11.2525	-2.81943	0.878027	3.21109	0.0013223	0.196089
Gm49012	126.931	0.630987	0.196885	-3.20485	0.00135135	0.196089
Gprin3	1819.94	0.429354	0.133988	-3.20442	0.00135334	0.196089
Hcar2	39.0307	-1.23489	0.385125	3.20646	0.00134379	0.196089
Ifi213	23.2265	-1.63884	0.510855	3.20804	0.00133644	0.196089
Klf12	3544.8	0.417066	0.130581	-3.19392	0.00140353	0.196089
Oas3	17.619	-2.34994	0.735317	3.19583	0.00139431	0.196089
Plac8	20.731	-2.04636	0.637659	3.20918	0.00133113	0.196089
Pou4f2	6.82227	3.72704	1.16655	-3.19493	0.00139865	0.196089
Sstr1	1116.56	0.485907	0.151931	-3.1982	0.00138289	0.196089
Iigp1	467.809	-0.869446	0.272456	3.19115	0.0014171	0.196408
6720464F23Rik	9.15463	-4.1972	1.31968	3.18046	0.0014704	0.197304
Col16a1	868.721	-0.417117	0.131364	3.17529	0.00149686	0.197304
G430095P16Rik	13.2362	-1.82144	0.573288	3.17718	0.00148713	0.197304
Gm42432	7.5877	-2.53723	0.797131	3.18296	0.00145778	0.197304
Gvin-ps7	482.846	-0.447245	0.140673	3.17932	0.0014762	0.197304
Ifit3b	1106.81	-0.872386	0.274638	3.17649	0.0014907	0.197304
Inhba	1643.3	-1.23631	0.388457	3.18261	0.00145953	0.197304
Ly6a	2500.19	-0.392131	0.123003	3.18797	0.00143278	0.197304
Pcdha3	279.213	0.615788	0.193341	-3.18499	0.00144759	0.197304
Pcsk1	4889.56	0.425267	0.13397	-3.17434	0.00150178	0.197304
Gm50055	5.25511	-4.77871	1.50704	3.17092	0.00151957	0.198608
Ncf4	82.665	-0.782277	0.246918	3.16816	0.00153408	0.19947
S100a1	5585.41	-0.315752	0.0997361	3.16588	0.00154616	0.200009
Gm39473	15.4041	-1.78173	0.563204	3.16356	0.00155855	0.200583
Adamts15	498.621	0.487066	0.154238	-3.15789	0.00158914	0.201162
C730034F03Rik	94.4736	-0.653168	0.206934	3.15641	0.00159725	0.201162
Kcna3	586.42	0.492888	0.156206	-3.15538	0.00160292	0.201162
Kcnj5	73.0824	0.931318	0.295034	-3.15664	0.00159597	0.201162
Tomm7	5245.02	-0.300939	0.0953088	3.15751	0.00159121	0.201162
Smco3	1403.42	0.343511	0.109003	-3.1514	0.00162492	0.202914
Foxo1	6200.54	0.40528	0.129142	-3.13825	0.00169962	0.20612
Gm43331	3.32539	-4.83962	1.54136	3.13984	0.00169039	0.20612
Pcdhgb6	1196.72	0.40158	0.127804	-3.14215	0.00167712	0.20612
Rn18s-rs5	764283	0.371546	0.118317	-3.14027	0.00168795	0.20612
Rplp1	25000.1	-0.278524	0.0886917	3.14036	0.00168738	0.20612
Uprt	1032.63	0.434639	0.138473	-3.13879	0.00169647	0.20612
Cryba4	53.3785	-1.00297	0.319971	3.13455	0.00172115	0.207732
Rgcc	1066.01	-0.343845	0.109814	3.13115	0.00174124	0.209156
Gm10988	30.7919	1.04245	0.333319	-3.12747	0.00176316	0.209791
Tob1	4884.7	0.300042	0.095933	-3.12762	0.00176228	0.209791
A930028O11Rik	8.83789	-2.90394	0.936301	3.10151	0.00192539	0.214119
BC106175	6.33233	-3.15505	1.01412	3.11113	0.00186375	0.214119
Ccn4	207.3	-1.43504	0.463689	3.09484	0.00196919	0.214119
Cfap99	48.3591	0.874204	0.282029	-3.0997	0.00193718	0.214119
Comp	35.7182	1.05711	0.341006	-3.09996	0.00193545	0.214119
Ecm2	1375.62	0.430805	0.138195	-3.11737	0.00182475	0.214119
ENSMUSG00000119996	146.326	-0.656687	0.210699	3.11671	0.00182882	0.214119
Gm15889	4.04763	-5.14428	1.66121	3.09671	0.00195679	0.214119
Gm29155	23.6789	1.33068	0.428401	-3.10615	0.0018954	0.214119
Gm36948	13.8978	-1.74679	0.560391	3.11709	0.00182647	0.214119
Gm42047	429.594	-0.619571	0.200036	3.09729	0.00195299	0.214119
Parp9	647.125	-0.49265	0.158722	3.10386	0.00191016	0.214119
Pcdhga9	892.617	0.541713	0.175039	-3.09482	0.0019693	0.214119
Psmb11	24.8123	-1.41952	0.456852	3.10718	0.00188884	0.214119
Rpl7a	16392.7	-0.320152	0.103044	3.10695	0.00189029	0.214119
Rplp2	3718.17	-0.365397	0.117633	3.10625	0.00189478	0.214119
Spin4	135.157	0.819098	0.26426	-3.09959	0.0019379	0.214119
Syce3	2.98992	-4.68272	1.51306	3.09486	0.00196905	0.214119
Timp1	29.1226	-1.79368	0.578984	3.09798	0.00194845	0.214119
Trim12c	626.134	-0.36703	0.118354	3.10111	0.00192796	0.214119
B2m	13320	-0.380459	0.123439	3.08217	0.00205499	0.215852
Gm6566	7.67112	-2.51379	0.815575	3.08223	0.00205454	0.215852
Irf8	695.613	-0.438804	0.142215	3.0855	0.00203209	0.215852
Parp14	626.195	-0.503854	0.16353	3.08112	0.00206225	0.215852
Rnf213	1799.11	-0.666098	0.216067	3.08283	0.00205045	0.215852
Rps29	18197.4	-0.344432	0.111491	3.08931	0.0020062	0.215852
Tbx22	28.2492	8.08602	2.62231	-3.08354	0.00204551	0.215852
Ubtd1	711.296	-0.444315	0.144056	3.08431	0.00204026	0.215852
Xkr4	4847.83	0.424647	0.137497	-3.0884	0.00201237	0.215852
Grap2	15.1327	-1.88686	0.612673	3.07971	0.002072	0.215976
Agmat	25.6847	-1.48792	0.483615	3.07665	0.00209338	0.217306
Rprm	2982.99	-0.725508	0.236014	3.074	0.00211208	0.218349
Dmrta1	31.0045	1.23231	0.401929	-3.06598	0.0021696	0.218682
Gm36858	3.56461	-4.96499	1.61744	3.06966	0.00214303	0.218682
Gm48397	5.05483	3.37201	1.09869	-3.06911	0.00214701	0.218682
Ifi30	207.791	-0.714618	0.23293	3.06796	0.00215527	0.218682
Klhl11	2672.89	0.415383	0.135571	-3.06395	0.00218434	0.218682
Plk4	500.494	0.395847	0.129058	-3.0672	0.00216076	0.218682
Spata31d1b	23.1138	-1.37773	0.449663	3.06391	0.00218466	0.218682
Trim59	3768.24	0.312934	0.101885	-3.07145	0.00213022	0.218682
Gm20696	3.82954	-5.04237	1.64701	3.06154	0.00220204	0.218687
Stard8	1124.23	-0.383672	0.125312	3.06173	0.00220064	0.218687
Syna	533.596	0.470332	0.153711	-3.05985	0.00221449	0.219061
Bcl2a1d	27.7	-1.65866	0.542671	3.05647	0.00223961	0.219428
Crybb1	354.947	-0.510706	0.167124	3.05584	0.0022443	0.219428
Gm13937	3.70822	-5.01769	1.64095	3.05779	0.00222974	0.219428
ENSMUSG00000120081	1250.53	0.48342	0.158486	-3.05023	0.00228663	0.222704
Gm48062	61.0315	-0.875112	0.287225	3.04678	0.00231309	0.223554
Tap1	421.054	-0.460553	0.151148	3.04703	0.00231116	0.223554
Cyba	764.276	-0.460598	0.151285	3.04457	0.00233016	0.224344
Car7	1054.28	-0.390245	0.128341	3.04068	0.00236041	0.226393
Sarnp	2660.26	-0.382638	0.126031	3.03606	0.00239692	0.22816
Stat1	1883.44	-0.428698	0.141187	3.03639	0.0023943	0.22816
Trpm8	15.607	1.70502	0.561926	-3.03424	0.00241144	0.228679
Gm10010	847.358	0.507651	0.167513	-3.03052	0.00244135	0.230648
Hcls1	687.674	-0.39533	0.130594	3.02717	0.00246854	0.232347
Csf2ra	1155.22	-0.356133	0.117742	3.0247	0.00248878	0.233381
Gm15831	3.48342	-4.92811	1.63113	3.02128	0.00251711	0.234879
Kcnk10	1418.18	0.351567	0.116393	-3.02052	0.00252338	0.234879
4931439C15Rik	21.3555	7.68	2.54709	-3.01521	0.002568	0.234881
Gm42991	3.45554	-4.90821	1.62718	3.01639	0.00255806	0.234881
Lipi	16.0982	1.52815	0.506854	-3.01498	0.00256996	0.234881
St3gal1	4130.91	0.600567	0.199068	-3.01689	0.0025538	0.234881
Tpt1	48530.1	-0.346083	0.114737	3.01633	0.00255857	0.234881
Acvr2b	342.218	0.492713	0.16355	-3.01261	0.00259009	0.235757
Oas1b	58.5282	-1.02628	0.34077	3.01166	0.00259824	0.235757
Sgcd	186.395	0.630803	0.209545	-3.01035	0.00260949	0.23593
Mgmt	98.6329	-0.686621	0.228689	3.00243	0.00267836	0.241291
Rec114	12.9243	-2.09246	0.697463	3.00009	0.00269896	0.242282
Tamalin	3675.08	-0.414359	0.138411	2.99368	0.00275638	0.246559
Galr1	66.8248	1.70797	0.571083	-2.99076	0.00278288	0.24739
Gm11745	5.01426	3.29275	1.10108	-2.99048	0.00278542	0.24739
Lgals3bp	2944.23	-0.712624	0.238382	2.98942	0.00279509	0.24739
Dchs2	450.411	0.625108	0.209543	-2.98319	0.00285256	0.251594
Dnm3os	7.69901	2.98946	1.00297	-2.9806	0.00287687	0.252342
Scn2a	42396.1	0.376452	0.12632	-2.98015	0.00288106	0.252342
Mgat4c	1824.54	0.352717	0.118446	-2.97789	0.00290244	0.253336
Bcl2l12	106.502	-0.611965	0.205787	2.97379	0.0029415	0.254773
Dyrk3	1459.03	-0.410305	0.13806	2.97193	0.00295931	0.254773
Fan1	1040.64	0.352327	0.118512	-2.97293	0.00294976	0.254773
Yjefn3	340.495	-0.395717	0.133096	2.97316	0.00294746	0.254773
Ctss	15498.5	-0.392514	0.132275	2.96741	0.00300319	0.257672
Klrk1	2.64222	-4.53649	1.53028	2.96449	0.00303183	0.259247
Siah3	1360.47	0.337612	0.113932	-2.96329	0.00304374	0.259387
5430421F17Rik	41.5717	1.27056	0.429054	-2.9613	0.00306343	0.260186
4930428N03Rik	8.56924	2.0508	0.695028	-2.95067	0.00317081	0.267789
Gm10642	33.5728	1.01333	0.343866	-2.94689	0.00320991	0.267789
Gm18939	14.7197	1.55624	0.527594	-2.9497	0.0031808	0.267789
Insyn2b	298.484	0.459426	0.156044	-2.9442	0.00323789	0.267789
Kcna1	8284.18	0.38344	0.130222	-2.94451	0.00323463	0.267789
Mir142hg	24.3754	-1.67177	0.567225	2.94728	0.00320581	0.267789
Mme	1195.34	0.460383	0.156341	-2.94473	0.00323235	0.267789
Mx1	55.0173	-1.40291	0.476026	2.94713	0.00320739	0.267789
Pde7b	2389.54	0.435045	0.147824	-2.943	0.00325046	0.26795
Ppp1r1a	8078.41	-0.323364	0.110188	2.93466	0.00333916	0.274366
Gal	73.9937	-1.13322	0.386472	2.93222	0.00336547	0.275011
Gm29216	16786.4	0.710453	0.242317	-2.93191	0.00336882	0.275011
Gm12294	5.10731	-3.45605	1.18038	2.92791	0.00341249	0.275992
Ltb4r1	10.2217	1.78002	0.607615	-2.92952	0.00339482	0.275992
Tmem256	2689.59	-0.291018	0.0993979	2.9278	0.00341366	0.275992
9330175E14Rik	12.7239	-2.42993	0.831853	2.9211	0.00348797	0.278431
Btbd11	2253.43	0.361397	0.123624	-2.92336	0.00346271	0.278431
Fign	235.935	0.509429	0.174389	-2.92123	0.00348652	0.278431
Pde4d	3689.16	0.376681	0.128876	-2.92281	0.00346894	0.278431
Gm8717	437.453	-0.425514	0.145718	2.92011	0.00349907	0.278435
5730414N17Rik	298.074	-0.452135	0.154933	2.91827	0.00351983	0.279207
Gm43689	13.3661	1.78487	0.612031	-2.9163	0.00354206	0.28009
Gm20784	67.2425	0.790897	0.271901	-2.90877	0.00362857	0.285262
Msx2	49.5593	-0.870939	0.299432	2.90864	0.00363009	0.285262
Ccdc170	114.995	0.838666	0.288628	-2.9057	0.00366434	0.287059
Gm15500	3347.37	-0.312927	0.107742	2.90441	0.00367943	0.287349
Cntnap4	3436.64	0.384307	0.13241	-2.9024	0.00370313	0.288307
A230103O09Rik	13.3973	-1.91226	0.659951	2.89758	0.00376056	0.288679
B230206L02Rik	125.563	-0.574079	0.19828	2.8953	0.00378802	0.288679
ENSMUSG00000120992	307.39	-0.494662	0.170597	2.8996	0.00373641	0.288679
Fbxw15	4.61757	3.03458	1.04778	-2.89619	0.00377724	0.288679
Gpr101	2027.25	0.696976	0.240701	-2.89561	0.00378421	0.288679
Pcdhgb1	782.373	0.413704	0.142755	-2.898	0.00375549	0.288679
Phf19	101.421	0.61938	0.213601	-2.8997	0.00373518	0.288679
Ifitm3	1544.33	-0.832908	0.287813	2.89392	0.00380468	0.289076
Plcxd2	7190.9	0.441979	0.152868	-2.89125	0.00383719	0.29067
Gm45257	13.841	-1.67628	0.579994	2.89017	0.00385037	0.290795
Klhl6	335.612	-0.554833	0.19229	2.88539	0.00390924	0.29436
Liph	101.63	-0.76095	0.263881	2.88368	0.00393052	0.295082
Gm48511	5.53169	-4.25342	1.47725	2.87927	0.00398592	0.298352
Nfkbia	1434.84	-0.364934	0.12681	2.8778	0.00400461	0.298865
Rfx3	12525.9	0.3041	0.105722	-2.8764	0.00402238	0.299306
2610318N02Rik	48.944	-1.04818	0.365008	2.87167	0.00408312	0.300729
Ddx39a	1182.85	-0.308157	0.107273	2.87266	0.00407037	0.300729
Fbn1	1119.98	0.313345	0.10904	-2.87366	0.00405741	0.300729
Sp100	518.316	-0.409474	0.142614	2.8712	0.0040892	0.300729
Gm20633	147.303	0.562161	0.19613	-2.86627	0.00415339	0.301928
Lgals1	1497.1	-0.471343	0.164435	2.86643	0.00415131	0.301928
Slc9a7	2011.93	0.466686	0.16272	-2.86804	0.00413028	0.301928
Tma7-ps	606.071	-0.528448	0.184338	2.86674	0.00414724	0.301928
Asb2	155.741	-0.605732	0.211695	2.86135	0.00421847	0.302399
Csf3r	755.319	-0.448846	0.156854	2.86154	0.00421582	0.302399
Gm28286	8.49868	-3.02435	1.05733	2.86036	0.00423155	0.302399
Gm37498	3.49854	-4.93363	1.72413	2.86152	0.00421611	0.302399
Gm3892	4.99761	2.68593	0.939022	-2.86035	0.00423179	0.302399
Ttc39aos1	271.742	0.44504	0.155387	-2.86408	0.00418218	0.302399
Gria4	9771.15	0.324766	0.113777	-2.85441	0.00431171	0.30724
Negr1	25531.2	0.311161	0.109123	-2.85148	0.00435166	0.309213
Lrg1	56.5821	-0.837261	0.294116	2.8467	0.00441746	0.313007
Abca6	493.405	0.415967	0.14622	-2.8448	0.00444389	0.313998
Blnk	614.31	-0.474695	0.166943	2.84346	0.0044627	0.314446
Gm13630	70.8421	0.778396	0.274181	-2.83898	0.00452578	0.318002
Rps12-ps3	427.297	-0.407591	0.143659	2.83721	0.00455101	0.318887
ENSMUSG00000120649	4.72616	2.86718	1.01273	-2.83115	0.00463813	0.322613
Gm34583	1601.12	-0.425427	0.15033	2.82996	0.00465534	0.322613
Pantr1	6342.18	-0.284638	0.100506	2.83205	0.00462499	0.322613
Zbtb42	78.987	0.673988	0.238127	-2.83037	0.00464939	0.322613
Pdp2	1542.46	0.299612	0.106035	-2.8256	0.00471927	0.326147
Gm4951	81.3324	-0.948757	0.336197	2.82202	0.00477215	0.328795
Mrgprh	4.22858	2.91119	1.03188	-2.82125	0.00478366	0.328795
Dgkk	175.41	0.784299	0.278096	-2.82025	0.00479861	0.328926
1700009C05Rik	10.4522	2.0479	0.726732	-2.81796	0.00483302	0.330387
Xlr3a	206.223	-0.739046	0.262453	2.81592	0.00486375	0.331589
Frem3	158.777	0.693086	0.246548	-2.81117	0.00493622	0.333577
Hspb6	439.816	-0.489879	0.174407	2.80883	0.00497225	0.333577
Pgls	797.613	-0.326642	0.116245	2.80996	0.00495482	0.333577
Tal1	204.133	0.453762	0.161321	-2.81279	0.00491134	0.333577
Tmem236	22.1426	-1.37519	0.489518	2.80926	0.00496549	0.333577
Wnt2	556.476	-0.465436	0.165625	2.81018	0.00495142	0.333577
Gm17322	466.773	-0.504684	0.179734	2.80794	0.00498593	0.333608
Atp5e	6991.44	-0.282493	0.100732	2.80439	0.00504117	0.336412
Grik3	7603.75	0.375023	0.133865	-2.8015	0.00508659	0.338547
Zcwpw1	639.966	-0.332014	0.118569	2.80019	0.00510725	0.339027
AU020206	457.818	-0.469768	0.167945	2.79715	0.00515558	0.340325
Eif4ebp1	204.084	-0.487059	0.17427	2.79485	0.00519242	0.340325
Gm10232	352.681	-0.399809	0.143058	2.79473	0.00519425	0.340325
Mapk12	338.256	-0.552951	0.197786	2.79571	0.00517859	0.340325
Mir103-2	3.32351	3.78744	1.35462	-2.79595	0.00517481	0.340325
C230012O17Rik	235.819	0.507039	0.181484	-2.79385	0.00520851	0.340375
Cntnap1	22821.1	0.322569	0.115609	-2.79018	0.00526795	0.34337
Car13	151.894	0.660703	0.236904	-2.7889	0.00528871	0.343834
Gm29642	99.7379	0.636557	0.228762	-2.78262	0.00539221	0.348765
Mybpc2	26.1797	1.14043	0.409794	-2.78294	0.00538693	0.348765
Card14	20.9468	1.1448	0.411837	-2.77975	0.00544003	0.350704
Nxph1	4856.42	0.309958	0.111529	-2.77916	0.00544998	0.350704
Arr3	54.0513	-1.06967	0.38523	2.7767	0.00549134	0.352466
Car10	7277.63	0.310413	0.111936	-2.77313	0.00555194	0.352765
Gab1	3880.51	0.31508	0.113542	-2.77502	0.00551984	0.352765
Gm7665	22.4181	1.20773	0.435272	-2.77466	0.00552602	0.352765
Selplg	2638.79	-0.338476	0.12204	2.77349	0.0055458	0.352765
Gm44584	3.82425	-5.06023	1.82602	2.77118	0.00558532	0.353994
Zfp516	1726.36	0.309316	0.111708	-2.76896	0.0056235	0.355521
Hvcn1	454.013	-0.46755	0.168962	2.76719	0.00565426	0.356572
A530053G22Rik	22.4589	1.18367	0.427942	-2.76596	0.0056756	0.357025
Gm3696	274.756	0.444186	0.160638	-2.76514	0.00568985	0.357031
Fzd10	63.084	0.988509	0.357641	-2.76397	0.0057103	0.35718
Gm26783	25.7814	1.09185	0.395148	-2.76314	0.00572484	0.35718
S100a10	2042.01	-0.306211	0.110842	2.76258	0.0057347	0.35718
Adcyap1r1	24672.5	0.299421	0.108419	-2.76169	0.00575031	0.35727
Arhgap4	280.458	-0.448953	0.162614	2.76085	0.00576508	0.357307
Gm5138	43.5283	-1.11007	0.402208	2.75994	0.00578127	0.357433
Oas2	80.7744	-0.943808	0.342253	2.75763	0.00582218	0.359082
Fam83g	9.86247	-1.79514	0.651457	2.75557	0.00585893	0.360467
Ikzf1	609.085	-0.443386	0.161088	2.75245	0.00591509	0.362699
Pdpr	3187.23	0.338405	0.122969	-2.75196	0.00592396	0.362699
Amotl2	1516.23	0.298357	0.108476	-2.75045	0.00595134	0.363241
Spi1	411.776	-0.394647	0.143538	2.74943	0.00596984	0.363241
Tmsb15l	36.0728	-0.975088	0.354694	2.74909	0.00597602	0.363241
Amer1	1274.67	0.266617	0.0970348	-2.74765	0.00600249	0.363398
Ankrd26	2246.31	0.306158	0.111468	-2.74659	0.00602181	0.363398
Psme2	1788.77	-0.279658	0.101816	2.74671	0.00601971	0.363398
Gem	241.512	-0.520146	0.18967	2.74237	0.00609978	0.366431
Slfn2	295.741	-0.470265	0.171486	2.7423	0.00610114	0.366431
Gm16053	2.22821	3.89324	1.42251	-2.73687	0.0062026	0.369907
Gm45903	17.3143	7.00756	2.56044	-2.73685	0.00620299	0.369907
Gm49476	9.72859	1.79403	0.655384	-2.73737	0.00619325	0.369907
Casr	16.2087	1.35031	0.494585	-2.73018	0.00633001	0.373132
Dcc	5257.77	0.312646	0.114451	-2.7317	0.00630085	0.373132
Gm18588	300.054	0.408519	0.149718	-2.72859	0.00636063	0.373132
Lefty2	170.682	0.641052	0.234908	-2.72895	0.00635364	0.373132
Papolb	38.4953	0.943057	0.345552	-2.72913	0.00635011	0.373132
Snta1	2757.04	-0.291718	0.106811	2.73117	0.00631106	0.373132
Trnp1	10525.9	-0.336584	0.123188	2.73228	0.00628975	0.373132
Gm37895	8.56	-2.13805	0.784212	2.72636	0.00640367	0.374785
Lrrc10b	5668.29	-0.327689	0.120261	2.72481	0.00643382	0.375003
Rpl35a	13452.1	-0.251935	0.0924652	2.72464	0.00643712	0.375003
2700068H02Rik	15.1588	1.47698	0.543179	-2.71913	0.00654539	0.376532
Btbd17	485.118	-0.393184	0.144659	2.718	0.00656784	0.376532
Gm29438	12.6203	-1.81937	0.668519	2.72149	0.00649882	0.376532
Gm37718	2.79997	-4.61009	1.69598	2.71825	0.00656291	0.376532
Hs3st3a1	107.111	0.660186	0.242832	-2.7187	0.00655389	0.376532
Tll2	198.568	0.550195	0.202226	-2.72069	0.00651462	0.376532
Tnfrsf12a	249.496	-0.589006	0.216414	2.72167	0.00649538	0.376532
1700003L19Rik	16.7974	1.41947	0.522466	-2.71687	0.00659033	0.376964
Gm30928	12.3213	1.56776	0.577315	-2.7156	0.00661561	0.377554
4930524O07Rik	37.9425	-0.873381	0.322054	2.71191	0.00668973	0.37921
Ifi209	76.8646	-1.70698	0.629161	2.71311	0.00666547	0.37921
Myoc	2671.5	0.404054	0.148986	-2.71203	0.00668732	0.37921
4930517E14Rik	85.5102	0.594575	0.219493	-2.70886	0.00675155	0.381002
Grip2	1016.04	0.338215	0.124834	-2.70931	0.00674239	0.381002
9430037O13Rik	6.06372	2.91206	1.07859	-2.69988	0.00693638	0.385012
C130012C08Rik	14.4992	1.40392	0.520524	-2.69713	0.00699401	0.385012
Drd4	12.8625	-3.54562	1.31315	2.70008	0.00693224	0.385012
Dsg1c	30.7606	-1.58972	0.589404	2.69717	0.00699311	0.385012
Gm18132	8.51378	2.1955	0.81368	-2.69824	0.00697076	0.385012
Gm2058	184.751	0.462431	0.171202	-2.70109	0.00691131	0.385012
Nle1	615.365	-0.311691	0.115328	2.70266	0.00687872	0.385012
Obox3-ps7	11.2847	1.78579	0.662386	-2.69599	0.00701799	0.385012
Peg3	32802.6	0.293485	0.108866	-2.69585	0.00702103	0.385012
Rora	6593.51	0.35501	0.131345	-2.70287	0.0068743	0.385012
S100a13	1319.48	-0.290266	0.107391	2.7029	0.00687384	0.385012
Trp53inp1	2186.58	0.273009	0.101144	-2.6992	0.00695062	0.385012
Wnt5a	1553.22	0.342954	0.127002	-2.70038	0.00692605	0.385012
Ndufa13	10228.3	-0.244317	0.090727	2.69288	0.00708371	0.387607
Pcdh9	20209.5	0.318563	0.118363	-2.6914	0.00711526	0.38849
Angptl6	556.691	-0.349861	0.130399	2.683	0.00729646	0.388944
Aox4	94.4047	0.626353	0.232921	-2.68912	0.00716399	0.388944
ENSMUSG00000120194	31.4008	-1.01149	0.377095	2.68232	0.00731137	0.388944
ENSMUSG00002076674	4.32458	2.66654	0.99138	-2.68972	0.00715111	0.388944
Faxc	5784.52	0.342792	0.127667	-2.68504	0.00725213	0.388944
Gm35721	40.0363	0.915366	0.341057	-2.68391	0.00727672	0.388944
Lsmem1	31.6533	1.03805	0.386689	-2.68444	0.00726511	0.388944
Magee2	1778.52	0.371434	0.138254	-2.68661	0.00721807	0.388944
Mfap4	293.501	-0.645682	0.240215	2.68794	0.00718949	0.388944
Mmp16	3640.68	0.322784	0.120364	-2.68174	0.00732401	0.388944
mt-Tq	354.312	-0.41279	0.153537	2.68853	0.00717674	0.388944
Nckap5	719.628	0.365343	0.136033	-2.6857	0.00723786	0.388944
Nek10	750.862	0.449404	0.167565	-2.68197	0.00731907	0.388944
Penk	2921.15	-1.10005	0.410331	2.68088	0.00734288	0.389126
Usp9x	23719.8	0.351291	0.13115	-2.67854	0.00739432	0.391031
Anxa11	6215.77	-0.366142	0.137079	2.67103	0.00756183	0.391597
Cchcr1	211.81	-0.421206	0.157878	2.66792	0.00763218	0.391597
ENSMUSG00000120896	30.7568	-1.01023	0.378422	2.66958	0.00759459	0.391597
Gm13421	229.948	-0.450855	0.168664	2.6731	0.00751531	0.391597
Gm2629	399.159	-0.434534	0.162637	2.67181	0.00754432	0.391597
Gm37107	14.2506	-1.45105	0.542796	2.67328	0.00751134	0.391597
Gm43200	3.00406	-4.68552	1.75686	2.66699	0.00765341	0.391597
Gm47438	7.15804	-2.42405	0.905824	2.67607	0.00744908	0.391597
Gng13	1458.04	-0.348726	0.130367	2.67496	0.00747384	0.391597
Hipk2	7003.18	0.377192	0.141081	-2.67359	0.00750439	0.391597
Ly6c1	2880.51	-0.312658	0.117051	2.67112	0.00755989	0.391597
Nptx2	2690.1	-0.918864	0.344317	2.66866	0.00761552	0.391597
Pde3a	824.642	0.334583	0.125435	-2.66738	0.00764449	0.391597
Plb1	220.937	-0.934161	0.349499	2.67286	0.0075208	0.391597
Rps19-ps6	128.009	-0.596727	0.223579	2.66898	0.00760818	0.391597
Trim30a	549.859	-0.769528	0.288397	2.6683	0.00762369	0.391597
Gabrb2	17770	0.353204	0.132605	-2.66359	0.00773127	0.391876
Gm46519	15.6424	1.31873	0.495391	-2.66201	0.00776762	0.391876
Irgm2	691.655	-0.428198	0.1608	2.66293	0.00774647	0.391876
Plcxd3	896.337	0.624398	0.234273	-2.66526	0.00769291	0.391876
Tnfaip8l1	674.924	-0.325569	0.122168	2.66493	0.00770047	0.391876
Trabd2b	404.117	0.43551	0.163584	-2.6623	0.00776092	0.391876
Zscan2	660.159	0.30479	0.114393	-2.66441	0.00771244	0.391876
Crebrf	8163.78	0.281866	0.105945	-2.6605	0.00780243	0.392064
Shb	847.398	-0.364341	0.136924	2.66091	0.00779305	0.392064
Pgap1	4983.18	0.30916	0.11624	-2.65968	0.00782148	0.39224
Ska3	100.02	-0.608545	0.229088	2.65639	0.00789834	0.395309
5830448L01Rik	157.342	-0.479903	0.180793	2.65443	0.00794427	0.396282
Dcpp1	8.07125	-6.13486	2.31136	2.65422	0.00794921	0.396282
Gm16155	6.92774	-2.83	1.06769	2.65058	0.00803536	0.398872
Tmem255a	5422.19	0.340591	0.128524	-2.65002	0.00804859	0.398872
Zfp438	699.728	0.320801	0.120996	-2.65133	0.00801765	0.398872
Pm20d1	374.22	-0.390963	0.147655	2.64782	0.00810134	0.400699
Efna5	1002.06	0.428743	0.162073	-2.64536	0.00816032	0.401282
ENSMUSG00000103961	35.9864	1.00856	0.381352	-2.64468	0.00817676	0.401282
Gm14399	1230.7	-0.323622	0.122289	2.64637	0.00813613	0.401282
Gm4631	228.95	-3.42732	1.29579	2.64496	0.00816995	0.401282
Aprt	1737.33	-0.286521	0.108564	2.6392	0.00831014	0.407035
Gm39556	5.47243	-2.82497	1.07148	2.6365	0.00837657	0.409494
Lad1	202.187	0.46172	0.175316	-2.63365	0.00844727	0.411356
Pemt	147.133	-0.477527	0.181275	2.63426	0.00843205	0.411356
Cgas	185.395	-0.474825	0.180586	2.62935	0.00855485	0.413403
Cotl1	7548.71	-0.34845	0.132508	2.62965	0.00854736	0.413403
Fmnl3	1145.7	-0.308485	0.117303	2.62982	0.0085429	0.413403
Soat2	8.43507	-2.46597	0.93783	2.62944	0.00855248	0.413403
Adck5	695.396	-0.291057	0.110946	2.62341	0.00870534	0.413831
Apobec1	276.696	-0.474812	0.1812	2.62037	0.00878334	0.413831
Cd48	163.261	-0.458203	0.174556	2.62496	0.00866596	0.413831
Dzank1	33132	0.304269	0.115916	-2.6249	0.00866736	0.413831
Fes	278.449	-0.451157	0.172217	2.6197	0.00880084	0.413831
Gm14391	212.244	1.42684	0.544606	-2.61994	0.00879457	0.413831
Gm15895	10.2492	2.59601	0.98901	-2.62486	0.00866846	0.413831
Gm37524	8.05067	-2.71328	1.03352	2.62527	0.00865812	0.413831
Gpr34	3142.51	-0.306599	0.116661	2.62813	0.00858565	0.413831
mt-Tw	1169.02	-0.372121	0.141701	2.6261	0.00863685	0.413831
Olfr898	4.4321	2.77544	1.05959	-2.61935	0.0088098	0.413831
Plpp4	618.448	-0.482579	0.183973	2.62311	0.00871324	0.413831
Stard6	184.744	-0.513664	0.19591	2.62194	0.0087431	0.413831
Tet1	1370.9	0.308587	0.117625	-2.62348	0.00870372	0.413831
Tnfrsf8	168.956	0.622787	0.237759	-2.6194	0.00880846	0.413831
1110002J07Rik	55.6007	-0.909041	0.347399	2.61671	0.00887821	0.413961
AB124611	22.5436	-1.2242	0.467815	2.61685	0.0088745	0.413961
ENSMUSG00000120149	55.5925	-0.696664	0.266099	2.61806	0.00884308	0.413961
Tmprss6	80.9269	-0.854176	0.326302	2.61775	0.00885126	0.413961
9430091E24Rik	107.967	-0.557883	0.213271	2.61584	0.00890091	0.414254
Arpc1b	1269.09	-0.354087	0.135421	2.61472	0.00893012	0.414656
Erich5	269.19	0.522562	0.199973	-2.61316	0.00897094	0.414656
Slfn4	2.3947	-4.39266	1.68031	2.6142	0.00894374	0.414656
Tmem163	1028.6	0.311617	0.119257	-2.61299	0.00897531	0.414656
Adam19	1729.09	0.310918	0.119093	-2.61072	0.00903512	0.415437
Ankrd34b	3279.43	0.302521	0.115998	-2.60799	0.00910749	0.415437
C2cd4b	69.4649	-0.783665	0.300436	2.60843	0.00909597	0.415437
Hmcn2	33.1758	-0.988899	0.379027	2.60905	0.00907953	0.415437
Olfml3	3464.14	-0.319929	0.122515	2.61133	0.00901897	0.415437
Prr7	850.285	-0.353037	0.135316	2.60899	0.00908104	0.415437
Tenm3	12024.3	0.366515	0.140432	-2.60991	0.00905647	0.415437
Lmo2	2108.54	-0.308077	0.118162	2.60725	0.0091274	0.415593
Atp5k	5746.3	-0.270317	0.103727	2.60604	0.00915958	0.416307
Dmp1	748.651	-0.37085	0.14245	2.60337	0.00923125	0.416877
Herc6	713.954	-0.453126	0.174108	2.60257	0.00925292	0.416877
Slc22a19	23.6114	8.1911	3.14538	-2.60417	0.00920982	0.416877
Uqcr11	7358.25	-0.250172	0.0960423	2.60481	0.00919257	0.416877
Wnt2b	51.8196	1.07477	0.412975	-2.6025	0.00925475	0.416877
Gm7457	12.6872	1.75794	0.675829	-2.60116	0.009291	0.417274
Ncf1	890.973	-0.356164	0.136936	2.60095	0.00929665	0.417274
5330416C01Rik	140.948	-0.554323	0.213298	2.59883	0.00935429	0.41764
Cass4	70.5066	-0.967201	0.372346	2.59759	0.00938814	0.41764
Elf5	77.789	-0.665446	0.256226	2.59711	0.00940129	0.41764
Etv3l	28.0421	-4.26676	1.64302	2.59691	0.00940679	0.41764
Ppp1r26	2332.7	0.308736	0.118863	-2.59741	0.00939297	0.41764
Ptges3l	64.0186	-0.709964	0.273409	2.59671	0.00941205	0.41764
Siglech	2868.72	-0.284602	0.109614	2.5964	0.00942069	0.41764
Adgrf4	285.058	-0.578336	0.222892	2.59469	0.00946767	0.418252
Rps6kb2	1481.77	-0.298173	0.1149	2.59507	0.00945718	0.418252
Cep112it	3.12271	3.3345	1.28549	-2.59396	0.0094877	0.418404
L3mbtl4	26.034	1.19826	0.462123	-2.59295	0.00951556	0.4189
Grin2d	975.908	0.320692	0.123734	-2.59179	0.00954783	0.419589
ENSMUSG00000120315	68.2478	-0.709861	0.274153	2.58929	0.0096174	0.419721
Gjb2	1170.13	0.728249	0.281141	-2.59033	0.00958826	0.419721
Pcdhb15	427.224	0.399791	0.15432	-2.59067	0.00957906	0.419721
Ptprd	24352.7	0.303332	0.117135	-2.5896	0.00960871	0.419721
Gm37176	254.111	0.650906	0.251487	-2.58823	0.00964699	0.420286
Edar	19.999	1.07345	0.415149	-2.58569	0.00971837	0.420436
ENSMUSG00000120931	5.56611	2.40188	0.929097	-2.58518	0.0097328	0.420436
Gm8337	6.98046	1.84138	0.712333	-2.585	0.00973778	0.420436
Mrps36-ps1	12.5525	-1.49601	0.578826	2.58456	0.00975045	0.420436
Rnaseh2c	1698.34	-0.245486	0.0949438	2.58559	0.00972127	0.420436
Scrg1	3036.91	-0.312012	0.120648	2.58614	0.00970584	0.420436
Rps2	31172.6	-0.238726	0.0923903	2.58389	0.00976929	0.42053
Dnase2a	616.158	-0.346737	0.134271	2.58237	0.00981232	0.421275
Gbp5	413.065	-0.436811	0.169331	2.57963	0.00989063	0.421275
Gm7357	9.90558	1.60278	0.621168	-2.58026	0.00987255	0.421275
Il1rapl2	340.704	0.548737	0.212586	-2.58125	0.00984444	0.421275
Ndufb10	13031.4	-0.242943	0.0941963	2.57911	0.00990548	0.421275
Rps19	12986.4	-0.237729	0.0921367	2.58017	0.00987504	0.421275
Slc6a2	2.96375	-4.68854	1.81844	2.57833	0.00992785	0.421275
Smdt1	7601.52	-0.2329	0.0902302	2.58117	0.00984655	0.421275
Tmem119	2345.93	-0.344194	0.133511	2.57802	0.00993691	0.421275
Gm13524	37.2662	-0.911219	0.353979	2.57422	0.0100467	0.42238
Il1rn	7.98857	-3.21241	1.2475	2.57508	0.0100217	0.42238
Sp6	81.8589	0.604619	0.234836	-2.57465	0.0100342	0.42238
Tgfbr3	1837.92	0.305351	0.118589	-2.57487	0.0100277	0.42238
Tlr6	102.99	-0.551346	0.214126	2.57487	0.0100277	0.42238
2900072N19Rik	15.0192	-1.45246	0.56506	2.57045	0.0101567	0.422722
Cst3	102766	-0.254203	0.0989239	2.56968	0.0101792	0.422722
Gm17875	23.6347	1.07641	0.418506	-2.57202	0.0101107	0.422722
Lamc3	374.432	0.402633	0.15669	-2.56961	0.0101813	0.422722
Mrpl20	3796.64	-0.245461	0.095537	2.56927	0.0101912	0.422722
Pcdhac2	3049.43	0.341262	0.132713	-2.57142	0.0101281	0.422722
Reln	6542.33	0.322476	0.125537	-2.56878	0.0102057	0.422722
Serpinf2	122.458	-0.757886	0.294882	2.57013	0.010166	0.422722
Sirt7	2258.32	-0.26981	0.10499	2.56987	0.0101737	0.422722
Cpeb3	9049.94	0.298027	0.116072	-2.56759	0.0102407	0.423478
Utp14b	2139.51	0.263685	0.10282	-2.56453	0.0103317	0.426542
Clec5a	353.213	-0.357287	0.139401	2.56302	0.0103766	0.427696
Rpl27a	27244.5	-0.226914	0.0885629	2.56218	0.0104018	0.428037
Kctd12b	1021.06	0.303596	0.11853	-2.56135	0.0104268	0.428364
Atm	2718.01	0.298279	0.116519	-2.55992	0.0104697	0.429427
Gm10231	15.3558	1.60757	0.628417	-2.55813	0.0105237	0.430943
Fam13b	8185.83	0.273159	0.106924	-2.55471	0.0106277	0.432674
Ghsr	181.194	0.474484	0.185766	-2.55421	0.010643	0.432674
Il17rd	900.064	0.332462	0.13014	-2.55465	0.0106296	0.432674
Map3k9	1852.92	0.381386	0.149233	-2.55564	0.0105993	0.432674
Npy	3332.4	-0.6672	0.261245	2.55392	0.0106518	0.432674
Gm42510	6.58904	-2.90753	1.13873	2.5533	0.0106708	0.432749
Rnf133	2.68809	-4.54733	1.78218	2.55155	0.0107245	0.43423
Gm43051	2.6652	-4.51993	1.77214	2.55055	0.0107552	0.434607
Tbxas1	358.637	-0.413932	0.162318	2.55013	0.0107683	0.434607
Endou	172.076	-0.688281	0.270112	2.54813	0.0108302	0.435017
Nt5c1a	470.343	0.369146	0.144835	-2.54873	0.0108115	0.435017
Ranbp3l	1015.04	0.455187	0.178601	-2.54863	0.0108148	0.435017
ENSMUSG00000120172	49.6132	-0.738153	0.289796	2.54715	0.0108608	0.43525
Gm38198	15.9717	-1.49991	0.588932	2.54684	0.0108705	0.43525
Gm40614	5.67514	2.9677	1.16567	-2.54591	0.0108992	0.435658
Map3k7cl	48.7419	0.760339	0.298711	-2.5454	0.0109152	0.435658
Ccm2l	147.721	-0.59346	0.233409	2.54257	0.011004	0.438508
4930483O08Rik	14.6543	1.44212	0.567335	-2.54192	0.0110245	0.438632
4933409K07Rik	193.216	0.587769	0.231488	-2.53909	0.011114	0.439421
Atp2b3	16018.3	0.298742	0.11765	-2.53924	0.0111093	0.439421
Efnb2	5778.2	0.294834	0.116051	-2.54056	0.0110674	0.439421
Trpc5	2664.92	0.365319	0.143842	-2.53971	0.0110943	0.439421
F830016B08Rik	21.575	-1.42633	0.561987	2.53802	0.0111482	0.440084
Gm43046	9.8106	-2.29146	0.904069	2.53461	0.0112574	0.442235
Otos	105.168	-1.18047	0.465791	2.53434	0.011266	0.442235
Slc6a11	17371.3	0.291175	0.114902	-2.53413	0.0112728	0.442235
Usp18	251.666	-1.30788	0.516103	2.53415	0.011272	0.442235
Gm13749	22.7962	-1.5056	0.594745	2.53151	0.0113573	0.444082
Ifi211	20.2669	-1.66795	0.658972	2.53114	0.0113691	0.444082
Spats1	315.869	0.389019	0.1537	-2.53103	0.0113727	0.444082
5430414B19Rik	84.2257	0.642421	0.254298	-2.52626	0.0115285	0.446708
Fanci	48.4238	-0.943814	0.373419	2.52749	0.0114881	0.446708
Gimap3	21.9533	-1.52841	0.604847	2.52694	0.0115062	0.446708
Jak3	298.255	-0.359589	0.14222	2.5284	0.0114584	0.446708
Rps16-ps2	2054.12	-0.263865	0.10444	2.52648	0.0115212	0.446708
Pirb	33.948	-1.07043	0.423855	2.52545	0.0115549	0.447043
Chrna4	2752.24	0.378858	0.150207	-2.52225	0.0116608	0.447547
Dock5	1540.32	0.324654	0.128692	-2.52271	0.0116453	0.447547
Fcgr4	53.189	-1.76757	0.701023	2.52142	0.0116884	0.447547
Gm44433	13.0511	-1.60779	0.637708	2.5212	0.0116955	0.447547
Gm4766	19.1224	1.06734	0.423438	-2.52066	0.0117136	0.447547
N4bp2	1238.45	0.316119	0.125408	-2.52073	0.0117111	0.447547
Slamf9	195.889	-0.509669	0.202231	2.52024	0.0117276	0.447547
Taf1c	663.756	-0.274375	0.108734	2.52335	0.0116243	0.447547
Trim21	339.26	-0.361115	0.143252	2.52083	0.0117078	0.447547
Lingo3	2876.25	-0.329359	0.130786	2.5183	0.0117921	0.44933
Arhgef1	2253.74	-0.273389	0.108618	2.51699	0.0118363	0.450125
BC028528	289.301	-0.386054	0.153531	2.5145	0.01192	0.450125
Ctsz	4882	-0.312845	0.12436	2.51565	0.0118815	0.450125
Gna15	194.386	-0.455594	0.181186	2.5145	0.0119201	0.450125
Mdga1	6961.06	0.30781	0.122367	-2.51546	0.0118876	0.450125
Rpl34	6492.37	-0.245905	0.0977313	2.51614	0.0118649	0.450125
2810025M15Rik	1449.55	-0.300815	0.119762	2.51177	0.0120127	0.450651
2900009J06Rik	115.868	-0.512108	0.203895	2.51163	0.0120176	0.450651
Anapc13	2882.55	-0.244179	0.0973838	2.50739	0.0121628	0.450651
Casq1	69.3366	-0.637874	0.254394	2.50742	0.0121615	0.450651
Fli1	493.456	-0.329937	0.131382	2.51128	0.0120294	0.450651
Gm14461	19.2213	7.89385	3.14564	-2.50945	0.0120918	0.450651
Gm29093	52.0456	-0.702999	0.280142	2.50944	0.0120924	0.450651
Gm3362	215.517	-0.400707	0.159548	2.51151	0.0120215	0.450651
Igfbp3	1964.8	0.351511	0.140196	-2.50729	0.0121662	0.450651
Kif18a	178.07	-0.450292	0.179562	2.50773	0.0121509	0.450651
Ky	340.591	0.351318	0.139939	-2.51051	0.0120555	0.450651
Slc28a1	4.42734	-2.9559	1.1784	2.5084	0.012128	0.450651
Trem2	2139.92	-0.372566	0.148259	2.51295	0.0119728	0.450651
Enpp6	1299.45	0.348883	0.139205	-2.50625	0.012202	0.451313
Adra2c	2070.36	-0.335242	0.133843	2.50474	0.0122541	0.451762
Mycn	722.34	0.346399	0.13829	-2.50487	0.0122496	0.451762
Xlr4a	82.5859	-3.49738	1.39652	2.50434	0.0122679	0.451762
K230015D01Rik	90.241	-0.580272	0.231851	2.50278	0.0123222	0.453101
Gpr26	21379.2	0.312975	0.125152	-2.50077	0.0123923	0.45354
Mrpl48-ps	170.901	0.438055	0.175146	-2.50108	0.0123815	0.45354
Sqor	742.561	-0.316027	0.126318	2.50184	0.012355	0.45354
Tpt1-ps3	2765.06	-0.311933	0.124754	2.50038	0.012406	0.45354
Sesn3	18767.4	0.284041	0.113633	-2.49965	0.0124317	0.453821
Tbx6	35.6011	-0.896691	0.358809	2.49908	0.0124517	0.453893
Zc3hav1	1481.58	-0.329889	0.132041	2.49839	0.012476	0.454124
Cdkn1a	805.533	-0.424884	0.170179	2.49669	0.0125358	0.454519
Cyp4f41-ps	32.8076	-1.04931	0.42017	2.49735	0.0125127	0.454519
Dbndd1	990.855	-0.292987	0.117384	2.49596	0.0125616	0.454519
ENSMUSG00000120418	39.1256	-0.966839	0.38742	2.49558	0.012575	0.454519
Slc25a42	2451.8	-0.365419	0.14643	2.49553	0.012577	0.454519
Apba3	745.976	-0.296114	0.118686	2.49493	0.0125981	0.454631
Rac2	276.854	-0.390105	0.156485	2.49292	0.0126697	0.456561
Gm42972	13.5462	-1.8714	0.751068	2.49166	0.0127149	0.457537
Rps28	7666.72	-0.251918	0.10114	2.49079	0.0127461	0.457661
Sh3bgr	191.378	-0.514065	0.206406	2.49055	0.0127546	0.457661
Etl4	9862.53	0.308443	0.123899	-2.48948	0.012793	0.457958
Zfp219	2146.5	-0.246172	0.0988916	2.48931	0.0127992	0.457958
Gm49411	6.82802	-2.9777	1.19674	2.48817	0.0128401	0.458122
Tgif2	135.491	-0.495604	0.19916	2.48847	0.0128293	0.458122
Trim25	1127.13	-0.304424	0.122378	2.48758	0.0128615	0.458237
Rnf170-ps	136.624	0.473232	0.190283	-2.48699	0.0128828	0.458348
Cd180	654.957	-0.392492	0.157925	2.48531	0.012944	0.459833
Gm21188	2.66227	-4.52068	1.81931	2.48483	0.0129615	0.459833
Themis2	129.974	-0.587993	0.23668	2.48434	0.0129792	0.459833
Clcn5	1405.75	0.311861	0.125761	-2.4798	0.0131457	0.464961
Gm7392	23.5671	-1.0099	0.407317	2.47939	0.0131608	0.464961
Gm42611	22.9396	-1.10865	0.447381	2.47809	0.0132089	0.465684
Gm7598	61.3384	-0.662857	0.267655	2.47653	0.0132665	0.465684
Myo19	348.045	-0.416358	0.168126	2.47647	0.0132689	0.465684
Pex11g	79.7754	-0.558939	0.2257	2.47647	0.0132689	0.465684
Prss23	3092.39	-0.625071	0.252417	2.47634	0.0132736	0.465684
Itgam	1157.92	-0.297655	0.120225	2.47581	0.0132933	0.465728
Cks2	68.3297	-0.675423	0.273392	2.47053	0.0134912	0.467351
Exosc5	1004.91	-0.233846	0.0946431	2.47082	0.0134803	0.467351
Gm20208	145.292	-0.455709	0.184488	2.47013	0.0135064	0.467351
Gm37051	5.70947	-5.63623	2.28014	2.47188	0.0134405	0.467351
Hck	202.586	-0.444445	0.179842	2.4713	0.0134623	0.467351
Lpp	1316.43	0.326049	0.13179	-2.474	0.013361	0.467351
Meis1	185.729	0.461545	0.186637	-2.47296	0.0134001	0.467351
Slc25a24	432.596	0.313083	0.126655	-2.47195	0.013438	0.467351
Snrpa1	1437.24	-0.248108	0.100306	2.47352	0.0133789	0.467351
2610306O10Rik	5.35623	2.68077	1.08842	-2.46299	0.0137785	0.467786
B3galt2	11641.9	0.302628	0.122866	-2.46308	0.0137749	0.467786
Cep85l	3617.11	0.258157	0.104686	-2.46601	0.0136627	0.467786
Dhx58	130.44	-0.516795	0.20996	2.4614	0.0138397	0.467786
Gm11808	1580.49	-0.257894	0.104754	2.46191	0.01382	0.467786
Gm13322	46.333	-0.764692	0.310065	2.46624	0.0136542	0.467786
Gm28578	274.523	-0.432478	0.175691	2.46158	0.0138327	0.467786
Gm32224	54.7913	0.755988	0.30716	-2.46122	0.0138465	0.467786
Gm37517	7.6801	-2.39032	0.971133	2.46137	0.0138407	0.467786
Gm9292	8.97482	-1.91539	0.778277	2.46106	0.0138528	0.467786
Hebp1	5103.36	-0.248299	0.100792	2.46349	0.0137592	0.467786
Inka2	13693.7	-0.276359	0.111982	2.46789	0.0135911	0.467786
Meis3	2085.21	-0.235913	0.0958544	2.46116	0.0138488	0.467786
mt-Nd6	10037.1	-0.289864	0.117428	2.46844	0.0135702	0.467786
Ptprn2	25125.2	0.300655	0.121853	-2.46736	0.0136112	0.467786
Rccd1	730.403	-0.319558	0.129546	2.46675	0.0136346	0.467786
Sema6a	3012.06	0.269714	0.109526	-2.46256	0.013795	0.467786
Zfp395	913.158	0.284898	0.115428	-2.46818	0.01358	0.467786
Glra3	1198.3	0.305647	0.124279	-2.45937	0.0139182	0.468116
Gm20667	5.34268	-2.57367	1.0464	2.45956	0.0139107	0.468116
Gm37077	11.2457	-2.03997	0.829427	2.45949	0.0139135	0.468116
Gm50341	21.7465	-1.20761	0.491184	2.45856	0.0139494	0.46854
Minar1	455.616	0.362288	0.147443	-2.45715	0.0140045	0.469764
Rtl5	1550.64	0.302857	0.123295	-2.45635	0.0140356	0.470182
Bcl2l11	700.488	0.292242	0.119012	-2.45558	0.0140659	0.470455
Gm45084	9.26889	-2.45959	1.00179	2.45519	0.014081	0.470455
Gm14866	27.6792	-1.0523	0.429534	2.44986	0.0142913	0.471809
Gm26666	64.4634	0.620062	0.253146	-2.44942	0.0143086	0.471809
Gm48872	3.91486	-3.29048	1.34321	2.44972	0.0142968	0.471809
Gm6793	138.056	0.517564	0.211141	-2.45127	0.0142354	0.471809
Gprasp2	15910	0.284487	0.116102	-2.45031	0.0142733	0.471809
Lcor	1403.96	0.322589	0.131664	-2.45008	0.0142823	0.471809
Psmb10	2243.8	-0.253539	0.103497	2.44973	0.0142965	0.471809
Ptchd4	397.214	0.403119	0.164356	-2.45272	0.0141782	0.471809
Rgs14	8617.8	-0.266464	0.108639	2.45275	0.0141769	0.471809
Slfn5	985.782	-0.358566	0.146162	2.4532	0.0141591	0.471809
Gprin2	365.55	0.456992	0.186712	-2.44758	0.014382	0.472993
Shh	158.115	0.425444	0.17379	-2.44804	0.0143637	0.472993
Oasl1	36.7656	-1.24676	0.509581	2.44663	0.0144197	0.473616
Ndufa11	4677.94	-0.22498	0.0919732	2.44614	0.0144393	0.473643
Gm35572	27.8575	-1.02224	0.418162	2.4446	0.0145014	0.475062
Sap30	824.446	-0.307505	0.125899	2.44247	0.0145872	0.477254
Fut4	47.5282	0.720352	0.295209	-2.44014	0.0146816	0.479718
Gm28043	41.5206	-0.886693	0.363496	2.43934	0.0147139	0.480154
Gm10136	128.891	-0.474058	0.194415	2.43839	0.0147529	0.480803
Gm16425	17.429	1.09825	0.45053	-2.43768	0.0147819	0.481128
Fau	14324.7	-0.224635	0.0922476	2.43513	0.0148866	0.481973
Gm6206	1338.25	0.349402	0.143533	-2.43429	0.0149209	0.481973
Gm9923	166.439	0.423454	0.174022	-2.43333	0.0149608	0.481973
Grin2c	4014.7	-0.255429	0.104934	2.4342	0.0149247	0.481973
Ifi35	250.395	-0.461996	0.189643	2.43614	0.0148449	0.481973
Il7r	49.92	-0.752886	0.309226	2.43474	0.0149023	0.481973
Rpl29	10676.4	-0.232562	0.0955703	2.43341	0.0149574	0.481973
Rps17	17807.2	-0.23029	0.0946013	2.43432	0.0149199	0.481973
Acvr2a	8987.88	0.271308	0.111532	-2.43256	0.0149926	0.482384
Fam98c	1726.28	-0.244497	0.100553	2.43153	0.0150351	0.48252
Rpl13	23330.2	-0.222199	0.0913726	2.43179	0.0150243	0.48252
Gm48697	19.1321	1.78742	0.735519	-2.43014	0.0150929	0.48376
Gm13861	33.5331	-0.964604	0.3971	2.42912	0.0151355	0.484509
Igha	7.15259	-5.96093	2.4557	2.42738	0.0152082	0.485605
Wnt10b	69.222	0.623261	0.256717	-2.42781	0.0151903	0.485605
Dlg5	4390.82	0.2455	0.101181	-2.42634	0.0152519	0.486158
Gm44627	2.32929	-4.34411	1.79061	2.42605	0.0152643	0.486158
Gm5602	147.59	0.470291	0.193887	-2.42559	0.0152834	0.486158
Ptgfr	107.206	0.684785	0.282622	-2.42297	0.0153943	0.489069
Adcyap1	1091.22	0.32222	0.133658	-2.41077	0.015919	0.48971
Akap12	3118.68	0.307725	0.127465	-2.41419	0.0157703	0.48971
Chchd10	5846.39	-0.250783	0.103695	2.41846	0.0155863	0.48971
Ctsh	1736.03	-0.318569	0.131784	2.41736	0.0156335	0.48971
Ddx3y	18.8416	-7.35652	3.03859	2.42103	0.0154768	0.48971
Gm10599	60.7566	0.873774	0.361835	-2.41484	0.0157419	0.48971
Gm34655	76.6528	0.638494	0.264056	-2.41803	0.0156048	0.48971
Gm38162	34.1652	0.9544	0.39603	-2.40992	0.0159562	0.48971
Gm49678	88.3992	0.5831	0.241842	-2.41107	0.0159056	0.48971
Gm7061	41.6012	-0.753643	0.312235	2.41371	0.0157912	0.48971
Gm9182	16.4606	-1.30097	0.537295	2.42133	0.0154639	0.48971
Igtp	600.852	-0.665497	0.276117	2.4102	0.0159439	0.48971
Mir8091	32.8877	0.816508	0.337864	-2.41668	0.0156628	0.48971
Mrpl52	869.275	-0.261666	0.108351	2.41498	0.0157359	0.48971
N4bp3	1096.27	-0.266516	0.110561	2.41057	0.0159277	0.48971
Nmbr	355.961	0.378834	0.156753	-2.41675	0.0156596	0.48971
Notumos	12.7015	1.46944	0.60909	-2.41252	0.0158426	0.48971
Npat	3613.02	0.242125	0.10027	-2.41474	0.0157465	0.48971
Pals1	8076.72	0.241726	0.100307	-2.40987	0.0159581	0.48971
Pcdha10	269.89	0.424028	0.175947	-2.40997	0.0159537	0.48971
Pde10a	8885.77	0.293304	0.12164	-2.41125	0.0158979	0.48971
Ptger3	449.718	0.476698	0.19754	-2.41317	0.0158143	0.48971
Rpl10a-ps1	614.098	-0.296869	0.122867	2.41618	0.0156843	0.48971
Rxfp3	677.25	0.363607	0.150392	-2.41773	0.0156177	0.48971
Stk32b	662.105	0.342639	0.141799	-2.41637	0.015676	0.48971
Tlr2	292.078	-0.457154	0.189062	2.41802	0.0156053	0.48971
Tmem178b	21733.3	0.294429	0.121682	-2.41966	0.0155348	0.48971
Ttc36	5.19855	-3.05216	1.26083	2.42075	0.0154884	0.48971
Kcnn3	3059.5	0.290468	0.120622	-2.40808	0.0160366	0.491522
5031425F14Rik	28.8998	-1.15839	0.482519	2.40071	0.0163635	0.491592
Camk2d	8569.15	0.300701	0.125012	-2.40537	0.0161561	0.491592
Crlf2	714.082	-0.29292	0.122018	2.40063	0.0163667	0.491592
Dynlt1c	109.808	-0.521779	0.216841	2.40628	0.016116	0.491592
Gm11707	4.77575	-5.36586	2.23253	2.40349	0.0162393	0.491592
Gm37967	4.80731	-5.39015	2.24063	2.40564	0.0161441	0.491592
Gm46658	6.16633	1.83969	0.766033	-2.40158	0.0163243	0.491592
Lsm10	769.603	-0.26924	0.111934	2.40534	0.0161575	0.491592
Mlkl	27.4081	-0.900254	0.374955	2.40096	0.0163519	0.491592
Ndufaf2	1920.54	-0.235695	0.0981	2.4026	0.0162788	0.491592
Nutf2-ps1	145.57	-0.460664	0.19137	2.40719	0.0160757	0.491592
Parm1	12931.7	0.299496	0.124636	-2.40296	0.0162629	0.491592
Pgpep1	1954.75	-0.347276	0.144456	2.40402	0.0162161	0.491592
Plxna4os1	56.9038	-0.780802	0.325317	2.40013	0.0163893	0.491592
Smyd3	3884.77	0.272157	0.113414	-2.39969	0.0164091	0.491592
Stxbp2	2546.92	-0.257788	0.107338	2.40165	0.0163213	0.491592
Tesc	3230.19	-0.303439	0.126437	2.39992	0.0163989	0.491592
Tox3	1116.06	0.318466	0.132635	-2.40107	0.0163473	0.491592
Zfp988	10.6314	-1.70245	0.7089	2.40154	0.0163263	0.491592
5730405O15Rik	102.622	0.617856	0.257965	-2.39511	0.0166152	0.493435
Chrm2	1408.76	0.326556	0.136262	-2.39652	0.0165514	0.493435
Ctsd	21563.6	-0.271757	0.11355	2.39329	0.0166981	0.493435
Fcgr2b	653.578	-0.433177	0.180678	2.3975	0.0165072	0.493435
Gm19026	138.042	0.449968	0.188006	-2.39337	0.0166943	0.493435
Gm43923	6.84932	-2.31846	0.968866	2.39296	0.0167132	0.493435
Gm48488	49.5652	0.773962	0.323052	-2.39578	0.0165849	0.493435
Kcne1l	454.139	-0.712598	0.29765	2.39408	0.0166622	0.493435
Ndufs6	4877.3	-0.23651	0.0987783	2.39435	0.0166496	0.493435
Pcdhac1	294.527	0.442046	0.184615	-2.39442	0.0166466	0.493435
Rasgrf2	12529.4	0.289322	0.120919	-2.3927	0.016725	0.493435
Rpl17	16422	-0.522592	0.218322	2.39368	0.0166804	0.493435
Rpl31	25364.2	-0.225811	0.09431	2.39435	0.01665	0.493435
Gnat2	10.9918	-1.77578	0.742617	2.39125	0.0167913	0.49434
Uxt	438.667	-0.315073	0.131765	2.39117	0.0167948	0.49434
Chil1	1311.16	-0.317165	0.132681	2.39044	0.0168283	0.494749
Cdh10	6084.3	0.27076	0.113365	-2.38839	0.0169222	0.495116
Gm16596	50.2091	-0.697525	0.292092	2.38803	0.0169389	0.495116
Gm37783	5.55218	-2.66806	1.11699	2.38862	0.0169117	0.495116
Pkd1l3	178.015	0.479176	0.200564	-2.38914	0.0168879	0.495116
Qtrt1	642.03	-0.283925	0.118877	2.38839	0.0169224	0.495116
C330013E15Rik	113.47	0.495232	0.207996	-2.38097	0.0172673	0.496561
Depdc1a	12.6137	-2.11346	0.88721	2.38215	0.0172121	0.496561
Eldr	16.754	-1.21394	0.509235	2.38384	0.0171328	0.496561
ENSMUSG00000120926	1066.7	-0.318947	0.13397	2.38075	0.0172776	0.496561
Gm47624	2.53751	-4.46885	1.87622	2.38184	0.0172264	0.496561
Gm5340	2.11073	-4.1905	1.76026	2.38062	0.0172837	0.496561
Hk3	159.052	-0.463992	0.194777	2.38217	0.0172111	0.496561
Igsf9	168.592	-0.469327	0.197136	2.38072	0.0172786	0.496561
Kcna2	28849.8	0.291455	0.122198	-2.3851	0.0170743	0.496561
Kcnk6	480.171	-0.367753	0.154463	2.38084	0.0172731	0.496561
Mir3070a	4.50815	2.48282	1.04179	-2.38322	0.017162	0.496561
Nalcn	16373.1	0.273158	0.114619	-2.38317	0.0171642	0.496561
Pakap	1622.99	0.303916	0.127566	-2.38243	0.0171988	0.496561
Pcdhb19	1202.84	0.323425	0.13584	-2.38094	0.0172687	0.496561
Thsd7a	7464.82	0.289539	0.121362	-2.38574	0.0170447	0.496561
1110015O18Rik	47.2305	0.756481	0.31787	-2.37984	0.01732	0.496818
Rps6-ps4	1471.65	-0.26222	0.110196	2.37959	0.017332	0.496818
Muc1	36.1179	-0.762603	0.320548	2.37906	0.0173571	0.496972
Fndc1	617.891	0.306517	0.128866	-2.37856	0.0173802	0.49707
Dpp10	10156.8	0.285168	0.120013	-2.37614	0.0174947	0.498941
ENSMUSG00000120764	69.242	0.692276	0.291294	-2.37655	0.0174753	0.498941
Kcnc2	15244.4	0.259219	0.109102	-2.37593	0.017505	0.498941
1700082M22Rik	12.0755	-1.35786	0.572026	2.37377	0.0176075	0.499692
A330009N23Rik	1086.54	-0.247628	0.104302	2.37414	0.01759	0.499692
Cd300lf	22.5252	-1.09066	0.45933	2.37447	0.0175744	0.499692
Tpbgl	409.484	0.317364	0.1337	-2.37371	0.0176105	0.499692
Scaper	5477.34	0.264513	0.111458	-2.3732	0.0176346	0.499813
A230051N06Rik	199.17	-0.439542	0.185275	2.37237	0.0176743	0.500374
B930036N10Rik	4.32376	-2.5342	1.06853	2.37166	0.0177083	0.500776
Adgra1	6558.29	0.27247	0.114948	-2.37038	0.0177696	0.501231
Bst2	495.534	-1.03225	0.435641	2.36949	0.0178126	0.501231
Gm21378	200.332	0.432005	0.18229	-2.36988	0.0177936	0.501231
Gm35940	5.9796	2.30852	0.973718	-2.37083	0.0177481	0.501231
Tmc6	543.052	-0.388319	0.163899	2.36926	0.0178238	0.501231
4632418H02Rik	10.793	-1.45158	0.613126	2.3675	0.0179087	0.503058
Grin3a	6104.09	0.315162	0.133213	-2.36584	0.0179893	0.504312
Sacm1l	13117	0.2578	0.108972	-2.36576	0.0179933	0.504312
Abca5	7623.53	0.266233	0.112905	-2.35802	0.0183728	0.504915
Ccl9	397.133	-0.319268	0.135558	2.35521	0.0185122	0.504915
ENSMUSG00000121043	10.1085	1.88589	0.798715	-2.36115	0.0182184	0.504915
Gm16323	54.7147	-0.758305	0.321849	2.35609	0.0184686	0.504915
Gm17024	38.8824	-0.897625	0.37968	2.36416	0.0180708	0.504915
Gm35405	7.3115	-1.92487	0.815051	2.36166	0.0181935	0.504915
Gm3625	184.561	0.379587	0.160912	-2.35898	0.0183253	0.504915
Gm38843	37.9723	-0.832758	0.352379	2.36325	0.0181155	0.504915
Gm45346	27.4643	-0.954136	0.403856	2.36256	0.018149	0.504915
Gm47270	93.4493	0.673727	0.284941	-2.36444	0.0180571	0.504915
Kcnh5	542.19	0.392594	0.166531	-2.35748	0.0183993	0.504915
Mrpl28	3464.8	-0.23156	0.0983156	2.35528	0.0185089	0.504915
Pcdha5	367.459	0.432872	0.183798	-2.35515	0.0185152	0.504915
Popdc3	628.337	0.313352	0.132562	-2.36382	0.0180877	0.504915
Prkg2	908.303	0.353273	0.149852	-2.35747	0.0183998	0.504915
Sbk2	17.5625	-1.11977	0.474424	2.36026	0.018262	0.504915
Sgk1	7465.39	-0.312006	0.132191	2.36027	0.0182618	0.504915
Shisa9	7096.87	0.277177	0.11744	-2.36016	0.018267	0.504915
Slc7a7	181.713	-0.383224	0.162571	2.35728	0.0184095	0.504915
Snrpf	1463.41	-0.247046	0.104544	2.36309	0.0181232	0.504915
Tex26	28.9317	0.901186	0.38202	-2.359	0.0183242	0.504915
Tor4a	407.482	-0.371048	0.157374	2.35774	0.0183865	0.504915
Unc13d	101.711	-0.531982	0.225768	2.35632	0.0184571	0.504915
Unc5b	2977.64	0.288413	0.122165	-2.36085	0.0182333	0.504915
Wdr6	16168.2	0.310314	0.13169	-2.3564	0.0184532	0.504915
Tspan31	6340.35	-0.238859	0.101446	2.35455	0.0185452	0.505187
Gm20276	16.4266	1.18259	0.502378	-2.35398	0.0185734	0.505409
Pcdha9	381.373	0.725289	0.308225	-2.35312	0.0186168	0.506043
Gm50335	120.284	-0.499094	0.212208	2.35191	0.0186772	0.50714
Gvin1	29.3251	-1.06149	0.451443	2.35132	0.0187069	0.507399
Gm10197	8.24928	-1.7958	0.764001	2.35052	0.0187473	0.507403
Gm11189	8.666	-1.73416	0.737663	2.35089	0.0187286	0.507403
ENSMUSG00000119950	4.86238	-3.25249	1.38418	2.34975	0.018786	0.507746
Gimap1os	4.14796	2.32806	0.990888	-2.34947	0.0188002	0.507746
Uqcrq	6977.06	-0.214792	0.0914656	2.34834	0.0188572	0.508741
Dscam	7813.3	0.274823	0.117131	-2.3463	0.018961	0.509211
Robo3	987.437	-0.315393	0.134352	2.34752	0.018899	0.509211
Tlcd4	8960.54	0.266624	0.113593	-2.34719	0.0189157	0.509211
Zfp712	1219.09	0.29101	0.124018	-2.34651	0.0189504	0.509211
Zfp965	15.6662	1.21682	0.518674	-2.34601	0.0189756	0.509211
Enpp1	751.198	0.35679	0.152207	-2.34411	0.0190726	0.509646
Gm17530	58.7421	-0.616889	0.263135	2.34438	0.0190588	0.509646
Kcnc3	10931.5	0.268355	0.11447	-2.34432	0.0190618	0.509646
Pstpip2	1504.8	0.275145	0.117351	-2.34464	0.0190457	0.509646
Psmg4	414.01	-0.298632	0.127447	2.34319	0.0191196	0.510361
Akap8l	6941.44	-0.256305	0.109415	2.3425	0.0191551	0.510546
Gm16136	4.46689	-3.12243	1.33308	2.34227	0.019167	0.510546
Il33	10755.8	0.250783	0.107189	-2.33963	0.0193029	0.513625
4933417O13Rik	14.7153	1.21908	0.521521	-2.33755	0.0194104	0.514991
Platr26	3.2937	3.00918	1.28738	-2.33746	0.0194155	0.514991
Sec61b	1555.96	-0.2466	0.105472	2.33806	0.0193839	0.514991
Ccnj	932.778	0.262764	0.112456	-2.33659	0.0194603	0.515097
Exo1	56.5415	0.799893	0.342301	-2.33681	0.0194489	0.515097
Gm16838	14.1239	1.27534	0.545948	-2.33602	0.0194903	0.51535
8030453O22Rik	252.673	-0.425017	0.182187	2.33286	0.0196556	0.515716
Dgkz	34861	-0.253916	0.108888	2.33189	0.0197064	0.515716
Dmbx1	20.6095	1.55744	0.667585	-2.33295	0.0196507	0.515716
Emid1	349.552	-0.424787	0.182195	2.3315	0.0197269	0.515716
ENSMUSG00000121151	50.3046	-0.653348	0.280278	2.33107	0.0197495	0.515716
Gm13620	13.103	-1.81538	0.778381	2.33226	0.0196871	0.515716
Gm15751	22.9379	0.907012	0.388702	-2.33344	0.0196251	0.515716
Gm37602	8.28436	-2.0921	0.896064	2.33477	0.0195553	0.515716
Lsp1	415.076	-0.358932	0.153874	2.33263	0.0196677	0.515716
Mif	5212.02	-0.212329	0.091076	2.33134	0.0197353	0.515716
Rpl9-ps7	445.04	-0.304528	0.130405	2.33525	0.0195306	0.515716
Rps6ka2	6189.31	0.25496	0.109305	-2.33256	0.0196712	0.515716
Pcdhga2	1301.16	0.361679	0.155306	-2.32881	0.019869	0.5183
4933417C20Rik	7.35159	-1.74248	0.748678	2.3274	0.0199439	0.519434
B3gat2	2866.16	0.255888	0.110112	-2.32389	0.0201316	0.519434
Fahd1	2186.4	-0.251233	0.108161	2.32277	0.0201916	0.519434
Fcgr3	2083.95	-0.279335	0.120113	2.32561	0.0200393	0.519434
Fcnb	16.6326	7.31563	3.14587	-2.32547	0.0200469	0.519434
Fgf14	5228.14	0.266605	0.114794	-2.32246	0.0202081	0.519434
Gm29675	198.335	0.420055	0.180744	-2.32403	0.0201239	0.519434
Gm5617	227.192	-0.35918	0.15467	2.32224	0.0202201	0.519434
Gxylt1	2004.16	0.197502	0.0848936	-2.32646	0.0199941	0.519434
Lgr5	157.141	0.582554	0.250897	-2.32188	0.0202392	0.519434
Lin7a	2361.41	0.275729	0.118541	-2.32603	0.0200172	0.519434
Ntng1	5470.46	0.303036	0.130516	-2.32183	0.020242	0.519434
Osmr	961.628	-0.340695	0.146611	2.32381	0.0201359	0.519434
Phf11a	10.208	-2.00357	0.861391	2.32597	0.0200204	0.519434
Tcp11l1	3169.79	0.301383	0.129765	-2.32254	0.020204	0.519434
Tmem266	520.026	-0.28179	0.121335	2.32242	0.0202105	0.519434
Rspo3	2192.16	0.291853	0.125827	-2.31948	0.020369	0.522164
Grm2	3928.09	-0.295694	0.127533	2.31856	0.0204188	0.522909
Fxyd1	2830.32	-0.339064	0.14632	2.31728	0.0204883	0.524155
Pcdh18	550.952	0.335508	0.144848	-2.31627	0.0205433	0.524499
Prkacb	53769.8	0.243887	0.105282	-2.31651	0.0205302	0.524499
Gm49077	27.2669	-0.919632	0.397141	2.31563	0.0205783	0.524861
C430002N11Rik	6.68711	-2.91045	1.25804	2.31348	0.0206961	0.525169
Gm12537	104.554	0.669713	0.289583	-2.31269	0.0207399	0.525169
Gm21953	23.1661	-1.39715	0.603823	2.31384	0.0206763	0.525169
Gm38063	4.79517	2.28845	0.99018	-2.31115	0.0208246	0.525169
Gm5093	40.3738	-0.822759	0.355588	2.31379	0.020679	0.525169
Gm9525	12.5817	-1.51184	0.654314	2.31057	0.0208568	0.525169
Mettl11b	125.307	-0.53357	0.230934	2.31049	0.020861	0.525169
Mex3b	1818.37	0.279112	0.120756	-2.31137	0.0208122	0.525169
Mindy4b-ps	97.9513	0.618826	0.267684	-2.31178	0.0207899	0.525169
Pam16	1787.04	-0.243487	0.105195	2.31464	0.0206328	0.525169
Pkd1l1	14.9558	1.09948	0.475157	-2.31393	0.0206713	0.525169
Rpl26	26860.7	-0.216157	0.0935519	2.31055	0.0208575	0.525169
Scand1	973.984	-0.274943	0.11895	2.31141	0.02081	0.525169
D330025C20Rik	108.862	0.651328	0.282233	-2.30777	0.0210121	0.525303
ENSMUSG00000120597	34.2728	-0.766774	0.331955	2.30988	0.0208951	0.525303
Gm37011	4.05872	-3.37237	1.46045	2.30913	0.0209363	0.525303
Gm6034	4.47076	-3.67158	1.59059	2.30831	0.0209821	0.525303
Lgi2	10104.8	0.332234	0.143914	-2.30856	0.0209679	0.525303
Slc44a5	5434.29	0.245338	0.106294	-2.30812	0.0209925	0.525303
Zfp771	1033.41	-0.275108	0.119201	2.30793	0.0210033	0.525303
Etfb	386.393	-0.306488	0.13287	2.30668	0.0210726	0.525409
Gm37790	24.0572	1.07893	0.467764	-2.30657	0.0210788	0.525409
Ptpn18	135.331	-0.53981	0.233963	2.30724	0.0210412	0.525409
Gm48427	4.60642	-3.16633	1.37326	2.30571	0.021127	0.526089
Catsperg2	8.67083	1.77235	0.768995	-2.30476	0.0211802	0.526788
Uckl1os	52.1369	0.926952	0.402243	-2.30446	0.0211968	0.526788
Lrrc8e	3.99783	-3.51272	1.52495	2.3035	0.0212509	0.527094
Sirt4	950.717	-0.313449	0.136073	2.30353	0.0212491	0.527094
Igfbp6	1154.96	-0.385141	0.167256	2.30271	0.0212953	0.527677
Gm31881	32.9267	0.789139	0.34277	-2.30224	0.0213214	0.527804
Gm20661	18.4398	-1.13342	0.492883	2.29958	0.0214721	0.52894
Neurod2	13244.4	-0.271753	0.118116	2.30073	0.0214067	0.52894
Rpl37a	21329.5	-0.224532	0.0976356	2.29969	0.0214656	0.52894
Sat1	5546.56	-0.242795	0.105552	2.30023	0.0214353	0.52894
Wfdc17	43.9678	0.72198	0.313956	-2.29962	0.0214696	0.52894
Mtbp	250.109	0.363622	0.158195	-2.29857	0.0215295	0.529836
1110028F11Rik	5.94519	-3.32069	1.44858	2.29238	0.0218839	0.530444
Anln	6599.88	0.264364	0.115285	-2.29313	0.0218407	0.530444
Ccdc84	634.831	-0.352296	0.1536	2.29359	0.021814	0.530444
Ddx60	207.961	-0.530931	0.231504	2.2934	0.0218252	0.530444
Gm12679	11.1517	1.76069	0.766949	-2.29571	0.0216924	0.530444
Gm29683	77.3344	0.829418	0.362059	-2.29083	0.021973	0.530444
Gm4294	90.5681	-0.544489	0.237282	2.29469	0.0217509	0.530444
Gm47166	6.52478	-3.00642	1.3116	2.29217	0.0218956	0.530444
Gpr37	10493	0.268505	0.116932	-2.29626	0.0216612	0.530444
Hhip	1507.83	0.309035	0.13472	-2.2939	0.021796	0.530444
Hpgds	999.261	-0.303604	0.132503	2.29129	0.0219466	0.530444
Ino80b	1096.34	-0.26281	0.11449	2.29548	0.0217056	0.530444
Kcnmb4os1	36.8106	-0.919158	0.400615	2.29437	0.0217695	0.530444
Klc3	175.781	-0.489439	0.213222	2.29544	0.0217081	0.530444
Mrc1	254.853	0.453285	0.197579	-2.29419	0.0217794	0.530444
Rab24	5065.4	-0.207902	0.0906487	2.29349	0.0218198	0.530444
Tmc8	31.1324	0.842379	0.367705	-2.29091	0.0219686	0.530444
Tmem125	682.873	0.313177	0.136517	-2.29404	0.0217879	0.530444
Tusc1	479.654	-0.286618	0.125117	2.2908	0.0219748	0.530444
Wipf3	46847.3	-0.302111	0.13177	2.29272	0.0218641	0.530444
Btk	176.32	-0.380057	0.165981	2.28977	0.0220349	0.530452
Gm47022	5.03819	-3.08068	1.34517	2.29018	0.0220108	0.530452
Prepl	54553.1	0.271724	0.118672	-2.28971	0.0220382	0.530452
Gm27239	23.0424	-1.04429	0.456364	2.28827	0.0221215	0.530566
Gm36931	5.36934	2.45863	1.07489	-2.28734	0.0221759	0.530566
Gm37266	93.0775	0.608979	0.266152	-2.28809	0.0221322	0.530566
Gm49085	46.9534	0.716543	0.313028	-2.28907	0.0220751	0.530566
H2bc4	2510.86	-0.253487	0.110854	2.28667	0.0222154	0.530566
mt-Co3	32549.7	-0.496637	0.217216	2.28638	0.0222323	0.530566
Ngfr	294.459	0.459163	0.200804	-2.28663	0.0222175	0.530566
Nphs1os	16.6293	-1.42867	0.624376	2.28816	0.0221281	0.530566
Ppp1r14b	1586.89	-0.227942	0.0996571	2.28726	0.0221805	0.530566
Gm12430	94.7179	0.508959	0.222653	-2.28588	0.022261	0.530751
Rps18	20220.3	-0.217877	0.0953431	2.28519	0.0223017	0.531217
Arhgap6	630.182	0.389257	0.170368	-2.2848	0.0223244	0.531257
Gm6483	203.054	0.395258	0.173088	-2.28357	0.0223967	0.532475
Adora2b	427.215	-0.349688	0.153256	2.28173	0.0225054	0.53255
Gm13919	5.66324	2.6131	1.14521	-2.28177	0.0225029	0.53255
Igfbp5	31600.1	0.267787	0.117325	-2.28243	0.0224642	0.53255
Malat1	67830.1	-0.462309	0.202557	2.28237	0.0224677	0.53255
Prune2	11274.1	0.247551	0.108442	-2.28279	0.0224429	0.53255
Camk4	4427.16	0.29767	0.130722	-2.27713	0.0227787	0.532861
Chrna7	1993.4	0.300999	0.132206	-2.27674	0.0228015	0.532861
Fgl1	45.8157	-0.687853	0.30203	2.27743	0.0227603	0.532861
Gbp6	132.758	-0.580538	0.254817	2.27825	0.0227114	0.532861
Gm14204	692.134	0.29456	0.129405	-2.27626	0.0228302	0.532861
Gm16938	30.4459	-0.875627	0.384328	2.27833	0.022707	0.532861
Gm26812	11.8407	-1.61572	0.709453	2.27741	0.0227617	0.532861
Gm47467	257.336	-0.357113	0.156806	2.27741	0.0227616	0.532861
Mastl	180.355	0.349942	0.153741	-2.27618	0.0228354	0.532861
Mpeg1	7455.97	-0.310811	0.136425	2.27825	0.0227115	0.532861
Ptpn6	641.044	-0.302001	0.13246	2.27993	0.0226116	0.532861
Rps27l	1844.63	-0.228626	0.100425	2.27659	0.0228109	0.532861
Snx29	771.542	0.306282	0.134397	-2.27894	0.0226708	0.532861
Tspan18	3143.27	0.267212	0.117175	-2.28044	0.0225813	0.532861
Zfp941	3115.09	0.287297	0.12599	-2.28031	0.0225894	0.532861
Art3	329.054	-0.350569	0.154105	2.27488	0.0229133	0.534184
Nxph2	273.468	0.358631	0.157704	-2.27408	0.0229611	0.534805
Gm36210	25.7289	1.03831	0.456677	-2.27363	0.0229884	0.534948
Eps8l1	810.386	-1.01775	0.447775	2.27291	0.0230318	0.535003
Mvk	1543.32	-0.259305	0.114104	2.27253	0.0230544	0.535003
Sema4g	1891.41	0.233318	0.102653	-2.27287	0.023034	0.535003
4930461G14Rik	2.48583	-4.44501	1.95858	2.2695	0.0232377	0.537178
Aspm	48.0079	-0.70603	0.311021	2.27004	0.0232054	0.537178
Chl1	37052.6	0.271494	0.119623	-2.26958	0.0232333	0.537178
Gm15155	10.6912	1.28768	0.567561	-2.26879	0.0232809	0.537178
Grem2	2720.55	0.258945	0.114147	-2.26852	0.0232972	0.537178
Romo1	3097.07	-0.221418	0.09754	2.27002	0.0232064	0.537178
Znhit2	1404.56	-0.241478	0.106442	2.26863	0.0232905	0.537178
2900064F13Rik	635.883	-0.362168	0.159819	2.26611	0.0234444	0.537268
Adam5	39.1878	-0.805243	0.355359	2.266	0.0234516	0.537268
Ero1a	6025.55	0.238284	0.10514	-2.26635	0.02343	0.537268
Gm30524	7.8671	-1.66489	0.734419	2.26695	0.0233931	0.537268
Ifi27l2a	240.079	-1.37731	0.607876	2.26578	0.0234647	0.537268
Nat8f2	42.2048	-0.798501	0.352434	2.26567	0.0234714	0.537268
Rpl35	15516.2	-0.215649	0.0951013	2.26757	0.0233557	0.537268
Srsf9	4550.31	-0.221753	0.0978766	2.26564	0.0234737	0.537268
Tgm1	20.5797	-1.45349	0.641624	2.26532	0.0234928	0.537268
A630014C17Rik	12.6879	1.31679	0.581549	-2.26428	0.0235572	0.538252
Ascl1	866.578	0.295789	0.130663	-2.26375	0.0235898	0.538509
Il18r1	4.52565	2.62253	1.15877	-2.26321	0.023623	0.538781
Dnajb5	12510.8	-0.281452	0.124398	2.26251	0.0236658	0.539268
9430021M05Rik	791.326	0.289103	0.128049	-2.25776	0.0239606	0.541773
Adamtsl2	463.413	-0.317457	0.140689	2.25644	0.0240433	0.541773
Cnih2	28158.1	-0.22577	0.0999595	2.25861	0.0239076	0.541773
ENSMUSG00000120317	12.5178	-1.36381	0.604456	2.25626	0.0240543	0.541773
ENSMUSG00002075231	12.3933	-1.4275	0.632605	2.25655	0.0240364	0.541773
Gm10521	12.8756	-1.69512	0.750631	2.25826	0.0239294	0.541773
Il1rapl1	2206.92	0.277802	0.123125	-2.25625	0.0240549	0.541773
Nckap1l	1509.6	-0.255452	0.113139	2.25786	0.0239544	0.541773
Pdzph1	156.311	-0.425168	0.188391	2.25684	0.0240182	0.541773
Ppp1r1b	5746.97	-0.310333	0.137415	2.25836	0.0239232	0.541773
Rps6ka5	4049.94	0.247404	0.109593	-2.25749	0.0239774	0.541773
Stx17	3503.13	0.215845	0.0955496	-2.25899	0.0238843	0.541773
Zfp36l1	3449.93	0.241199	0.106858	-2.25719	0.0239964	0.541773
Ifi203	445.306	0.343041	0.152168	-2.25435	0.0241739	0.543967
Ctla2a	280.745	-0.408406	0.181307	2.25256	0.0242869	0.546022
ENSMUSG00000119947	44.0749	-0.736044	0.327367	2.24837	0.0245524	0.546695
ENSMUSG00002075679	7.80094	1.85157	0.822778	-2.25039	0.024424	0.546695
Gm29483	274.851	-0.364469	0.162107	2.24833	0.0245552	0.546695
Gm38062	1.67303	-3.86651	1.71815	2.25039	0.0244243	0.546695
Gm42869	23.1687	-1.20207	0.534433	2.24923	0.0244976	0.546695
Gm47232	26.5972	1.02381	0.455323	-2.24854	0.0245419	0.546695
Ndufaf8	771.584	-0.266175	0.11825	2.25095	0.0243884	0.546695
Odad2	124.143	0.560153	0.249083	-2.24886	0.0245215	0.546695
Rpsa	35401	-0.200084	0.0889771	2.24872	0.0245305	0.546695
Serpina3i	5.6207	-2.6809	1.19155	2.24993	0.0244534	0.546695
Slc7a10	2600.57	-0.250976	0.111569	2.24952	0.0244795	0.546695
Adra1a	773.193	0.333485	0.148674	-2.24306	0.024893	0.547362
Col12a1	702.023	0.30674	0.136552	-2.24633	0.0246828	0.547362
Dnmt3b	77.3525	0.509426	0.227116	-2.24302	0.0248957	0.547362
Fads6	4016.64	0.25621	0.114175	-2.24401	0.024832	0.547362
Gda	38128.8	0.263778	0.117606	-2.2429	0.0249035	0.547362
Gm2824	1210.95	0.311827	0.138978	-2.24372	0.0248505	0.547362
Gm4596	41.1926	0.725082	0.322925	-2.24536	0.0247453	0.547362
Hhatl	669.482	-0.25603	0.114112	2.24367	0.0248534	0.547362
Pwwp3b	704.653	0.28409	0.126566	-2.24459	0.0247942	0.547362
Pwwp4b	34.7452	-1.0585	0.471623	2.24437	0.0248084	0.547362
Rps20	12417.2	-0.207891	0.0926145	2.2447	0.0247876	0.547362
S100a5	2.82373	3.02351	1.34695	-2.24471	0.024787	0.547362
Spo11	20.3204	1.28867	0.574583	-2.24279	0.0249107	0.547362
Stc1	500.102	0.341394	0.15211	-2.2444	0.0248069	0.547362
Tmcc3	8490.19	0.23848	0.106225	-2.24504	0.0247657	0.547362
B3gnt9	483.924	0.330401	0.147368	-2.24202	0.0249604	0.547977
Polr2a	9610.13	0.262058	0.116922	-2.24131	0.0250059	0.548022
Tjap1	1004.36	-0.245844	0.109678	2.24151	0.0249933	0.548022
Ccp110	9631.11	0.222681	0.0994049	-2.24014	0.0250816	0.548275
Loxl3	506.834	-0.33379	0.149015	2.23997	0.0250929	0.548275
Lrp2bp	65.4766	0.587507	0.262301	-2.23982	0.0251026	0.548275
Mtarc1	24.7193	1.11952	0.499878	-2.23958	0.0251183	0.548275
Plekha6	6211.57	0.243946	0.108931	-2.23946	0.0251261	0.548275
Gvin3	47.9764	-0.848618	0.379113	2.23843	0.0251931	0.549261
Cadm1	33984.1	0.239653	0.107086	-2.23794	0.025225	0.549483
AI839979	39.9928	-0.717633	0.320919	2.23618	0.0253398	0.549766
Deptor	2596.69	0.465026	0.207989	-2.23582	0.0253634	0.549766
Gm13715	8.5755	-2.31723	1.03611	2.23647	0.0253209	0.549766
Gpr149	173.619	0.391577	0.175145	-2.23573	0.0253695	0.549766
Knstrn	108.149	-0.51297	0.229446	2.23568	0.0253725	0.549766
Timp2	39320.2	0.262163	0.117217	-2.23655	0.0253157	0.549766
Ush2a	9.7151	2.26012	1.01105	-2.23541	0.0253906	0.549766
Gm48482	382.59	-0.336848	0.150735	2.23471	0.0254365	0.55014
Ift20	3741.48	-0.218185	0.0976593	2.23415	0.0254733	0.55014
Pabpc4l	69.7976	0.596165	0.266823	-2.23431	0.0254624	0.55014
Gm37510	6.84674	-2.97169	1.33115	2.23243	0.0255868	0.55212
Smim3	1179.4	-0.249136	0.11163	2.2318	0.0256279	0.552533
ENSMUSG00000121013	117.264	-0.447196	0.200454	2.23092	0.0256868	0.552662
Gm12706	2.75379	-3.256	1.45962	2.23072	0.0256996	0.552662
Sik2	2041.84	0.290746	0.130305	-2.23128	0.0256626	0.552662
Col25a1	10379.3	0.280015	0.125577	-2.22983	0.0257585	0.553457
Ppara	243.373	0.416959	0.187052	-2.22911	0.0258067	0.554021
1700028E10Rik	144.478	-0.417488	0.187457	2.22712	0.0259396	0.554984
Atp5o	3563.55	-0.204094	0.0916301	2.22737	0.0259229	0.554984
Gm10300	4.10018	3.17589	1.42569	-2.22761	0.0259063	0.554984
Mdk	1627.45	-0.235299	0.10561	2.228	0.0258807	0.554984
Ahrr	147.323	0.423888	0.190494	-2.22521	0.0260675	0.555834
Dnm3	15942.4	0.266471	0.119715	-2.22588	0.0260224	0.555834
Efcab5	412.131	0.320406	0.143986	-2.22526	0.0260639	0.555834
Rps11	20780.1	-0.216259	0.0971801	2.22535	0.026058	0.555834
Gm8494	170.954	0.384665	0.172901	-2.22476	0.026097	0.555893
H2-Ob	115.763	-0.538666	0.242151	2.22451	0.0261143	0.555893
Plekhh1	4391.3	0.270073	0.121485	-2.22309	0.0262094	0.557447
Plekhm3	5263.99	0.256258	0.115288	-2.22277	0.0262316	0.557449
Ccl27a	3007.89	-0.262717	0.118265	2.22143	0.0263218	0.558424
Gm19385	7.69392	1.86536	0.839695	-2.22148	0.0263185	0.558424
Gm11346	45.8952	0.682053	0.307365	-2.21903	0.0264844	0.558684
Gm12663	504.35	0.316762	0.142773	-2.21864	0.0265112	0.558684
H2-DMb1	205.891	-0.500501	0.225468	2.21983	0.0264302	0.558684
Hus1	2117	0.24294	0.109461	-2.21943	0.0264576	0.558684
Irf5	382.321	-0.338598	0.152607	2.21876	0.0265028	0.558684
Itgb2	975.409	-0.287987	0.129671	2.2209	0.0263576	0.558684
Robo1	7620.83	0.249049	0.11216	-2.22048	0.0263859	0.558684
Sema6d	10973.1	0.252993	0.113964	-2.21995	0.0264222	0.558684
Gm12112	149.304	0.444007	0.20022	-2.2176	0.0265822	0.559072
Gm29088	16.6907	-1.05602	0.476235	2.21743	0.0265936	0.559072
Gm9255	27.5416	-0.912517	0.411701	2.21646	0.0266602	0.559072
Heyl	479.728	0.330103	0.148895	-2.21702	0.0266215	0.559072
Irx3	35.2863	0.736324	0.332258	-2.21612	0.0266834	0.559072
Pcdha1	121.256	0.467204	0.210735	-2.21702	0.0266219	0.559072
Ptx4	33.0985	1.00153	0.451933	-2.2161	0.0266847	0.559072
Mctp1	9547.34	0.238916	0.107828	-2.21571	0.026711	0.55912
Sh3bgrl3	7724.84	-0.250889	0.113263	2.2151	0.0267535	0.55912
Trhr	1335.84	0.659697	0.297798	-2.21525	0.0267427	0.55912
2210016F16Rik	1235.37	-0.257574	0.116336	2.21406	0.0268248	0.559169
Acvrl1	1061.48	-0.298087	0.134674	2.2134	0.0268702	0.559169
Gm40466	103.511	0.442907	0.200099	-2.21344	0.0268674	0.559169
Lsm4	2276.23	-0.206377	0.0931976	2.2144	0.026801	0.559169
Rnf152	1336.53	0.323631	0.146136	-2.21458	0.0267887	0.559169
Rnh1	2906.65	-0.273255	0.12347	2.21313	0.0268889	0.559169
Hivep1	5562.98	0.310744	0.14043	-2.2128	0.0269116	0.559181
Casp6	372.676	-0.346523	0.156751	2.21066	0.0270593	0.559693
Cd8b1	4.24851	-3.07737	1.39168	2.21126	0.027018	0.559693
Itgbl1	875.176	0.364234	0.164707	-2.21141	0.0270076	0.559693
Rplp0	19572.9	-0.211524	0.0956875	2.21057	0.0270659	0.559693
Snhg8	2265.08	-0.255176	0.115437	2.21052	0.0270694	0.559693
Tfeb	607.445	-0.302746	0.13695	2.21064	0.027061	0.559693
Cmtm4	20675.8	0.249609	0.112947	-2.20997	0.0271074	0.560019
Apol7d	24.921	0.930197	0.422232	-2.20305	0.0275913	0.560412
Caps2	102.763	0.496455	0.224739	-2.20903	0.0271727	0.560412
Dcx	2480.12	0.257001	0.116709	-2.20207	0.0276603	0.560412
Dlc1	7472.12	0.238824	0.108463	-2.2019	0.0276721	0.560412
Dnlz	3376.04	-0.213798	0.0967769	2.20918	0.0271621	0.560412
Egr4	669.769	-0.307809	0.139683	2.20362	0.0275507	0.560412
ENSMUSG00000120915	9.1221	1.56032	0.708243	-2.20309	0.0275885	0.560412
Fstl5	4654.27	0.25594	0.115906	-2.20816	0.0272328	0.560412
Gm13241	18.0591	-1.31365	0.596041	2.20396	0.0275273	0.560412
Gm15492	10.0142	-2.03786	0.923702	2.20618	0.0273711	0.560412
Gm16332	16.0842	1.2704	0.576098	-2.20518	0.0274412	0.560412
Gm25129	35.8307	0.863418	0.391208	-2.20706	0.02731	0.560412
Gm28694	3.73212	-3.40337	1.54457	2.20344	0.0275638	0.560412
Gm9278	5.4876	1.73866	0.788109	-2.20612	0.0273755	0.560412
Gpr52	438.872	0.349193	0.1582	-2.20728	0.0272944	0.560412
Ppp2r3a	7477.42	0.242581	0.110151	-2.20226	0.0276473	0.560412
Rgs17	11416.1	0.259435	0.117814	-2.20206	0.0276608	0.560412
Rpl19	19753.6	-0.206283	0.0935962	2.20397	0.0275263	0.560412
Rpl38	11352.4	-0.248623	0.112709	2.20589	0.027392	0.560412
Rps16	14833.3	-0.210991	0.0957848	2.20276	0.0276118	0.560412
Selenow	50200	-0.209966	0.0951226	2.20732	0.0272918	0.560412
Slc7a2	4653.54	0.254432	0.115367	-2.20541	0.0274253	0.560412
Tgfb1	457.705	-0.368883	0.16754	2.20177	0.0276818	0.560412
Tspan11	73.6134	0.609138	0.275987	-2.20712	0.0273054	0.560412
Xntrpc	15.5135	-1.32006	0.598855	2.2043	0.027503	0.560412
Fat4	3418.74	0.311401	0.141512	-2.20053	0.0277695	0.561736
Ccna2	151.849	-0.479849	0.218277	2.19835	0.0279243	0.562678
Mecp2	20580.1	0.257955	0.117289	-2.1993	0.0278564	0.562678
Nox1	8.74752	1.4281	0.649522	-2.1987	0.0278993	0.562678
Rap1gap2	21565	0.246307	0.111999	-2.19918	0.0278652	0.562678
Zfp523	5727.96	-0.209019	0.0950821	2.1983	0.0279276	0.562678
5430402O13Rik	158.328	-0.423274	0.193012	2.193	0.0283077	0.563066
Angpt1	1524.62	0.277404	0.126227	-2.19767	0.0279728	0.563066
B430305J03Rik	249.239	0.365852	0.16671	-2.19455	0.0281962	0.563066
Cthrc1	658.197	-0.310411	0.141652	2.19136	0.0284255	0.563066
Dysf	219.325	-0.408636	0.186514	2.19092	0.0284578	0.563066
ENSMUSG00000121126	7.04647	1.80019	0.82063	-2.19367	0.0282593	0.563066
Fsip1	79.254	0.533087	0.243291	-2.19115	0.028441	0.563066
Gm14718	5.49145	-2.94781	1.34361	2.19396	0.0282386	0.563066
Gm29291	14.4275	-1.30864	0.596721	2.19305	0.0283039	0.563066
Gm45174	3.69904	-3.38399	1.54235	2.19405	0.028232	0.563066
Gm48550	14.4494	1.17777	0.53734	-2.19186	0.0283899	0.563066
Gm5173	15.7434	-1.23758	0.564283	2.19319	0.0282937	0.563066
Gm52968	5.85131	-2.3243	1.05794	2.19702	0.0280194	0.563066
Igdcc3	161.131	0.388708	0.177185	-2.19379	0.0282502	0.563066
Izumo4	1769.12	-0.241699	0.110135	2.19456	0.0281949	0.563066
Mndal	416.307	0.355365	0.162202	-2.19088	0.0284602	0.563066
Myh15	290.947	-0.316788	0.144447	2.19311	0.0282994	0.563066
Nbas	5025.07	0.253933	0.115579	-2.19705	0.0280166	0.563066
Rnf138rt1	85.6405	0.618407	0.281582	-2.19619	0.0280782	0.563066
Rps2-ps8	40.0412	-0.898659	0.410052	2.19157	0.0284104	0.563066
Smim18	642.287	-0.301278	0.137346	2.19358	0.028266	0.563066
Unc45b	97.2917	-0.488804	0.222916	2.19277	0.0283239	0.563066
Vsig1	5.97727	-2.62116	1.19587	2.19185	0.0283904	0.563066
Cntnap5c	1510.07	0.282179	0.128844	-2.19008	0.0285186	0.563778
Atox1	2340.19	-0.218105	0.0996623	2.18844	0.0286378	0.563925
Baz2b	3611.01	0.229035	0.104633	-2.18895	0.0286007	0.563925
Fbxo48	90.2306	0.530901	0.242526	-2.18905	0.0285934	0.563925
Pglyrp1	315.816	-0.34577	0.157992	2.18853	0.0286313	0.563925
Samsn1	319.205	-0.355365	0.16233	2.18915	0.028586	0.563925
B130024G19Rik	51.0348	0.68409	0.312644	-2.18808	0.0286636	0.563994
Tnrc6a	7984.02	0.187874	0.0858828	-2.18757	0.0287013	0.564294
Csmd3	4276.06	0.245217	0.112125	-2.187	0.0287427	0.564669
Acer2	809.05	0.280821	0.128484	-2.18565	0.0288409	0.564838
Col20a1	261.18	-0.380416	0.174024	2.186	0.0288159	0.564838
Gm4875	35.7363	0.707312	0.323539	-2.18617	0.0288029	0.564838
Gprasp1	69181.2	0.256403	0.11731	-2.18569	0.028838	0.564838
Rsf1os2	7.66628	1.54228	0.705743	-2.18533	0.0288645	0.564862
Akain1	1986.66	0.268359	0.122895	-2.18364	0.0289889	0.565316
Cntnap5b	1750.95	0.326253	0.149418	-2.18349	0.0289997	0.565316
Gm16348	5.25275	2.12477	0.973065	-2.18358	0.028993	0.565316
Gm44647	15.851	1.10481	0.506018	-2.18335	0.02901	0.565316
Rtn4r	4178.12	-0.237627	0.108844	2.18319	0.0290222	0.565316
Sec61g	3405.67	-0.225908	0.103454	2.18366	0.0289876	0.565316
Rtp3	28.4771	-1.09461	0.501632	2.1821	0.0291024	0.566441
Gm38380	10.6671	1.52362	0.698337	-2.18179	0.0291252	0.566447
Gm50251	30.0785	0.739504	0.339015	-2.18133	0.0291591	0.566671
A330074K22Rik	307.295	0.390757	0.17954	-2.17643	0.0295233	0.568451
Csrnp1	817.438	-0.315647	0.144939	2.17779	0.0294214	0.568451
Dmrta2os	40.9006	-0.691351	0.317264	2.1791	0.0293241	0.568451
ENSMUSG00000121011	5.10946	-2.49999	1.14749	2.17867	0.0293565	0.568451
ENSMUSG00000121186	1.96047	-4.10505	1.88716	2.17525	0.0296113	0.568451
Fgf21	3.6208	-2.68545	1.23288	2.17819	0.0293921	0.568451
Gm3043	41.6397	0.999726	0.459118	-2.17749	0.0294438	0.568451
Gm7859	4.30532	-2.56611	1.17937	2.17583	0.029568	0.568451
Hectd2os	114.193	-0.445077	0.204529	2.17611	0.0295472	0.568451
Mfsd13b	166.514	0.417676	0.191992	-2.17549	0.0295938	0.568451
Ptch1	6064.9	0.247009	0.113423	-2.17777	0.0294231	0.568451
Rps2-ps13	74.3455	-0.528847	0.243008	2.17625	0.0295365	0.568451
Sf3b5	1288.15	-0.233463	0.107263	2.17655	0.029514	0.568451
Shtn1	5153.87	0.227499	0.104581	-2.17534	0.0296048	0.568451
Ssbp2	9193.92	0.233825	0.107432	-2.17649	0.0295187	0.568451
Tasl	62.8051	-0.76576	0.351497	2.17857	0.0293638	0.568451
Apaf1	3249.98	0.232512	0.10691	-2.17484	0.0296419	0.568606
Gm12250	42.1581	-0.927286	0.426509	2.17413	0.0296954	0.568767
Mrps36	2082.66	-0.227693	0.104725	2.17419	0.0296911	0.568767
3110082I17Rik	742.124	-0.272946	0.125665	2.17201	0.0298549	0.568836
Ankub1	403.919	0.30362	0.139804	-2.17175	0.0298742	0.568836
Apold1	543.707	-0.59763	0.275274	2.17104	0.0299284	0.568836
Cep290	2126.12	0.250676	0.115367	-2.17286	0.0297912	0.568836
Dalrd3	4527.67	-0.203504	0.0937592	2.17049	0.0299695	0.568836
ENSMUSG00000120101	7.52673	1.60602	0.739884	-2.17064	0.0299583	0.568836
Gm36279	14.0985	-1.18569	0.545596	2.1732	0.029765	0.568836
H2-T10	131.373	-0.466005	0.214656	2.17094	0.0299361	0.568836
Olfr564	9.51849	1.37529	0.633628	-2.17049	0.0299696	0.568836
Pdlim4	513.946	-0.336709	0.15504	2.17175	0.0298742	0.568836
Polr2i	1371.07	-0.22341	0.102806	2.17313	0.0297708	0.568836
Zdhhc15	1731.16	0.241575	0.111263	-2.17121	0.0299152	0.568836
Cdh13	6491.07	0.245098	0.112961	-2.16975	0.0300257	0.569472
Slc6a1	43522.8	0.218066	0.10052	-2.16937	0.0300546	0.569592
4933412O06Rik	230.809	0.398177	0.183642	-2.16823	0.0301415	0.57081
Clec2i	5.19547	-2.66051	1.22781	2.16689	0.0302436	0.572314
ENSMUSG00000120747	57.4085	0.624554	0.288401	-2.16558	0.0303435	0.573774
Slc26a6	557.516	-0.30134	0.139214	2.16459	0.0304193	0.574777
Rpl17-ps10	9819.68	0.312949	0.144616	-2.16399	0.0304648	0.575206
D430041D05Rik	18586.4	0.247628	0.114515	-2.16241	0.0305868	0.577078
Eml6	3857.93	0.228272	0.105617	-2.16132	0.0306705	0.577792
Hagh	7756.33	-0.224565	0.1039	2.16134	0.0306688	0.577792
Gm30571	47.4856	-0.737023	0.341056	2.161	0.0306952	0.577826
Gm15756	6.22166	-1.77926	0.823656	2.1602	0.0307573	0.578562
Dusp14	3064.12	-0.547704	0.253884	2.1573	0.0309822	0.582261
Esrrb	183.672	-0.43063	0.199636	2.15707	0.0310001	0.582261
5830454E08Rik	104.419	-0.460803	0.213685	2.15646	0.0310476	0.582286
Rerg	2591.56	0.226057	0.10482	-2.15662	0.0310354	0.582286
Gm13110	129.759	-0.472278	0.219163	2.15492	0.0311685	0.583252
Pdcd2l	1238.89	-0.245148	0.113747	2.15521	0.0311455	0.583252
Rpl28	15494.4	-0.199187	0.0924237	2.15516	0.0311497	0.583252
Pura	11857.6	0.272318	0.126392	-2.15455	0.0311968	0.583351
Cdc20	66.9204	-0.57146	0.265321	2.15384	0.0312526	0.583382
Ncf2	548.554	-0.297891	0.138319	2.15365	0.0312679	0.583382
Polr2l	1552.25	-0.215414	0.100002	2.15409	0.0312331	0.583382
Gbp7	820.886	-0.29076	0.135027	2.15334	0.031292	0.583401
0610012G03Rik	2281.45	-0.20806	0.0966931	2.15175	0.0314167	0.584722
BC035947	184.688	0.372846	0.173285	-2.15163	0.0314266	0.584722
Slc66a2	1779	-0.225118	0.10463	2.15155	0.0314324	0.584722
A230005M16Rik	108.626	0.434178	0.202177	-2.14752	0.0317521	0.585647
Asxl3	1232.77	0.281199	0.130869	-2.1487	0.0316578	0.585647
Dock2	615.285	-0.295993	0.137749	2.14879	0.0316514	0.585647
Eif2s3y	7.18232	-5.964	2.77937	2.14581	0.031888	0.585647
Glg1	31390.3	0.257379	0.119953	-2.14567	0.0318993	0.585647
Gm30539	69.2858	-0.545448	0.254367	2.14433	0.0320061	0.585647
Gpr45	1972.59	-0.247695	0.115289	2.14846	0.0316772	0.585647
Igsf1	1044.24	0.35222	0.163834	-2.14985	0.0315668	0.585647
Myrf	5236.47	0.254626	0.118672	-2.14564	0.0319019	0.585647
Nr2f2	3900.44	0.336474	0.156731	-2.14683	0.0318067	0.585647
P2ry6	232.315	-0.413478	0.192835	2.14421	0.0320161	0.585647
Pkdrej	234.807	0.357163	0.166324	-2.1474	0.0317617	0.585647
Pmepa1	3090.35	-0.612003	0.284988	2.14747	0.0317563	0.585647
Rims3	8966.86	0.308609	0.143599	-2.14911	0.0316259	0.585647
Rps5	14436.3	-0.196072	0.0912745	2.14816	0.0317009	0.585647
Slc25a27	3856.93	0.238465	0.111073	-2.14692	0.0317993	0.585647
Slc5a8	27.8038	0.921316	0.429586	-2.14466	0.03198	0.585647
Tent2-ps1	28.2096	0.825637	0.384854	-2.14532	0.0319271	0.585647
Tle1	5753.81	-0.238327	0.110918	2.14868	0.0316601	0.585647
Tmem106a	128.746	-0.53422	0.2485	2.14978	0.0315729	0.585647
Tnfrsf21	15121.5	0.227016	0.105861	-2.14448	0.0319947	0.585647
Zan	23.3764	1.02744	0.479165	-2.14423	0.0320146	0.585647
Zfp458	1259.05	0.26293	0.122609	-2.14447	0.0319955	0.585647
Cacna1f	7.44406	-1.70637	0.796308	2.14285	0.0321248	0.586515
Myo1d	1961.14	0.26267	0.122602	-2.14246	0.0321566	0.586515
Parp3	495.775	-0.386414	0.180345	2.14264	0.0321422	0.586515
Ptp4a1	38.8516	0.926177	0.43229	-2.14249	0.0321539	0.586515
Ndufa3	9043.67	-0.198549	0.092705	2.14173	0.0322155	0.587164
Mapk4	6133.38	-0.303125	0.141582	2.14099	0.032275	0.587824
Cobll1	1822.55	0.264418	0.12353	-2.14052	0.032313	0.587873
Tex15	181.826	0.369048	0.172422	-2.14038	0.0323243	0.587873
Atg4a-ps	34.5163	0.747608	0.349388	-2.13976	0.0323741	0.587931
Batf3	66.621	-1.6839	0.786953	2.13978	0.0323729	0.587931
4930595D18Rik	9.55128	-1.86883	0.875147	2.13545	0.0327242	0.588356
A630072L19Rik	9.74478	-1.96447	0.920915	2.13317	0.0329106	0.588356
Cfap100	372.77	-0.345814	0.161675	2.13894	0.0324402	0.588356
ENSMUSG00000120407	16.9951	-1.04258	0.488717	2.13331	0.0328996	0.588356
ENSMUSG00000120670	156.183	0.446025	0.20898	-2.1343	0.0328182	0.588356
Flacc1	7.98265	-1.86361	0.871668	2.13798	0.0325183	0.588356
Gm17200	7.92575	-2.28912	1.07191	2.13556	0.0327153	0.588356
Gm37305	1067.34	0.246429	0.115263	-2.13797	0.032519	0.588356
Gm50128	23.7395	0.983803	0.460367	-2.137	0.0325981	0.588356
Hsd17b10	3202.39	-0.237717	0.11129	2.13602	0.0326778	0.588356
Ly75	155.872	0.402464	0.188424	-2.13595	0.0326832	0.588356
Ndufs5	7561.18	-0.188256	0.0882505	2.1332	0.0329083	0.588356
Neu3	411.27	0.289613	0.135731	-2.13372	0.0328654	0.588356
Ngb	373.152	0.725067	0.339851	-2.13348	0.0328851	0.588356
Oprm1	122.278	0.601152	0.281202	-2.1378	0.0325333	0.588356
Paqr3	1274.13	0.251889	0.117923	-2.13606	0.0326747	0.588356
Pkig	4801.03	-0.215867	0.101186	2.13336	0.032895	0.588356
Ppargc1b	484.784	0.350814	0.164124	-2.13749	0.0325578	0.588356
Slc25a29	1195.77	-0.231048	0.108182	2.13573	0.0327013	0.588356
Syndig1	3361.38	-0.266643	0.124762	2.13721	0.0325812	0.588356
Trappc6a	456.848	-0.288666	0.135199	2.13512	0.0327511	0.588356
Vstm2l	2568.5	-0.274383	0.12845	2.13611	0.0326705	0.588356
1700001C19Rik	7.33969	-1.61139	0.757601	2.12696	0.0334234	0.588521
B230206I08Rik	13.8168	-1.50526	0.706498	2.13059	0.0331226	0.588521
Bad	1967.79	-0.217907	0.102585	2.12415	0.0336573	0.588521
Cd14	308.461	-0.397509	0.187048	2.12517	0.0335723	0.588521
Cecr2	1290.94	0.254386	0.119336	-2.13167	0.0330337	0.588521
Cemip	2949.09	0.253103	0.119161	-2.12404	0.0336664	0.588521
Cox6a1	24955.1	-0.202233	0.0949638	2.12958	0.033206	0.588521
D130043K22Rik	3374.22	0.254353	0.119698	-2.12496	0.0335901	0.588521
Def6	128.084	0.468423	0.219904	-2.13013	0.0331611	0.588521
Dqx1	40.9562	-0.74632	0.351206	2.12502	0.0335849	0.588521
F8a	1056.79	-0.220536	0.103736	2.12593	0.0335087	0.588521
Fzd5	197.47	0.386775	0.181584	-2.13001	0.0331711	0.588521
Gm14029	20.6368	-1.09815	0.515335	2.13095	0.033093	0.588521
Gm20522	40.7599	-0.707437	0.332955	2.12472	0.0336097	0.588521
Gm2451	68.4973	-0.521963	0.245185	2.12885	0.0332664	0.588521
Gm29100	195.688	0.33725	0.158697	-2.12511	0.0335774	0.588521
Gm39326	95.7361	-0.61428	0.288735	2.12749	0.0333795	0.588521
Mien1	5825.36	-0.194262	0.0914553	2.12412	0.0336602	0.588521
Myo18b	242.992	-0.380738	0.17898	2.12727	0.0333975	0.588521
Naip5	173.941	-0.530399	0.249627	2.12476	0.0336064	0.588521
Ndufa2	3075.17	-0.203589	0.0957833	2.12552	0.0335435	0.588521
Pfdn5	11149.1	-0.20332	0.0955272	2.1284	0.0333038	0.588521
Ppil1	1449.42	-0.216559	0.101576	2.132	0.0330071	0.588521
Rpl8	27723.1	-0.192778	0.0904752	2.13073	0.0331115	0.588521
Sp1	3693.52	0.238495	0.111837	-2.13253	0.0329634	0.588521
Thbs4	1547.9	-0.351712	0.165223	2.12872	0.0332777	0.588521
Trps1	5537.46	0.234274	0.110099	-2.12786	0.0333491	0.588521
Tubb6	96.0986	-0.5208	0.244978	2.12591	0.033511	0.588521
Ubash3a	61.8077	0.569719	0.268201	-2.12423	0.0336511	0.588521
Vmn2r-ps54	4.53502	2.49435	1.17169	-2.12885	0.0332669	0.588521
Ydjc	1111.2	-0.230214	0.108351	2.12471	0.0336107	0.588521
Zfand2b	1281.99	-0.250992	0.117816	2.13038	0.0331404	0.588521
Rpp25l	997.312	-0.250308	0.117871	2.12357	0.0337059	0.588803
Gm13429	9.61573	-1.68968	0.796391	2.12168	0.0338649	0.590808
Gm14719	28.1541	-0.933055	0.439799	2.12155	0.0338758	0.590808
Gm16048	19.2953	-0.948525	0.447129	2.12137	0.0338909	0.590808
Nek8	331.043	-0.314498	0.148401	2.11924	0.0340698	0.593516
Krt15	40.3022	0.873606	0.412347	-2.11862	0.0341229	0.593622
Sval1	2.78865	-3.27768	1.54701	2.11872	0.0341137	0.593622
ENSMUSG00002076169	52.0175	-0.667862	0.315357	2.1178	0.0341922	0.594006
Plch1	1567.78	0.333897	0.157659	-2.11785	0.034188	0.594006
Elac1	5165.72	0.223137	0.105447	-2.1161	0.034336	0.595549
Gm10048	7.92889	-1.82983	0.864683	2.11618	0.0343295	0.595549
Ube2c	20.2677	-1.05574	0.498953	2.11592	0.0343518	0.595549
Cyb5r1	2784.09	-0.232592	0.109959	2.11526	0.0344078	0.596111
Kdm5d	6.08999	-5.72637	2.70815	2.11449	0.0344731	0.596423
Npy2r	8774.07	0.276491	0.130746	-2.11471	0.0344544	0.596423
Ptchd1	439.905	0.303697	0.143662	-2.11396	0.0345185	0.596798
A430005L14Rik	1028.84	-0.240862	0.114055	2.1118	0.0347034	0.59867
Gm50303	18.1428	2.48562	1.17729	-2.11131	0.0347454	0.59867
Plekha4	76.4546	-0.628249	0.297516	2.11165	0.0347169	0.59867
Rps9	22271.9	-0.193897	0.0918291	2.1115	0.0347295	0.59867
Stat5a	164.233	-0.368522	0.174536	2.11143	0.0347351	0.59867
Cxcl16	194.497	-0.469874	0.222681	2.11007	0.0348519	0.599686
Olfr563-ps1	1.86166	-4.02616	1.90784	2.11032	0.0348308	0.599686
Stc2	446.702	0.327631	0.155306	-2.10958	0.0348943	0.600006
Gm31749	29.6038	-0.818054	0.387943	2.1087	0.0349707	0.60024
Rpl11	20357.4	-0.196584	0.0932298	2.1086	0.0349793	0.60024
Tmtc2	1895.96	0.253854	0.120388	-2.10863	0.0349767	0.60024
Arap3	930.726	-0.255352	0.121118	2.10828	0.0350065	0.600299
Epha3	2226.09	0.248223	0.117779	-2.10753	0.0350718	0.601009
1110065P20Rik	2528.34	-0.196563	0.0933402	2.10588	0.0352148	0.60101
Asic4	736.678	0.316179	0.150141	-2.10588	0.0352147	0.60101
Gm42992	8.14574	-2.00014	0.949384	2.10678	0.035137	0.60101
Plekhj1	2036.01	-0.205194	0.0974239	2.10619	0.0351874	0.60101
Slc43a2	6866.5	0.255284	0.12122	-2.10596	0.0352081	0.60101
Svep1	110.164	0.572066	0.271479	-2.10722	0.0350989	0.60101
Gm37995	4.7116	2.70758	1.28623	-2.10504	0.0352876	0.601583
Rab32	419.88	-0.351965	0.167209	2.10495	0.0352961	0.601583
Ccdc88b	376.56	-0.335279	0.159349	2.10405	0.0353742	0.602102
ENSMUSG00000121116	20.5689	-1.10687	0.526003	2.10431	0.0353515	0.602102
Ramp1	5971.83	-0.214929	0.1022	2.10302	0.0354638	0.60322
1700001G17Rik	34.3349	0.688312	0.327427	-2.10219	0.0355369	0.603385
Atp8a2	7297.4	0.258744	0.123242	-2.09947	0.0357751	0.603385
Bach2	1389.69	0.260971	0.124235	-2.10063	0.0356736	0.603385
C330022C24Rik	2.79214	-2.96194	1.41121	2.09887	0.0358286	0.603385
Chrnb2	6787.12	0.229393	0.109383	-2.09716	0.0359791	0.603385
Gm44021	7.62502	-2.05607	0.981022	2.09585	0.0360955	0.603385
Gm45110	55.6267	-0.697724	0.332426	2.09889	0.0358268	0.603385
Gm5425	82.5856	-0.478005	0.228069	2.09588	0.0360931	0.603385
Gm8226	29.3299	0.708388	0.337579	-2.09843	0.0358668	0.603385
Gpank1	902.45	-0.231983	0.110388	2.10154	0.035594	0.603385
Grb10	4507.58	0.242011	0.115414	-2.09689	0.0360033	0.603385
Havcr2	590.143	-0.307968	0.14675	2.09859	0.0358531	0.603385
P2rx6	210.808	-0.40626	0.193649	2.09792	0.0359124	0.603385
Pla2g4a	584.28	0.281576	0.134342	-2.09597	0.0360849	0.603385
Ptprk	6228.82	0.208233	0.0990773	-2.10172	0.0355775	0.603385
Slc7a11	6521	0.256402	0.122275	-2.09693	0.0359997	0.603385
Sox5	4480.92	0.244767	0.116693	-2.09753	0.0359467	0.603385
Tent5a	762.147	0.313503	0.149558	-2.0962	0.0360641	0.603385
Tmem174	28.7287	0.975679	0.464746	-2.09938	0.0357835	0.603385
Tram2	168.609	0.377934	0.180198	-2.09733	0.0359647	0.603385
Trim12a	432.303	-0.322585	0.153568	2.1006	0.0356759	0.603385
Ttc30a1	726.599	0.24564	0.117022	-2.09909	0.0358092	0.603385
Ucp2	2010.01	-0.330089	0.157484	2.09601	0.0360811	0.603385
Unc93b1	1111.27	-0.266901	0.126976	2.10198	0.0355548	0.603385
Zdbf2	3701.58	0.266562	0.127158	-2.0963	0.0360553	0.603385
Zfp462	5721.81	0.241187	0.114903	-2.09905	0.0358127	0.603385
Fhl3	62.2461	-0.554126	0.264445	2.09543	0.0361331	0.603435
Gm44626	11.5994	-1.65767	0.791144	2.09528	0.0361463	0.603435
Gm9794	5788.79	-0.205247	0.0979861	2.09466	0.0362016	0.603958
Il18rap	22.1191	-1.29895	0.620362	2.09385	0.0362732	0.604753
ENSMUSG00000120179	5.10699	-2.51379	1.20089	2.09327	0.0363254	0.605224
AW551984	906.383	0.815409	0.389686	-2.09248	0.0363957	0.605407
Fxyd3	32.2063	-0.740508	0.353914	2.09234	0.0364084	0.605407
Gm42879	13.0713	-1.60218	0.765726	2.09237	0.0364056	0.605407
Pigz	583.904	0.288729	0.138026	-2.09184	0.0364524	0.60574
Gm37084	14.9871	-1.79036	0.856286	2.09085	0.0365416	0.606423
Pcdhb18	890.091	0.264022	0.126263	-2.09105	0.0365236	0.606423
ENSMUSG00000120042	24.6067	0.863773	0.413372	-2.08958	0.0366558	0.607372
Gm16523	7.82403	-1.58577	0.758992	2.08931	0.0366801	0.607372
Gm47447	3.39877	3.27654	1.56791	-2.08975	0.0366405	0.607372
Gm7879	125.758	0.386562	0.185035	-2.08913	0.0366958	0.607372
Sgsm1	7247.3	0.246587	0.118048	-2.08887	0.0367192	0.607372
4632411P08Rik	80.2235	0.524444	0.25155	-2.08485	0.0370825	0.60745
Adcy8	3031.85	0.250323	0.119996	-2.08608	0.036971	0.60745
Barhl1	4.02997	2.67243	1.28116	-2.08595	0.0369828	0.60745
Btf3-ps1	548.161	-0.364971	0.174879	2.08699	0.0368894	0.60745
Gm41341	9.27393	1.25895	0.603862	-2.08483	0.0370852	0.60745
H4c6	4.38138	2.79656	1.34113	-2.08523	0.0370488	0.60745
Higd2a	5658.43	-0.19474	0.0933277	2.08663	0.0369219	0.60745
Klf7	6080.91	0.250551	0.120021	-2.08755	0.0368387	0.60745
Lsamp	63996	0.239913	0.114902	-2.08799	0.0367988	0.60745
Matn2	8462.31	-0.267995	0.128391	2.08733	0.0368582	0.60745
Naaladl2	380.789	0.320495	0.153527	-2.08756	0.0368379	0.60745
Ndufs5-ps	213.332	0.387592	0.18587	-2.08529	0.0370428	0.60745
Ppp1r35	695.301	-0.238432	0.114306	2.08591	0.036987	0.60745
Tmem150a	491.277	-0.256792	0.123134	2.08547	0.0370266	0.60745
Zbtb2	1537.6	-0.223567	0.107199	2.08552	0.0370218	0.60745
Gm10925	23729.9	-0.624313	0.299534	2.08428	0.0371345	0.607863
Sorbs1	10648.9	0.251744	0.120799	-2.08398	0.0371616	0.607913
Adrb2	133.335	-0.391271	0.187978	2.08147	0.0373906	0.609066
Atp5mpl	9874.58	-0.201241	0.0966995	2.08109	0.0374253	0.609066
Gm37954	4.94491	-3.02424	1.453	2.08137	0.0373997	0.609066
Gm48063	17.7295	-1.26802	0.609082	2.08185	0.0373564	0.609066
Gm8624	14.4326	-1.44988	0.69656	2.08149	0.037389	0.609066
Pcdhb1	37.7104	0.879602	0.422436	-2.08222	0.0373227	0.609066
Sun3	28.5792	0.735409	0.353338	-2.08132	0.0374046	0.609066
Tmem45b	5.73215	-2.67747	1.28621	2.08168	0.0373721	0.609066
Lmbrd1	26396	0.228386	0.109777	-2.08045	0.037484	0.609628
Ptprm	3232.96	0.246226	0.118407	-2.07949	0.0375727	0.610678
6330408M09Rik	59.2521	0.597727	0.287521	-2.0789	0.0376263	0.610761
H2-K1	3959.61	-0.433762	0.208628	2.07912	0.037606	0.610761
1110038F14Rik	1400.08	-0.21354	0.102931	2.07458	0.0380251	0.611551
Alox12e	19.7681	1.21457	0.586025	-2.07256	0.0382129	0.611551
Armcx4	12182.9	0.237446	0.1146	-2.07195	0.03827	0.611551
Bbs9	1745.47	0.232948	0.112473	-2.07115	0.0383452	0.611551
Cdh12	1959.49	0.251441	0.12113	-2.0758	0.0379128	0.611551
Cdh9	6101.56	0.213371	0.10303	-2.07096	0.0383626	0.611551
Chad	14.0582	1.37075	0.659981	-2.07695	0.0378063	0.611551
Crip1	314.319	-0.334413	0.161454	2.07127	0.0383338	0.611551
Cul4b	6110.79	0.242942	0.117264	-2.07176	0.038288	0.611551
Dtnbp1	4759.83	-0.202649	0.0975895	2.07654	0.037844	0.611551
Fbxo46	975.618	-0.239807	0.115796	2.07094	0.0383644	0.611551
Gm15880	11.0628	-1.48245	0.71441	2.07507	0.0379801	0.611551
Gm19345	87.8677	-0.455421	0.219206	2.07759	0.0377471	0.611551
Gm38218	13.8788	1.45229	0.700905	-2.07202	0.0382632	0.611551
Gm52988	44.635	0.740553	0.357618	-2.07079	0.038378	0.611551
Gm8000	1.38269	4.47697	2.16118	-2.07153	0.0383089	0.611551
Ms4a6c	86.2554	-0.550376	0.265662	2.07172	0.038292	0.611551
Ntsr1	631.935	0.399932	0.192811	-2.07421	0.0380595	0.611551
Osgep	2530.25	-0.214124	0.10325	2.07384	0.0380941	0.611551
Otp	6.28858	-1.80689	0.870412	2.0759	0.0379033	0.611551
Ptx3	40.2795	-0.791633	0.381355	2.07584	0.0379083	0.611551
Rasl2-9	30.5829	-0.893007	0.430451	2.07459	0.0380248	0.611551
Rtl9	146.227	0.52431	0.253146	-2.07118	0.0383421	0.611551
Samd1	1878.52	-0.220356	0.106117	2.07654	0.0378437	0.611551
Serpina3h	37.4772	-0.80605	0.388379	2.07542	0.0379473	0.611551
Spns3	31.7891	0.760428	0.366086	-2.07718	0.0377849	0.611551
Suv39h1	3119.98	0.211146	0.101826	-2.0736	0.0381163	0.611551
Tmem198	2943.5	-0.257783	0.124439	2.07156	0.0383064	0.611551
Zfp618	533.473	0.303647	0.146285	-2.07573	0.0379193	0.611551
9630028I04Rik	21.7622	-1.0535	0.508841	2.0704	0.0384153	0.611759
ENSMUSG00000121036	7.81129	1.33716	0.646133	-2.06948	0.0385007	0.61218
Itpka	16151.4	-0.217257	0.105002	2.06908	0.0385388	0.61218
Pstpip1	139.987	-0.416409	0.201238	2.06924	0.0385238	0.61218
Rps25	24617	-0.196703	0.0950539	2.06938	0.0385105	0.61218
B9d2	787.6	-0.273806	0.132365	2.06857	0.0385866	0.612554
Cobl	3631.93	0.299889	0.145003	-2.06815	0.0386258	0.61279
Abca8b	3887.65	0.218095	0.105502	-2.06722	0.0387133	0.613021
Gm45130	9.40365	-1.60624	0.776847	2.06764	0.0386741	0.613021
Rc3h1	6811	0.234481	0.113415	-2.06745	0.0386918	0.613021
Rpl23	16443.1	-0.188736	0.0913234	2.06668	0.0387645	0.613447
Itga4	3868.19	0.253266	0.122588	-2.066	0.0388288	0.613741
Neto2	9307.88	0.226829	0.109793	-2.06597	0.0388317	0.613741
Elf4	184.297	-0.415626	0.201203	2.06571	0.0388562	0.613744
Atp8b1	350.222	0.303169	0.146784	-2.06541	0.0388841	0.6138
ENSMUSG00000120688	5.63905	-1.99638	0.967545	2.06335	0.0390795	0.615405
Fbln1	1007.63	0.361694	0.175293	-2.06337	0.0390779	0.615405
Gsdma2	11.2128	-1.91785	0.929501	2.06331	0.0390834	0.615405
Tyrobp	2632.31	-0.309495	0.149988	2.06347	0.0390681	0.615405
Zcchc3	1193.7	0.228023	0.110549	-2.06265	0.0391463	0.616011
Insyn1	17761.5	-0.230155	0.111612	2.0621	0.0391986	0.616241
Zc3hav1l	986.292	0.224096	0.10868	-2.06198	0.0392098	0.616241
Cdh2	18079.7	0.216152	0.104864	-2.06127	0.039277	0.616695
Zcchc12	6623.86	0.282243	0.136934	-2.06116	0.0392876	0.616695
Tro	15403.7	0.232559	0.112847	-2.06083	0.0393188	0.616802
Edil3	23939.4	0.232267	0.112747	-2.06009	0.0393904	0.617203
Lamtor5	4943.18	-0.207199	0.10058	2.06005	0.0393934	0.617203
Pik3ap1	594.096	-0.289118	0.140366	2.05975	0.0394222	0.617272
Cops9	9278.47	-0.200022	0.0971953	2.05794	0.039596	0.618458
Kantr	6708.6	0.215631	0.104775	-2.05804	0.039586	0.618458
Pcnt	3286.55	0.246987	0.119979	-2.05858	0.0395342	0.618458
Saa1	12.9669	-1.47839	0.718304	2.05816	0.0395745	0.618458
Cinp	4137.34	-0.190714	0.0926864	2.05763	0.039626	0.618544
Foxb1	4.14179	3.05443	1.48518	-2.05661	0.0397234	0.618629
Gm4208	36.2312	-1.52805	0.743111	2.05629	0.0397541	0.618629
Gm44438	6.97687	-2.41978	1.17671	2.0564	0.0397444	0.618629
Loxhd1	16.2187	-1.05242	0.511692	2.05675	0.0397104	0.618629
Nipal4	589.325	0.260875	0.126844	-2.05667	0.0397184	0.618629
Csk	2266.16	-0.205441	0.0999303	2.05585	0.0397974	0.61892
Rpl9	38706.5	-0.193253	0.0940304	2.05521	0.0398584	0.619106
Tubb2b	18603.6	-0.232587	0.113162	2.05533	0.0398467	0.619106
4632415L05Rik	4746.83	0.209024	0.101766	-2.05397	0.0399782	0.6201
Gm37940	177.777	-0.349818	0.17037	2.05328	0.0400453	0.6201
Gm44763	283.215	-0.365459	0.177911	2.05416	0.0399598	0.6201
Lcorl	3890.57	0.221405	0.107817	-2.05352	0.0400218	0.6201
Ttc3	133933	0.225329	0.109733	-2.05343	0.0400308	0.6201
Abhd17a	7158.57	-0.19227	0.0936563	2.05293	0.0400795	0.620162
Gm37509	45.6869	0.603582	0.294038	-2.05273	0.0400985	0.620162
Lancl3	707.793	0.309976	0.151073	-2.05183	0.0401865	0.620762
Setbp1	5396.29	0.271297	0.132212	-2.05199	0.0401702	0.620762
Gm2000	872.852	-0.240563	0.117275	2.05127	0.0402402	0.620909
Ndufa8	10189.2	-0.194269	0.094709	2.05122	0.0402452	0.620909
2900060N12Rik	641.216	-0.290401	0.141619	2.05058	0.0403076	0.621022
Cdh20	2996.35	0.27683	0.135001	-2.05058	0.0403082	0.621022
Erc1	7538.42	0.237735	0.116016	-2.04916	0.0404467	0.621022
Esyt2	7559.42	0.21803	0.106401	-2.04913	0.0404495	0.621022
Fgf3	21.0889	-1.48668	0.725373	2.04954	0.0404091	0.621022
Myo5a	62734.4	0.242279	0.118193	-2.04986	0.0403781	0.621022
Tsc22d4	6804.91	-0.195281	0.0952607	2.04996	0.0403679	0.621022
Ybx1	15081.6	-0.214917	0.104877	2.04922	0.0404406	0.621022
Gm5560	47.2458	-0.573519	0.279968	2.04852	0.0405093	0.621561
Gal3st2c	16.6423	1.28016	0.625038	-2.04814	0.0405464	0.621635
Gm45168	10.9796	-1.47594	0.720693	2.04794	0.0405654	0.621635
Susd5	657.902	0.273773	0.133697	-2.04771	0.040588	0.621635
D830050J10Rik	92.5671	-0.442224	0.216198	2.04546	0.0408093	0.622964
Gm14001	3.59326	-2.58598	1.26372	2.04632	0.0407248	0.622964
Gm41177	3.90816	-2.91354	1.42442	2.04542	0.0408136	0.622964
Klk2-ps	29.7401	-0.923609	0.451546	2.04544	0.0408116	0.622964
Man2a1	3038.75	0.232194	0.113505	-2.04567	0.0407893	0.622964
Nexmif	9882.06	0.242465	0.118546	-2.04532	0.0408229	0.622964
Chn1os3	117.375	-0.460169	0.225209	2.0433	0.0410231	0.622999
Ctsc	1982.22	-0.261989	0.128121	2.04486	0.040869	0.622999
Cyp11a1	183.027	-0.505635	0.247335	2.04433	0.0409207	0.622999
Gm10856	28.3424	-0.857717	0.41961	2.04408	0.0409455	0.622999
Gm36988	8.91851	1.63701	0.800692	-2.0445	0.0409047	0.622999
Gm37139	9.44734	-1.80481	0.883391	2.04305	0.0410475	0.622999
Gm47513	6.75218	1.76537	0.86386	-2.04359	0.0409941	0.622999
Pik3cg	509.724	-0.301066	0.147292	2.04401	0.0409524	0.622999
Zfp85os	567.404	0.269973	0.132119	-2.04341	0.041012	0.622999
1700010K23Rik	12.4913	1.23354	0.604142	-2.04181	0.0411706	0.623074
Gm20691	19.1937	0.898695	0.440165	-2.04172	0.0411793	0.623074
Gm48372	3.88001	2.25863	1.10615	-2.04188	0.0411634	0.623074
Necab1	17340	0.256773	0.125792	-2.04126	0.0412254	0.623074
Nipal3	12552.4	0.227641	0.111469	-2.04219	0.041133	0.623074
Pvrig	10.0414	-1.40319	0.687036	2.04239	0.0411129	0.623074
Tie1	876.15	-0.244613	0.119829	2.04135	0.0412161	0.623074
Gm9924	53.2899	-0.700983	0.343682	2.03962	0.0413878	0.625154
Col23a1	1103.8	0.362091	0.177595	-2.03885	0.0414645	0.625564
ENSMUSG00000120807	2.95407	2.3264	1.14102	-2.03888	0.0414617	0.625564
9830166K06Rik	156.212	-0.447936	0.219774	2.03817	0.0415332	0.625872
B3galt5	9261	0.223212	0.109517	-2.03815	0.0415346	0.625872
Gm32849	6.24779	-2.04633	1.00436	2.03744	0.0416055	0.626566
Chrna9	4.1785	2.8059	1.37744	-2.03704	0.041646	0.626802
Arhgap27os2	47.6616	0.625331	0.307286	-2.03501	0.0418497	0.627304
Ern1	1348.04	0.218693	0.107462	-2.03507	0.0418439	0.627304
Nr4a1	3905.64	-0.305927	0.150332	2.03501	0.0418501	0.627304
Plekhf2	1201.45	-0.229922	0.112985	2.03497	0.0418535	0.627304
Rspo2	3500.5	0.253524	0.124529	-2.03586	0.041764	0.627304
Tinagl1	632.821	-0.330552	0.162329	2.03631	0.041719	0.627304
Tspan9	5310.33	0.222934	0.109538	-2.03522	0.0418288	0.627304
Cpne9	1662.99	-0.326242	0.160408	2.03383	0.0419687	0.62849
H2-Oa	64.5163	-0.499729	0.245725	2.03369	0.0419824	0.62849
Pm20d2	382.05	0.30128	0.148185	-2.03313	0.0420389	0.628963
Me2	2580.97	0.232396	0.114318	-2.03289	0.042064	0.628966
Ano7	27.8426	-0.803247	0.395175	2.03263	0.0420895	0.628974
Alcam	20687.7	0.198258	0.0975956	-2.03143	0.0422119	0.629611
Cntn2	12646.6	0.229842	0.113173	-2.0309	0.0422653	0.629611
ENSMUSG00000120390	1443.57	-0.227966	0.112271	2.03049	0.0423069	0.629611
Pdgfb	2217	-0.21938	0.10803	2.03073	0.0422821	0.629611
Shld2	715.794	0.276064	0.135916	-2.03113	0.0422415	0.629611
Tfap2c	4.81939	-2.36013	1.16161	2.03176	0.0421776	0.629611
Tssc4	2287.52	-0.220248	0.108408	2.03165	0.0421888	0.629611
Tenm1	7495.88	0.256018	0.126167	-2.0292	0.0424376	0.631184
Gm6475	43.7743	0.609467	0.300415	-2.02875	0.0424837	0.631498
L1cam	12286.4	0.238681	0.117701	-2.02785	0.0425752	0.631845
Macrod2	9122	0.217517	0.107243	-2.02827	0.042533	0.631845
Psd	41067.4	-0.200782	0.0990157	2.02778	0.0425822	0.631845
Fhl2	2718.05	-0.235404	0.116132	2.02705	0.0426575	0.631847
Gm4356	11.3798	-1.30618	0.644371	2.02705	0.0426569	0.631847
Rcbtb1	6540.7	0.192609	0.0950085	-2.02729	0.0426331	0.631847
Aard	255.395	0.330869	0.163295	-2.02621	0.0427433	0.632746
Ugt8a	9122.23	0.244468	0.120695	-2.0255	0.0428159	0.633449
Spaar	83.308	-0.555178	0.274263	2.02425	0.0429441	0.634973
Cabcoco1	239.707	0.35803	0.177316	-2.01917	0.0434695	0.636146
Ccbe1	3163.54	0.227135	0.112412	-2.02056	0.0433258	0.636146
Ccn1	585.019	-0.543896	0.269036	2.02165	0.0432123	0.636146
Cited2	2894.05	0.194643	0.0964242	-2.01861	0.0435278	0.636146
Cracd	10931.2	0.240637	0.11896	-2.02284	0.0430898	0.636146
Fam83e	10.5901	1.30076	0.643988	-2.01985	0.0433991	0.636146
Fat1	4927.42	0.252213	0.124691	-2.02271	0.0431032	0.636146
Fat2	36.0932	1.08508	0.536901	-2.02101	0.0432785	0.636146
Fosb	996.287	-0.272873	0.135093	2.01989	0.0433952	0.636146
Gm17641	35.3261	0.783511	0.387515	-2.02189	0.043188	0.636146
Gm44675	11.6031	1.17799	0.583545	-2.01867	0.0435213	0.636146
Nepro	600.833	0.254296	0.125747	-2.02229	0.0431466	0.636146
Pdia5	211.458	-0.375707	0.185868	2.02136	0.0432421	0.636146
Ralgapa2	2889.71	0.230536	0.114151	-2.01958	0.0434272	0.636146
Rnf8	507.522	-0.249221	0.123328	2.0208	0.0433009	0.636146
Rpl38-ps2	1131.49	-0.228613	0.113039	2.02244	0.0431314	0.636146
Rps8	29542.6	-0.18763	0.0929325	2.019	0.0434876	0.636146
Slc38a1	21437.3	0.232634	0.115069	-2.0217	0.0432074	0.636146
Soga1	2966.77	0.254216	0.12588	-2.0195	0.0434348	0.636146
Srrm4	4466.82	0.22029	0.109113	-2.01892	0.0434951	0.636146
Inka1	364.795	-0.316186	0.156681	2.01802	0.0435887	0.636668
4930579G18Rik	17.6115	-1.04267	0.516917	2.0171	0.0436855	0.637546
Krt1	581.593	-0.278112	0.137886	2.01696	0.0436994	0.637546
Cfap20dc	1075.57	0.23348	0.115845	-2.01545	0.0438573	0.638742
Gm43633	4.88812	-2.1989	1.09095	2.01558	0.0438441	0.638742
Mrto4-ps2	11.751	-1.24495	0.617701	2.01547	0.0438558	0.638742
Actl9	5.93033	-1.94361	0.965403	2.01326	0.0440873	0.638966
AI504432	5879.53	0.212476	0.105537	-2.01329	0.044084	0.638966
Atp5h	18270.8	-0.184329	0.0916902	2.01035	0.0443946	0.638966
Bend3	845.923	0.252683	0.125672	-2.01065	0.0443623	0.638966
Cox5b	16796.4	-0.189132	0.0940602	2.01076	0.0443508	0.638966
Dennd4a	8669.34	0.222216	0.110368	-2.01341	0.0440719	0.638966
Ehbp1	6550.43	0.22167	0.110141	-2.0126	0.0441562	0.638966
Fibin	301.65	0.47186	0.234445	-2.01267	0.0441493	0.638966
Gm10825	1.95663	-4.09565	2.0372	2.01043	0.0443858	0.638966
Gm15892	18.0362	-1.22549	0.6095	2.01064	0.0443634	0.638966
Gm2721	33.3206	-0.794498	0.395199	2.01037	0.0443918	0.638966
Gm5149	3.67319	-2.81917	1.39922	2.01482	0.0439238	0.638966
Gpr151	122.107	-0.425995	0.211911	2.01025	0.0444047	0.638966
Iqcg	574.38	0.280834	0.139436	-2.01408	0.0440011	0.638966
Ly6g6e	304.035	-0.67338	0.334334	2.0141	0.0439995	0.638966
Lyve1	54.0787	0.585795	0.291258	-2.01126	0.0442981	0.638966
Map2k3	766.636	-0.243923	0.121302	2.01088	0.0443382	0.638966
Mfsd2a	1231.56	-0.278998	0.138572	2.01338	0.0440743	0.638966
MIR628	53.1996	-0.619793	0.307783	2.01373	0.0440378	0.638966
Pdgfra	7610.21	0.233059	0.11584	-2.0119	0.0442302	0.638966
Rgs10	2730.7	-0.222415	0.110595	2.01107	0.0443181	0.638966
Gm48908	22.3889	0.944796	0.47005	-2.00999	0.0444322	0.638999
Cebpd	577.4	-0.29058	0.144615	2.00934	0.0445013	0.639079
Gm27032	652.948	-0.247579	0.123197	2.00962	0.044471	0.639079
Pabpc5	248.766	0.378567	0.188415	-2.00922	0.0445138	0.639079
Sort1	83201.5	0.229223	0.114124	-2.00853	0.0445868	0.639226
Spdef	7.58527	-1.69983	0.846358	2.00841	0.0446001	0.639226
Trip10	620.706	-0.360897	0.179666	2.00871	0.0445679	0.639226
Abi3	457.952	-0.274627	0.136782	2.00776	0.0446685	0.639361
ENSMUSG00000120143	54.5726	-0.668662	0.333039	2.00776	0.0446691	0.639361
ENSMUSG00000120493	116.94	-0.470094	0.234224	2.00703	0.0447464	0.639361
Gm42583	17.3017	-0.988855	0.492682	2.00709	0.0447405	0.639361
Rps12-ps9	29.0873	-0.711406	0.354482	2.00689	0.0447616	0.639361
Slc7a4	5545.27	-0.263981	0.131491	2.0076	0.0446857	0.639361
Trib2	5524.74	-0.476652	0.237708	2.0052	0.0449413	0.641564
Gm26519	25.7233	-0.96408	0.48089	2.00478	0.0449864	0.641844
Capg	380.51	-0.390521	0.194931	2.00338	0.045137	0.642811
Myl6	25979.4	-0.184265	0.0919854	2.0032	0.0451561	0.642811
Spen	6436.11	0.233987	0.116788	-2.00353	0.0451208	0.642811
Vangl1	462.424	0.276868	0.138201	-2.00338	0.045137	0.642811
1520401A03Rik	6.58287	-1.52593	0.762353	2.00161	0.0453269	0.644153
Adgra3	2649.32	0.219039	0.109412	-2.00197	0.0452883	0.644153
Xrra1	114.438	0.46297	0.231291	-2.00168	0.0453189	0.644153
Gm47385	5.80072	-2.50627	1.25254	2.00094	0.0453984	0.644661
Gpx7	295.236	-0.275388	0.137639	2.0008	0.0454138	0.644661
ENSMUSG00000120920	174.239	0.380922	0.190426	-2.00037	0.0454603	0.644844
Hs3st5	240.05	0.363765	0.181865	-2.0002	0.045479	0.644844
Pank3	12085.3	0.22079	0.110396	-1.99997	0.0455034	0.644844
4930518J20Rik	3.55073	2.58125	1.29253	-1.99706	0.0458185	0.646388
A930040O22Rik	11.6248	-1.22434	0.612886	1.99766	0.0457539	0.646388
Cdk5rap1	1080.99	-0.247254	0.123935	1.99503	0.0460399	0.646388
Dleu2	829.226	-0.236149	0.118375	1.99492	0.0460518	0.646388
ENSMUSG00000120575	65.2151	0.507254	0.254259	-1.99503	0.0460394	0.646388
Fbln2	541.518	-0.532356	0.266746	1.99574	0.045962	0.646388
Ffar2	7.62739	1.86114	0.932553	-1.99575	0.0459612	0.646388
Gm19619	68.3664	-0.580116	0.290773	1.99509	0.0460334	0.646388
Gm3379	49.3573	0.549406	0.27499	-1.99791	0.0457263	0.646388
Gm36266	37.1633	-0.628171	0.314739	1.99585	0.0459505	0.646388
Gm45844	353.248	0.275717	0.137991	-1.99807	0.0457088	0.646388
Gm48751	4.38367	-2.58068	1.29376	1.99472	0.0460735	0.646388
Jade2	7312.4	0.208516	0.104446	-1.9964	0.0458905	0.646388
Mast4	7004.06	0.22782	0.114064	-1.99729	0.0457935	0.646388
Nhs	687.056	0.293768	0.14723	-1.9953	0.0460102	0.646388
Sertad1	549.502	-0.312898	0.156653	1.9974	0.0457816	0.646388
Spock1	29512.5	0.214906	0.107581	-1.99762	0.0457583	0.646388
Ypel2	4605.03	0.194794	0.0975763	-1.99632	0.0458987	0.646388
A630001G21Rik	64.604	-0.685264	0.344357	1.98998	0.046593	0.646921
Adamts17	685.516	0.279914	0.140428	-1.99329	0.0462299	0.646921
Asah2	2423.59	0.225497	0.11329	-1.99044	0.046543	0.646921
B3gnt3	139.327	-0.42962	0.215918	1.98974	0.04662	0.646921
Bax	1268.35	-0.222865	0.112085	1.98835	0.046773	0.646921
BC051019	31.5334	1.19268	0.60005	-1.98763	0.0468522	0.646921
Cdyl2	377.521	0.358259	0.180099	-1.98923	0.0466758	0.646921
Cox8a	25709.5	-0.200624	0.100891	1.98852	0.0467539	0.646921
Dcp2	12512.5	0.224874	0.11297	-1.99056	0.0465297	0.646921
Dzip1l	1577.28	-0.215277	0.10831	1.98761	0.0468553	0.646921
Eif2ak2	1206.05	-0.268147	0.134835	1.98869	0.0467349	0.646921
ENSMUSG00000117546	7.29232	-2.04108	1.02414	1.99297	0.0462649	0.646921
Gm26787	6.99462	-1.74713	0.877832	1.99028	0.04656	0.646921
Gm29770	12.0323	1.33373	0.669815	-1.9912	0.0464593	0.646921
Gm31266	6.57694	1.52637	0.765839	-1.99307	0.0462535	0.646921
Gm37984	15.7964	-1.34681	0.676223	1.99167	0.0464071	0.646921
Gm3912	6.26258	-1.89511	0.952523	1.98957	0.0466386	0.646921
H2-T22	2432.56	-0.220578	0.110854	1.98981	0.0466117	0.646921
Kcna5	185.632	0.353457	0.177663	-1.98948	0.0466483	0.646921
Nhsl2	11804.7	0.233459	0.117373	-1.98904	0.0466964	0.646921
Olfr18	12.2486	1.56258	0.785541	-1.98918	0.0466814	0.646921
Plk2	25688.8	-0.222596	0.111732	1.99224	0.0463451	0.646921
Rilpl1	5707.36	-0.235989	0.118618	1.98948	0.0466479	0.646921
Rps21	18688.7	-0.197449	0.0993262	1.98788	0.0468246	0.646921
Scgn	138.919	-0.452168	0.226811	1.99359	0.0461973	0.646921
Snhg12	1746.96	-0.2203	0.110834	1.98766	0.0468494	0.646921
Snx20	89.5308	-0.56178	0.282366	1.98954	0.0466413	0.646921
Vmn2r1	88.5472	0.422456	0.21193	-1.99338	0.0462202	0.646921
Zfp518a	2027.32	0.223319	0.112055	-1.99293	0.0462692	0.646921
Gm9001	146.779	-0.364478	0.183435	1.98696	0.0469267	0.647553
Serpina3n	7115.83	-0.570388	0.28714	1.98645	0.0469839	0.647987
1700012C14Rik	7.60506	1.34881	0.679285	-1.98563	0.0470748	0.647987
ENSMUSG00000120224	350.204	-0.279883	0.140967	1.98545	0.047094	0.647987
ENSMUSG00000121006	6.06446	1.63263	0.822184	-1.98572	0.0470646	0.647987
Kcnf1	10510.9	0.220107	0.110869	-1.98529	0.0471123	0.647987
Olfr111	32.7739	-1.09968	0.553883	1.9854	0.0471005	0.647987
Gm11527	2.19324	-3.44361	1.73482	1.98499	0.0471455	0.64809
Mrpl23	2138.72	-0.200365	0.100957	1.98467	0.0471816	0.648234
Gm11425	13.068	0.969502	0.488632	-1.98412	0.0472428	0.648367
Naprt	491.22	-0.271399	0.136786	1.98412	0.0472421	0.648367
ENSMUSG00000121163	8.35827	-1.86213	0.938725	1.98368	0.0472913	0.648457
Gm26910	236.087	-0.313559	0.158089	1.98343	0.0473199	0.648457
Prom2	41.3913	-0.972143	0.490148	1.98337	0.0473264	0.648457
Gm43237	9.90224	-1.32008	0.665841	1.98257	0.0474158	0.649329
Pet100	2250.12	-0.215753	0.108854	1.98204	0.0474743	0.649776
Chchd6	3494.71	-0.193473	0.0976546	1.9812	0.0475691	0.650369
Marchf4	2551.9	-0.254165	0.128286	1.98124	0.0475646	0.650369
Aox2	2.69459	2.62332	1.32524	-1.9795	0.0477592	0.651005
Gm43800	15.0909	-1.09193	0.551611	1.97953	0.0477567	0.651005
Gng5	1660.29	-0.221273	0.111774	1.97964	0.0477438	0.651005
Mrps28	600.999	-0.25413	0.12833	1.9803	0.0476704	0.651005
Rapsn	27.6251	-0.834833	0.42157	1.9803	0.0476703	0.651005
Siglecf	125.527	-0.374771	0.189335	1.9794	0.0477705	0.651005
Gm25857	18.7058	0.834411	0.421898	-1.97776	0.0479561	0.653116
Rpl32	13586.1	-0.191115	0.0966486	1.97742	0.0479936	0.653116
Tspo	458.77	-0.421303	0.213071	1.97729	0.0480089	0.653116
Twf2	2756.66	-0.204237	0.103301	1.97711	0.0480289	0.653116
Ddx41	2974.41	-0.197087	0.0997247	1.97631	0.0481202	0.65389
Fam177a2	177.893	-1.73352	0.877221	1.97615	0.0481377	0.65389
Lilra5	48.4066	-0.669761	0.339039	1.97547	0.0482148	0.654584
Gm10605	554.528	0.299247	0.15155	-1.97457	0.0483166	0.655614
Gm10443	644.939	-0.278284	0.140987	1.97382	0.0484017	0.656415
Gm5668	10.2592	1.56997	0.795505	-1.97355	0.0484326	0.656481
ENSMUSG00000120607	13.9397	-1.19788	0.607156	1.97293	0.0485037	0.657093
1700012P22Rik	2.76769	-3.77564	1.91515	1.97146	0.0486712	0.657597
Gm20242	9.17714	-2.28669	1.15982	1.9716	0.0486555	0.657597
Ifi208	24.323	-0.961056	0.487263	1.97236	0.0485691	0.657597
Mrpl24	4197.21	-0.189996	0.0963841	1.97124	0.0486966	0.657597
Nr1h3	264.669	-0.32205	0.163394	1.971	0.0487235	0.657597
Pde11a	1579.47	0.308829	0.156674	-1.97116	0.048706	0.657597
Rpl7	32932.3	-0.17519	0.0888707	1.97128	0.0486913	0.657597
Cacng6	122.847	-0.509884	0.25874	1.97064	0.0487649	0.657804
Rps12	5889.4	-0.226575	0.114989	1.9704	0.0487927	0.657828
Il17rc	163.393	-0.449019	0.227977	1.96958	0.0488864	0.658514
Pfn1	10803.4	-0.195233	0.0991371	1.96932	0.048916	0.658514
Plcxd1	666.007	-0.25243	0.128188	1.96922	0.0489282	0.658514
Zdhhc2	9023.82	-0.25625	0.130139	1.96904	0.048948	0.658514
A230103L15Rik	155.414	-0.529702	0.269081	1.96856	0.0490035	0.658558
Cep135	1133.34	0.200797	0.101999	-1.96862	0.0489969	0.658558
Fa2h	3939.25	0.235564	0.119702	-1.96792	0.0490771	0.658967
Gm42856	8.95413	-1.56754	0.796788	1.96733	0.0491457	0.658967
Gsc	9.39668	-6.35378	3.22889	1.96779	0.0490922	0.658967
Oxr1	45450.2	0.221102	0.112397	-1.96716	0.0491646	0.658967
Panct2	498.761	0.284691	0.144698	-1.96749	0.0491271	0.658967
Cox14	4050.92	-0.185421	0.0943207	1.96585	0.0493157	0.659566
Fam53a	1982.93	-0.187113	0.0951986	1.9655	0.0493564	0.659566
Fcna	19.7149	1.17995	0.600359	-1.96542	0.0493661	0.659566
Gm13306	5.99365	1.81814	0.924682	-1.96623	0.0492723	0.659566
Gm37376	36.7357	-1.07183	0.54527	1.96569	0.0493342	0.659566
Gm9077	4.30081	-2.71908	1.38325	1.96572	0.0493314	0.659566
Rpl22l1	12309.3	-0.189187	0.096283	1.96491	0.049425	0.660002
Acaa1a	3753.13	-0.184939	0.0942277	1.96268	0.0496831	0.660921
C2cd2	1449.21	0.204171	0.104037	-1.96249	0.0497052	0.660921
Cenpa	194.063	-0.365616	0.186156	1.96403	0.0495266	0.660921
ENSMUSG00000120687	5.11605	1.93997	0.988631	-1.96228	0.0497295	0.660921
Gm43088	23.9554	-1.07048	0.545122	1.96375	0.0495597	0.660921
Gm9725	50.3402	0.564987	0.287916	-1.96233	0.0497237	0.660921
Rpl12	17039.4	-0.209857	0.106909	1.96294	0.049653	0.660921
Xrcc2	823.135	0.235275	0.119859	-1.96294	0.0496535	0.660921
Zfp133-ps	334.735	-0.338134	0.172256	1.96298	0.049649	0.660921
Polr3a	3051.48	0.2192	0.111747	-1.96158	0.0498117	0.661315
Stx4a	4252.79	-0.182094	0.0928263	1.96166	0.0498019	0.661315
Gm37003	6.91704	-2.0447	1.04285	1.96069	0.0499152	0.662341
Lair1	1488.31	-0.259529	0.132424	1.95983	0.0500155	0.663323
Etv1	20518.8	0.220516	0.112541	-1.95943	0.0500629	0.663603
Anxa4	647.929	-0.293049	0.149648	1.95825	0.0502004	0.66406
AW047730	1924.07	-0.219943	0.112295	1.95861	0.050158	0.66406
Ighj4	7.11185	-1.80549	0.922002	1.95823	0.0502027	0.66406
Vamp5	197.478	-0.358226	0.182931	1.95826	0.0501994	0.66406
Mrpl54	1247.58	-0.207244	0.105858	1.95776	0.0502579	0.664442
Npr3	3353.79	0.257114	0.131418	-1.95645	0.0504122	0.666133
Mt2	6667.35	-0.219868	0.11248	1.95473	0.0506153	0.668117
Npc2	8552.17	-0.208557	0.10669	1.95479	0.0506079	0.668117
Gm3788	113.348	-0.446571	0.228499	1.95437	0.050658	0.66833
Ikzf3	3.72128	-2.8313	1.44929	1.95358	0.0507513	0.668861
Stxbp3-ps	134.216	-0.417672	0.213775	1.95379	0.050726	0.668861
Gm27010	54.4113	-0.614027	0.314346	1.95335	0.0507782	0.668867
Mrgbp	1225.35	-0.213564	0.109345	1.95312	0.0508055	0.668877
Gm12408	55.8696	0.594003	0.304279	-1.95216	0.0509187	0.669284
Gm26865	3.57025	2.73497	1.40114	-1.95196	0.0509426	0.669284
Slc8a3	2369.69	0.240273	0.123081	-1.95216	0.0509187	0.669284
Thrsp	3541.49	-0.211193	0.108195	1.95197	0.0509419	0.669284
Mfsd3	313.925	-0.294035	0.150653	1.95173	0.05097	0.669297
Fam166b	86.9956	0.720116	0.36905	-1.95127	0.0510249	0.66932
Gm12751	655.095	-0.271639	0.139201	1.95142	0.0510069	0.66932
Gm29805	1.87273	-4.03729	2.07008	1.95031	0.0511397	0.670257
Lama1	256.918	0.405959	0.20816	-1.95022	0.0511495	0.670257
Adam21	41.3589	0.569776	0.292367	-1.94884	0.0513148	0.670922
BC051408	41.9824	-0.61595	0.316229	1.94779	0.0514396	0.670922
C1qtnf4	3591.67	-0.196353	0.100756	1.9488	0.0513196	0.670922
Gm13238	14.8416	-1.23951	0.636273	1.94807	0.0514063	0.670922
Gm35248	22.0683	-0.81	0.415709	1.94848	0.0513581	0.670922
Gm42545	6.41974	1.60996	0.826472	-1.948	0.0514155	0.670922
Rpl27-ps1	14.8588	-1.06972	0.548979	1.94856	0.051348	0.670922
Speer4a	10.6445	1.10194	0.565625	-1.94819	0.0513928	0.670922
Tmem223	1610.67	-0.214487	0.110033	1.94929	0.0512612	0.670922
4930515G01Rik	24.3983	0.798811	0.410301	-1.94689	0.0515476	0.671159
Emcn	674.01	-0.254159	0.130532	1.94709	0.0515235	0.671159
Lgi4	5002.84	-0.205417	0.10553	1.94653	0.0515908	0.671159
Ly9	150.023	-0.544585	0.279749	1.94669	0.0515716	0.671159
Mettl26	1883.35	-0.197792	0.101586	1.94704	0.0515305	0.671159
Wt1	14.5733	1.2841	0.659856	-1.94603	0.0516511	0.671598
8030474K03Rik	5.29298	-2.42331	1.24647	1.94414	0.051879	0.672481
Abhd14a	1737.77	-0.193089	0.0993021	1.94446	0.0518405	0.672481
Atad5	715.547	0.245287	0.126166	-1.94416	0.0518763	0.672481
Fbl-ps2	83.5233	-0.509396	0.261999	1.94427	0.0518629	0.672481
Fbxo36	273.277	-0.305164	0.156961	1.9442	0.0518711	0.672481
Xdh	567.906	-0.27797	0.142943	1.94462	0.0518203	0.672481
5330432J10Rik	13.2151	-1.46095	0.751613	1.94376	0.0519244	0.672724
Gm33023	21.6241	-0.886295	0.45628	1.94244	0.052084	0.674446
Gm43573	10.5991	-1.13373	0.583749	1.94215	0.0521195	0.674559
Rps27a-ps2	330.003	-0.392766	0.202259	1.94189	0.0521502	0.67461
4930473A02Rik	87.6397	-0.565006	0.291374	1.93911	0.0524884	0.675105
Csnk1g2	12063.3	-0.186819	0.0962918	1.94013	0.0523633	0.675105
ENSMUSG00000120748	16.9446	-1.00531	0.518444	1.93909	0.0524909	0.675105
Epb41	3655.73	0.241245	0.124444	-1.93859	0.0525512	0.675105
Gm11505	12.45	1.41264	0.72855	-1.93897	0.0525051	0.675105
Gm44995	3.77667	-2.38764	1.2309	1.93975	0.0524097	0.675105
Gm49092	88.2206	-0.401682	0.207078	1.93976	0.0524089	0.675105
Hint3	1005.14	0.230369	0.118737	-1.94016	0.0523604	0.675105
Inpp5d	1247.68	-0.249321	0.128478	1.94058	0.0523089	0.675105
Mgst1	1496.62	-0.252359	0.130183	1.93849	0.0525632	0.675105
Mrps18c	1273.74	-0.193676	0.0998334	1.93999	0.0523811	0.675105
Smim4	554.578	-0.22398	0.115532	1.93868	0.0525408	0.675105
Synj1	66463.5	0.222945	0.114857	-1.94106	0.0522505	0.675105
Zfp26	3499.98	0.16423	0.0846043	-1.94115	0.0522397	0.675105
Gm22540	49.7271	-0.538944	0.278098	1.93797	0.0526274	0.675289
Mrpl34	1094.11	-0.224591	0.115892	1.93794	0.052631	0.675289
1110006O24Rik	28.059	-0.772652	0.399258	1.93522	0.0529631	0.675427
Adamts4	2621.95	0.236439	0.122147	-1.93569	0.052906	0.675427
Gas2l3	311.159	0.293504	0.151663	-1.93524	0.052961	0.675427
Gm13716	3.30653	-2.30975	1.19306	1.93598	0.0528701	0.675427
Gm1673	196.457	-0.394909	0.203909	1.93669	0.0527832	0.675427
Gm47950	12.0529	-1.41194	0.729017	1.93677	0.0527729	0.675427
Grid2	1813.9	0.253249	0.130789	-1.93632	0.0528283	0.675427
Grifin	11.8791	-1.40223	0.724472	1.93552	0.0529261	0.675427
Inca1	221.628	-0.291656	0.150607	1.93654	0.0528017	0.675427
Kcnh6	153.959	0.384178	0.198505	-1.93536	0.0529462	0.675427
Shfl	4631.81	-0.19404	0.100193	1.93667	0.0527856	0.675427
Spata3	77.0018	-0.534199	0.27583	1.9367	0.0527819	0.675427
1700027A07Rik	25.6032	0.733297	0.379978	-1.92984	0.0536266	0.675881
Adgre4	6.71234	1.53746	0.79604	-1.93139	0.0534348	0.675881
Bvht	104.501	0.40532	0.210628	-1.92434	0.0543123	0.675881
Cd63	7667.91	-0.222988	0.115637	1.92835	0.0538122	0.675881
Cd9	7066.58	-0.260873	0.135608	1.92373	0.0543886	0.675881
Chd1	3339.95	0.192751	0.10012	-1.9252	0.0542046	0.675881
Clec1a	400.078	0.362516	0.188323	-1.92497	0.0542334	0.675881
Cyp21a2-ps	2.83127	2.80786	1.45961	-1.9237	0.054392	0.675881
D830035M03Rik	88.1322	0.454747	0.235616	-1.93003	0.0536026	0.675881
Dmxl1	10046.8	0.210023	0.108959	-1.92754	0.0539119	0.675881
ENSMUSG00000120252	2.35829	-3.01314	1.56164	1.92947	0.0536724	0.675881
ENSMUSG00000120517	3.39974	-3.14021	1.62651	1.93064	0.0535281	0.675881
Gfap	87147.4	-0.65876	0.341647	1.92819	0.0538314	0.675881
Gm15264	3.69439	-2.14838	1.11211	1.93181	0.0533831	0.675881
Gm15910	13.5641	-1.16103	0.603477	1.9239	0.0543666	0.675881
Gm17167	30.0533	0.950917	0.493442	-1.92711	0.0539659	0.675881
Gm17916	75.4925	0.505918	0.262504	-1.92728	0.0539449	0.675881
Gm2076	3.70765	2.66441	1.38243	-1.92733	0.0539384	0.675881
Gm26805	274.06	0.312488	0.161653	-1.93308	0.0532264	0.675881
Gm32585	19.9414	-0.932611	0.483982	1.92696	0.0539852	0.675881
Gm34883	76.7382	0.503524	0.261615	-1.92468	0.0542698	0.675881
[truncated: 23,243 more rows]

## Sheet: Hallmark Females
DOWN in ADC176 females vs AD females filtered by Padj. < 0,05									UP in ADC176 females vs AD females filtered by Padj < 0,05									All Padj. < 0,05 in ADC176 females vs AD females
Term	Overlap	P.value	Adjusted.P.value	Odds.Ratio	Combined.Score	Genes			Term	Overlap	P.value	Adjusted.P.value	Odds.Ratio	Combined.Score	Genes			Term	Overlap	P.value	Adjusted.P.value	Odds.Ratio	Combined.Score	Genes
Interferon Gamma Response	16/200	1.67502e-22	2.68003e-21	74.7713	3749.11	RTP4;CD86;ZBP1;RSAD2;IL10RA;ISG15;IFIT1;IFIT3;PSMB8;PSMB9;ISG20;CXCL10;CCL5;IRF7;XAF1;IRF9			Coagulation	1/138	0.153182	0.214431	6.2961	11.8123	SERPINB2			Interferon Gamma Response	16/200	1.32099e-18	2.37778e-17	36.5458	1504.52	RTP4;CD86;ZBP1;RSAD2;IL10RA;ISG15;IFIT1;IFIT3;PSMB8;PSMB9;ISG20;CXCL10;CCL5;IRF7;XAF1;IRF9
Interferon Alpha Response	10/97	2.52993e-15	2.02395e-14	78.7713	2647.55	RTP4;ISG20;CXCL10;RSAD2;IRF7;ISG15;IFIT3;PSMB8;IRF9;PSMB9			Myogenesis	1/200	0.214431	0.214431	4.32095	6.65326	TNNC2			Interferon Alpha Response	10/97	4.62488e-13	4.16239e-12	43.0492	1222.69	RTP4;ISG20;CXCL10;RSAD2;IRF7;ISG15;IFIT3;IRF9;PSMB8;PSMB9
Inflammatory Response	5/200	4.15386e-05	0.000221539	14.9065	150.39	RTP4;CXCL10;CCL5;IL10RA;IRF7			TNF-alpha Signaling via NF-kB	1/200	0.214431	0.214431	4.32095	6.65326	SERPINB2			Complement	5/200	0.00041767	0.00187951	8.72767	67.9085	DUSP5;SERPINB2;CCL5;IRF7;PSMB9
Complement	4/200	0.000606864	0.00242746	11.5248	85.3664	DUSP5;CCL5;IRF7;PSMB9			KRAS Signaling Dn	1/200	0.214431	0.214431	4.32095	6.65326	SERPINB2			Inflammatory Response	5/200	0.00041767	0.00187951	8.72767	67.9085	RTP4;CXCL10;CCL5;IL10RA;IRF7
IL-2/STAT5 Signaling	3/199	0.00681454	0.0138181	8.40349	41.9224	CD86;CXCL10;IL10RA			Complement	1/200	0.214431	0.214431	4.32095	6.65326	SERPINB2			TNF-alpha Signaling via NF-kB	4/200	0.00364805	0.0109441	6.82843	38.3318	DUSP5;CXCL10;SERPINB2;CCL5
TNF-alpha Signaling via NF-kB	3/200	0.00690907	0.0138181	8.36041	41.5923	DUSP5;CXCL10;CCL5			Allograft Rejection	1/200	0.214431	0.214431	4.32095	6.65326	CD247			Allograft Rejection	4/200	0.00364805	0.0109441	6.82843	38.3318	CD86;CCL5;IRF7;CD247
Allograft Rejection	3/200	0.00690907	0.0138181	8.36041	41.5923	CD86;CCL5;IRF7												IL-2/STAT5 Signaling	3/199	0.0249052	0.056765	5.03597	18.5962	CD86;CXCL10;IL10RA
KRAS Signaling Up	3/200	0.00690907	0.0138181	8.36041	41.5923	CXCL10;IL10RA;PSMB8												KRAS Signaling Up	3/200	0.0252289	0.056765	5.01015	18.4362	CXCL10;IL10RA;PSMB8
IL-6/JAK/STAT3 Signaling	2/87	0.012487	0.0221992	12.6397	55.4008	CXCL10;IRF9												IL-6/JAK/STAT3 Signaling	2/87	0.0307775	0.061555	7.65747	26.6555	CXCL10;IRF9
Unfolded Protein Response	1/113	0.198432	0.317491	4.66377	7.54276	IFIT1												KRAS Signaling Dn	2/200	0.131043	0.235878	3.26859	6.64252	SERPINB2;RSAD2
Apoptosis	1/161	0.270591	0.324524	3.25674	4.25704	ISG20												Unfolded Protein Response	1/113	0.300588	0.469618	2.85498	3.43174	IFIT1
Hypoxia	1/200	0.324524	0.324524	2.61333	2.94103	ISG20												Coagulation	1/138	0.353955	0.469618	2.33106	2.421	SERPINB2
Glycolysis	1/200	0.324524	0.324524	2.61333	2.94103	ISG20												Apoptosis	1/161	0.399502	0.469618	1.99365	1.82925	ISG20
Estrogen Response Late	1/200	0.324524	0.324524	2.61333	2.94103	ISG20												Hypoxia	1/200	0.469618	0.469618	1.59977	1.20916	ISG20
KRAS Signaling Dn	1/200	0.324524	0.324524	2.61333	2.94103	RSAD2												Glycolysis	1/200	0.469618	0.469618	1.59977	1.20916	ISG20
Apical Junction	1/200	0.324524	0.324524	2.61333	2.94103	CD86												Estrogen Response Late	1/200	0.469618	0.469618	1.59977	1.20916	ISG20
																		Myogenesis	1/200	0.469618	0.469618	1.59977	1.20916	TNNC2
																		Apical Junction	1/200	0.469618	0.469618	1.59977	1.20916	CD86

## Sheet: DE file males ADC176 vs AD
gene_name	baseMean	log2FoldChange	lfcSE	stat	pvalue	padj
Igfbp1	80.4162	9.5648	0.969771	-9.86295	6.02516e-23	1.51882e-19
Gm14049	97.2628	9.47827	0.760639	-12.4609	1.21941e-35	3.0739e-31
Gm49714	117.167	9.38605	0.944294	-9.93975	2.79517e-23	7.82896e-20
Mkrn2os	115.851	9.38027	0.766873	-12.2318	2.10117e-34	2.64831e-30
Gm32352	83.9802	9.26236	0.784698	-11.8037	3.73407e-32	2.35321e-28
Adgrf1	81.956	9.22815	0.758324	-12.1691	4.53806e-34	3.81318e-30
Gm32123	63.0229	9.21209	0.973907	-9.4589	3.1119e-21	6.97754e-18
ENSMUSG00000120922	57.9656	9.09489	0.812264	-11.197	4.2196e-29	1.7728e-25
Gm14762	83.1636	8.89001	0.947863	-9.37901	6.65971e-21	1.29137e-17
Gm17163	82.9653	8.88677	0.940192	-9.45208	3.32158e-21	6.97754e-18
Anxa10	50.5222	8.52625	0.981713	-8.68507	3.78514e-18	6.81542e-15
Gm50055	62.7352	8.49116	0.744488	-11.4054	3.93106e-30	1.98188e-26
A930104D05Rik	47.0537	8.4255	0.797078	-10.5705	4.08394e-26	1.47068e-22
Mcoln2	60.8397	8.42005	1.81866	-4.62982	3.65989e-06	0.00263596
Gm37588	58.1895	8.37053	0.968726	-8.64076	5.58382e-18	8.7973e-15
Gm48872	44.7109	8.35032	0.994162	-8.39935	4.48939e-17	6.65697e-14
ENSMUSG00000120668	34.2301	8.3313	0.999768	-8.33323	7.86646e-17	1.10165e-13
Gm45542	33.6549	8.30161	1.02827	-8.07338	6.83797e-16	9.07219e-13
Gm12267	55.2764	8.29934	0.959775	-8.64717	5.27937e-18	8.7973e-15
Gm45294	33.4816	8.29688	1.72527	-4.80902	1.51673e-06	0.00123335
Pinlyp	38.9643	8.15019	0.795267	-10.2484	1.20359e-24	3.7925e-21
1700113B09Rik	43.6093	7.93423	2.05139	-3.86774	0.00010985	0.0426014
Gm42589	25.8788	7.92357	1.68882	-4.69178	2.70843e-06	0.00213357
Gm8378	30.9642	7.81734	0.97999	-7.97696	1.49976e-15	1.8903e-12
Gm44663	38.7553	7.76328	2.02025	-3.84274	0.000121668	0.0457764
4931431C16Rik	22.9725	7.75329	1.03261	-7.50846	5.98271e-14	6.8551e-11
Gm5949	27.1133	7.6245	1.00939	-7.55357	4.235e-14	5.08361e-11
Gm30292	26.9588	7.60566	1.85846	-4.09245	4.26844e-05	0.0203017
Gm39154	23.6676	7.42245	1.03136	-7.1968	6.16441e-13	6.75619e-10
Gm12146	22.0044	7.31818	1.02902	-7.11179	1.14548e-12	1.20313e-09
Hgd	17.9497	7.01191	1.62223	-4.32239	1.54348e-05	0.00884274
Gm46436	10.5575	6.98997	1.83125	-3.81706	0.000135051	0.0493388
Tfec	19.2718	6.75926	1.02445	-6.59795	4.16869e-11	4.20337e-08
Gm16175	11.0436	6.68048	1.13215	-5.90068	3.61998e-09	3.49724e-06
Gm47431	8.65643	5.56147	1.30777	-4.25265	2.11256e-05	0.011144
Gm48225	6.71592	4.14312	0.954256	-4.34173	1.41366e-05	0.00848465
Gm35850	10.8204	4.01552	0.798233	-5.03051	4.89182e-07	0.000411043
Gm34678	5.24158	3.89408	0.985548	-3.95118	7.77672e-05	0.0316186
Gm9805	6.34141	3.5214	0.905923	-3.88708	0.000101456	0.0399609
Gm43133	7.82479	3.51446	0.867032	-4.05344	5.04696e-05	0.0229812
Gm37092	10.988	3.10752	0.717126	-4.33329	1.46896e-05	0.00861152
Sox15	14.9518	3.0233	0.711088	-4.25165	2.12199e-05	0.011144
Ccdc150	10.4794	2.68666	0.698922	-3.84401	0.000121041	0.0457764
Vax1	34.7175	1.73477	0.385372	-4.50155	6.74607e-06	0.00436039
Insl6	30.696	1.66824	0.363564	-4.58857	4.46302e-06	0.0031251
Gm7628	36.44	1.62253	0.36226	-4.47891	7.50259e-06	0.00472813
Tex14	51.2163	1.34611	0.335211	-4.0157	5.92703e-05	0.0257601
Scn5a	281.302	1.2011	0.218563	-5.49546	3.89693e-08	3.50835e-05
Inmt	75.2629	1.17277	0.29578	-3.96502	7.33894e-05	0.0303279
Haus5	49.7499	1.14515	0.271549	-4.2171	2.47461e-05	0.0127306
Igfbpl1	217.344	1.09675	0.25465	-4.3069	1.65558e-05	0.0092742
Gm27030	87.1583	1.06303	0.228951	-4.64306	3.43292e-06	0.0025452
Glp1r	1001.9	1.0066	0.244002	-4.12537	3.70131e-05	0.0179428
Krt9	1360.02	0.952408	0.161561	-5.89504	3.74585e-09	3.49724e-06
4833438C02Rik	136.263	0.918026	0.20353	-4.51052	6.4669e-06	0.00428994
Gm15337	114.472	0.835246	0.206432	-4.04612	5.20744e-05	0.0230297
1810020O05Rik	127.446	0.773887	0.184726	-4.18937	2.79726e-05	0.0141027
Sp8	305.573	0.767445	0.192274	-3.99141	6.5683e-05	0.0275956
Zic5	890.573	0.680843	0.166687	-4.08457	4.41585e-05	0.0206139
Rbm3	6037.96	0.610721	0.115882	-5.27021	1.36271e-07	0.000118453
1700001L05Rik	1098.99	0.528351	0.134109	-3.93972	8.15772e-05	0.0326412
Cirbp	5282.08	0.472324	0.110323	-4.28129	1.85809e-05	0.0101824
Sdf2l1	1298.26	-0.547199	0.119895	4.564	5.01891e-06	0.00341937
Gabra2	25750.1	-0.599924	0.12899	4.65093	3.30442e-06	0.00252418
Gm40518	409.82	-0.695844	0.166372	4.18245	2.88381e-05	0.0142539
Gm15163	166.485	-0.850089	0.190713	4.45743	8.29499e-06	0.0051
Gm8153	8.53173	-3.82644	0.944624	4.05075	5.10532e-05	0.0229812
Cdrt4	10.1325	-3.87527	1.01006	3.83669	0.000124705	0.0462289
Gm35755	4.93926	-5.50306	1.37608	3.9991	6.35849e-05	0.0271669
Hbb-bt	22.4892	1.98911	0.524385	-3.79322	0.000148706	0.0535513
Sgk2	219.332	0.710441	0.188311	-3.77271	0.000161485	0.0570549
Gm44712	9.28681	2.62234	0.6955	-3.77044	0.000162962	0.0570549
Pdia4	5145.72	-0.382646	0.101626	3.76524	0.000166387	0.0574559
ENSMUSG00000120500	17.5459	-2.15021	0.577115	3.72579	0.000194707	0.0654422
Gkn3	215.364	-0.953739	0.255875	3.72736	0.000193497	0.0654422
1700125H03Rik	45.3043	8.35789	2.25536	-3.7058	0.000210725	0.0698942
Hspa5	39907.6	-0.414105	0.112098	3.69415	0.000220627	0.0711935
Gm48583	314.439	0.714349	0.193583	-3.69014	0.00022413	0.0711935
Gm42865	31.8336	1.29257	0.350592	-3.68684	0.00022706	0.0711935
Gm43020	6.87297	3.35632	0.910821	-3.68493	0.000228764	0.0711935
Gm43274	28.0383	7.29172	1.97641	-3.68937	0.000224807	0.0711935
Ms4a1	25.941	7.17932	1.95143	-3.679	0.00023415	0.0718631
Dmrt1	29.036	7.34253	1.99725	-3.67633	0.000236617	0.0718631
4930479D17Rik	138.811	-0.669998	0.183524	3.65074	0.000261487	0.0775477
ENSMUSG00000120317	12.0031	2.38933	0.654462	-3.65083	0.000261393	0.0775477
Birc7	36.2629	1.21392	0.335011	-3.62353	0.000290609	0.0851823
Gm37706	10.0914	6.16822	1.70474	-3.61827	0.000296579	0.085933
Gm48961	14.0828	-2.20679	0.613028	3.59981	0.000318444	0.0877338
4933409K07Rik	194.933	-0.60631	0.168437	3.59963	0.000318674	0.0877338
Pla2g4a	596.428	-0.483674	0.134414	3.59839	0.000320196	0.0877338
Nr4a2	8946.78	-0.451262	0.12514	3.60605	0.000310895	0.0877338
Gm12108	46.11	1.14888	0.318289	-3.60955	0.000306728	0.0877338
ENSMUSG00000121232	42.4844	8.26363	2.30358	-3.5873	0.000334124	0.0905656
Stat6	1045.39	-0.427363	0.119767	3.56829	0.000359314	0.0945553
Gm3095	5.56146	3.40355	0.952686	-3.57259	0.000353474	0.0945553
ENSMUSG00000120830	24.5291	7.09536	1.98877	-3.56772	0.000360096	0.0945553
1700025F24Rik	35.5028	8.00382	2.25023	-3.55689	0.000375272	0.0975244
Cenpf	132.848	-0.810884	0.229303	3.5363	0.000405776	0.102288
Igsf9b	3617.71	-0.42406	0.119806	3.53955	0.000400811	0.102288
Gm42064	16.4965	1.8792	0.531275	-3.53716	0.000404454	0.102288
Oas2	51.9559	-1.07877	0.305714	3.52871	0.000417592	0.103853
Oc90	6.13057	3.29114	0.933116	-3.52705	0.000420225	0.103853
Gli2	445.241	-0.48819	0.138538	3.52387	0.0004253	0.104087
Gpr17	4476.75	-0.423682	0.120593	3.51332	0.000442543	0.106244
Prkcd	2871.51	0.802805	0.228483	-3.51363	0.000442035	0.106244
Isg15	91.8096	-0.827848	0.236282	3.50365	0.000458926	0.109138
Gm43024	32.3922	7.87037	2.25036	-3.49739	0.000469842	0.110689
Mybpc1	277.599	-0.686592	0.196848	3.48793	0.000486781	0.113618
Cd300e	13.9315	1.98725	0.570191	-3.48524	0.000491704	0.113714
C130051F05Rik	27.1018	-1.33499	0.384531	3.47174	0.000517106	0.117465
H3c4	32.3772	-1.2395	0.357032	3.47167	0.000517241	0.117465
Lbhd2	122.84	2.38116	0.687408	-3.46397	0.000532268	0.119798
H1f3	36.3533	-1.3392	0.387374	3.45712	0.000545973	0.121795
Zic3	437.2	0.619397	0.179369	-3.4532	0.000553982	0.122498
Gm31462	5.90366	3.32877	0.97164	-3.42593	0.0006127	0.134304
Klra9	28.8756	8.4464	2.4672	-3.42347	0.000618265	0.134355
ENSMUSG00000120043	9.71247	2.64624	0.774678	-3.41593	0.000635653	0.136953
Ankfn1	139.831	1.46985	0.43073	-3.41247	0.000643781	0.137529
Calcr	16.7398	4.7089	1.38386	-3.40274	0.000667147	0.141323
Ddit4l	2195.23	-0.484443	0.142683	3.39523	0.000685699	0.144043
Clspn	165.832	0.729356	0.2153	-3.38762	0.000705007	0.146479
Rbm3-ps	114.167	0.670046	0.197881	-3.38611	0.000708919	0.146479
AF357399	14.5003	1.8008	0.532896	-3.37927	0.000726787	0.14895
Gm13425	23.8016	1.89892	0.563934	-3.36727	0.000759176	0.153271
Gm37159	22.8123	7.3603	2.18747	-3.36476	0.000766114	0.153271
Gm37558	9.24846	-4.17269	1.23945	3.36657	0.000761095	0.153271
Gm45592	97.5343	0.807932	0.240696	-3.35665	0.000788916	0.154163
Gm47258	7.73173	2.58296	0.768815	-3.35967	0.000780355	0.154163
Sp100	384.801	-0.482903	0.143828	3.3575	0.000786494	0.154163
Pla2g4e	440.483	0.579314	0.172755	-3.35337	0.000798326	0.154802
Gm10069	150.065	-0.6292	0.187768	3.35094	0.000805371	0.154976
Gm18270	6.49625	2.63754	0.790513	-3.33649	0.000848437	0.155829
Gm23119	19.6435	1.3542	0.405473	-3.33981	0.000838346	0.155829
Gm37245	4.49139	3.55712	1.06449	-3.34162	0.000832924	0.155829
Gm48420	184.895	0.556213	0.166679	-3.33704	0.000846752	0.155829
Gpr50	73.1968	1.33585	0.400318	-3.33697	0.000846964	0.155829
Nanp	81.0307	1.03145	0.308513	-3.34328	0.000827936	0.155829
Pdia6	14046.4	-0.356754	0.106984	3.33465	0.000854063	0.155829
Satb2	2402.13	-0.429039	0.128726	3.33296	0.000859259	0.155829
Gm48542	12.5733	6.11585	1.8385	-3.32654	0.000879307	0.158326
Saa3	31.2184	7.46672	2.24982	-3.31881	0.000904027	0.161622
Gm43792	4.06707	-5.2245	1.5776	3.31168	0.00092738	0.163478
Pcdhga7	1404.67	0.406789	0.122808	-3.3124	0.000924993	0.163478
Gm34256	254.704	0.557469	0.168553	-3.30738	0.000941747	0.164482
Gm41396	42.5206	0.992559	0.300223	-3.30608	0.000946122	0.164482
Gm19705	103.667	0.728014	0.2204	-3.30315	0.000956057	0.16507
Gdf7	7.40046	3.6284	1.10255	-3.29091	0.000998645	0.170094
Iigp1	277.672	-0.512286	0.155638	3.29152	0.00099649	0.170094
Gm44241	5.79205	3.01626	0.917333	-3.28807	0.00100877	0.170665
Gm49130	28.9169	1.33385	0.40605	-3.28494	0.00102004	0.17142
Olah	7.6983	3.06655	0.934111	-3.28286	0.0010276	0.171549
Zbtb40	1076.02	-0.38169	0.116637	3.27246	0.00106615	0.176812
ENSMUSG00000120907	6.69568	-4.59004	1.41094	3.25319	0.00114119	0.184727
Gm23969	22.5647	1.44071	0.442552	-3.25547	0.00113206	0.184727
Hsf2bp	29.7757	1.63575	0.502891	-3.25269	0.00114318	0.184727
Manf	6092.34	-0.352235	0.108145	3.25706	0.00112574	0.184727
Tbx22	2.22896	5.11412	1.57392	-3.24929	0.00115694	0.185758
E030025P04Rik	16.235	6.86488	2.1154	-3.24519	0.00117372	0.187261
Foxp2	334.658	-0.568028	0.176707	3.21451	0.00130666	0.20716
Gm21955	966.557	-0.442166	0.137987	3.20441	0.0013534	0.211905
Rgs18	9.32479	-2.95992	0.923414	3.20541	0.00134868	0.211905
Tas1r1	14.607	1.87451	0.585542	-3.20133	0.00136797	0.212862
Mir1188	14.8897	1.69227	0.531012	-3.18688	0.00143818	0.222415
1700048O20Rik	573.12	0.52837	0.166884	-3.16609	0.00154504	0.237485
Gm33051	52.9348	1.03867	0.328652	-3.16041	0.00157547	0.240694
Cytip	23.1676	1.2752	0.405314	-3.14619	0.00165411	0.251186
Gm20684	19.8379	1.43064	0.455648	-3.1398	0.00169062	0.251805
Grid2ip	121.356	0.74747	0.238023	-3.14033	0.00168758	0.251805
Zic1	2971.68	1.21478	0.387056	-3.1385	0.00169814	0.251805
Zic2	1450.25	0.515925	0.164118	-3.14362	0.00166874	0.251805
Fam186a	9.26304	2.2363	0.714539	-3.12971	0.0017498	0.257947
Rpl13-ps1	19.0948	1.4545	0.466224	-3.11973	0.00181014	0.265291
Hacl1	57.3385	0.84728	0.272299	-3.11158	0.00186091	0.271155
Gm5144	11.3146	2.61156	0.841263	-3.10433	0.00190712	0.276291
1810007D17Rik	4.3727	3.68539	1.19013	-3.09662	0.00195739	0.277803
Bbc3	432.681	0.47311	0.152692	-3.09846	0.00194529	0.277803
ENSMUSG00000121202	34.3215	1.16711	0.376983	-3.09593	0.001962	0.277803
Gmfg	138.691	0.624018	0.201666	-3.09432	0.00197266	0.277803
Slc4a1	5.76641	3.13937	1.01427	-3.09519	0.00196687	0.277803
Gm43052	3.98777	-5.19141	1.67919	3.09161	0.00199072	0.278789
1600010M07Rik	9.76416	2.27884	0.73825	-3.08681	0.00202316	0.281768
Gm10062	4.69582	3.39334	1.10128	-3.08128	0.00206115	0.28548
ENSMUSG00000120496	75.1152	0.71255	0.231538	-3.07747	0.00208766	0.285869
Gm16976	20.8725	-1.40469	0.45666	3.076	0.00209797	0.285869
Olfr563-ps1	28.3381	8.05377	2.61814	-3.07614	0.00209701	0.285869
Erf	3366.05	0.364344	0.119225	-3.05593	0.00224367	0.300842
Rps18-ps5	271.459	-0.482556	0.157802	3.05798	0.00222836	0.300842
Serinc2	582.81	-0.565796	0.185107	3.05659	0.00223873	0.300842
Gm37211	8.25958	-3.45951	1.13343	3.05224	0.00227142	0.302952
Gm42918	111.118	0.600622	0.197074	-3.0477	0.00230599	0.305945
Cacng5	1546.53	0.466876	0.153438	-3.04276	0.00234418	0.307771
Plau	376.274	-0.455133	0.149525	3.04385	0.0023357	0.307771
Lgals3	144.054	0.714198	0.234887	-3.0406	0.00236108	0.308384
Slc26a5	12.0495	1.69781	0.559535	-3.03432	0.00241077	0.313251
Ano1	376.11	0.469638	0.155303	-3.02401	0.00249451	0.32247
Gm2453	20.3068	1.25026	0.414018	-3.01983	0.00252915	0.32528
Gm12320	5.07042	2.80341	0.929181	-3.01708	0.00255226	0.326585
Gm36823	61.3689	-1.00508	0.333794	3.01108	0.00260321	0.331423
A930017K11Rik	96.3676	0.717401	0.239369	-2.99705	0.00272604	0.342622
Chordc1	12783	-0.314765	0.105019	2.99722	0.00272457	0.342622
Gm42587	8.02835	2.66744	0.890216	-2.99639	0.00273195	0.342622
Asic3	13.3762	1.74191	0.582961	-2.98805	0.00280765	0.348647
Gm31615	9.63513	2.39618	0.801563	-2.98938	0.00279546	0.348647
2810403D21Rik	183.075	0.571646	0.192177	-2.97459	0.00293384	0.350221
Gm35167	14.0308	1.64796	0.552547	-2.98247	0.0028593	0.350221
Hells	358.737	0.431217	0.145026	-2.97338	0.00294536	0.350221
Ifit1	346.102	-0.472847	0.158728	2.97897	0.00289219	0.350221
Kcne4	90.996	0.670903	0.225434	-2.97605	0.00291989	0.350221
Mcidas	26.9714	1.16016	0.39006	-2.97431	0.00293648	0.350221
Rec8	213.191	0.74561	0.250617	-2.97509	0.00292899	0.350221
Styx-ps	220.734	-0.600843	0.201449	2.9826	0.00285812	0.350221
Zdhhc4	1567.84	0.349043	0.117184	-2.9786	0.00289573	0.350221
D130007C19Rik	89.6474	-0.698686	0.235318	2.96911	0.00298665	0.353462
Gm16136	37.1243	8.06657	2.72491	-2.9603	0.00307337	0.35702
Gm43808	18.8341	1.48856	0.5028	-2.96055	0.00307089	0.35702
Ndufb2	2609.23	-0.325868	0.110001	2.9624	0.0030525	0.35702
Spata48	28.7701	1.01896	0.343901	-2.96294	0.00304712	0.35702
Fgfbp3	1028.28	0.40678	0.137944	-2.94888	0.00318929	0.357314
Gm12999	137.112	0.671553	0.227668	-2.9497	0.00318081	0.357314
Gm33940	204.313	0.482492	0.16347	-2.95155	0.0031618	0.357314
Gm38224	11.7543	-2.1387	0.722948	2.95831	0.00309328	0.357314
Gm50334	6.15467	2.6944	0.911947	-2.95456	0.00313115	0.357314
Mkks	1906.31	-0.359959	0.121868	2.95367	0.00314015	0.357314
Sp3os	1214.17	0.36383	0.12307	-2.95628	0.00311371	0.357314
Tmem182	16.8063	1.72176	0.58319	-2.95231	0.00315402	0.357314
4930545H06Rik	3.53533	-5.02942	1.7101	2.94102	0.00327137	0.358517
Gm12216	118.983	0.639204	0.217371	-2.94062	0.00327558	0.358517
Gm38286	4.40789	-4.58928	1.5608	2.94034	0.00327852	0.358517
Gm5819	11.8028	2.06226	0.700217	-2.94517	0.0032278	0.358517
Serpinb8	646.32	0.423936	0.143965	-2.94471	0.00323255	0.358517
Vmn2r-ps54	2.60962	-4.58926	1.56114	2.93969	0.00328537	0.358517
P4ha1	7885.06	-0.311451	0.106019	2.9377	0.00330657	0.359276
Gm45702	10.9041	2.13732	0.727907	-2.93626	0.00332199	0.359402
Evi2	7.77509	2.57413	0.877418	-2.93375	0.00334889	0.359793
Onecut3	8.18838	2.3235	0.79212	-2.93327	0.00335415	0.359793
Hipk4	31.3847	1.07986	0.368774	-2.92826	0.0034087	0.363743
Mex3d	1238.98	0.331843	0.113364	-2.92724	0.00341983	0.363743
B630019A10Rik	12.5578	-2.41306	0.82566	2.92258	0.00347146	0.364618
Gm28703	23.8345	1.54411	0.528097	-2.92392	0.0034565	0.364618
Pknox1	1587.23	-0.326236	0.111597	2.92334	0.00346303	0.364618
5330409N07Rik	5.94855	2.98165	1.02206	-2.91729	0.00353083	0.369316
Uba6	3822.26	-0.32551	0.111675	2.9148	0.00355912	0.370737
Krt2	892.231	0.457649	0.157087	-2.91334	0.00357582	0.370944
Gm12297	26.8724	1.2666	0.434986	-2.91182	0.00359325	0.371224
Ern2	9.14879	2.08867	0.718259	-2.90796	0.003638	0.374313
Tubd1	704.841	-0.367951	0.126996	2.89733	0.00376349	0.38565
Azgp1	15.3397	7.16245	2.47769	-2.89078	0.00384293	0.385818
Cplx3	1277.26	-0.683884	0.236385	2.89309	0.00381469	0.385818
Ct55	43.9686	1.02987	0.355807	-2.89448	0.0037979	0.385818
Gm16199	53.6012	-1.17478	0.406552	2.88963	0.00385695	0.385818
Gm42521	22.8072	1.27828	0.441882	-2.8928	0.00381827	0.385818
Gm816	41.8134	1.15773	0.400609	-2.88993	0.00385332	0.385818
Nphs1os	16.1862	1.75294	0.60697	-2.88802	0.00387678	0.386268
Gm43597	1382.58	-0.327161	0.113409	2.88478	0.00391691	0.387206
Trim66	2663.37	-0.363183	0.125875	2.88527	0.00391081	0.387206
Gm34883	62.4238	0.925433	0.320984	-2.88312	0.00393761	0.387286
Sacm1l	13470	-0.305299	0.105924	2.88225	0.00394845	0.387286
Slc38a5	279.418	-0.533793	0.185319	2.8804	0.00397173	0.388059
9130002K18Rik	8.05521	2.2412	0.780512	-2.87145	0.00408595	0.391995
Gm31621	22.1125	1.19556	0.415757	-2.87562	0.00403231	0.391995
Grxcr2	42.3878	1.43061	0.498217	-2.87146	0.00408582	0.391995
Oasl2	432.533	-0.440832	0.153459	2.87264	0.00407058	0.391995
Oxld1	448.022	0.361083	0.125762	-2.87115	0.00408976	0.391995
Pou3f2	1859.95	-0.358206	0.124931	2.86723	0.00414085	0.395388
9130019P16Rik	92.9673	0.681632	0.238072	-2.86314	0.00419471	0.39752
9630009A06Rik	28.0706	1.12986	0.394587	-2.8634	0.00419118	0.39752
Gm16196	7.9463	2.16038	0.755092	-2.86109	0.0042219	0.398598
Hic1	142.18	-0.579693	0.202992	2.85574	0.00429361	0.40342
Zfp951	408.253	0.394229	0.138088	-2.8549	0.00430498	0.40342
ENSMUSG00000121113	27.2008	7.61484	2.66921	-2.85285	0.00433295	0.404537
Gm36346	16.567	1.35849	0.477648	-2.84412	0.00445349	0.412734
Pigz	570.297	0.416743	0.14648	-2.84505	0.00444048	0.412734
1700007L15Rik	54.1828	0.7884	0.277823	-2.83777	0.00454296	0.419483
Sp9	588.552	0.387611	0.13674	-2.83466	0.00458739	0.42204
Kcnj10	26501	-0.377194	0.133198	2.83183	0.00462823	0.424248
Rab39	286.486	-0.433886	0.153407	2.82832	0.00467924	0.427371
Gm6741	174.154	-1.25578	0.444929	2.82243	0.00476613	0.432175
Grpr	173.414	-0.552053	0.195542	2.82319	0.00475479	0.432175
ENSMUSG00000120232	174.807	0.543066	0.192541	-2.82052	0.00479464	0.433202
Gm9748	28.8276	1.00415	0.356212	-2.81898	0.00481759	0.433721
Bcl2l12	124.245	-0.670833	0.239059	2.80614	0.00501391	0.44593
Gm45292	2.64157	-4.614	1.64463	2.80549	0.00502397	0.44593
Haspin	22.2902	-1.29956	0.462669	2.80884	0.00497207	0.44593
Plch1	1533.37	-0.425284	0.151575	2.80577	0.00501965	0.44593
Gm49747	147.249	0.692223	0.246895	-2.80371	0.00505177	0.446825
Trbc2	46.4057	-1.10521	0.395332	2.79565	0.00517962	0.456531
Calr	50260.8	-0.287107	0.102811	2.79258	0.00522895	0.457679
Gm47551	5.76123	-4.15842	1.48909	2.7926	0.0052287	0.457679
Enpep	339.968	-0.433322	0.155273	2.79071	0.00525923	0.458624
Gm15651	27.1404	1.1074	0.396963	-2.78967	0.00527614	0.458624
A330015K06Rik	426.132	0.526257	0.189657	-2.77479	0.00552376	0.462553
Alms1-ps2	21.0008	-1.64784	0.593059	2.77854	0.00546031	0.462553
Arhgap27os1	15.0611	1.42409	0.513273	-2.77453	0.00552818	0.462553
Arhgef33	94.5562	0.645978	0.232378	-2.77986	0.00543823	0.462553
Bsx	14.4394	3.35542	1.20945	-2.77434	0.00553139	0.462553
Cnpy1	11.5242	1.98035	0.714501	-2.77165	0.00557728	0.462553
Dach2	235.984	0.614384	0.221001	-2.78	0.00543585	0.462553
Gm3807	9.15418	1.80827	0.650956	-2.77787	0.00547157	0.462553
Gm6501	37.7927	0.94628	0.34138	-2.77193	0.00557256	0.462553
Gm6682	127.444	-0.836581	0.301946	2.77064	0.00559468	0.462553
Gm8121	416.017	-0.591316	0.213431	2.77053	0.00559658	0.462553
Lrrc39	36.2581	0.928639	0.334107	-2.77947	0.00544481	0.462553
Palb2	102.12	0.641006	0.231313	-2.77117	0.0055856	0.462553
Rpl17-ps10	9534.23	-0.603705	0.216895	2.7834	0.00537924	0.462553
Trmt61a	1528.09	0.343744	0.123692	-2.77903	0.0054522	0.462553
Gm43398	147.885	0.747636	0.270057	-2.76844	0.0056325	0.463795
Lhx8	4.78606	3.51263	1.26923	-2.76752	0.0056484	0.463795
S100a5	6.08929	2.57396	0.931175	-2.76421	0.00570613	0.467014
B230110G15Rik	105.147	0.656233	0.237835	-2.75919	0.0057944	0.467247
Cobl	3839.16	-0.356126	0.129234	2.75567	0.00585727	0.467247
ENSMUSG00000121216	15.1309	1.27342	0.461788	-2.75758	0.00582303	0.467247
Gm13025	32.6534	1.04746	0.379671	-2.75887	0.00580012	0.467247
Mir7664	10.922	1.82691	0.661376	-2.76228	0.00573987	0.467247
Ninl	718.133	0.340536	0.123571	-2.75579	0.00585514	0.467247
Phf13	1749.84	0.299091	0.108509	-2.75637	0.00584466	0.467247
Spata32	49.0765	0.791064	0.286944	-2.75686	0.00583598	0.467247
B430319G15Rik	175.916	0.52301	0.189953	-2.75336	0.00589865	0.467589
Fgf3	20.1422	1.84363	0.669474	-2.75384	0.00588997	0.467589
Aim2	403.123	0.422168	0.15346	-2.751	0.00594145	0.46862
Cep128	626.097	0.357149	0.129845	-2.75059	0.00594885	0.46862
A930030B08Rik	19.5107	1.24165	0.45266	-2.743	0.00608812	0.472559
Gm33524	37.4702	0.890602	0.324508	-2.74447	0.00606095	0.472559
Gm49329	50.0679	0.909436	0.331369	-2.74448	0.00606061	0.472559
Ighj1	10.4308	1.82482	0.664467	-2.74629	0.00602737	0.472559
Rxfp1	2188.09	-0.639595	0.233194	2.74276	0.00609257	0.472559
A430057M04Rik	31.2284	-1.12604	0.410753	2.74141	0.00611762	0.473046
4930524O07Rik	40.9364	0.856437	0.313837	-2.72892	0.00635425	0.47812
Abca12	40.4444	-0.923275	0.338179	2.73013	0.00633087	0.47812
Gm10610	9.47851	-2.17125	0.796057	2.72751	0.00638152	0.47812
Gm12144	67.7735	0.736244	0.269986	-2.72697	0.00639188	0.47812
Gm14308	189.477	-2.72877	0.999341	2.73056	0.0063226	0.47812
Gm43484	5.95263	2.22736	0.815722	-2.73054	0.00632305	0.47812
Gm50387	355.431	-0.396938	0.145036	2.73682	0.00620363	0.47812
Lncenc1	48.6607	0.854946	0.312953	-2.73187	0.00629769	0.47812
Per2	3177.93	-0.351584	0.128737	2.73102	0.00631394	0.47812
Smim6	11.4089	6.72925	2.46542	-2.72946	0.00634385	0.47812
Vwc2l	2144.66	-0.562027	0.205718	2.73203	0.00629451	0.47812
Gm47972	7.12797	1.99045	0.730483	-2.72484	0.00643336	0.478876
Tgif2	118.951	0.638581	0.234385	-2.7245	0.00643998	0.478876
Gm45165	3.12104	-4.85264	1.78221	2.72283	0.00647254	0.479882
Foxo6os	9.79219	1.63111	0.599486	-2.72084	0.00651161	0.481363
ENSMUSG00000120018	11.3766	-2.65684	0.977191	2.71885	0.00655092	0.482853
Gm15631	779.066	-0.338792	0.124703	2.71679	0.00659191	0.484457
Dusp13	21.1808	1.33642	0.492153	-2.71546	0.00661834	0.484906
Lncbate10	18.7488	-1.23633	0.455607	2.7136	0.00665572	0.484906
Tlr13	374.65	-0.44937	0.165592	2.71372	0.00665333	0.484906
Gm47801	2.21316	4.20141	1.54989	-2.71077	0.00671267	0.487646
Gm9925	48.548	0.96523	0.356282	-2.70918	0.00674504	0.488589
Gprc5d	9.73053	2.0002	0.738663	-2.70786	0.00677179	0.489121
Creld2	1478.24	-0.304989	0.112778	2.70432	0.00684442	0.491616
Sowahb	589.132	-0.432009	0.15975	2.70428	0.00684533	0.491616
Nefh	8833.85	-0.29628	0.109724	2.70023	0.00692905	0.494809
Rims3	8941.73	-0.324877	0.120288	2.70083	0.0069166	0.494809
D830013O20Rik	4.34146	2.83603	1.05198	-2.69591	0.0070197	0.496892
Gm43319	2.82298	-4.69928	1.7424	2.69702	0.00699639	0.496892
Mfsd7a	79.3065	0.840941	0.312028	-2.69509	0.00703707	0.496892
Xbp1	9372.14	-0.28343	0.105159	2.69525	0.00703367	0.496892
5730521K06Rik	19.0779	1.4915	0.554415	-2.69021	0.00714061	0.497239
Gm38398	4.1031	5.60421	2.08244	-2.69117	0.00712017	0.497239
Gm47202	157.254	-0.648969	0.24103	2.69248	0.00709235	0.497239
Grb7	138.869	-0.554783	0.206154	2.69111	0.00712153	0.497239
Gucy1b2	52.6816	-0.832407	0.309111	2.6929	0.00708328	0.497239
Gm49492	1184.22	0.314381	0.116987	-2.68731	0.00720311	0.500209
Tgfb3	1447.19	-0.29909	0.111345	2.68616	0.00722791	0.500553
Gm15721	190.795	-0.498361	0.185713	2.6835	0.00728559	0.503165
Olfml3	3114.48	-0.33562	0.125151	2.68171	0.00732468	0.504482
Gm49380	12.4889	-1.87027	0.698978	2.67572	0.00745696	0.512194
Gm2824	1285.59	-0.334896	0.125296	2.67283	0.00752151	0.513827
Slc10a4	75.105	0.824683	0.308477	-2.6734	0.00750871	0.513827
Gm15408	33.8183	1.12621	0.421649	-2.67096	0.00756339	0.513903
Wdr7	24958.5	-0.338127	0.126576	2.67133	0.00755515	0.513903
Dpp4	231.321	-0.639761	0.239968	2.66603	0.00767526	0.518708
Spats1	348.353	0.378821	0.142048	-2.66684	0.00765673	0.518708
Gm43633	2.77161	-4.66925	1.75526	2.66015	0.0078105	0.526436
Dchs2	504.516	0.362915	0.136578	-2.6572	0.00787915	0.529647
4933439N14Rik	2.73614	3.76604	1.4199	-2.65232	0.00799417	0.53426
Gm20703	12.9136	1.65884	0.625283	-2.65294	0.00797946	0.53426
Lsmem1	35.6075	0.928733	0.350255	-2.65159	0.00801136	0.53426
ENSMUSG00000121230	74.1276	-0.676105	0.255502	2.64618	0.00814071	0.538612
Slc22a18	36.5026	-0.965907	0.36495	2.64668	0.00812852	0.538612
Zfp750	19.24	1.24102	0.468802	-2.64721	0.0081158	0.538612
Platr14	37.898	-1.10819	0.419279	2.64308	0.00821568	0.542149
Gm11733	28.3646	1.01216	0.384244	-2.63417	0.00843426	0.547966
Gm37472	13.3533	-1.78516	0.677206	2.63607	0.00838716	0.547966
Gm5532	26.7831	1.11406	0.422769	-2.63516	0.00840988	0.547966
Gm9522	15.0274	1.58564	0.601328	-2.6369	0.00836675	0.547966
Trib3	46.2654	0.800221	0.303738	-2.63458	0.00842417	0.547966
Zfp345	4.7115	3.16148	1.1983	-2.6383	0.00833223	0.547966
Gck	144.015	0.620218	0.235754	-2.63079	0.00851875	0.552032
Gm10790	236.915	0.470532	0.179094	-2.62729	0.00860688	0.552067
Gm45033	4.51648	-4.00987	1.52479	2.62978	0.00854393	0.552067
Prkn	560.162	0.343899	0.130871	-2.62777	0.00859464	0.552067
Rps4l	2297.16	0.292606	0.111325	-2.62838	0.00857919	0.552067
5430414B19Rik	74.0799	0.638426	0.243275	-2.6243	0.00868283	0.553672
B130034C11Rik	299.182	0.390807	0.148952	-2.62371	0.00869781	0.553672
Myd88	674.668	-0.328404	0.12511	2.62492	0.00866687	0.553672
Pla2g4c	12.583	-1.43629	0.547746	2.62218	0.00873687	0.554758
Stac3	49.9218	-0.822396	0.313733	2.62133	0.00875887	0.554758
Olfm3	4887.41	-0.294144	0.112284	2.61965	0.00880196	0.55609
C630044B11Rik	8.49608	-2.51479	0.960573	2.61801	0.00884454	0.557383
Mapk13	42.9266	-1.03402	0.395266	2.61602	0.0088961	0.557843
Rmnd1	2432.37	-0.271742	0.103875	2.61605	0.00889532	0.557843
1700014D04Rik	48.66	0.830436	0.317763	-2.61338	0.00896523	0.560783
Rpl17-ps5	1066.62	0.390663	0.149547	-2.61231	0.00899334	0.561149
Tcf7l2	569.101	-0.373009	0.14293	2.60973	0.00906124	0.56399
Gm40621	3.79096	-4.35161	1.66926	2.6069	0.00913648	0.567272
Nkx2-1	42.1445	0.893601	0.343033	-2.605	0.00918733	0.569028
Spx	69.5009	0.673506	0.258711	-2.60331	0.00923282	0.570443
Ccl27b	30.5636	-3.42403	1.31674	2.60038	0.009312	0.572529
Gm13848	16.8722	1.52734	0.587306	-2.60058	0.00930667	0.572529
Gm5510	18.4648	1.21909	0.469229	-2.59807	0.00937499	0.573604
Ifi44	108.573	-0.567335	0.218358	2.59819	0.00937153	0.573604
Zswim2	7.68462	1.98798	0.766096	-2.59495	0.00946044	0.577431
Rgs13	167.164	0.56662	0.218451	-2.5938	0.00949204	0.57796
Gm4279	4.68623	2.43984	0.941884	-2.59039	0.00958686	0.580927
Omp	45.6461	0.841446	0.32483	-2.59042	0.00958582	0.580927
Hspb1	338.59	-0.96003	0.370816	2.58897	0.00962641	0.581925
Rnf32	1580.67	-0.288692	0.111649	2.58572	0.00971769	0.586037
4921514A10Rik	6.48	2.13974	0.829266	-2.58029	0.00987176	0.587636
4930570G19Rik	851.791	0.361154	0.139981	-2.58001	0.00987971	0.587636
9530036O11Rik	39.2	0.815565	0.316519	-2.57667	0.00997567	0.587636
Adgrd1	233.373	0.597165	0.231637	-2.57802	0.00993686	0.587636
Best3	118.189	0.663363	0.257036	-2.58082	0.00985668	0.587636
Ccdc190	2490.99	-0.294591	0.114377	2.57561	0.0100064	0.587636
Gm3317	13.2609	-1.65673	0.642476	2.57867	0.0099181	0.587636
Gm43089	15.0109	-1.41015	0.546808	2.57887	0.00991247	0.587636
Gm44013	6.90927	1.80702	0.701149	-2.57723	0.00995954	0.587636
Nrap	52.0571	0.723362	0.28085	-2.57561	0.0100063	0.587636
Slc27a6	23.18	1.42246	0.552411	-2.575	0.0100239	0.587636
Tacr2	21.7336	1.12825	0.436956	-2.58206	0.00982115	0.587636
Gm49327	386.88	0.368993	0.143453	-2.57222	0.010105	0.588282
Potegl	19.5708	1.54578	0.600934	-2.5723	0.0101026	0.588282
St8sia6	941.55	0.323688	0.125801	-2.57302	0.0100815	0.588282
Fut9	17682.3	-0.34118	0.132692	2.57122	0.0101342	0.588625
Gm34680	19.9262	1.23447	0.48058	-2.56871	0.0102079	0.59154
Gm36913	7.03327	2.20532	0.858986	-2.56735	0.0102479	0.592498
Car15	169.62	-0.473591	0.184683	2.56435	0.010337	0.592727
En2	74.3072	0.634848	0.247664	-2.56335	0.0103668	0.592727
Gpr160	96.8404	-0.548433	0.213897	2.564	0.0103473	0.592727
Rnf225	70.0128	0.607267	0.236835	-2.56409	0.0103447	0.592727
Zfand4	494.827	0.359832	0.140381	-2.56326	0.0103694	0.592727
Barhl1	10.4862	-4.37604	1.70907	2.56048	0.0104527	0.594792
Plcxd2	7097.98	-0.345414	0.1349	2.56051	0.0104519	0.594792
Gm13544	6.54259	5.9127	2.31806	-2.55071	0.0107505	0.595841
Gm42797	25.3893	-1.07656	0.421287	2.55541	0.0106062	0.595841
Gm42842	5.84394	-3.42711	1.34159	2.55452	0.0106335	0.595841
Gm47664	2.53837	-4.55369	1.78563	2.55018	0.0107667	0.595841
Gm49555	9.04346	1.88481	0.738968	-2.55059	0.010754	0.595841
Gm6598	54.7825	-0.762437	0.299136	2.5488	0.0108094	0.595841
Mcc	2074.67	-0.296009	0.115994	2.55193	0.0107129	0.595841
Mpz	13.4847	-3.52041	1.38116	2.54888	0.0108068	0.595841
Oas1c	91.9678	0.585631	0.229721	-2.54932	0.0107934	0.595841
Pstpip2	1545.21	0.296695	0.116214	-2.553	0.0106799	0.595841
Rbm28	5443.37	-0.30717	0.120087	2.5579	0.0105306	0.595841
Rpl17-ps3	5168.29	0.337759	0.132544	-2.54827	0.0108257	0.595841
Sgpp2	1503.43	-0.323066	0.126636	2.55114	0.0107371	0.595841
Slc37a1	446.692	0.357799	0.140386	-2.54869	0.0108128	0.595841
Sox1ot	3186.72	0.309721	0.121039	-2.55885	0.010502	0.595841
Helz2	300.473	-0.390781	0.15348	2.54614	0.0108921	0.596885
Prkab2	7099.09	-0.277017	0.108794	2.54627	0.0108882	0.596885
Gm20033	382.664	0.37221	0.146764	-2.53612	0.0112088	0.610578
Kdr	2242.1	-0.29159	0.114941	2.53687	0.0111848	0.610578
Pals2	5701.36	-0.269408	0.106236	2.53594	0.0112146	0.610578
1700063O14Rik	29.2928	1.01982	0.403169	-2.52952	0.0114219	0.612601
Cerkl	472.361	0.40295	0.159232	-2.53058	0.0113873	0.612601
Gm11585	302.683	-0.419147	0.165702	2.52952	0.0114218	0.612601
Gm15795	7.71781	1.89451	0.748527	-2.53098	0.0113744	0.612601
Gm20743	219.591	-0.510492	0.201713	2.53079	0.0113807	0.612601
Gm21168	25.6989	0.998672	0.394166	-2.53363	0.0112887	0.612601
Gm50163	283.027	0.554858	0.219328	-2.52982	0.0114123	0.612601
Arhgef37	242.961	0.407004	0.161018	-2.5277	0.0114812	0.613173
Gm5106	7.79499	1.97835	0.782509	-2.52821	0.0114644	0.613173
Rnps1-ps	36.2336	-0.888649	0.351956	2.52489	0.0115736	0.616803
Ccdc122	439.267	0.397192	0.157378	-2.52381	0.011609	0.617381
Apln	2962.72	-0.374615	0.148546	2.52187	0.0116732	0.618112
Gm45924	4.72594	2.40644	0.95472	-2.52057	0.0117165	0.618112
Kdm8	416.41	0.362581	0.143849	-2.52057	0.0117166	0.618112
Ms4a6b	144.465	-0.503397	0.199784	2.51971	0.0117453	0.618112
Znf41-ps	242.385	-0.482163	0.191322	2.52016	0.0117303	0.618112
4930426L09Rik	104.914	0.609294	0.242676	-2.51073	0.0120482	0.622312
9530026P05Rik	470.833	0.384309	0.153055	-2.51093	0.0120413	0.622312
A830036E02Rik	1589.09	0.386122	0.153687	-2.51239	0.0119916	0.622312
Dnase1l1	154.786	-0.490222	0.195305	2.51003	0.012072	0.622312
Gm10156	104.179	0.613209	0.243927	-2.5139	0.0119403	0.622312
Gm10702	277.689	0.376303	0.149779	-2.5124	0.0119915	0.622312
Gm37062	17.7458	1.38999	0.553428	-2.5116	0.0120186	0.622312
Hcrtr1	137.858	-0.767716	0.305426	2.51359	0.011951	0.622312
Herc6	578.442	-0.347839	0.138361	2.51399	0.0119372	0.622312
Mapk11	2053.27	-0.285052	0.113357	2.51464	0.0119155	0.622312
Gm45184	4.57452	2.5711	1.02514	-2.50806	0.0121395	0.624516
Casq1	51.6423	0.731482	0.291932	-2.50566	0.0122224	0.624903
Ccm2l	150.751	-0.575602	0.229634	2.50661	0.0121896	0.624903
H2aw	1980.37	-0.269491	0.107613	2.50425	0.012271	0.624903
Lcat	2562.62	-0.314118	0.125356	2.5058	0.0122174	0.624903
Mfsd4a	7660.36	0.298294	0.11909	-2.50478	0.0122527	0.624903
Arhgef38	14.3167	1.67971	0.671104	-2.50291	0.0123178	0.626024
Btbd16	126.514	0.46573	0.186215	-2.50103	0.0123833	0.628083
Bpifb4	5.27531	2.79404	1.11784	-2.49951	0.0124367	0.628263
Gm9403	83.4052	-0.656716	0.262684	2.50002	0.0124185	0.628263
Gm44022	11.2037	-2.13626	0.855044	2.49843	0.0124746	0.628921
Filip1	1768.27	0.354432	0.141916	-2.49749	0.0125078	0.629332
C230062I16Rik	366.504	-0.366991	0.147316	2.49119	0.0127316	0.629633
Ebf1	371.995	-0.369324	0.147939	2.49647	0.0125436	0.629633
Gm15645	38.3901	-0.814758	0.327196	2.49012	0.0127699	0.629633
Gm17225	4.40677	2.84384	1.1429	-2.48828	0.0128362	0.629633
Gm47259	2.47127	-4.49494	1.80182	2.49467	0.0126073	0.629633
Gm49539	19.5881	1.06541	0.427562	-2.49183	0.0127086	0.629633
Hcar2	23.7856	1.33296	0.535127	-2.49092	0.0127413	0.629633
Mri1	992.598	0.314271	0.125997	-2.49429	0.0126211	0.629633
Ntrk1	7.38863	1.87768	0.752941	-2.49379	0.0126387	0.629633
Ofd1	1244.04	0.305885	0.122699	-2.49296	0.0126683	0.629633
Pdlim2	1054.55	0.308989	0.124112	-2.48959	0.0127889	0.629633
Pmaip1	242.388	-0.420878	0.169148	2.48822	0.0128384	0.629633
Slc13a3	1562.98	-0.375378	0.150685	2.49115	0.0127331	0.629633
Gm5577	305.286	0.375696	0.151114	-2.48618	0.0129121	0.632018
Mirlet7e	3.36003	3.44218	1.38503	-2.48528	0.012945	0.632399
Wfdc6a	4.97314	3.09159	1.24485	-2.48351	0.0130094	0.634314
1700017M07Rik	19.5284	1.19897	0.488956	-2.45209	0.0142028	0.636777
2900079G21Rik	473.843	0.334167	0.135584	-2.46466	0.0137144	0.636777
4930562F07Rik	5.63527	2.47485	1.00867	-2.45358	0.0141442	0.636777
4932411K12Rik	4.94783	2.84604	1.15457	-2.46501	0.0137008	0.636777
6030445D17Rik	24.957	-0.981515	0.397326	2.4703	0.0135	0.636777
Acap1	6.78939	1.94579	0.788221	-2.46859	0.0135647	0.636777
Ak3l2-ps	421.552	-0.418234	0.169948	2.46095	0.013857	0.636777
Bbox1	475.287	0.448617	0.182776	-2.45446	0.0141095	0.636777
BC051019	31.0494	-0.973105	0.397014	2.45106	0.0142436	0.636777
C230096K16Rik	122.511	0.579151	0.236375	-2.45014	0.0142802	0.636777
C330024D21Rik	8.94689	1.94068	0.79001	-2.45652	0.0140289	0.636777
Calcb	19.7684	-1.10363	0.44968	2.45425	0.0141178	0.636777
Dach1	1017.07	0.371093	0.151129	-2.45547	0.01407	0.636777
Gm10118	273.302	-0.405097	0.165075	2.45402	0.0141269	0.636777
Gm12276	106.898	-0.524203	0.212068	2.47186	0.0134412	0.636777
Gm14044	14.1274	-1.25675	0.507736	2.47521	0.0133159	0.636777
Gm17244	183.65	0.541306	0.218851	-2.4734	0.0133835	0.636777
Gm19569	56.6071	0.758821	0.309355	-2.45291	0.0141704	0.636777
Gm20394	20.9981	1.1857	0.48319	-2.4539	0.0141315	0.636777
Gm25857	17.6794	1.10067	0.449421	-2.44909	0.0143218	0.636777
Gm26716	12.8291	-1.79884	0.734583	2.4488	0.0143334	0.636777
Gm33869	106.183	-0.635202	0.259303	2.44965	0.0142995	0.636777
Gm37788	5.23168	5.58222	2.26513	-2.46441	0.0137237	0.636777
Gm38255	21.9886	1.15474	0.466554	-2.47504	0.0133221	0.636777
Gm43061	12.7009	-1.77985	0.726938	2.44843	0.0143482	0.636777
Gm48181	6.42062	5.88164	2.38625	-2.46481	0.0137086	0.636777
Gm49179	86.7481	0.583911	0.23584	-2.47588	0.0132909	0.636777
Gm49494	33.7366	-0.914707	0.373374	2.44984	0.0142918	0.636777
Gm50203	25.4745	1.03938	0.423621	-2.45357	0.0141447	0.636777
Gm5620	149.922	-0.587486	0.239649	2.45145	0.0142283	0.636777
Gm9884	57.5378	-0.671172	0.273623	2.45291	0.0141706	0.636777
Krt5	89.5997	0.762299	0.308136	-2.47391	0.0133645	0.636777
Lrit2	18.5154	7.80359	3.14561	-2.48079	0.0131091	0.636777
Lrrtm3	3365.08	-0.274262	0.111483	2.46013	0.0138887	0.636777
Myadml2	427.905	0.340099	0.138029	-2.46397	0.0137407	0.636777
Nupr1l	57.6681	0.695883	0.282362	-2.4645	0.0137204	0.636777
Pla2g2c	12.9179	1.74426	0.711934	-2.45004	0.0142842	0.636777
Pld5	561.813	0.800714	0.324435	-2.46803	0.013586	0.636777
Ptchd4	363.626	0.381383	0.154673	-2.46575	0.0136728	0.636777
Rgsl1	150.638	-0.526206	0.214612	2.45189	0.0142108	0.636777
Serpina12	13.3157	-1.39643	0.564228	2.47493	0.0133261	0.636777
Shox2	25.8613	-2.95638	1.20583	2.45173	0.0142172	0.636777
Slc13a1	12.8578	1.29094	0.52076	-2.47895	0.0131772	0.636777
Slc25a34	494.867	0.482812	0.194798	-2.47852	0.0131928	0.636777
Tgm2	1458.63	-0.383497	0.154619	2.48027	0.0131284	0.636777
Tra2a	9541.28	-0.257983	0.104901	2.4593	0.0139208	0.636777
Trmt9b	1837.75	0.286555	0.115819	-2.47417	0.0133547	0.636777
Ucma	188.618	-0.587993	0.238843	2.46184	0.0138228	0.636777
Upk1b	209.407	0.449409	0.182916	-2.45691	0.0140138	0.636777
Vmn1r85	3.15839	3.10722	1.26115	-2.4638	0.0137474	0.636777
Zfp760	1752.27	-0.279121	0.112582	2.47927	0.0131652	0.636777
E2f2	135.948	-0.466313	0.190612	2.44639	0.0144293	0.638955
Olfm2	3620.84	-0.336121	0.13748	2.44487	0.0144902	0.638955
Sstr5	33.1516	1.00788	0.412271	-2.4447	0.0144971	0.638955
Zfp46	4516.68	0.287322	0.117561	-2.44404	0.014524	0.638955
Zic4	485.126	0.794201	0.324934	-2.44419	0.0145176	0.638955
Abca17	50.4267	-0.865003	0.35417	2.44234	0.0145923	0.639881
Gm44892	4.46468	-3.85644	1.57946	2.44163	0.0146212	0.639881
Hspb6	463.715	-0.448481	0.183638	2.4422	0.0145979	0.639881
Gm807	18.111	-1.303	0.533888	2.44059	0.0146634	0.640615
Cnn1	47.423	-0.930751	0.381567	2.43929	0.0147163	0.641814
Gm42858	72.1248	-0.716471	0.293896	2.43784	0.0147755	0.643282
1700113A16Rik	173.102	0.443356	0.182097	-2.43472	0.0149033	0.647712
Gm37531	5.94332	-2.63912	1.08423	2.43411	0.0149286	0.647712
Defb30	6.94903	-2.4994	1.02789	2.4316	0.0150325	0.649719
Dock10	11399.1	0.319321	0.131289	-2.43221	0.0150072	0.649719
ENSMUSG00000120062	59.8473	0.738767	0.303879	-2.43112	0.0150522	0.649719
A630031M04Rik	222.444	-0.450167	0.185269	2.4298	0.0151071	0.650339
Ankrd22	42.3111	-2.56524	1.0567	2.4276	0.0151991	0.650339
Dnajc28	2097.97	-0.282191	0.116157	2.42939	0.0151241	0.650339
Gm49092	92.5841	-0.52746	0.217196	2.42849	0.0151617	0.650339
Rfx8	43.9912	0.696429	0.286895	-2.42747	0.0152046	0.650339
Slc47a2	3.91291	-3.15536	1.30007	2.42707	0.0152214	0.650339
Gm47725	38.1398	-1.19004	0.490455	2.42641	0.0152492	0.650427
Cdr1os	6951.43	-0.302592	0.124786	2.42489	0.015313	0.652044
4930539M17Rik	4.97396	2.59074	1.06947	-2.42245	0.0154164	0.653132
Gm15503	9.71264	1.79224	0.73988	-2.42234	0.0154211	0.653132
Gna15	172.458	0.466395	0.192496	-2.42289	0.0153978	0.653132
Ptx3	80.1823	1.24055	0.512234	-2.42184	0.0154422	0.653132
Idi1-ps1	53.0465	-0.680773	0.281186	2.42108	0.0154745	0.653402
2810049E08Rik	266.096	0.379686	0.156919	-2.41964	0.0155359	0.654068
Angpt4	5.9039	-2.08902	0.86361	2.41894	0.0155657	0.654068
B830017H08Rik	275.593	0.353318	0.146146	-2.41757	0.0156247	0.654068
Gm15675	26.5329	-1.10423	0.456844	2.41707	0.015646	0.654068
Gm38346	16.1688	7.60586	3.14581	-2.41778	0.0156156	0.654068
Gm44524	19.2415	-1.17894	0.487443	2.41862	0.0155794	0.654068
Gm44093	5.73389	-5.71591	2.36669	2.41515	0.0157287	0.65644
ENSMUSG00000120153	45.7284	0.771988	0.320044	-2.41213	0.0158597	0.659644
Gm38085	9.72194	-1.74566	0.72423	2.41037	0.0159363	0.659644
Lrrc69	6.3153	-2.54475	1.05551	2.41092	0.0159125	0.659644
Megf6	438.304	0.385341	0.159856	-2.41055	0.0159284	0.659644
Tnc	664.81	-0.394995	0.163734	2.41242	0.0158471	0.659644
4933407L21Rik	331.757	0.373575	0.155036	-2.4096	0.0159701	0.659958
Catsperd	77.0941	0.61363	0.254864	-2.40768	0.0160542	0.662348
Gm14150	245.381	-0.386444	0.160607	2.40615	0.0161219	0.664052
1700028E10Rik	125.251	0.483061	0.201119	-2.40186	0.016312	0.666881
Cd27	20.08	7.5533	3.14551	-2.4013	0.0163369	0.666881
Mesp1	7.65878	2.37796	0.989869	-2.4023	0.0162923	0.666881
Rab42	87.9998	-0.568264	0.2365	2.40281	0.0162695	0.666881
Rims4	5313.07	-0.266675	0.111061	2.40116	0.0163433	0.666881
Selenok-ps1	9.54841	1.84636	0.76899	-2.40102	0.0163493	0.666881
4930455G09Rik	12.0215	1.42547	0.59437	-2.39828	0.0164722	0.669728
Nkx2-2os	92.5423	0.522111	0.217676	-2.39856	0.0164596	0.669728
Ifitm3	1201.11	-0.38821	0.16202	2.39607	0.016572	0.672698
BB123696	2.23719	-4.35691	1.81946	2.39462	0.0166377	0.6732
Knstrn	101.268	-0.631497	0.263692	2.39483	0.0166282	0.6732
Acp6	1070.8	-0.300835	0.125831	2.39079	0.016812	0.674835
Cpa4	15.8729	1.62801	0.680869	-2.39107	0.0167993	0.674835
ENSMUSG00000120868	26.8204	-0.991008	0.4143	2.39201	0.0167566	0.674835
Gm10638	147.152	0.434187	0.181488	-2.39237	0.0167399	0.674835
Il17rc	199.84	-0.4515	0.188789	2.39155	0.0167773	0.674835
Gm29865	56.3536	0.639117	0.267499	-2.38923	0.0168837	0.675562
Stag3	53.6644	0.686173	0.287159	-2.38952	0.0168704	0.675562
Gpr174	4.91348	5.48456	2.29647	-2.38826	0.0169282	0.676271
ENSMUSG00000119995	38.3303	0.769204	0.322279	-2.38677	0.0169973	0.677956
Trappc3l	19.4393	1.09865	0.46095	-2.38346	0.0171508	0.682999
Fmo2	201.216	-0.522326	0.219202	2.38286	0.0171789	0.683037
Gm5544	6.35179	1.79773	0.755224	-2.3804	0.017294	0.686529
4930500F10Rik	86.4706	0.522011	0.219524	-2.37792	0.0174106	0.687233
Gm48646	2.03175	-4.20952	1.77041	2.37771	0.0174207	0.687233
Macc1	29.35	-1.21101	0.509273	2.37792	0.0174104	0.687233
Slc6a3	24.0689	1.04662	0.440124	-2.37802	0.017406	0.687233
1700087I21Rik	2230.67	0.269256	0.113325	-2.37597	0.017503	0.688912
Fam184b	513.108	0.327034	0.13766	-2.37565	0.0175179	0.688912
Gm42992	5.55153	-2.49767	1.05236	2.37341	0.0176249	0.692039
Gm38101	60.886	0.861472	0.363085	-2.37265	0.0176611	0.692382
Gm16323	70.6377	0.672908	0.283702	-2.37188	0.0176977	0.692738
Abhd11os	72.7805	0.599636	0.253026	-2.36986	0.0177949	0.694388
Gm28071	31.8527	-0.817277	0.344862	2.36986	0.0177947	0.694388
Stard4	5081.91	-0.286148	0.120794	2.3689	0.0178411	0.695114
Asb17	8.523	-2.43921	1.03037	2.36732	0.0179173	0.695933
Gm6533	8.14844	-1.7672	0.746367	2.36773	0.0178976	0.695933
Gm31881	26.5332	0.955612	0.40402	-2.36526	0.0180176	0.697675
Samd9l	677.39	-0.304086	0.128557	2.36538	0.0180115	0.697675
Ccdc80	507.293	-0.370368	0.15672	2.36325	0.0181154	0.700389
Gm11738	17.6117	1.52831	0.647321	-2.36097	0.018227	0.702547
S100a14	4.91615	2.21833	0.939488	-2.36121	0.0182153	0.702547
Gm48653	51.289	0.841401	0.356729	-2.35866	0.0183412	0.70372
Kcne1l	500.851	-0.418001	0.177198	2.35895	0.0183268	0.70372
Usp43	130.914	-0.572825	0.24283	2.35895	0.0183265	0.70372
P2ry2	87.1547	0.533136	0.22626	-2.35629	0.0184584	0.706068
Rnpep	4018.73	-0.258621	0.109752	2.35641	0.0184525	0.706068
C630028M04Rik	12.4755	-1.41691	0.601943	2.3539	0.0185777	0.707844
Fam243	14.0602	7.40474	3.14604	-2.35367	0.018589	0.707844
Gypa	6.09231	2.37549	1.00899	-2.35434	0.0185556	0.707844
Angel1	929.463	0.282098	0.119946	-2.35188	0.0186788	0.71019
H2-T24	223.805	-0.389348	0.165701	2.3497	0.0187883	0.711134
Mir7651	6.47761	2.38986	1.01698	-2.34995	0.018776	0.711134
Nr1d2	15132.9	-0.246645	0.104927	2.35063	0.0187417	0.711134
Adal	2345.65	-0.243943	0.103945	2.34685	0.018933	0.713893
Col16a1	830.253	-0.404358	0.172318	2.34659	0.0189462	0.713893
Gm8104	16.0196	-1.57248	0.670096	2.34666	0.0189428	0.713893
Acot4	868.697	0.29295	0.125083	-2.34204	0.0191787	0.714131
Areg	9.43105	-1.63905	0.699384	2.34356	0.0191006	0.714131
Cyp2s1	335.731	-0.344577	0.147019	2.34376	0.0190902	0.714131
Gm28784	13.0184	-1.54908	0.660839	2.34411	0.0190726	0.714131
Gsg1l	5192.2	-0.306547	0.130889	2.34203	0.0191791	0.714131
Serpinh1	1721.35	-0.355323	0.151679	2.34259	0.0191502	0.714131
Slc25a41	4.67688	2.73168	1.16623	-2.34232	0.0191645	0.714131
Snrpert	449.841	-0.433142	0.184848	2.34324	0.019117	0.714131
Zbtb26	1492.07	-0.267045	0.114102	2.3404	0.0192629	0.716193
Dlx1	2296.21	0.265384	0.11347	-2.33881	0.019345	0.717132
ENSMUSG00000120636	3.80592	2.77099	1.18466	-2.33906	0.0193324	0.717132
Dubr	2039.15	-0.286151	0.122398	2.33787	0.0193941	0.717894
Gm36660	4.74819	2.62019	1.12167	-2.33597	0.0194927	0.719432
Oprk1	230.91	-0.501738	0.214745	2.33643	0.0194687	0.719432
E130218I03Rik	11.9758	1.42456	0.610347	-2.33402	0.0195945	0.721166
Gm41541	8.79646	1.79701	0.769934	-2.33398	0.0195969	0.721166
C130074G19Rik	2267.53	0.327095	0.140344	-2.33066	0.019771	0.722448
Fbxw13	1.64084	4.67243	2.00445	-2.33104	0.0197515	0.722448
Satb1	12751.4	-0.253611	0.108744	2.33219	0.0196906	0.722448
Uox	82.9383	-0.680825	0.29192	2.33223	0.0196887	0.722448
Zfp534	3.11562	3.00054	1.28746	-2.33059	0.019775	0.722448
ENSMUSG00000120630	836.006	0.316325	0.135859	-2.32833	0.0198946	0.725764
1810010H24Rik	274.278	0.426717	0.183467	-2.32586	0.0200261	0.726561
9430065F17Rik	143.025	0.56478	0.242894	-2.32521	0.0200605	0.726561
AB041806	201.519	0.448448	0.192818	-2.32576	0.0200315	0.726561
Gm13423	45.542	-0.698363	0.300306	2.32551	0.0200449	0.726561
Pdia3	29954	-0.234719	0.100888	2.32653	0.0199905	0.726561
Gm45704	5.12202	-2.2846	0.982851	2.32446	0.0201009	0.726802
Zfp558	265.625	0.381155	0.164007	-2.32401	0.0201249	0.726802
Ldb3	905.256	0.277284	0.119428	-2.32177	0.0202453	0.730092
Lnp1	165.554	0.634244	0.273361	-2.32017	0.0203318	0.730092
Rbpjl	37.8635	0.73981	0.318802	-2.32059	0.0203089	0.730092
Stat4	9.91289	-2.07897	0.896013	2.32025	0.0203276	0.730092
Zranb3	1284.24	0.267548	0.115419	-2.31805	0.0204464	0.733161
Gm44542	9.24437	-1.74044	0.751542	2.31583	0.0205676	0.736461
AA536875	3.68857	2.83341	1.2238	-2.31525	0.0205994	0.736552
Gimap3	13.2668	-1.42726	0.616638	2.31459	0.0206355	0.736798
ENSMUSG00002075017	23.0587	-0.968507	0.418739	2.31291	0.0207276	0.739039
5330416C01Rik	175.806	-0.509022	0.220418	2.30935	0.020924	0.740803
Aplnr	23.4223	-1.11406	0.482322	2.30979	0.0208997	0.740803
Dmrtb1	43.9428	0.771396	0.333911	-2.31019	0.0208778	0.740803
Hlf	25206	-0.277638	0.120202	2.30977	0.0209011	0.740803
P2rx1	37.7225	-0.7647	0.331065	2.30982	0.0208983	0.740803
Relb	531.879	0.288033	0.124779	-2.30834	0.02098	0.741746
4930517E14Rik	71.42	0.601488	0.260712	-2.3071	0.0210494	0.742117
Afp	6.88607	1.91293	0.829069	-2.30732	0.021037	0.742117
Arhgef19	1635.04	-0.30824	0.133705	2.30538	0.0211452	0.744023
Coro6	1020.88	-0.325535	0.141414	2.302	0.0213354	0.744023
ENSMUSG00000120703	2.144	-4.3068	1.86972	2.30345	0.0212538	0.744023
Gm14001	4.18098	-2.93045	1.27219	2.30347	0.0212526	0.744023
Gm37120	30.8437	0.939958	0.408336	-2.30192	0.0213396	0.744023
Gm44417	3.94216	2.74607	1.19159	-2.30455	0.0211918	0.744023
Gm4847	8.04847	2.21694	0.962815	-2.30256	0.0213037	0.744023
Gm8817	3.12626	-4.08387	1.7729	2.30349	0.021251	0.744023
Dmbx1	17.6115	-1.50415	0.653655	2.30113	0.0213841	0.744546
Cd46	400.601	0.367763	0.159952	-2.29921	0.0214928	0.745555
Dcxr	514.678	0.346277	0.150637	-2.29875	0.0215189	0.745555
Deptor	2701.34	-0.29131	0.126737	2.29853	0.0215314	0.745555
Hectd2os	125.219	0.542869	0.23611	-2.29922	0.0214927	0.745555
2310015D24Rik	2.12758	-4.2863	1.8683	2.29422	0.0217779	0.750926
2310040G07Rik	22.9429	0.99841	0.435071	-2.29482	0.0217434	0.750926
4930577N17Rik	55.6947	0.648489	0.28276	-2.29343	0.0218234	0.750926
5430405H02Rik	678.145	0.312511	0.136338	-2.29218	0.0218951	0.750926
Gm39090	43.2939	-0.733712	0.320092	2.29219	0.0218945	0.750926
Gm47599	4.95471	-2.66079	1.1603	2.29318	0.0218374	0.750926
Zpld1	83.2505	0.591935	0.258204	-2.2925	0.0218766	0.750926
Gm4524	56.9031	0.606214	0.264674	-2.29042	0.0219971	0.753399
CN725425	19.1191	-1.22773	0.536344	2.28907	0.0220753	0.754159
Gm9525	18.185	-1.19345	0.521385	2.289	0.0220791	0.754159
Npffr1	486.779	0.394913	0.172604	-2.28797	0.0221391	0.755185
Lncppara	236.547	0.484512	0.212133	-2.284	0.0223716	0.762085
2310015A10Rik	677.411	0.310188	0.135888	-2.28268	0.0224494	0.763442
Gm15912	551.515	0.31964	0.140052	-2.28229	0.022472	0.763442
Cdh4	1426.65	0.332394	0.145717	-2.28109	0.0225433	0.764149
Dbh	60.1361	1.23349	0.541064	-2.27975	0.0226222	0.764149
Gm6260	4.87492	-3.07166	1.3474	2.27969	0.0226263	0.764149
Rpl10-ps6	59.8849	0.614731	0.269609	-2.28008	0.0226027	0.764149
Rpsa-ps7	463.31	0.327733	0.143782	-2.27938	0.0226444	0.764149
Dsc1	6.99067	1.90952	0.83861	-2.27701	0.0227857	0.766644
Gm30978	5.79662	2.33155	1.02375	-2.27747	0.0227582	0.766644
Gm44280	12.1872	1.57095	0.69004	-2.27661	0.0228095	0.766644
Gm48885	5.0163	-2.46021	1.08115	2.27554	0.0228733	0.766742
Rpgrip1l	3710.37	-0.241638	0.10618	2.27575	0.0228611	0.766742
Gm7664	112.319	0.490161	0.215641	-2.27305	0.0230234	0.768706
Napsa	7.69699	-2.11989	0.932423	2.27353	0.0229945	0.768706
Tfap2b	31.217	-2.67309	1.17563	2.27374	0.0229814	0.768706
Bbs10	801.856	-0.266732	0.117469	2.27065	0.0231683	0.769469
Gm10241	880.608	-1.11613	0.491518	2.27077	0.0231607	0.769469
Gm3716	11.4699	1.96766	0.866357	-2.27119	0.0231353	0.769469
Hrh1	1122.73	-0.334637	0.147354	2.27098	0.023148	0.769469
3300002A11Rik	54.8229	0.766289	0.337954	-2.26744	0.0233635	0.7728
Cdh15	178.029	0.460984	0.203545	-2.26478	0.0235263	0.7728
Eif3j2	292.172	0.959795	0.424089	-2.2632	0.0236236	0.7728
Gm18706	51.9674	-0.814276	0.359273	2.26645	0.0234236	0.7728
Gm26877	8.92074	1.96879	0.869142	-2.26521	0.0234998	0.7728
Gm26984	52.0257	-0.660755	0.291776	2.2646	0.0235374	0.7728
Gm29724	17.1288	1.07997	0.477095	-2.26363	0.0235969	0.7728
Gm53048	8.61861	-2.01359	0.888906	2.26524	0.023498	0.7728
Gsdma2	15.3984	-1.12639	0.496642	2.26802	0.0233281	0.7728
Pard3b	616.977	0.293819	0.129622	-2.26673	0.0234065	0.7728
Pcdha11	238.548	-0.509074	0.224957	2.26299	0.0236365	0.7728
Pnpla7	1751.57	0.291616	0.128808	-2.26395	0.0235769	0.7728
ENSMUSG00000120228	9.44167	1.46557	0.647863	-2.26216	0.0236876	0.773469
Cldn14	38.3789	0.942052	0.416985	-2.2592	0.0238709	0.775193
ENSMUSG00000120887	20.5255	-1.17629	0.520943	2.258	0.0239455	0.775193
Gm44731	9.93678	1.42942	0.633646	-2.25587	0.0240787	0.775193
Homer1	18923.8	-0.237826	0.105383	2.25678	0.0240218	0.775193
Kank4os	13.8713	1.49502	0.662015	-2.25828	0.0239282	0.775193
Pcdhb13	1018.92	0.280259	0.124217	-2.2562	0.0240583	0.775193
Tmem255b	220.762	-0.465024	0.205888	2.25862	0.0239068	0.775193
Trappc6a	431.183	0.310287	0.137526	-2.2562	0.0240579	0.775193
Trav3-3	7.99659	1.59216	0.705544	-2.25665	0.0240301	0.775193
Trim40	7.25449	2.26887	1.00401	-2.25981	0.0238328	0.775193
Vegfa	5394.99	-0.289344	0.128011	2.26031	0.023802	0.775193
Gm2423	246.458	-0.407769	0.180821	2.2551	0.0241269	0.775752
Gm8234	33.3612	-0.770442	0.341797	2.25409	0.0241904	0.776805
Neto2	9917.62	-0.253084	0.112416	2.25131	0.0243658	0.781443
Gm37711	893.193	-0.290098	0.128962	2.24948	0.0244822	0.783182
Mab21l1	196.578	-1.23214	0.547672	2.24978	0.0244626	0.783182
Gm39318	9.66888	1.72355	0.766457	-2.24872	0.0245302	0.783723
2900027M19Rik	9.69919	-2.32632	1.03514	2.24734	0.0246183	0.784932
Cldn24	7.59794	1.65455	0.736926	-2.24521	0.0247549	0.784932
Cyren	349	-0.346673	0.154281	2.24702	0.0246388	0.784932
G730003C15Rik	107.235	0.49114	0.218697	-2.24575	0.0247199	0.784932
Gm26612	9.28835	1.91603	0.853314	-2.2454	0.0247422	0.784932
Lrp2	148.908	-0.441443	0.196549	2.24597	0.024706	0.784932
Gm4241	9.78374	1.61469	0.719375	-2.24457	0.0247957	0.785238
Gm12033	542.373	-0.333044	0.148439	2.24364	0.0248558	0.786118
Slc34a1	3.86192	-2.87674	1.28244	2.24317	0.0248858	0.786118
Ifit3	962.804	-0.302511	0.135054	2.23992	0.0250963	0.791773
Mapk3	15945.3	0.250663	0.111978	-2.23851	0.0251879	0.793671
1700028P14Rik	285.957	-0.375677	0.167891	2.23763	0.0252455	0.794491
Btla	19.4447	1.05711	0.473128	-2.23429	0.0254639	0.797384
Msmo1	16674.8	-0.261618	0.117061	2.23488	0.0254254	0.797384
Prss53	30.9187	-0.909005	0.406744	2.23484	0.0254281	0.797384
Runx1t1	3154.4	-0.280771	0.125663	2.23432	0.0254621	0.797384
Adamts17	636.963	-0.319618	0.143294	2.23051	0.0257138	0.797857
Col5a1	593.06	-0.361527	0.162095	2.23034	0.0257251	0.797857
Dnajc3	10869	-0.22833	0.102338	2.23113	0.0256723	0.797857
Evpl	216.053	0.41956	0.188143	-2.23001	0.0257471	0.797857
Gm10791	46.0488	0.634345	0.28449	-2.22976	0.0257632	0.797857
Gm37964	3.32261	2.38297	1.06805	-2.23114	0.0256719	0.797857
Gm8013	14.018	1.3247	0.593772	-2.231	0.0256814	0.797857
Gm8797	82.9123	-1.17749	0.528083	2.22975	0.0257639	0.797857
Lgr6	412.285	-0.408654	0.183221	2.2304	0.0257212	0.797857
Gm32591	5.30752	2.17344	0.97534	-2.22839	0.0258543	0.799676
Gm3383	5.38679	2.68273	1.20424	-2.22774	0.0258979	0.800041
Gm20559	132.744	-0.461418	0.20717	2.22724	0.025931	0.800083
Gm44168	193.213	0.455075	0.204368	-2.22674	0.0259648	0.800146
Gm30340	37.8854	-0.871319	0.391389	2.22622	0.0259992	0.80023
C130021I20Rik	6.47066	-2.55112	1.147	2.22417	0.0261369	0.803486
Mettl16	4907.97	-0.223647	0.10073	2.22026	0.0264009	0.810614
1700051A21Rik	3.90137	2.74278	1.23732	-2.21672	0.0266425	0.811288
Cx3cr1	5516.12	-0.325485	0.146837	2.21663	0.0266481	0.811288
Cyp2a5	5.33457	1.9247	0.867626	-2.21835	0.0265307	0.811288
Gm45686	7.26589	-1.72279	0.777175	2.21673	0.0266412	0.811288
Il1bos	17.2198	1.13763	0.513172	-2.21687	0.0266322	0.811288
Kcnj12	601.021	-0.334792	0.150957	2.2178	0.0265686	0.811288
Oas3	6.03421	-2.37092	1.06868	2.21855	0.0265174	0.811288
Rps15a-ps4	35.1199	-0.836231	0.377373	2.21593	0.0266966	0.811783
9330162012Rik	330.624	0.323752	0.14648	-2.21021	0.0270907	0.812013
Ankrd7	10.4626	-1.61455	0.729263	2.21395	0.0268325	0.812013
Coq7	1886.72	0.23376	0.105648	-2.21264	0.0269228	0.812013
Gm14964	309.338	0.354594	0.160431	-2.21026	0.0270868	0.812013
Gm27184	15.4719	1.36954	0.618809	-2.21319	0.0268846	0.812013
Gm5475	5.41818	2.46474	1.11303	-2.21444	0.0267985	0.812013
Gm7665	21.2256	1.03343	0.467556	-2.21028	0.0270858	0.812013
Rflnb	1699.8	-0.271625	0.122686	2.21398	0.0268302	0.812013
Thegl	67.9679	-0.542181	0.245298	2.2103	0.0270844	0.812013
Tmem177	1393.07	-0.266338	0.120441	2.21136	0.0270108	0.812013
Tpd52l1	2754.31	0.259768	0.117419	-2.21231	0.0269454	0.812013
Trim29	33.4019	-0.762612	0.344735	2.21217	0.0269552	0.812013
Gm10353	120.26	0.476418	0.215651	-2.20921	0.02716	0.812157
Noxred1	80.8357	-0.567539	0.25688	2.20936	0.0271499	0.812157
Gm17484	342.472	-0.331778	0.150264	2.20797	0.0272465	0.81378
Ccdc166	594.757	0.271532	0.123194	-2.2041	0.0275176	0.820903
D630023O14Rik	14.071	-1.14454	0.519698	2.20232	0.0276426	0.823657
Hsp90b1	49885.5	-0.238264	0.108291	2.20021	0.0277918	0.827127
Lacc1	766.155	0.34008	0.154629	-2.19933	0.0278544	0.828012
Bricd5	35.3936	0.752031	0.342013	-2.19884	0.0278894	0.828074
Atp1b2	57142.3	-0.239068	0.108828	2.19675	0.0280383	0.828302
Gm12922	9.69659	1.26553	0.576174	-2.19643	0.0280613	0.828302
Gm16283	16.6343	-1.0538	0.479508	2.19767	0.0279723	0.828302
Gm17641	22.4907	1.05188	0.478623	-2.19772	0.0279692	0.828302
Gm44771	2.99703	3.03354	1.38103	-2.19658	0.0280502	0.828302
Gm37077	5.94324	-2.38919	1.08918	2.19358	0.0282659	0.831468
Gm6013	110.077	0.607256	0.276737	-2.19434	0.0282108	0.831468
Tnxb	1221.43	0.310585	0.141619	-2.1931	0.0283005	0.831468
Zfp92	396.296	-0.331845	0.151309	2.19317	0.0282955	0.831468
Aqp4	27927.6	-0.308009	0.140479	2.19257	0.0283385	0.831616
Gm3828	5.04659	2.05954	0.939851	-2.19135	0.0284265	0.833226
Henmt1	215.464	0.451902	0.206293	-2.19058	0.0284824	0.833848
Hjv	33.428	0.74457	0.339964	-2.19014	0.0285139	0.833848
1700037H04Rik	2110.96	0.23642	0.108323	-2.18254	0.0290698	0.836628
5830415G21Rik	8.90191	-1.67733	0.767173	2.18639	0.0287874	0.836628
Adamts13	105.442	0.474307	0.217531	-2.18041	0.0292272	0.836628
ENSMUSG00000121005	173.955	0.505001	0.231523	-2.18122	0.0291674	0.836628
ENSMUSG00000121125	8.50984	3.23696	1.47993	-2.18725	0.0287246	0.836628
ENSMUSG00000121164	40.205	-0.698711	0.320107	2.18274	0.029055	0.836628
ENSMUSG00000121225	720.452	-0.275042	0.125805	2.18625	0.028797	0.836628
Gm22027	5.07115	2.18467	1.00006	-2.18454	0.0289222	0.836628
Gm7278	22.6187	0.830477	0.379884	-2.18613	0.0288058	0.836628
Khdrbs3	29399.4	-0.219006	0.100477	2.17967	0.0292821	0.836628
Mbd4	1041.59	0.28846	0.132113	-2.18344	0.0290036	0.836628
Mttp	2038.56	0.247965	0.113404	-2.18656	0.0287745	0.836628
Npy	3687.65	-0.547787	0.251059	2.1819	0.0291166	0.836628
Paqr7	7048.44	-0.219774	0.100844	2.17935	0.0293059	0.836628
Phldb3	6.78309	-2.05679	0.942239	2.18288	0.0290447	0.836628
Postn	354.451	0.74075	0.339498	-2.1819	0.0291171	0.836628
Slc43a1	14.8429	-1.10005	0.504729	2.17949	0.0292951	0.836628
Smim43	1139.12	-0.359939	0.164969	2.18186	0.0291198	0.836628
Tent5d	3.69174	-3.55357	1.6282	2.18252	0.029071	0.836628
Tnip2	1267.3	0.279017	0.127761	-2.1839	0.0289695	0.836628
Zfp983	1439.32	-0.25309	0.116093	2.18007	0.0292523	0.836628
Arhgap27	1406.4	0.268025	0.123013	-2.17884	0.0293435	0.836756
Etfbkmt	546.608	-0.293508	0.134768	2.17787	0.0294154	0.837636
Gm48086	3.94139	2.28945	1.0514	-2.17753	0.0294409	0.837636
Endou	189.862	-0.743408	0.341562	2.1765	0.029518	0.838885
Snhg10	196.174	0.371902	0.170921	-2.17587	0.0295649	0.839269
Trip10	599.07	-0.26686	0.122704	2.17483	0.0296426	0.840528
Gvin-ps3	2.3751	-3.67798	1.69253	2.17307	0.0297749	0.842564
Stap1	4.76299	2.75404	1.26766	-2.17254	0.0298146	0.842564
Tbr1	6867.07	-0.264956	0.121934	2.17295	0.0297843	0.842564
Arsg	3575.11	0.264913	0.121999	-2.17143	0.0298984	0.843987
Exo1	50.384	0.611014	0.281477	-2.17074	0.0299507	0.844517
Cdca5	8.47408	-1.46174	0.673657	2.16986	0.0300175	0.844554
Tfr2	527.344	0.28947	0.133406	-2.16984	0.030019	0.844554
Gm49331	338.091	-0.314751	0.145124	2.16884	0.0300945	0.844791
Gm6559	23.9731	0.841272	0.387834	-2.16915	0.030071	0.844791
Galnt12	103.823	0.473671	0.218458	-2.16825	0.0301398	0.845121
2410006H16Rik	1623.24	0.254067	0.117294	-2.16608	0.0303054	0.848822
Avpr1a	49.225	1.4097	0.65129	-2.16448	0.0304275	0.848876
B230377A18Rik	80.7475	0.543816	0.251528	-2.16205	0.030614	0.848876
Doc2b	14880	-0.257535	0.119109	2.16218	0.0306042	0.848876
Ephb2	3007.76	-0.248257	0.114818	2.16217	0.030605	0.848876
Gm13630	64.0349	0.544709	0.251985	-2.16167	0.0306437	0.848876
Gm30339	9.138	6.77841	3.1334	-2.16328	0.0305198	0.848876
Gm30648	86.7044	-0.510289	0.235735	2.16467	0.0304127	0.848876
Gm47023	5.46816	1.98454	0.916909	-2.16438	0.0304354	0.848876
Gm47484	333.962	-0.313504	0.144868	2.16406	0.0304596	0.848876
Gm6245	5.67488	1.72209	0.79665	-2.16166	0.0306441	0.848876
Ak9	108.021	0.524901	0.243223	-2.15811	0.0309194	0.849008
Cyp26b1	1542.42	-0.29158	0.135116	2.158	0.0309282	0.849008
Gm29675	207.636	0.352123	0.162967	-2.1607	0.0307188	0.849008
Gm30684	9.82486	1.47157	0.681559	-2.15912	0.0308406	0.849008
Gm44200	35.9024	0.77671	0.359973	-2.15769	0.030952	0.849008
Gm49974	4.07045	2.34531	1.08556	-2.16045	0.030738	0.849008
Klf5	1081.38	-0.306859	0.142142	2.15881	0.0308646	0.849008
Ska1	5.60449	1.86416	0.863713	-2.15831	0.0309035	0.849008
Spc25	75.7246	-0.550088	0.254742	2.1594	0.0308194	0.849008
Fhod3	2214.43	-0.312979	0.145248	2.15479	0.0311786	0.852541
Gm42572	12.2804	-1.21056	0.561617	2.1555	0.0311231	0.852541
Klhdc9	459.779	0.292075	0.13555	-2.15474	0.0311823	0.852541
5430400D12Rik	39.5998	0.876317	0.406794	-2.1542	0.0312244	0.852769
1700081N11Rik	22.3047	-1.04321	0.484469	2.15331	0.031294	0.853346
Isl1	72.1436	2.92793	1.35989	-2.15307	0.0313133	0.853346
Alg8	611.776	-0.264881	0.123082	2.15207	0.0313921	0.854149
Zfp783	629.788	0.289519	0.134545	-2.15183	0.0314105	0.854149
Edar	18.25	1.17993	0.548597	-2.15081	0.031491	0.855416
Fam13a	2937.12	0.260315	0.121097	-2.14963	0.0315842	0.857022
Akap12	3132.04	-0.253972	0.118241	2.14791	0.0317207	0.857956
ENSMUSG00000120511	14.3807	1.00964	0.470016	-2.1481	0.031706	0.857956
Gm30893	40.5472	0.728245	0.339028	-2.14804	0.0317108	0.857956
Gm16059	11.042	1.21594	0.566406	-2.14676	0.0318126	0.858601
Zkscan17	903.37	0.264894	0.12337	-2.14715	0.0317815	0.858601
Col6a3	416.073	0.840272	0.391533	-2.14611	0.0318642	0.859074
Ankdd1a	68.0386	0.545137	0.254239	-2.14419	0.0320177	0.859627
Col27a1	591.889	-0.643692	0.300141	2.14463	0.0319823	0.859627
Gm13127	143.296	0.395297	0.184379	-2.14394	0.0320377	0.859627
Gm17122	13.9111	1.22331	0.570697	-2.14354	0.0320696	0.859627
Gm4258	33.4635	-0.837382	0.390698	2.1433	0.0320894	0.859627
Mroh7	348.049	0.35377	0.164984	-2.14427	0.0320112	0.859627
ago-03	6338.15	-0.23527	0.109841	2.14191	0.0322007	0.86078
Duox2	52.25	1.39652	0.651984	-2.14195	0.0321973	0.86078
Ahsa2	3989.09	-0.226376	0.105763	2.14041	0.0323214	0.862584
Fermt1	233.49	-0.82411	0.385058	2.14022	0.0323366	0.862584
Gm830	13.4654	-1.11729	0.522371	2.13888	0.0324455	0.864574
Gm37168	110.978	-0.489113	0.22888	2.13699	0.0325991	0.86775
C030010L15Rik	16.5065	1.36599	0.639437	-2.13624	0.03266	0.868018
Gm42608	219.756	-0.417258	0.195355	2.1359	0.0326875	0.868018
Pllp	5741.28	0.250147	0.117132	-2.13559	0.0327125	0.868018
Dsc3	578.513	-0.677055	0.317161	2.13474	0.0327823	0.868956
ENSMUSG00000120969	80.6838	0.464868	0.217847	-2.13392	0.0328493	0.869375
Gm32358	2.13815	-4.30963	2.0216	2.13179	0.0330237	0.869375
Gm44732	17.7698	-1.68515	0.790027	2.13303	0.0329226	0.869375
Gm44982	14.7302	-1.29409	0.607095	2.1316	0.0330396	0.869375
Gm9017	132.05	-0.444762	0.208616	2.13196	0.0330101	0.869375
Mylk3	281.035	0.456822	0.214213	-2.13256	0.0329607	0.869375
Npr1	468.354	0.341964	0.16028	-2.13354	0.0328804	0.869375
Gon7	818.925	-0.261177	0.122576	2.13074	0.0331108	0.869434
Snhg16	264.705	0.356265	0.167176	-2.13108	0.033083	0.869434
Fam228b	371.715	0.374021	0.175604	-2.12991	0.0331789	0.870316
AI197445	151.79	0.392673	0.184429	-2.12913	0.0332435	0.871105
Brip1os	1796.79	-0.238035	0.111847	2.12822	0.0333187	0.872169
9330171B17Rik	271.106	0.352432	0.165754	-2.12623	0.0334838	0.872863
Gm49227	196.037	0.42308	0.198899	-2.12711	0.0334109	0.872863
Nxpe1-ps	6.44693	1.903	0.894862	-2.12658	0.0334548	0.872863
Slc39a7	163.336	0.367572	0.172855	-2.12648	0.0334632	0.872863
Hhex	239.618	0.395632	0.186111	-2.12578	0.0335217	0.872949
ENSMUSG00000120274	20.5693	-0.98632	0.464081	2.12532	0.0335601	0.873048
Gpr179	51.9606	-1.006	0.473451	2.12483	0.033601	0.87321
Hsph1	47863.5	-0.255549	0.120321	2.12389	0.0336792	0.874342
Flt1	7564.31	-0.218868	0.103123	2.12239	0.0338047	0.876697
Cracr2a	190.593	0.432162	0.20378	-2.12073	0.0339448	0.877598
Eomes	213.092	1.54474	0.728518	-2.12039	0.033973	0.877598
Sytl4	389.508	0.333455	0.157265	-2.12034	0.0339776	0.877598
Tpk1	325.354	0.322487	0.152093	-2.12032	0.0339787	0.877598
Prl	25.658	-2.3026	1.08621	2.11986	0.0340181	0.877715
Chmp4c	53.3939	0.864179	0.408008	-2.11805	0.0341712	0.877734
Gm10475	5.51579	1.96555	0.928116	-2.11779	0.0341929	0.877734
Gm7947	4.42838	2.53447	1.19615	-2.11885	0.0341031	0.877734
Nlrp4f	7.5993	1.81217	0.855613	-2.11798	0.0341765	0.877734
Tlr9	78.3483	-0.542778	0.25621	2.11849	0.0341335	0.877734
Fn1	5675.27	-0.264054	0.124884	2.11439	0.0344818	0.88425
ENSMUSG00000120261	150.252	0.477676	0.225963	-2.11396	0.0345188	0.884299
9330175M20Rik	28.0208	0.856251	0.405189	-2.11321	0.0345825	0.88503
Gm14197	14.0771	1.45935	0.691023	-2.11187	0.0346979	0.887084
9330111N05Rik	64.0819	0.734033	0.347699	-2.11112	0.0347624	0.887648
Nfkbie	279.742	0.358591	0.169885	-2.11079	0.0347904	0.887648
Gm15706	656.978	0.272458	0.129225	-2.10839	0.034997	0.890216
Gm37334	7.35197	-2.42446	1.14981	2.10857	0.034982	0.890216
Mybl1	463.408	0.302588	0.143502	-2.10859	0.03498	0.890216
Got1l1	52.7605	-0.779111	0.369701	2.10741	0.0350823	0.89059
Rps24-ps3	95.0555	0.678901	0.322113	-2.10765	0.0350613	0.89059
4930534D22Rik	13.6486	1.20589	0.572536	-2.10623	0.0351841	0.891377
Etv6	1814.69	-0.224668	0.106657	2.10645	0.035165	0.891377
Dnajb3	157.668	-0.401315	0.190652	2.10496	0.0352948	0.893284
Gm38137	17.7488	0.92346	0.438804	-2.10449	0.0353356	0.89342
Gm4766	20.7324	-0.969391	0.461092	2.10238	0.0355199	0.895519
Rpl35a-ps3	51.8052	0.66203	0.314879	-2.10249	0.0355102	0.895519
Spr-ps1	3.63839	-3.55227	1.68969	2.10232	0.0355252	0.895519
Efcab7	346.747	0.345046	0.164251	-2.10073	0.0356651	0.896356
Klf16	5158.66	0.233792	0.111281	-2.10091	0.0356486	0.896356
Syt2	4605.26	-0.26388	0.12559	2.10113	0.0356297	0.896356
Gm47593	10.6489	-1.29614	0.617285	2.09975	0.035751	0.89762
Dynlt1a	416.296	-0.33128	0.157913	2.09786	0.0359175	0.900008
Vps37b	2363.25	0.294321	0.140279	-2.09811	0.0358954	0.900008
Gm14040	2.96921	-3.39634	1.6216	2.09444	0.0362207	0.904313
Gm47814	200.979	-0.384805	0.183739	2.09431	0.0362328	0.904313
Gm50373	3.74282	2.79513	1.33442	-2.09464	0.0362032	0.904313
Mndal	421.821	-0.318336	0.151977	2.09464	0.0362034	0.904313
mt-Ts1	55.444	0.779823	0.372531	-2.09331	0.0363214	0.904734
Ptprq	63.9115	-0.608283	0.290562	2.09347	0.0363069	0.904734
1700113H08Rik	7.9859	1.56198	0.746762	-2.09167	0.0364685	0.905057
Gm45889	8.27125	-2.14799	1.02691	2.09171	0.0364648	0.905057
Prdm9	219.487	-0.361734	0.172949	2.09156	0.036478	0.905057
Tmem175	3277.27	0.211206	0.100964	-2.09188	0.0364489	0.905057
Bcl2a1a	36.7532	-0.754411	0.361759	2.0854	0.0370332	0.906141
Crabp1	65.9659	0.548469	0.263028	-2.08521	0.03705	0.906141
ENSMUSG00000120740	95.3015	0.499634	0.2395	-2.08615	0.0369649	0.906141
ENSMUSG00000120905	28.3791	0.842719	0.403583	-2.0881	0.0367891	0.906141
Fam167a	319.127	-0.396367	0.189987	2.08628	0.0369528	0.906141
Gjb1	1429.97	0.299478	0.143277	-2.09021	0.0365993	0.906141
Gm15462	31.336	0.885963	0.424317	-2.08798	0.0368	0.906141
Gm16540	3.99114	-2.31072	1.10795	2.08558	0.0370168	0.906141
Gm2566	4.38496	-2.47175	1.18348	2.08855	0.0367484	0.906141
Gm45627	41.5049	0.634873	0.304482	-2.08509	0.0370609	0.906141
Gm49761	4.45272	2.11008	1.01184	-2.08539	0.0370343	0.906141
Mog	7117.41	0.262466	0.12568	-2.08838	0.0367638	0.906141
Paxx	2366.08	0.225678	0.108162	-2.08649	0.0369343	0.906141
Tmem107	581.778	-0.277644	0.133049	2.08678	0.0369077	0.906141
Xrcc4	1304.05	0.240769	0.115289	-2.0884	0.0367616	0.906141
9530052C20Rik	27.1756	-0.798767	0.383369	2.08355	0.0372014	0.906634
Gm10941	37.8243	-0.725552	0.348272	2.08329	0.0372249	0.906634
Gm36858	2.86748	3.2781	1.57263	-2.08447	0.0371174	0.906634
Gm47987	4.42369	-3.29097	1.57937	2.08373	0.0371849	0.906634
ENSMUSG00000121198	236.348	0.32098	0.154228	-2.0812	0.0374157	0.9104
Gm10530	5.78298	1.96607	0.944943	-2.08063	0.0374681	0.910593
Pcdha8	33.6255	0.818751	0.393569	-2.08032	0.0374959	0.910593
Gm12756	11.6363	-1.18817	0.571725	2.07822	0.0376888	0.914397
Banp	2265.55	-0.306167	0.147576	2.07463	0.0380207	0.91632
Calcoco2	8.67675	1.44282	0.695594	-2.07422	0.0380588	0.91632
Disp1	452.381	-0.278117	0.134054	2.07466	0.0380181	0.91632
Gm15542	1226.67	-0.232616	0.11209	2.07527	0.0379617	0.91632
Gm18101	50.6319	0.625321	0.301369	-2.07493	0.0379927	0.91632
Gm4861	13.3822	-1.34826	0.649432	2.07606	0.0378887	0.91632
Potefam3d	11.8204	1.14419	0.550972	-2.07668	0.0378308	0.91632
Slitrk6	193.416	0.355194	0.17124	-2.07425	0.0380563	0.91632
Apoa1	12.1319	1.41694	0.68359	-2.0728	0.0381912	0.917755
Kng2	2.20528	3.22435	1.55553	-2.07283	0.0381878	0.917755
Agrp	12.2688	1.39367	0.672775	-2.07153	0.0383095	0.918666
Gm15964	14.5003	-1.18858	0.573857	2.07122	0.0383385	0.918666
Gtpbp6	1440.26	0.247428	0.119438	-2.07161	0.038302	0.918666
Gm43336	10.135	-2.08947	1.00915	2.07053	0.0384031	0.919341
Gm43128	13.2849	1.24295	0.60047	-2.06997	0.0384555	0.919722
Abi3	410.657	-0.355045	0.171613	2.06887	0.0385583	0.919912
Gm32200	64.7764	0.786913	0.380454	-2.06835	0.0386071	0.919912
Gm34590	9.3184	1.41208	0.682497	-2.06899	0.0385468	0.919912
Piezo1	474.302	-0.382105	0.184741	2.06833	0.0386094	0.919912
Bcas1os1	46.7545	0.601493	0.291067	-2.06651	0.0387807	0.922379
Gm17139	25.9598	1.04353	0.505384	-2.06483	0.0389392	0.922379
Gm48945	5.76988	-2.29785	1.11288	2.06478	0.0389441	0.922379
Rnd1	922.294	-0.331641	0.16068	2.06398	0.0390194	0.922379
Ropn1l	64.076	0.575262	0.27856	-2.06512	0.0389112	0.922379
Slc25a5-ps	17.1415	0.960847	0.46529	-2.06505	0.0389183	0.922379
Sln	111.033	0.998213	0.483583	-2.0642	0.0389987	0.922379
Snora73b	29.3216	-0.743643	0.360337	2.06374	0.0390423	0.922379
Umodl1	131.654	0.464735	0.225096	-2.06461	0.0389597	0.922379
4933405L10Rik	17.9664	-0.963143	0.467129	2.06183	0.0392235	0.922629
Gm14286	82.1381	0.539654	0.261753	-2.0617	0.0392368	0.922629
Gm29491	37.2993	0.757422	0.367299	-2.06214	0.0391941	0.922629
Gm7390	98.2013	-0.465465	0.225851	2.06094	0.0393091	0.922629
Gp9	30.2108	-0.785788	0.381047	2.06218	0.0391905	0.922629
Hhipl2	17.254	-1.0128	0.491165	2.06204	0.0392043	0.922629
Trmt112-ps2	292.263	0.292443	0.141887	-2.0611	0.0392936	0.922629
Wdcp	1180.08	-0.241124	0.117051	2.05999	0.0393996	0.923892
Parvg	1680.2	0.293028	0.142308	-2.0591	0.0394843	0.925018
1500015L24Rik	201.581	0.388625	0.189036	-2.05583	0.039799	0.92531
1520401A03Rik	9.41162	1.56904	0.763953	-2.05385	0.0399904	0.92531
1700030C10Rik	42.6581	0.889352	0.432723	-2.05524	0.0398555	0.92531
AI467606	149.319	0.414674	0.201878	-2.05408	0.0399678	0.92531
Calb2	5217.84	0.310065	0.150793	-2.05622	0.0397611	0.92531
Dynlt1c	122.214	-0.602809	0.29339	2.05463	0.0399146	0.92531
Eml2	14223.7	0.208816	0.101681	-2.05364	0.0400106	0.92531
ENSMUSG00000120163	4.36509	-2.84912	1.38632	2.05516	0.0398636	0.92531
Gm15477	42.675	-0.976139	0.47508	2.05468	0.0399097	0.92531
Gm44639	5.36762	2.01376	0.979235	-2.05646	0.039738	0.92531
Gm5500	26.5024	-0.952624	0.462987	2.05756	0.0396324	0.92531
Lrig1	3832.2	-0.285584	0.138983	2.05481	0.0398971	0.92531
Rhou	6227.79	0.2217	0.107867	-2.05532	0.0398483	0.92531
Rtp4	242.354	-0.356019	0.173327	2.05403	0.0399733	0.92531
Gm15379	115.743	-0.426281	0.207672	2.05266	0.0401056	0.926656
Ckap2l	65.0647	-0.612989	0.298711	2.05211	0.0401589	0.927039
D530018E20Rik	4.71397	2.29387	1.11803	-2.05169	0.0401993	0.927122
Foxl2	76.9279	-0.536445	0.26168	2.05	0.0403641	0.929693
Gm30731	63.7168	0.614164	0.299733	-2.04904	0.0404583	0.929693
Irag1	223.568	-0.389959	0.190285	2.04934	0.0404286	0.929693
Zdhhc2	9883.34	-0.236387	0.115335	2.04956	0.0404071	0.929693
Atp1a2	155201	-0.222682	0.108834	2.04608	0.0407486	0.933017
Oas1a	58.5773	-0.537433	0.262589	2.04667	0.0406904	0.933017
Olfr46	54.2203	0.911824	0.445763	-2.04553	0.0408023	0.933017
Pcdha2	205.621	0.362816	0.177371	-2.04551	0.0408041	0.933017
Piwil4	4.48763	-2.44233	1.19412	2.0453	0.040825	0.933017
Slc5a7	129.187	0.447132	0.218442	-2.04692	0.0406663	0.933017
Kdm7a	11878.5	-0.22781	0.111436	2.04431	0.0409229	0.934407
Gm39464	4.37477	2.50807	1.22736	-2.04347	0.0410056	0.935448
5730405O15Rik	109.353	-0.41459	0.20304	2.04191	0.0411603	0.936671
6720464F23Rik	5.87801	-1.90126	0.931054	2.04205	0.0411466	0.936671
Sel1l3	6487.79	-0.230754	0.113015	2.04181	0.0411707	0.936671
Cdk5rap1	1167.02	0.255727	0.125439	-2.03865	0.0414846	0.940418
Gm17809	38.8268	-0.74186	0.36389	2.0387	0.0414803	0.940418
Gm38198	10.0023	-1.84558	0.905063	2.03917	0.041433	0.940418
Gm49891	6.65379	1.66803	0.817803	-2.03965	0.0413852	0.940418
1810044D09Rik	53.2014	0.530898	0.260618	-2.03707	0.0416426	0.942776
Gm37170	3.72813	2.57964	1.2674	-2.03538	0.0418131	0.942776
Gm9391	3.7877	-2.74543	1.34804	2.03661	0.0416889	0.942776
Ints11	2522.93	-0.208224	0.102253	2.03636	0.0417145	0.942776
Tcfl5	39.8052	1.01796	0.500066	-2.03564	0.0417863	0.942776
Tob2	2924.24	0.243027	0.119363	-2.03602	0.0417482	0.942776
Gm36827	6.54352	-2.34641	1.1539	2.03346	0.0420057	0.944585
Gm47204	1413.61	0.245252	0.120598	-2.03364	0.0419882	0.944585
S1pr5	1678.48	0.267042	0.131287	-2.03404	0.0419476	0.944585
ENSMUSG00000120402	13.4064	1.28245	0.631361	-2.03125	0.0422298	0.945681
Entpd3	900.715	-0.235219	0.115807	2.03113	0.042242	0.945681
Gm47558	19.6663	1.00479	0.494673	-2.03123	0.0422318	0.945681
Gm5946	7.946	-1.49891	0.737705	2.03186	0.0421681	0.945681
Trpv6	116.877	-0.468658	0.230631	2.03207	0.0421468	0.945681
Sncg	412.165	0.333009	0.163993	-2.03063	0.0422928	0.945977
Gm1859	5.51024	-1.74194	0.858527	2.02899	0.0424595	0.948023
Mef2b	7.67779	1.45587	0.717437	-2.02926	0.0424313	0.948023
3830408C21Rik	424.894	0.273538	0.134865	-2.02824	0.0425361	0.948557
Eif1-ps2	15.4401	0.998343	0.492276	-2.02802	0.0425586	0.948557
4930535L15Rik	6.87497	1.50799	0.747963	-2.01613	0.0437866	0.948958
A930002C04Rik	19.4311	1.08466	0.537724	-2.01713	0.043682	0.948958
Amy1	682.184	0.310913	0.154509	-2.01227	0.0441918	0.948958
Bbln	6287.95	-0.218537	0.108299	2.01791	0.043601	0.948958
Car8	772.573	-0.499522	0.248467	2.01041	0.0443876	0.948958
Castor2	19032.7	-0.22004	0.108822	2.02201	0.0431749	0.948958
Chka	4966.54	-0.219209	0.109073	2.00974	0.0444589	0.948958
Chrna6	20.1038	-1.41382	0.702214	2.01338	0.0440751	0.948958
Col22a1	339.563	0.369785	0.182582	-2.02531	0.0428351	0.948958
Cux2	2787.13	-0.283189	0.140873	2.01023	0.0444064	0.948958
Cys1	1567.29	-0.284826	0.140983	2.02029	0.043353	0.948958
ENSMUSG00000120358	41.4554	0.682773	0.337719	-2.02172	0.043205	0.948958
ENSMUSG00000120603	6.7754	1.52567	0.75381	-2.02395	0.0429758	0.948958
ENSMUSG00000121117	11.206	-1.29631	0.642386	2.01796	0.0435952	0.948958
Fsip1	71.186	0.502439	0.248109	-2.02507	0.0428602	0.948958
G430095P16Rik	12.9244	-1.14976	0.568066	2.02399	0.0429707	0.948958
G530011O06Rik	110.378	-0.922816	0.458523	2.01259	0.0441583	0.948958
Gm10687	199.619	0.40442	0.200361	-2.01846	0.0435436	0.948958
Gm11131	28.1866	-0.979405	0.487143	2.01051	0.0443772	0.948958
Gm11613	1469.42	0.240702	0.11896	-2.02338	0.0430345	0.948958
Gm12208	5.00593	-2.06785	1.02477	2.01787	0.0436053	0.948958
Gm13217	57.5315	-0.553644	0.273658	2.02312	0.0430605	0.948958
Gm23966	6.20225	1.71688	0.852627	-2.01364	0.0440478	0.948958
Gm31266	9.94795	1.95513	0.972794	-2.00981	0.0444517	0.948958
Gm3365	298.581	0.306196	0.152289	-2.01063	0.0443649	0.948958
Gm35394	114.129	0.457212	0.227031	-2.01387	0.0440227	0.948958
Gm37639	24.1819	-0.899056	0.443879	2.02546	0.0428206	0.948958
Gm37868	3.26578	-3.07125	1.52456	2.01451	0.0439559	0.948958
Gm38178	2.0137	-4.21046	2.08627	2.01818	0.0435728	0.948958
Gm38257	5.88078	-1.6573	0.819205	2.02306	0.0430673	0.948958
Gm38297	10.0789	1.65105	0.821428	-2.00997	0.0444343	0.948958
Gm49674	4.61674	2.4705	1.22672	-2.0139	0.04402	0.948958
Gm7889	8.04912	-1.94326	0.96547	2.01276	0.0441402	0.948958
Gm8116	392.678	-0.297581	0.14695	2.02505	0.0428626	0.948958
Gm9967	45.5147	0.590994	0.292939	-2.01746	0.0436473	0.948958
Klhl40	597.433	0.297475	0.147683	-2.01429	0.0439796	0.948958
Kmo	7.41228	-2.31653	1.14418	2.02463	0.0429053	0.948958
Lama4	621.808	-0.29262	0.145176	2.01563	0.0438385	0.948958
Lhcgr	36.0936	-0.659414	0.327825	2.01148	0.0442744	0.948958
Met	1063.02	0.322653	0.160301	-2.01279	0.044137	0.948958
Mmp25	39.0856	-0.631582	0.313195	2.01658	0.0437396	0.948958
Necab1	16896.1	-0.265831	0.131414	2.02285	0.043089	0.948958
Nudt5	2099.32	-0.204069	0.101292	2.01467	0.0439397	0.948958
Plxdc1	1452.96	-0.270968	0.1343	2.01763	0.0436303	0.948958
Rnasel	1202.42	-0.257382	0.127878	2.01272	0.0441446	0.948958
Sdk2	1879.15	-0.253151	0.125588	2.01572	0.0438296	0.948958
Slc25a13	364.881	0.356105	0.176782	-2.01438	0.0439701	0.948958
Stat1	1508.22	-0.228304	0.112883	2.02248	0.043127	0.948958
Ttll8	120.449	-0.459739	0.228632	2.01082	0.0443443	0.948958
Zmat3	12023.6	-0.210994	0.104446	2.02013	0.04337	0.948958
ENSMUSG00000120315	78.5264	-0.466558	0.232379	2.00775	0.0446698	0.952653
Slc26a1	109.713	0.424143	0.211351	-2.00682	0.0447686	0.95351
Trdv4	6.40555	-2.23321	1.1129	2.00666	0.0447856	0.95351
Dkkl1	189.883	-0.493117	0.245855	2.00573	0.0448854	0.954023
Il1rl1	45.3092	0.633177	0.315674	-2.00579	0.0448786	0.954023
2210406H18Rik	4.64482	2.14868	1.07232	-2.00377	0.045095	0.956431
Asap1	11412	-0.226697	0.113144	2.0036	0.0451125	0.956431
Filip1l	492.009	-0.301537	0.150489	2.00371	0.0451006	0.956431
Mylf-ps	10.6381	1.4201	0.708989	-2.00299	0.0451782	0.957019
3222401L13Rik	273.687	0.335604	0.167837	-1.99958	0.0455455	0.957129
A930038B10Rik	5.95278	2.06904	1.03323	-2.0025	0.0452306	0.957129
Chia1	142.668	0.801461	0.400871	-1.9993	0.0455761	0.957129
ENSMUSG00000120248	16.9743	1.26204	0.631287	-1.99915	0.0455918	0.957129
Gm11583	43.9104	0.789711	0.394759	-2.00049	0.0454472	0.957129
Gm26109	3.33715	2.21896	1.10998	-1.99911	0.0455967	0.957129
Gm45629	308.435	-0.290562	0.145374	1.99872	0.045639	0.957129
Gm7658	320.734	0.307767	0.153906	-1.9997	0.0455322	0.957129
Grtp1	385.387	0.268	0.133923	-2.00115	0.0453762	0.957129
Lamc2	507.44	-0.555381	0.277421	2.00195	0.0452904	0.957129
Mir344-2	9.99067	-1.69279	0.845806	2.00139	0.0453505	0.957129
Parp3	478.606	-0.383544	0.191876	1.99891	0.0456179	0.957129
B3galt2	12480.1	-0.227027	0.113685	1.99698	0.0458271	0.957885
Gm13601	22.6271	-0.893598	0.447417	1.99724	0.0457991	0.957885
Gm31645	45.2082	0.584941	0.292816	-1.99764	0.0457558	0.957885
Serpinc1	6.42847	1.83929	0.921011	-1.99704	0.0458212	0.957885
Wdr87-ps	5.473	-2.4254	1.21477	1.9966	0.0458688	0.957962
A530013C23Rik	45.5624	0.703072	0.352495	-1.99456	0.046091	0.958863
Gm13270	70.4523	0.544648	0.272931	-1.99555	0.0459826	0.958863
Gm26691	114.16	-0.444443	0.222783	1.99495	0.0460479	0.958863
Myo1f	339.96	-0.420248	0.210694	1.99459	0.0460879	0.958863
Sox18	347.231	-0.288205	0.144503	1.99446	0.0461021	0.958863
Gm11725	7.1166	1.39648	0.70083	-1.9926	0.0463051	0.96082
Gm16485	1915.51	-0.232014	0.116424	1.99283	0.04628	0.96082
Gm29156	68.6416	0.652161	0.327356	-1.9922	0.0463487	0.96082
Gm49449	30.7385	0.73572	0.369285	-1.99228	0.0463402	0.96082
2900076G11Rik	10.3042	1.23946	0.623972	-1.98641	0.0469877	0.961733
Arhgap6	738.715	0.594213	0.299427	-1.9845	0.0471998	0.961733
AW047730	2165.24	0.243754	0.122617	-1.98794	0.0468189	0.961733
Bmp3	1565.57	-0.406742	0.204864	1.98542	0.0470977	0.961733
Chpf2	3815.5	0.238599	0.120077	-1.98704	0.0469174	0.961733
Cpxm1	608.658	0.253724	0.127758	-1.98596	0.0470373	0.961733
ENSMUSG00000119952	3.85749	2.32055	1.16957	-1.98411	0.0472439	0.961733
ENSMUSG00000120003	67.0243	0.586575	0.294734	-1.99018	0.0465708	0.961733
Fam25c	1.51246	-3.77682	1.90333	1.98433	0.0472195	0.961733
Fhdc1	389.692	0.273181	0.137413	-1.98803	0.0468086	0.961733
Gm10046	8.04613	-1.81705	0.915515	1.98473	0.047175	0.961733
Gm11592	26.5816	0.892238	0.448832	-1.98791	0.0468214	0.961733
Gm11639	42.4913	0.64005	0.321528	-1.99065	0.0465195	0.961733
Gm26912	7.67486	-1.61226	0.811484	1.9868	0.0469445	0.961733
H3c15	212.228	-0.35602	0.179332	1.98526	0.0471159	0.961733
Hmgb1-rs16	3.64066	-3.42769	1.72562	1.98635	0.046994	0.961733
Katnal2	674.737	-0.263719	0.132985	1.98308	0.0473584	0.961733
Kif15	37.915	-0.866143	0.436818	1.98285	0.0473846	0.961733
Lrp2bp	66.0494	-0.557886	0.281285	1.98335	0.0473283	0.961733
Mt2	6105.99	0.286587	0.144314	-1.98586	0.0470485	0.961733
Pced1b	436.436	0.269193	0.135592	-1.98532	0.0471093	0.961733
Pwwp4a	12.3663	-1.29128	0.650362	1.98548	0.0470906	0.961733
Serpina3c	51.963	-0.554912	0.279764	1.9835	0.0473116	0.961733
Spag17os	63.0257	0.59161	0.29806	-1.98487	0.047159	0.961733
Sun2	2694.48	0.2273	0.114389	-1.98708	0.0469133	0.961733
Ybx1-ps2	42.8095	0.695667	0.350513	-1.98471	0.0471764	0.961733
1010001B22Rik	21.9252	1.04839	0.532369	-1.9693	0.0489183	0.963825
2700054A10Rik	242.335	0.324761	0.164903	-1.96941	0.0489066	0.963825
4931429P17Rik	3.94441	1.96093	0.995275	-1.97024	0.0488104	0.963825
4933406C10Rik	152.346	0.412402	0.208947	-1.97372	0.0484139	0.963825
A330070K13Rik	116.526	-0.461575	0.234881	1.96515	0.0493972	0.963825
Ankrd34c	604.226	-0.35806	0.180811	1.9803	0.0476702	0.963825
Asb14	8.277	1.71929	0.874406	-1.96624	0.0492708	0.963825
C030014I23Rik	528.186	0.273015	0.138497	-1.97127	0.0486934	0.963825
Ces1d	54.6799	0.684212	0.348062	-1.96578	0.0493245	0.963825
Cfap54	689.755	0.308454	0.157049	-1.96406	0.0495229	0.963825
Chrna4	2600.94	-0.252298	0.128108	1.96942	0.0489054	0.963825
Cmc2	957.293	-0.219407	0.111253	1.97213	0.0485944	0.963825
Efr3a	30668	-0.21952	0.111181	1.97444	0.0483318	0.963825
Ethe1	811.143	-0.243249	0.122977	1.978	0.047929	0.963825
Fhit	286.581	0.304467	0.155035	-1.96386	0.0495467	0.963825
Gm10865	26.1934	-0.814422	0.413596	1.96912	0.048939	0.963825
Gm11400	12.3771	1.09548	0.552851	-1.98152	0.0475334	0.963825
Gm13327	19.7136	0.894764	0.455526	-1.96424	0.0495019	0.963825
Gm16270	11.7428	-1.28812	0.655819	1.96414	0.0495143	0.963825
Gm16572	3.11724	-2.90052	1.47008	1.97304	0.048491	0.963825
Gm30928	11.1852	1.53409	0.777945	-1.97198	0.0486122	0.963825
Gm35867	30.8365	0.725178	0.367967	-1.97077	0.0487502	0.963825
Gm42548	11.5982	-1.38307	0.698687	1.97952	0.047757	0.963825
Gm4459	1233.13	-0.236026	0.119912	1.96833	0.0490306	0.963825
Gm44668	4.21025	-3.06741	1.55654	1.97066	0.0487633	0.963825
Gm44676	1.88448	-4.09489	2.08448	1.96447	0.0494757	0.963825
Gm45861	7.90866	1.43535	0.725399	-1.97871	0.0478491	0.963825
Gm4675	59.6484	0.57991	0.293017	-1.9791	0.0478045	0.963825
Gm47017	15.7992	1.1607	0.589694	-1.96831	0.0490326	0.963825
Gm47088	6.34943	-2.57335	1.30034	1.97898	0.0478179	0.963825
Gm47946	9.82388	-3.63529	1.84137	1.97423	0.0483551	0.963825
Gm50019	3.95384	1.97118	1.0014	-1.96842	0.0490201	0.963825
Gm50433	170.976	-0.38404	0.195537	1.96403	0.0495271	0.963825
Gm648	2.97696	2.68031	1.36194	-1.96801	0.0490667	0.963825
Gm6485	140.757	0.40411	0.204362	-1.97743	0.0479935	0.963825
Gm9844	364.168	-0.304138	0.154377	1.9701	0.0488269	0.963825
Icam4	101.739	0.52043	0.263372	-1.97603	0.0481514	0.963825
Itk	71.5497	0.487259	0.247257	-1.97066	0.0487632	0.963825
Lrrcc1	2154.47	0.228936	0.116555	-1.96418	0.0495092	0.963825
Mideas	3341.18	0.235046	0.119571	-1.96574	0.0493284	0.963825
Mir374b	26.7859	-0.8167	0.413326	1.97592	0.0481635	0.963825
Nxph3	3561.47	-0.228584	0.116396	1.96386	0.0495465	0.963825
Pde4a	10850.7	-0.201147	0.102444	1.96348	0.0495906	0.963825
Pid1	5174.63	-0.187586	0.0947785	1.97921	0.0477928	0.963825
Piezo2	137.012	0.469731	0.238608	-1.96863	0.0489958	0.963825
Pld4	741.408	0.259964	0.131667	-1.9744	0.0483363	0.963825
Pnldc1	61.3683	0.658597	0.333737	-1.9734	0.0484501	0.963825
Rps23-ps1	533.388	-0.311674	0.158105	1.97131	0.0486882	0.963825
Siglece	87.2894	-0.492819	0.250796	1.96502	0.0494119	0.963825
Stat2	2280.9	-0.222531	0.113104	1.96748	0.0491278	0.963825
Tcaf2	89.6457	-0.522373	0.264394	1.97574	0.0481844	0.963825
Tcf23	37.488	0.789475	0.401518	-1.96623	0.0492726	0.963825
Tnni3	32.4776	-1.04211	0.530704	1.96363	0.0495727	0.963825
Vil1	63.8673	-0.704435	0.358329	1.96589	0.0493114	0.963825
Wdr25	954.403	0.204693	0.104081	-1.96667	0.0492216	0.963825
4930506C21Rik	239.019	0.317106	0.161648	-1.96171	0.0497968	0.966342
Nog	523.34	0.286417	0.14599	-1.96189	0.0497749	0.966342
Fetub	19.0748	-1.03458	0.527572	1.96102	0.0498767	0.967147
Gm16342	10.995	-1.22006	0.622392	1.96028	0.0499627	0.96807
Gm15941	5.58301	1.85974	0.948889	-1.95991	0.050006	0.968165
Gm48063	15.449	0.896786	0.457681	-1.95941	0.0500644	0.968552
Cfap221	40.7788	0.71875	0.366937	-1.95878	0.0501383	0.969239
Alox5ap	403.527	-0.260286	0.133029	1.95661	0.0503928	0.969488
Ano2	508.665	0.996374	0.509123	-1.95704	0.050343	0.969488
Casp4	54.201	-0.625816	0.320222	1.95432	0.0506633	0.969488
Gm6494	6.84024	-1.90445	0.97367	1.95595	0.0504712	0.969488
Gm8850	9.83598	-1.39169	0.71219	1.9541	0.050689	0.969488
Gm9077	5.84598	1.64522	0.841881	-1.95421	0.050676	0.969488
Itgb4	985.908	0.272964	0.139413	-1.95796	0.0502352	0.969488
Mrln	23.3365	-1.0754	0.549801	1.95597	0.0504684	0.969488
Nxph4	165.471	-0.349495	0.178762	1.95509	0.0505722	0.969488
Pcdhb1	30.0035	1.03262	0.527879	-1.95616	0.0504465	0.969488
Sh3rf3	3013.14	-0.204333	0.104371	1.95776	0.0502584	0.969488
Spef1	803.745	-0.249762	0.127817	1.95405	0.0506948	0.969488
T2	37.2637	0.739253	0.378372	-1.95377	0.0507281	0.969488
Taco1os	61.0804	0.593298	0.303663	-1.9538	0.0507243	0.969488
Ubxn2b	9482.4	-0.202651	0.103619	1.95573	0.0504966	0.969488
ENSMUSG00000121137	231.393	0.325732	0.166772	-1.95315	0.0508013	0.97015
Gm9761	822.517	-0.276432	0.141653	1.95148	0.0509999	0.973207
4930405A21Rik	24.0214	0.939887	0.481896	-1.95039	0.0511292	0.974936
Ggcx	1211.06	-0.213288	0.109391	1.94978	0.051202	0.975585
4930452G13Rik	77.82	0.48067	0.246748	-1.94802	0.0514122	0.977375
Gm40331	11.6909	-1.29001	0.662046	1.94852	0.0513525	0.977375
Gm43567	3.23893	-3.05087	1.56603	1.94815	0.0513966	0.977375
1700020N18Rik	7.01737	-1.781	0.915649	1.94507	0.0517669	0.978801
1700048F04Rik	5.55237	-1.83091	0.941696	1.94427	0.0518623	0.978801
2610035D17Rik	2297.89	-0.208576	0.107302	1.94383	0.0519165	0.978801
Gbp3	648.184	-0.312913	0.160921	1.94452	0.0518329	0.978801
Gm1123	8.03354	1.52667	0.785095	-1.94457	0.0518271	0.978801
Gm1673	217.5	0.417368	0.214552	-1.9453	0.0517389	0.978801
Gm34829	4.4742	2.16331	1.11227	-1.94494	0.0517819	0.978801
Htr1a	5827.62	-0.221463	0.113822	1.94569	0.0516914	0.978801
Lao1	11.5537	1.27945	0.658314	-1.94352	0.0519532	0.978801
Pla2r1	46.0992	-0.573943	0.29516	1.94451	0.0518338	0.978801
Sgcg	14.8097	1.01067	0.519842	-1.94418	0.051874	0.978801
Tppp3	2894.7	0.210858	0.108467	-1.94399	0.051897	0.978801
2410018L13Rik	90.0954	-0.481528	0.247828	1.94299	0.0520174	0.979044
Gucy2g	588.86	0.309474	0.159295	-1.94277	0.0520438	0.979044
Asb2	160.709	0.435955	0.224802	-1.93928	0.052467	0.979817
Clec9a	1.41602	-3.7198	1.91786	1.93955	0.0524339	0.979817
ENSMUSG00000120280	5.55959	1.65312	0.852886	-1.93827	0.0525902	0.979817
Fas	180.492	-0.411404	0.211883	1.94166	0.0521784	0.979817
Gcnt4	804.898	-0.31904	0.164576	1.93856	0.0525554	0.979817
Gm12463	5.3496	1.74046	0.897848	-1.93848	0.0525648	0.979817
Gm28437	22423.4	-0.734564	0.378627	1.94007	0.0523711	0.979817
Gm37056	410.542	-0.28269	0.145607	1.94146	0.0522021	0.979817
Gm37606	10.4322	1.1818	0.609259	-1.93972	0.0524132	0.979817
Gm37728	4.28541	2.28678	1.17792	-1.94137	0.0522139	0.979817
Gm43279	34.6435	0.68078	0.350721	-1.94108	0.052248	0.979817
Npsr1	239.005	-0.326755	0.168452	1.93975	0.0524099	0.979817
Poln	36.8852	-0.605432	0.312305	1.93859	0.0525508	0.979817
ENSMUSG00000120130	26.6765	0.997159	0.514556	-1.9379	0.0526353	0.979935
Mir5125	129.935	0.40459	0.208817	-1.93753	0.0526806	0.980054
Gucy2e	682.047	0.278371	0.143737	-1.93667	0.0527863	0.980946
Slc25a37	2035.4	-0.208401	0.107618	1.9365	0.0528064	0.980946
2510046G10Rik	57.2153	0.52276	0.27095	-1.92936	0.0536862	0.983888
6430500D05Rik	4.70311	-2.15286	1.1174	1.92668	0.0540199	0.983888
AI115009	431.372	0.27765	0.144149	-1.92614	0.0540874	0.983888
Brd8dc	29.4101	-0.748589	0.388957	1.92461	0.0542787	0.983888
C130080G10Rik	1.54536	-3.82981	1.98978	1.92474	0.0542621	0.983888
Cks2	86.6679	-0.424974	0.220258	1.92944	0.0536759	0.983888
Cuzd1	10.3937	-1.15555	0.598451	1.9309	0.0534954	0.983888
Eml1	6393.6	-0.192695	0.100049	1.92601	0.0541037	0.983888
ENSMUSG00000120529	17.8747	1.17668	0.608517	-1.93369	0.0531512	0.983888
Fam83e	8.46683	1.54485	0.801207	-1.92816	0.0538356	0.983888
Fgl2	438.373	-0.35406	0.183777	1.92657	0.0540329	0.983888
Gm10616	62.8393	0.692138	0.357825	-1.93429	0.053077	0.983888
Gm13619	5.84445	-1.70738	0.884503	1.93033	0.0535659	0.983888
Gm14027	27.9055	0.699033	0.362893	-1.92628	0.0540695	0.983888
Gm17147	6.4672	-1.75581	0.910846	1.92767	0.0538963	0.983888
Gm19649	3.17373	2.93454	1.52393	-1.92564	0.0541498	0.983888
Gm28386	25.8822	0.877657	0.453732	-1.93431	0.0530752	0.983888
Gm28756	265.184	0.305227	0.158003	-1.93178	0.0533867	0.983888
Gm41349	47.9953	0.608743	0.315606	-1.92881	0.0537543	0.983888
Gm43412	13.883	1.02828	0.533647	-1.92689	0.053993	0.983888
Gm43790	4.60956	1.95695	1.01664	-1.92491	0.0542405	0.983888
Gm47932	1.82022	-4.04684	2.09871	1.92825	0.0538241	0.983888
Gzmm	173.988	-0.342118	0.177668	1.92561	0.0541534	0.983888
Ifit1bl2	141.539	-0.386336	0.200434	1.9275	0.0539174	0.983888
Kcnj4	7001.15	0.218729	0.113211	-1.93204	0.0533547	0.983888
Nfe2l3	572.506	0.257499	0.133746	-1.92528	0.0541944	0.983888
Prr19	14.5417	-1.20821	0.624942	1.93331	0.0531979	0.983888
Rnf122	443.57	0.294362	0.152395	-1.93158	0.0534116	0.983888
Sapcd2	108.413	0.433761	0.225389	-1.9245	0.0542918	0.983888
Sema4a	2316.46	-0.233764	0.121074	1.93076	0.0535131	0.983888
Slc1a4	8535.15	-0.21591	0.111902	1.92946	0.0536739	0.983888
Tnfaip8l1	709.878	-0.262538	0.13611	1.92887	0.0537473	0.983888
Ubxn11	695.294	0.280379	0.145472	-1.92737	0.053933	0.983888
Vmn2r-ps89	3.12791	2.11162	1.0951	-1.92824	0.0538249	0.983888
4930589O11Rik	28.1451	-0.784358	0.408758	1.91888	0.0549995	0.983997
5730414N17Rik	311.162	0.28645	0.148969	-1.92289	0.0544939	0.983997
9530056E24Rik	11.1715	-1.82399	0.948437	1.92316	0.0544605	0.983997
9530059O14Rik	125.925	-0.42867	0.223063	1.92174	0.0546382	0.983997
A730046J19Rik	67.2034	0.563191	0.293484	-1.91899	0.0549859	0.983997
Cr1l	3398.83	-0.196833	0.102571	1.91899	0.0549853	0.983997
Dnah2os	21.1182	-0.849089	0.442236	1.91999	0.0548591	0.983997
ENSMUSG00000120855	4.05115	2.19369	1.14205	-1.92084	0.0547521	0.983997
Fam24b	14.6118	1.00972	0.525284	-1.92223	0.0545766	0.983997
Fkbp4	15506.2	-0.199201	0.103744	1.92012	0.0548427	0.983997
Gm1070	14.4104	-1.04151	0.542481	1.9199	0.0548711	0.983997
Gm12294	4.23442	2.50195	1.30352	-1.91939	0.0549354	0.983997
Gm15506	334.407	0.289797	0.151025	-1.91887	0.0550004	0.983997
Gm38372	161.956	-0.366109	0.190517	1.92166	0.054648	0.983997
Klhl28	4576.05	-0.207117	0.107812	1.92108	0.054721	0.983997
Plppr1	1266.69	0.238329	0.124125	-1.92008	0.0548478	0.983997
Slc39a8	511.828	-0.272003	0.141711	1.91942	0.0549314	0.983997
Zdbf2	3947.5	-0.358607	0.186828	1.91944	0.0549281	0.983997
Gm43571	7.34579	-2.26101	1.17869	1.91824	0.0550802	0.984026
Krt77	1078.71	0.289359	0.150828	-1.91847	0.055051	0.984026
Ccn2	1569.07	-0.494495	0.25788	1.91754	0.0551699	0.984561
Eri1	2326.98	-0.208669	0.108829	1.91739	0.0551882	0.984561
Lrrc29	93.2292	0.668121	0.348667	-1.91621	0.0553379	0.986533
Gm15138	5.00209	-1.78826	0.933577	1.91549	0.0554295	0.987468
Gm43197	15.0605	1.03883	0.542754	-1.91399	0.0556213	0.990185
A230056P14Rik	390.674	-0.308504	0.161301	1.91259	0.0558	0.992665
Fbxw23	62.2132	-1.87142	0.978695	1.91216	0.0558557	0.992955
Dnajb11	7705.81	-0.193733	0.101343	1.91166	0.05592	0.993398
Tent2-ps1	31.7617	-0.690571	0.361463	1.91049	0.0560699	0.995359
Gm42446	16.2644	1.00798	0.527717	-1.91008	0.0561223	0.995588
Bdh2	224.84	0.359836	0.188866	-1.90525	0.0567477	0.996804
Cdo1	2634.05	0.193774	0.101567	-1.90785	0.0564105	0.996804
Cpsf4	1122.68	0.259074	0.136035	-1.90447	0.0568491	0.996804
Dlx6	573.097	0.285413	0.149777	-1.90559	0.0567038	0.996804
Emp1	359.989	-0.331522	0.174113	1.90406	0.0569026	0.996804
Gm13653	5.98823	-1.56234	0.81931	1.9069	0.0565335	0.996804
Gm2574	54.3562	0.535115	0.280737	-1.90611	0.0566361	0.996804
Gm29480	17.4196	-0.948162	0.496732	1.9088	0.056288	0.996804
Gm34376	6.84387	-1.73239	0.908778	1.90628	0.0566139	0.996804
Gm37258	5.42148	-2.28707	1.19949	1.90671	0.0565585	0.996804
Gm48990	4.14078	-2.14534	1.12595	1.90536	0.0567334	0.996804
Mrps27	2980.79	-0.195024	0.102411	1.90433	0.0568673	0.996804
Nudt6	276.916	0.299563	0.157164	-1.90605	0.0566438	0.996804
Pygl	677.569	0.272565	0.142848	-1.90808	0.0563805	0.996804
Rab37	300.558	0.316387	0.166136	-1.90438	0.0568605	0.996804
Slc4a8	14187.9	-0.212051	0.111351	1.90434	0.0568663	0.996804
Slc5a3	5673.32	-0.24763	0.129798	1.90781	0.0564157	0.996804
Tnn	27.5042	0.931317	0.488488	-1.90653	0.0565814	0.996804
1700010I14Rik	165.804	0.364062	0.19136	-1.9025	0.0571057	0.996811
1700016P03Rik	189.942	-0.357653	0.188106	1.90134	0.0572581	0.996811
Eng	1414.33	-0.236739	0.124683	1.89873	0.0575998	0.996811
Gm17115	81.9034	0.476151	0.250723	-1.89911	0.0575496	0.996811
Gm28077	8.75286	1.22455	0.644781	-1.89917	0.0575416	0.996811
Gm29417	14.2369	-0.975762	0.513789	1.89915	0.0575447	0.996811
Gm37733	4.90289	1.86311	0.979817	-1.90149	0.0572381	0.996811
Gm37780	26.7443	-0.846756	0.444987	1.90288	0.0570565	0.996811
Gm43031	23.0392	-0.897429	0.472675	1.89862	0.0576148	0.996811
Gm45338	88.2429	0.534679	0.281387	-1.90016	0.0574125	0.996811
Gm48182	5.86642	1.80982	0.951687	-1.90169	0.0572114	0.996811
Gm5171	27.5046	-0.693381	0.364438	1.9026	0.0570925	0.996811
Ltf	3.4958	2.59597	1.36724	-1.89869	0.0576049	0.996811
Olfml2b	3837.32	-0.261858	0.137871	1.8993	0.0575248	0.996811
Oprd1	1796.99	-0.244287	0.128564	1.90011	0.0574183	0.996811
Rpl29-ps2	82.451	0.456422	0.240235	-1.8999	0.0574466	0.996811
Rsad2	206.756	-0.32337	0.169922	1.90305	0.057034	0.996811
Smim18	731.899	-0.290104	0.152495	1.90238	0.0571208	0.996811
1110019D14Rik	289.946	-0.319765	0.168476	1.89798	0.0576983	0.996872
Dok3	277.876	-0.345507	0.182105	1.89729	0.057789	0.996872
Elavl4	13645	-0.202716	0.106857	1.89708	0.0578173	0.996872
ENSMUSG00002075524	104.226	-0.458642	0.241861	1.8963	0.0579201	0.996872
Gm45237	3.93786	5.5454	2.9244	-1.89625	0.0579264	0.996872
Gm48602	3.69416	-5.08594	2.67959	1.89803	0.0576921	0.996872
Klf10	3195.76	0.248287	0.13094	-1.89619	0.0579347	0.996872
Rps2-ps10	180.952	0.420036	0.221394	-1.89724	0.0577968	0.996872
Ccdc78	39.0415	-0.782971	0.413388	1.89403	0.0582207	0.998122
Fbxo6	1449.68	0.204663	0.108098	-1.8933	0.0583176	0.998122
Gm10443	763.185	0.21215	0.112034	-1.89362	0.0582751	0.998122
Gm19554	135.531	-0.365784	0.19326	1.8927	0.0583978	0.998122
Gm33543	27.2332	-1.15288	0.609135	1.89266	0.0584033	0.998122
Gm43517	254.356	-0.289549	0.152892	1.89382	0.0582495	0.998122
Gm48069	50.8703	-0.556187	0.293746	1.89343	0.0583013	0.998122
Kctd12b	1092.52	-0.235286	0.124273	1.8933	0.0583178	0.998122
Phf11d	70.9855	-0.541585	0.286071	1.89318	0.0583336	0.998122
Six5	185.851	-0.348569	0.184074	1.89363	0.058274	0.998122
Nlrp6	66.4389	-0.586648	0.31015	1.8915	0.0585583	0.999416
Rarres1	156.206	0.325581	0.172125	-1.89154	0.0585526	0.999416
Coq10b	2873.25	-0.21388	0.113122	1.8907	0.0586638	0.999489
Fam205a1	6.48245	1.55637	0.823015	-1.89106	0.0586162	0.999489
S100a9	10.1996	-1.21212	0.641138	1.89057	0.0586815	0.999489
Mvd	1561.42	-0.232739	0.123135	1.89011	0.0587429	0.999858
0610005C13Rik	4.4571	1.67358	1.08881	-1.53708	0.124275	0.999941
0610009B22Rik	2803.31	-0.0379282	0.107721	0.352095	0.724767	0.999941
0610009E02Rik	88.5836	0.274668	0.252101	-1.08951	0.275927	0.999941
0610009L18Rik	332.775	0.220122	0.148504	-1.48226	0.138272	0.999941
0610010K14Rik	50.4823	0.214559	0.350733	-0.611745	0.540706	0.999941
0610012G03Rik	2534.98	0.0431139	0.101261	-0.425769	0.670276	0.999941
0610030E20Rik	1903.8	-0.0314149	0.117035	0.268422	0.788374	0.999941
0610033M10Rik	1.09652	-0.572068	2.37125	0.241252	0.80936	0.999941
0610038B21Rik	15.3212	0.205707	0.641699	-0.320566	0.748539	0.999941
0610039K10Rik	3.16842	0.00984116	1.07421	-0.00916131	0.99269	0.999941
0610040B10Rik	251.493	0.171964	0.149684	-1.14885	0.250619	0.999941
0610040F04Rik	83.7766	-0.471789	0.257781	1.83019	0.0672209	0.999941
0610040J01Rik	462.806	-0.0844791	0.150801	0.560201	0.575343	0.999941
0610043K17Rik	47.4563	-0.0647446	0.321325	0.201493	0.840313	0.999941
1110002E22Rik	444.216	0.145892	0.201831	-0.72284	0.469778	0.999941
1110002J07Rik	51.4797	-0.354687	0.333279	1.06423	0.287223	0.999941
1110002L01Rik	2153.04	-0.148416	0.111952	1.32571	0.184936	0.999941
1110002O04Rik	10.0466	0.133938	0.59834	-0.223849	0.822875	0.999941
1110003F10Rik	16.9456	-0.265979	0.46419	0.572995	0.566648	0.999941
1110004F10Rik	13535.4	0.0782669	0.0990405	-0.790252	0.429381	0.999941
1110006O24Rik	29.5719	-0.687172	0.448564	1.53194	0.125537	0.999941
1110008E08Rik	4.98384	0.740754	1.07119	-0.691526	0.489235	0.999941
1110013H19Rik	67.9488	-0.106037	0.244426	0.433819	0.66442	0.999941
1110015O18Rik	54.9328	0.0467235	0.28765	-0.162432	0.870966	0.999941
1110017D15Rik	239.012	-0.0733883	0.188764	0.388784	0.697436	0.999941
1110018N20Rik	429.783	0.208329	0.153495	-1.35724	0.174706	0.999941
1110020A21Rik	118.948	0.0261392	0.226987	-0.115157	0.90832	0.999941
1110025M09Rik	90.9568	-0.00875434	0.228536	0.0383062	0.969444	0.999941
1110028F11Rik	4.82967	-1.24589	0.984556	1.26543	0.205717	0.999941
1110032A03Rik	3225.22	0.124966	0.117082	-1.06734	0.28582	0.999941
1110032F04Rik	1633.75	-0.0650212	0.117188	0.554845	0.579001	0.999941
1110035H17Rik	13.0646	-0.13801	0.591629	0.233271	0.815551	0.999941
1110038B12Rik	855.994	0.0810176	0.122025	-0.663941	0.506728	0.999941
1110038F14Rik	1491.18	0.0374612	0.107582	-0.348209	0.727683	0.999941
1110046J04Rik	335.262	-0.135357	0.175238	0.772415	0.439869	0.999941
1110051M20Rik	10352.9	0.0607317	0.0982916	-0.617872	0.536659	0.999941
1110059E24Rik	2215.09	0.0285762	0.124632	-0.229285	0.818647	0.999941
1110059G10Rik	2465.87	0.0908637	0.113132	-0.803165	0.421879	0.999941
1110060G06Rik	3.27303	-0.0789909	1.43739	0.0549545	0.956175	0.999941
1110065P20Rik	2810.61	0.134495	0.109466	-1.22864	0.219206	0.999941
1190001M18Rik	1.12708	0.207054	2.53819	-0.0815754	0.934984	0.999941
1190005I06Rik	24.9285	-0.16202	0.471657	0.343513	0.731213	0.999941
1190007I07Rik	471.578	0.136625	0.138939	-0.983347	0.325437	0.999941
1300002E11Rik	625.095	-0.101824	0.143073	0.711688	0.476658	0.999941
1300014J16Rik	61.6947	0.544305	0.32726	-1.66322	0.0962685	0.999941
1500002C15Rik	169.742	-0.180699	0.17719	1.0198	0.307824	0.999941
1500002F19Rik	59.0977	0.304751	0.313355	-0.97254	0.330782	0.999941
1500004A13Rik	7982.11	-0.00191212	0.106204	0.0180042	0.985635	0.999941
1500005C15Rik	11.0979	-0.0720536	0.739782	0.0973984	0.92241	0.999941
1500009L16Rik	2407.96	0.0312183	0.11155	-0.27986	0.779585	0.999941
1500011B03Rik	10695.1	0.0212188	0.0990898	-0.214137	0.83044	0.999941
1500012K07Rik	26.6479	-0.0428774	0.371863	0.115304	0.908204	0.999941
1500015A07Rik	517.443	0.148024	0.144153	-1.02685	0.304489	0.999941
1500026H17Rik	338.247	-0.0873933	0.155917	0.560512	0.57513	0.999941
1500032F14Rik	16.7477	0.593048	0.54959	-1.07907	0.280555	0.999941
1500035N22Rik	35.2211	0.0265321	0.413869	-0.0641074	0.948885	0.999941
1600002D24Rik	8.57129	-1.33056	0.734201	1.81225	0.0699468	0.999941
1600012H06Rik	2338.81	0.032502	0.107337	-0.302804	0.76204	0.999941
1600014C10Rik	4324.05	0.00922735	0.0999684	-0.0923027	0.926458	0.999941
1600014C23Rik	11.9363	0.385515	0.883522	-0.436339	0.662591	0.999941
1600017P15Rik	5.16414	-0.152549	0.981964	0.155351	0.876545	0.999941
1600020E01Rik	738.439	0.115126	0.126327	-0.911335	0.362119	0.999941
1600022D10Rik	25.0947	-0.829392	1.25263	0.662121	0.507893	0.999941
1600023N17Rik	56.1152	-0.280194	0.257989	1.08607	0.277448	0.999941
1600029O15Rik	422.836	-0.181099	0.149712	1.20965	0.226413	0.999941
1700001C19Rik	11.2128	-0.41172	0.719942	0.571879	0.567404	0.999941
1700001G11Rik	38.9735	-0.546766	0.355337	1.53873	0.123871	0.999941
1700001G17Rik	38.5378	-0.456569	0.321588	1.41973	0.155686	0.999941
1700001J03Rik	3.40088	0.2635	1.18473	-0.222414	0.823992	0.999941
1700001L19Rik	1602.99	-0.0471874	0.127655	0.369648	0.711645	0.999941
1700001O22Rik	208.279	0.00661817	0.185835	-0.0356131	0.971591	0.999941
1700001P01Rik	11.8012	0.446687	0.685137	-0.651968	0.514422	0.999941
1700003D09Rik	45.0357	0.53704	0.357682	-1.50144	0.133241	0.999941
1700003E16Rik	2163.2	-0.0353176	0.114509	0.308425	0.757759	0.999941
1700003F12Rik	15.0751	-0.0594324	0.551273	0.107809	0.914147	0.999941
1700003L19Rik	20.598	0.307875	0.469357	-0.65595	0.511856	0.999941
1700003M07Rik	2425.89	-0.0502258	0.112931	0.444748	0.656502	0.999941
1700007E05Rik	4.10884	0.653554	1.08648	-0.601532	0.547486	0.999941
1700007F19Rik	11.6516	-0.107849	0.625814	0.172334	0.863175	0.999941
1700007J10Rik	35.3831	0.564175	0.461751	-1.22182	0.221777	0.999941
1700007K13Rik	229.301	-0.45278	0.245303	1.8458	0.0649212	0.999941
1700007P06Rik	43.1195	0.176345	0.336225	-0.524484	0.599942	0.999941
1700008A23Rik	4.48407	0.596688	1.08699	-0.548934	0.58305	0.999941
1700008J07Rik	258.383	-0.0851429	0.154193	0.552185	0.580821	0.999941
1700008O03Rik	172.735	-0.0440991	0.182206	0.242029	0.808758	0.999941
1700009C05Rik	9.90312	0.388635	0.802375	-0.484355	0.628134	0.999941
1700009J07Rik	3.14686	-0.12607	1.62817	0.0774302	0.938281	0.999941
1700010B13Rik	3.92695	0.0147508	0.97347	-0.0151528	0.98791	0.999941
1700010K23Rik	9.6051	0.098593	0.621754	-0.158572	0.874006	0.999941
1700010K24Rik	4.67889	-1.53408	1.05408	1.45537	0.145568	0.999941
1700011D18Rik	9.14045	-0.000834637	0.798614	0.00104511	0.999166	0.999941
1700012B09Rik	80.3668	0.143295	0.255713	-0.560374	0.575224	0.999941
1700012C14Rik	7.99184	1.10536	0.953035	-1.15983	0.246117	0.999941
1700012D14Rik	97.6354	0.0416617	0.266994	-0.15604	0.876001	0.999941
1700012P22Rik	5.42646	-1.88303	1.08206	1.74023	0.0818191	0.999941
1700013F07Rik	142.61	0.203573	0.232997	-0.873715	0.382274	0.999941
1700016A09Rik	44.0846	0.253826	0.444452	-0.571098	0.567933	0.999941
1700016C15Rik	4.01336	1.23131	1.08543	-1.1344	0.256626	0.999941
1700016J18Rik	7.78284	1.34369	0.880743	-1.52563	0.127102	0.999941
1700016K19Rik	187.301	-0.283316	0.20507	1.38155	0.167108	0.999941
1700017B05Rik	1473.57	-0.0269147	0.125193	0.214985	0.829779	0.999941
1700018A04Rik	21.9223	0.601802	0.454828	-1.32314	0.185788	0.999941
1700018A14Rik	3.23909	-0.392167	1.24514	0.314958	0.752794	0.999941
1700018A23Rik	8.22205	0.329832	0.644092	-0.512089	0.608589	0.999941
1700018B24Rik	2.40016	-0.54024	1.63893	0.32963	0.74168	0.999941
1700018L02Rik	55.3374	0.20584	0.310427	-0.663088	0.507274	0.999941
1700019A02Rik	37.4231	-0.0566105	0.357129	0.158516	0.874051	0.999941
1700019D03Rik	1849.46	-0.187558	0.11663	1.60815	0.107802	0.999941
1700019G24Rik	12.8577	0.484314	0.71177	-0.680436	0.496229	0.999941
1700019L13Rik	3.54351	-0.423858	1.34642	0.314804	0.752911	0.999941
1700019N19Rik	11.5786	0.786227	0.820881	-0.957785	0.338171	0.999941
1700020G03Rik	2.71565	1.05315	1.55913	-0.675473	0.499376	0.999941
1700020L13Rik	10.459	0.503159	0.686581	-0.732847	0.463652	0.999941
1700020L24Rik	18.3402	0.701695	0.665117	-1.05499	0.291428	0.999941
1700020N01Rik	7.85867	-1.26249	1.79038	0.705153	0.480715	0.999941
1700021J08Rik	8.02195	0.267146	0.730494	-0.365706	0.714584	0.999941
1700021N21Rik	6.92422	-0.182681	0.883784	0.206703	0.836242	0.999941
1700022H01Rik	2.46905	0.754839	1.7422	-0.433267	0.664821	0.999941
1700022I11Rik	22.8134	0.22408	0.506891	-0.442068	0.65844	0.999941
1700022N22Rik	38.1185	0.085133	0.408377	-0.208466	0.834865	0.999941
1700024G13Rik	46.2245	0.290612	0.41538	-0.699628	0.484159	0.999941
1700025G04Rik	17720.9	0.00901785	0.10197	-0.0884363	0.92953	0.999941
1700026J14Rik	28.2948	0.433456	0.443381	-0.977617	0.328264	0.999941
1700027A07Rik	27.8136	0.549056	0.495524	-1.10803	0.267848	0.999941
1700027A15Rik	3.95208	0.912033	1.2092	-0.754246	0.450701	0.999941
1700028I16Rik	6.11399	0.992957	1.22717	-0.809145	0.418432	0.999941
1700028J19Rik	95.5512	0.406988	0.268194	-1.51751	0.129137	0.999941
1700028K03Rik	38.3696	-0.558025	0.352601	1.5826	0.113513	0.999941
1700029I15Rik	132.62	0.0964535	0.187953	-0.51318	0.607826	0.999941
1700029J07Rik	315.758	0.104203	0.188886	-0.551671	0.581174	0.999941
1700029M20Rik	1.98756	-0.223059	1.56179	0.142823	0.88643	0.999941
1700030C12Rik	11.779	-0.50311	0.561547	0.895936	0.370287	0.999941
1700030C14Rik	41.6296	0.0462377	0.316176	-0.14624	0.883732	0.999941
1700030F04Rik	3.63035	-0.0524687	1.11444	0.0470809	0.962449	0.999941
1700030J22Rik	734.643	-0.0327916	0.131216	0.249905	0.802661	0.999941
1700030K09Rik	847.166	-0.166611	0.101415	1.64286	0.100412	0.999941
1700034H15Rik	238.607	0.274918	0.163591	-1.68052	0.0928561	0.999941
1700034I23Rik	2.89075	0.0926424	1.55681	-0.0595077	0.952548	0.999941
1700034P13Rik	26.1813	-0.123913	0.387871	0.319471	0.74937	0.999941
1700036A12Rik	7.31481	-0.724562	0.691874	1.04725	0.294986	0.999941
1700037C18Rik	307.901	0.0141307	0.173312	-0.0815331	0.935018	0.999941
1700040D17Rik	105.646	0.153284	0.234215	-0.654459	0.512816	0.999941
1700040K01Rik	2.46247	2.02909	1.39957	-1.4498	0.147115	0.999941
1700040L08Rik	23.283	0.768177	0.415487	-1.84886	0.0644777	0.999941
1700041B01Rik	13.4904	0.675512	0.479191	-1.40969	0.158631	0.999941
1700041G16Rik	25.6874	1.17786	0.974384	-1.20883	0.22673	0.999941
1700047F07Rik	9.17055	-0.76256	0.875862	0.87064	0.383951	0.999941
1700047K16Rik	14.8791	1.10182	0.590927	-1.86456	0.0622436	0.999941
1700047M11Rik	852.862	0.172098	0.183389	-0.938433	0.348022	0.999941
1700052K11Rik	1184.64	-0.129665	0.116039	1.11743	0.26381	0.999941
1700054M17Rik	5.66034	0.617123	1.06709	-0.578325	0.563045	0.999941
1700055D18Rik	49.5977	0.0394193	0.340308	-0.115834	0.907784	0.999941
1700056E22Rik	5.59046	0.564952	0.839442	-0.673009	0.500941	0.999941
1700056N10Rik	278.144	-0.0204943	0.159287	0.128663	0.897624	0.999941
1700060J05Rik	9.4228	0.340084	0.778411	-0.436895	0.662187	0.999941
1700061E17Rik	1.72114	2.08863	1.71257	-1.21959	0.22262	0.999941
1700063D05Rik	205.759	0.0423469	0.187462	-0.225896	0.821282	0.999941
1700063J08Rik	5.42344	0.923199	1.23543	-0.74727	0.454901	0.999941
1700064H15Rik	12.1057	-0.396329	0.622929	0.636234	0.524624	0.999941
1700064M15Rik	7.71513	-0.332289	0.8075	0.411503	0.680704	0.999941
1700065D16Rik	22.7242	-0.0433496	0.441423	0.0982042	0.92177	0.999941
1700065J18Rik	5.17899	0.0130562	0.930833	-0.0140263	0.988809	0.999941
1700066B19Rik	5.08942	-0.610542	0.860764	0.709303	0.478137	0.999941
1700066J03Rik	5.81236	-1.43973	1.66979	0.862219	0.388567	0.999941
1700066M21Rik	6136.12	-0.114057	0.114537	0.995806	0.319344	0.999941
1700066O22Rik	2.52929	-3.79305	2.63675	1.43853	0.150282	0.999941
1700067P10Rik	2.50231	-1.521	1.54505	0.984438	0.3249	0.999941
1700069B07Rik	8.89585	-1.13358	0.892387	1.27028	0.203986	0.999941
1700071M16Rik	5.55943	0.662656	0.992989	-0.667334	0.504559	0.999941
1700073E17Rik	2.66889	-1.48898	1.5835	0.940309	0.347059	0.999941
1700081B01Rik	17.6309	0.502721	0.653229	-0.769594	0.441541	0.999941
1700082M22Rik	6.07417	1.06037	0.809435	-1.31001	0.190191	0.999941
1700084C06Rik	22.4319	0.477666	0.48836	-0.978102	0.328024	0.999941
1700084E18Rik	36.3493	0.526626	0.319212	-1.64977	0.0989902	0.999941
1700086L19Rik	2927.13	0.0187535	0.129329	-0.145006	0.884706	0.999941
1700086O06Rik	459.466	0.22633	0.141525	-1.59922	0.109772	0.999941
1700086P04Rik	30.5849	0.182217	0.428499	-0.425246	0.670658	0.999941
1700088E04Rik	511.594	0.191662	0.145635	-1.31604	0.188159	0.999941
1700092M07Rik	2.79584	1.675	2.76148	-0.606561	0.544143	0.999941
1700093J21Rik	10.9837	0.650504	0.817932	-0.795304	0.426437	0.999941
1700093K21Rik	8.77287	0.357211	0.856257	-0.417177	0.676549	0.999941
1700094D03Rik	217.707	-0.177898	0.177303	1.00336	0.315689	0.999941
1700094J05Rik	4.02467	-0.783165	1.11989	0.699325	0.484349	0.999941
1700094M23Rik	8.93632	0.565417	0.792346	-0.713599	0.475475	0.999941
1700095J03Rik	53.8236	0.338136	0.292314	-1.15676	0.247371	0.999941
1700096K18Rik	309.222	0.19028	0.149153	-1.27574	0.202047	0.999941
1700097M23Rik	30.1982	0.487742	0.42069	-1.15938	0.246299	0.999941
1700099I09Rik	7.04257	1.0422	0.896038	-1.16312	0.244782	0.999941
1700101I11Rik	317.494	-0.157512	0.157919	0.99742	0.318561	0.999941
1700102H20Rik	34.3799	0.144944	0.335489	-0.432038	0.665714	0.999941
1700102P08Rik	78.9211	-0.277975	0.290034	0.958422	0.33785	0.999941
1700104B16Rik	5.51248	-0.195897	1.24218	0.157705	0.87469	0.999941
1700105P06Rik	43.7923	-0.0323566	0.316425	0.102257	0.918553	0.999941
1700108F19Rik	4.46221	-0.0224946	1.95059	0.0115322	0.990799	0.999941
1700109G14Rik	2.10778	1.28171	1.49123	-0.859495	0.390067	0.999941
1700109H08Rik	152.376	0.316911	0.221499	-1.43075	0.152501	0.999941
1700110C19Rik	59.5706	-0.366416	0.314034	1.16681	0.243289	0.999941
1700110K17Rik	8.96993	0.598712	0.88584	-0.67587	0.499123	0.999941
1700112D23Rik	66.5634	-0.265382	0.258055	1.02839	0.303765	0.999941
1700112J16Rik	143.069	0.172812	0.182419	-0.947334	0.343469	0.999941
1700116H05Rik	3.46354	1.65803	1.12488	-1.47396	0.140492	0.999941
1700120C14Rik	134.649	0.088223	0.195526	-0.451209	0.651839	0.999941
1700120G07Rik	2.11767	0.100379	1.67515	-0.0599225	0.952217	0.999941
1700120K04Rik	4.36705	-2.67116	1.43706	1.85876	0.0630607	0.999941
1700121C08Rik	9.65866	0.924419	0.736884	-1.2545	0.209661	0.999941
1700123L14Rik	9.72311	-0.580586	0.956073	0.607261	0.543678	0.999941
1700123M08Rik	262.399	-0.0283048	0.166223	0.170282	0.864788	0.999941
1700123O20Rik	1917.54	-0.0228768	0.113079	0.202308	0.839676	0.999941
1700124L16Rik	72.1915	0.0887228	0.258399	-0.343355	0.731331	0.999941
1700125G22Rik	3.98069	1.57225	1.39138	-1.13	0.258477	0.999941
1700125H20Rik	8.96137	0.7563	0.718621	-1.05243	0.292602	0.999941
1810006J02Rik	2.19926	1.42914	1.91514	-0.746233	0.455527	0.999941
1810008B01Rik	12.3084	0.769341	0.567438	-1.35581	0.175158	0.999941
1810009A15Rik	12.5452	-1.17063	0.638282	1.83404	0.0666485	0.999941
1810010K12Rik	57.2738	0.261963	0.349976	-0.748517	0.454148	0.999941
1810012K08Rik	7.33011	0.958651	0.657802	-1.45735	0.145018	0.999941
1810012K16Rik	14.0605	0.096759	0.704436	-0.137357	0.890749	0.999941
1810013D15Rik	13.588	-0.353036	0.52335	0.67457	0.499949	0.999941
1810013L24Rik	8896.92	-0.0125459	0.102959	0.121853	0.903016	0.999941
1810014B01Rik	769.668	0.189369	0.127562	-1.48453	0.137668	0.999941
1810014P07Rik	2.88965	1.73007	1.38192	-1.25193	0.210595	0.999941
1810019D21Rik	9.85296	-2.09492	1.30692	1.60295	0.108945	0.999941
1810019N24Rik	18.8397	0.14411	0.513119	-0.280851	0.778824	0.999941
1810021B22Rik	93.0607	0.187725	0.260429	-0.720829	0.471015	0.999941
1810024B03Rik	118.675	-0.0582325	0.205964	0.282731	0.777383	0.999941
1810028F09Rik	9.51354	-0.445395	1.34664	0.330745	0.740837	0.999941
1810030O07Rik	3444.06	0.0288959	0.101878	-0.283632	0.776692	0.999941
1810034E14Rik	20.6419	-0.201744	0.436436	0.462254	0.643899	0.999941
1810037I17Rik	8133.2	-0.078637	0.119177	0.659834	0.509361	0.999941
1810041H14Rik	43.1869	0.436475	0.320568	-1.36157	0.173335	0.999941
1810049J17Rik	9.81625	0.00586583	0.678	-0.00865167	0.993097	0.999941
1810055G02Rik	1455.59	0.0255183	0.111485	-0.228894	0.818951	0.999941
1810058I24Rik	1724.71	0.027719	0.109649	-0.252798	0.800424	0.999941
1810059C17Rik	6.74649	-0.0873363	0.699348	0.124882	0.900617	0.999941
1810059H22Rik	112.325	0.0800183	0.210285	-0.380523	0.703557	0.999941
1810062G17Rik	14.4014	-0.00668265	0.561385	0.0119039	0.990502	0.999941
1810062O18Rik	96.7123	-0.00555158	0.249791	0.0222249	0.982269	0.999941
1810073O08Rik	21.9052	0.0677912	0.498813	-0.135905	0.891896	0.999941
2010001A14Rik	374.038	0.087839	0.186794	-0.470246	0.638179	0.999941
2010001K21Rik	116.179	0.354585	0.311404	-1.13867	0.254843	0.999941
2010007H06Rik	80.6205	-0.00716299	0.262665	0.0272705	0.978244	0.999941
2010008C14Rik	21.9084	-0.117195	0.443994	0.263955	0.791815	0.999941
2010013B24Rik	9.73067	-0.132598	0.657983	0.201522	0.84029	0.999941
2010016I18Rik	2.24475	-0.832679	1.74798	0.476367	0.633813	0.999941
2010109A12Rik	13.9777	-0.344413	0.553564	0.622173	0.533828	0.999941
2010110E17Rik	5.08795	1.90585	1.21896	-1.56351	0.117933	0.999941
2010204K13Rik	1340.27	0.100612	0.125183	-0.803724	0.421556	0.999941
2010308F09Rik	17.7671	0.0810755	0.499376	-0.162354	0.871027	0.999941
2010315B03Rik	2056.76	0.0553282	0.111482	-0.496297	0.619685	0.999941
2010320M18Rik	507.088	0.0399482	0.144976	-0.275551	0.782893	0.999941
2010320O07Rik	55.8553	0.110113	0.291133	-0.378221	0.705266	0.999941
2200002D01Rik	7.12979	0.528373	0.727793	-0.725994	0.467842	0.999941
2210016F16Rik	1325.05	0.0195362	0.113403	-0.172272	0.863224	0.999941
2210016L21Rik	12011.6	0.0342	0.0965181	-0.354337	0.723086	0.999941
2210406O10Rik	417.253	-0.0396122	0.140633	0.28167	0.778197	0.999941
2210408F21Rik	1762.28	-0.206907	0.111704	1.85228	0.0639855	0.999941
2210408I21Rik	1606.8	0.0657321	0.115644	-0.568401	0.569763	0.999941
2210409D07Rik	8.93918	-1.05897	1.48923	0.711083	0.477033	0.999941
2210411M09Rik	2.7107	1.05202	1.41653	-0.742672	0.45768	0.999941
2210412B16Rik	14.5222	0.00568516	0.53883	-0.010551	0.991582	0.999941
2210418O10Rik	135.309	0.147194	0.576314	-0.255405	0.79841	0.999941
2300009A05Rik	629.489	0.16473	0.136528	-1.20657	0.227598	0.999941
2310001H17Rik	45.2533	0.257386	0.442464	-0.581711	0.560761	0.999941
2310002F09Rik	891.533	-0.0375686	0.149379	0.251499	0.801428	0.999941
2310008N11Rik	3.60043	-0.0204643	1.30349	0.0156996	0.987474	0.999941
2310009B15Rik	689.008	0.0662582	0.133615	-0.49589	0.619972	0.999941
2310010J17Rik	627.541	0.108178	0.12714	-0.850862	0.394846	0.999941
2310011J03Rik	3056.97	0.0320318	0.10774	-0.297306	0.766233	0.999941
2310014F06Rik	49.4073	-0.466257	0.35327	1.31983	0.186892	0.999941
2310015K22Rik	4.33125	0.641816	1.28404	-0.499841	0.617187	0.999941
2310016G11Rik	19.6945	-0.0985868	0.596205	0.165357	0.868663	0.999941
2310022A10Rik	1821.44	-0.0288267	0.108539	0.265588	0.790556	0.999941
2310022B05Rik	10518.9	0.0308231	0.104594	-0.294692	0.768229	0.999941
2310026I22Rik	11.3849	-0.181546	0.784641	0.231375	0.817024	0.999941
2310026L22Rik	4.60119	-1.35291	1.07547	1.25796	0.208405	0.999941
2310030G06Rik	200.25	-0.0481446	0.213225	0.225792	0.821363	0.999941
2310033P09Rik	1704.4	0.0156949	0.120609	-0.130131	0.896463	0.999941
2310034G01Rik	74.9354	-0.117038	0.241292	0.485049	0.627642	0.999941
2310034O05Rik	8.78391	-0.397874	0.758284	0.524703	0.59979	0.999941
2310039H08Rik	216.492	-0.0054476	0.191618	0.0284294	0.97732	0.999941
2310040G24Rik	113.761	-0.115318	0.251181	0.459103	0.64616	0.999941
2310043P16Rik	57.9397	0.0477939	0.278224	-0.171782	0.863609	0.999941
2310044K18Rik	4.3682	1.76907	0.948962	-1.86421	0.0622919	0.999941
2310047D07Rik	55.9119	-0.225006	0.271397	0.829066	0.407067	0.999941
2310057M21Rik	3219.17	0.0259034	0.107964	-0.239925	0.810388	0.999941
2310058D17Rik	425.01	-0.0566794	0.152187	0.372432	0.709571	0.999941
2310061I04Rik	3657.43	-0.0225843	0.105839	0.213383	0.831028	0.999941
2310068J16Rik	24.6902	0.639453	0.394331	-1.62162	0.104886	0.999941
2310074N15Rik	56.4439	-0.265184	0.257286	1.0307	0.302682	0.999941
2310075C17Rik	1.78855	1.4138	2.03696	-0.694074	0.487636	0.999941
2410002F23Rik	4452.19	0.13346	0.105066	-1.27025	0.203995	0.999941
2410003I16Rik	9.55958	-0.690932	0.606108	1.13995	0.254308	0.999941
2410003L11Rik	6.34064	-1.31486	1.16102	1.13251	0.257422	0.999941
2410004B18Rik	3772.25	-0.125697	0.109784	1.14496	0.252228	0.999941
2410004I01Rik	59.8461	0.0219435	0.354257	-0.0619423	0.950609	0.999941
2410004P03Rik	372.784	0.123287	0.203077	-0.607096	0.543788	0.999941
2410022M11Rik	338.108	-0.227424	0.172875	1.31554	0.188329	0.999941
2410080I02Rik	45.2718	0.0104014	0.382962	-0.0271604	0.978332	0.999941
2410124H12Rik	13.2453	-0.294799	0.635259	0.464062	0.642604	0.999941
2410137M14Rik	3.9477	-0.0834899	1.22953	0.0679042	0.945862	0.999941
2500002B13Rik	171.868	-0.35137	0.197254	1.78131	0.0748613	0.999941
2500004C02Rik	1265.89	-0.185151	0.120064	1.5421	0.12305	0.999941
2510002D24Rik	1151.14	0.148	0.114285	-1.29501	0.195317	0.999941
2510009E07Rik	8880.1	-0.00586993	0.109717	0.0535004	0.957333	0.999941
2510016D11Rik	67.4484	-0.0237031	0.28481	0.0832242	0.933673	0.999941
2510017J16Rik	6.57994	-1.90158	1.01035	1.8821	0.0598227	0.999941
2510039O18Rik	1864.61	0.111017	0.102776	-1.08018	0.280061	0.999941
2600002D14Rik	22.5064	0.427619	0.51367	-0.832478	0.405139	0.999941
2600006K01Rik	12.7534	-0.458404	0.539516	0.849658	0.395515	0.999941
2600014E21Rik	266.764	0.110785	0.169801	-0.652439	0.514118	0.999941
2610002M06Rik	12285	-0.0366777	0.100953	0.363314	0.71637	0.999941
2610005L07Rik	963.79	-0.0423012	0.125598	0.336799	0.736269	0.999941
2610008E11Rik	4443.29	-0.0350091	0.110914	0.31564	0.752275	0.999941
2610017A05Rik	23.4255	-0.129966	0.456484	0.28471	0.775866	0.999941
2610020C07Rik	87.9266	0.110363	0.276154	-0.399645	0.689418	0.999941
2610021A01Rik	3221.31	-0.153776	0.111614	1.37774	0.168283	0.999941
2610027K06Rik	7.33775	-0.644534	0.84092	0.766463	0.443401	0.999941
2610028D06Rik	9.58144	-0.472145	0.756531	0.624092	0.532567	0.999941
2610028E06Rik	39.9269	-0.363389	0.409233	0.887975	0.374554	0.999941
2610028H24Rik	16.0157	-1.87291	1.23609	1.51519	0.129724	0.999941
2610035F20Rik	47.7033	0.416158	0.312439	-1.33196	0.182872	0.999941
2610037D02Rik	129.653	0.0316315	0.212375	-0.148941	0.8816	0.999941
2610042L04Rik	63.0002	-0.338021	0.335454	1.00765	0.31362	0.999941
2610044O15Rik8	2903.76	-0.0269315	0.118716	0.226857	0.820535	0.999941
2610203C22Rik	130.208	0.0227662	0.202735	-0.112296	0.910589	0.999941
2610206C17Rik	2.8801	1.81127	1.27657	-1.41886	0.155941	0.999941
2610300M13Rik	17.4874	0.244689	0.499263	-0.4901	0.624063	0.999941
2610306M01Rik	751.917	-0.0231457	0.123948	0.186737	0.851867	0.999941
2610306O10Rik	1.82618	0.0307971	1.84658	-0.0166779	0.986694	0.999941
2610307P16Rik	13.8275	0.691428	0.572521	-1.20769	0.227166	0.999941
2610316D01Rik	386.728	-0.170393	0.168294	1.01247	0.311313	0.999941
2610318M16Rik	10.4465	-0.257983	0.877582	0.29397	0.768781	0.999941
2610318N02Rik	47.5043	-0.305439	0.295132	1.03492	0.300705	0.999941
2610507B11Rik	39364.6	-0.0661465	0.096565	0.684995	0.493347	0.999941
2610507I01Rik	2566.34	-0.0325471	0.101841	0.319586	0.749282	0.999941
2610528A11Rik	31.5419	0.248325	0.367615	-0.675504	0.499356	0.999941
2700029L08Rik	29.1862	-0.778141	0.498959	1.55953	0.118872	0.999941
2700033N17Rik	32.7835	0.130715	0.455182	-0.287171	0.773981	0.999941
2700038G22Rik	44.1711	-0.299681	0.363402	0.824653	0.409569	0.999941
2700046A07Rik	52.4586	-0.00954208	0.399275	0.0238985	0.980934	0.999941
2700046G09Rik	329.548	0.0269687	0.16213	-0.16634	0.867889	0.999941
2700049A03Rik	884.356	0.0482212	0.133051	-0.362425	0.717034	0.999941
2700052C19Rik	39.8461	-0.0735862	0.372068	0.197776	0.84322	0.999941
2700062C07Rik	1260.75	0.0431316	0.116455	-0.370373	0.711105	0.999941
2700068H02Rik	15.3567	0.855041	0.636571	-1.3432	0.179208	0.999941
2700069I18Rik	43.8957	-0.216876	0.374126	0.579687	0.562126	0.999941
2700078F05Rik	8.56686	-0.0691017	0.657606	0.105081	0.916312	0.999941
2700097O09Rik	562.502	-0.0915048	0.134062	0.682556	0.494887	0.999941
2700099C18Rik	36.3299	-0.0340931	0.35969	0.0947847	0.924486	0.999941
2810001G20Rik	1574.24	-0.0423333	0.123304	0.343325	0.731354	0.999941
2810002D19Rik	594.195	-0.105972	0.131054	0.808612	0.418739	0.999941
2810004N23Rik	2665.33	-0.0721168	0.106078	0.679846	0.496602	0.999941
2810013P06Rik	3414.02	0.0341195	0.107622	-0.317032	0.751219	0.999941
2810021J22Rik	1340.47	-0.0882428	0.112532	0.784157	0.432948	0.999941
2810025M15Rik	1488.68	0.0826116	0.119804	-0.689556	0.490474	0.999941
2810029C07Rik	983.296	0.199213	0.137407	-1.4498	0.147114	0.999941
2810030D12Rik	12.2811	-0.49296	0.567862	0.868099	0.38534	0.999941
2810032G03Rik	1022.61	-0.10526	0.123137	0.854818	0.392652	0.999941
2810039B14Rik	141.842	0.155665	0.202489	-0.76876	0.442036	0.999941
2810047C21Rik1	23.8721	0.543416	1.09662	-0.495539	0.62022	0.999941
2810402E24Rik	512.101	0.0447328	0.140285	-0.318872	0.749824	0.999941
2810404M03Rik	20.1351	0.488762	0.46674	-1.04718	0.295015	0.999941
2810405F15Rik	8.64393	-1.41585	0.761077	1.86032	0.0628403	0.999941
2810405F17Rik	121.708	0.168885	0.190142	-0.888204	0.374431	0.999941
2810407A14Rik	244.856	0.143701	0.195245	-0.736002	0.461729	0.999941
2810408A11Rik	33.2687	0.0613753	0.425222	-0.144337	0.885234	0.999941
2810408I11Rik	20.67	0.0820396	0.497648	-0.164855	0.869058	0.999941
2810410L24Rik	691.238	0.102786	0.126614	-0.811803	0.416905	0.999941
2810414N06Rik	267.223	0.190724	0.153755	-1.24044	0.214812	0.999941
2810428J06Rik	60.7706	0.105299	0.337207	-0.312267	0.754838	0.999941
2810429I04Rik	461.028	0.234736	0.156148	-1.5033	0.132763	0.999941
2810430I11Rik	8.63302	-0.417877	0.824277	0.506961	0.612182	0.999941
2810433D01Rik	23.9569	0.116538	0.617757	-0.188646	0.85037	0.999941
2810454H06Rik	83.127	0.128542	0.248164	-0.517973	0.604477	0.999941
2810455O05Rik	1282.11	0.084555	0.121257	-0.697322	0.485602	0.999941
2810457G06Rik	13.4734	0.440953	0.781351	-0.564348	0.572518	0.999941
2810459M11Rik	2468.91	-0.0495113	0.114466	0.43254	0.665349	0.999941
2900005J15Rik	202.585	0.0358635	0.206417	-0.173743	0.862067	0.999941
2900009J06Rik	123.811	-0.175891	0.199336	0.882381	0.377571	0.999941
2900022M07Rik	6.57812	-1.008	0.833311	1.20963	0.22642	0.999941
2900026A02Rik	11458.6	-0.0940547	0.114101	0.824308	0.409764	0.999941
2900037B21Rik	11.567	-0.122789	0.554784	0.221327	0.824838	0.999941
2900040C04Rik	390.856	-0.582686	1.25832	0.463066	0.643317	0.999941
2900041M22Rik	205.396	-0.194597	0.202142	0.962677	0.33571	0.999941
2900045O20Rik	74.7677	0.0300602	0.284648	-0.105605	0.915896	0.999941
2900052L18Rik	299.617	0.193284	0.174933	-1.1049	0.269202	0.999941
2900052N01Rik	10087.4	0.0997938	0.147915	-0.67467	0.499885	0.999941
2900060N12Rik	675.268	-0.155743	0.127654	1.22004	0.22245	0.999941
2900064F13Rik	635.851	-0.0316448	0.149444	0.21175	0.832302	0.999941
2900064K03Rik	4.68007	0.380456	1.28769	-0.295457	0.767645	0.999941
2900072N19Rik	14.6438	0.344819	0.629043	-0.548165	0.583579	0.999941
2900076A07Rik	614.211	-0.0461239	0.138228	0.33368	0.738621	0.999941
2900078I11Rik	8.47142	-1.70266	0.952284	1.78798	0.0737792	0.999941
2900089D17Rik	55.4929	0.125265	0.427789	-0.292818	0.769661	0.999941
2900092N22Rik	2.02167	-0.616932	1.87531	0.328976	0.742174	0.999941
2900092O11Rik	2.94504	1.75591	1.32297	-1.32725	0.184426	0.999941
2900093K20Rik	124.739	0.249067	0.23396	-1.06457	0.287069	0.999941
3000002C10Rik	469.864	0.0129784	0.175496	-0.0739523	0.941048	0.999941
3010001F23Rik	102.807	0.263692	0.22032	-1.19686	0.231362	0.999941
3010003L21Rik	4.93682	-0.296355	1.28873	0.229958	0.818124	0.999941
3100003L05Rik	23.667	0.0474491	0.439044	-0.108074	0.913937	0.999941
3110001I22Rik	202.397	0.256898	0.174754	-1.47005	0.141547	0.999941
3110006O06Rik	35.6229	-0.112126	0.321409	0.348858	0.727196	0.999941
3110009E18Rik	137.089	0.313181	0.178667	-1.75287	0.079624	0.999941
3110009F21Rik	9.85509	0.485344	0.683294	-0.7103	0.477518	0.999941
3110009M11Rik	5.05922	-0.554229	1.09979	0.503941	0.614303	0.999941
3110021N24Rik	42.7474	0.41827	0.461795	-0.905748	0.365069	0.999941
3110039M20Rik	355.181	-0.193872	0.153414	1.26372	0.206332	0.999941
3110040N11Rik	798.197	0.00953056	0.122771	-0.0776284	0.938124	0.999941
3110043J17Rik	8.99484	-0.614145	0.642181	0.956342	0.338899	0.999941
3110045C21Rik	133.96	0.133591	0.238708	-0.559642	0.575723	0.999941
3110053B16Rik	413.177	-0.139693	0.137861	1.01329	0.310921	0.999941
3110056K07Rik	594.033	0.00083699	0.135603	-0.00617236	0.995075	0.999941
3110062G12Rik	4.07267	-0.279155	1.20933	0.230834	0.817444	0.999941
3110067C02Rik	28.9884	-0.487253	0.436162	1.11714	0.263935	0.999941
3110070M22Rik	150.039	-0.04956	0.189632	0.261349	0.793824	0.999941
3110080E11Rik	8.39834	0.699555	0.895201	-0.781449	0.434538	0.999941
3110082I17Rik	813.668	0.122199	0.12113	-1.00883	0.313055	0.999941
3110082J24Rik	93.5326	0.187155	0.213451	-0.876802	0.380594	0.999941
3110083C13Rik	51.8025	0.241323	0.310144	-0.7781	0.43651	0.999941
3110099E03Rik	3.78264	-1.0452	1.13758	0.918795	0.358203	0.999941
3300002I08Rik	150.641	0.0690466	0.1945	-0.354995	0.722594	0.999941
3300002P13Rik	136.307	0.149826	0.184956	-0.810067	0.417902	0.999941
3425401B19Rik	23.9956	-0.204946	0.428503	0.478283	0.632449	0.999941
3632454L22Rik	168.643	-0.265375	0.204447	1.29801	0.194283	0.999941
3830403N18Rik	13.101	0.511885	0.631762	-0.81025	0.417796	0.999941
3830406C13Rik	2842.09	0.0111219	0.104613	-0.106315	0.915333	0.999941
3830422I06Rik	3.35247	-1.01382	1.42097	0.713471	0.475555	0.999941
3930402G23Rik	16.3777	-0.201125	0.632156	0.318157	0.750366	0.999941
4631405J19Rik	6.88202	0.272612	0.96938	-0.281223	0.77854	0.999941
4632404H12Rik	2497.27	-0.00293501	0.125965	0.0233002	0.981411	0.999941
4632411P08Rik	69.0534	0.140934	0.261157	-0.539653	0.589437	0.999941
4632415L05Rik	4971.09	-0.0975697	0.105555	0.924346	0.355306	0.999941
4632418H02Rik	8.40003	-1.4541	0.943743	1.54078	0.12337	0.999941
4632427E13Rik	180.507	-0.0588719	0.261701	0.224959	0.822011	0.999941
4632428C04Rik	89.0499	0.0220232	0.260309	-0.0846042	0.932576	0.999941
4633401B06Rik	7.76723	-0.899163	1.05203	0.854696	0.392719	0.999941
4731419I09Rik	5.56552	0.0710775	0.777633	-0.0914024	0.927173	0.999941
4732414G09Rik	44.6334	0.610605	0.325215	-1.87754	0.0604436	0.999941
4732416N19Rik	184.704	0.0315172	0.218702	-0.14411	0.885414	0.999941
4732419C18Rik	35.7056	0.164439	0.32198	-0.510713	0.609552	0.999941
4732440D04Rik	319.755	-0.074166	0.178747	0.414921	0.6782	0.999941
4732463B04Rik	65.1314	0.0872187	0.259223	-0.336463	0.736522	0.999941
4732471J01Rik	1217.35	-0.037312	0.112782	0.330834	0.74077	0.999941
4732487G21Rik	1.98644	2.54418	1.58585	-1.6043	0.108649	0.999941
4732491K20Rik	364.27	0.0209864	0.135632	-0.154731	0.877033	0.999941
4732496C06Rik	224.248	0.0410419	0.166389	-0.246663	0.805169	0.999941
4833403J16Rik	11.4614	0.316089	0.660259	-0.478735	0.632127	0.999941
4833407H14Rik	4.78274	0.293489	0.964146	-0.304403	0.760821	0.999941
4833408A19Rik	70.4779	0.0678501	0.270405	-0.25092	0.801876	0.999941
4833411C07Rik	68.9882	0.262525	0.245684	-1.06855	0.285274	0.999941
4833412C05Rik	29.5655	0.280635	0.398391	-0.70442	0.481171	0.999941
4833412C15Rik	5.80418	-1.35332	0.866066	1.56261	0.118145	0.999941
4833412K13Rik	46.3358	-0.553516	0.396562	1.39579	0.162778	0.999941
4833413G10Rik	374.413	-0.207188	0.150935	1.3727	0.169846	0.999941
4833415N18Rik	35.0438	0.378827	0.468509	-0.80858	0.418757	0.999941
4833417C18Rik	29.3904	-0.269675	0.39337	0.685551	0.492996	0.999941
4833418N02Rik	100.18	-0.148031	0.236518	0.625877	0.531396	0.999941
4833419F23Rik	11.1416	-0.256566	0.695821	0.368724	0.712333	0.999941
4833420G17Rik	3506.14	0.147139	0.104571	-1.40706	0.159408	0.999941
4833422C13Rik	868.65	-0.0329293	0.165307	0.199201	0.842106	0.999941
4833422M21Rik	43.2013	-0.0909706	0.323567	0.281149	0.778596	0.999941
4833428L15Rik	5.25575	0.17792	0.94803	-0.187673	0.851133	0.999941
4833439L19Rik	19341.2	-0.0769799	0.0986129	0.780627	0.435022	0.999941
4833445I07Rik	523.901	0.183546	0.148787	-1.23362	0.217345	0.999941
4921504A21Rik	268.858	0.212401	0.168694	-1.25909	0.207998	0.999941
4921507G05Rik	7.91073	0.315412	0.7526	-0.419097	0.675145	0.999941
4921507P07Rik	60.0205	-0.398804	0.267776	1.48932	0.136403	0.999941
4921515G04Rik	12.504	0.000935131	0.60236	-0.00155245	0.998761	0.999941
4921516A02Rik	36.2063	0.314937	0.424173	-0.742472	0.457802	0.999941
4921524J17Rik	1945.83	-0.0208585	0.120865	0.172577	0.862984	0.999941
4921525O09Rik	7.83166	-0.5152	1.06529	0.483626	0.628651	0.999941
4921529L05Rik	6.17759	-0.283076	0.857233	0.330221	0.741233	0.999941
4921531C22Rik	220.134	-0.0648003	0.165472	0.391609	0.695347	0.999941
4921534A09Rik	6.09384	-0.784175	0.818792	0.957722	0.338203	0.999941
4921536K21Rik	58.2776	-0.518847	0.285843	1.81515	0.0695007	0.999941
4921539H07Rik	1040.38	-0.271836	0.164106	1.65647	0.0976268	0.999941
4930404H11Rik	3.96424	0.252964	1.1868	-0.213148	0.831211	0.999941
4930404I05Rik	4.45009	0.233591	0.888171	-0.263002	0.792549	0.999941
4930404N11Rik	37.6703	0.218275	0.422077	-0.517145	0.605055	0.999941
4930408O17Rik	12.6109	0.0945184	0.68079	-0.138836	0.88958	0.999941
4930412C18Rik	395.776	-0.198416	0.151282	1.31157	0.189667	0.999941
4930412F12Rik	22.6777	0.119962	0.427758	-0.280443	0.779137	0.999941
4930412M03Rik	2.88991	0.5939	1.67935	-0.35365	0.723601	0.999941
4930413F20Rik	11.4047	0.565465	0.633764	-0.892233	0.372268	0.999941
4930413G21Rik	13.8799	-0.471232	0.705536	0.667906	0.504194	0.999941
4930417H01Rik	20.2528	0.240704	1.04069	-0.231293	0.817088	0.999941
4930417O13Rik	5.68893	0.406427	0.814541	-0.498964	0.617804	0.999941
4930419G24Rik	4.98757	-0.159994	0.870677	0.183758	0.854204	0.999941
4930420G21Rik	9.72634	0.44977	0.752015	-0.598087	0.549782	0.999941
4930423D22Rik	26.0273	0.0233776	0.463643	-0.0504216	0.959786	0.999941
4930425L21Rik	6.36815	-0.109998	0.873326	0.125953	0.899769	0.999941
4930425O10Rik	3.37015	0.49999	1.03654	-0.482364	0.629547	0.999941
4930426D05Rik	36.6988	0.146585	0.399608	-0.366821	0.713752	0.999941
4930426I24Rik	44.6983	-0.453665	0.314839	1.44095	0.1496	0.999941
4930428N03Rik	8.25588	0.631466	0.706873	-0.893323	0.371684	0.999941
4930429F24Rik	7.02	-0.686118	0.835302	0.821401	0.411418	0.999941
4930430F08Rik	2968.66	-0.0393437	0.10506	0.374489	0.708041	0.999941
4930431P19Rik	259.897	0.0955389	0.164154	-0.582009	0.560561	0.999941
4930431P22Rik	6.67484	-0.311363	0.776244	0.401115	0.688335	0.999941
4930432B10Rik	10.1691	-1.12385	0.779546	1.44167	0.149396	0.999941
4930432E11Rik	4.51755	1.77481	1.06682	-1.66364	0.0961837	0.999941
4930439D14Rik	8.19901	-0.00484831	0.630789	0.00768611	0.993867	0.999941
4930444P10Rik	51.5837	-0.221421	0.338019	0.655054	0.512433	0.999941
4930445E18Rik	10.6616	-0.410366	0.594062	0.69078	0.489704	0.999941
4930447C04Rik	544.81	0.283506	0.28004	-1.01237	0.311359	0.999941
4930447F24Rik	27.8191	-0.542974	0.40227	1.34978	0.177088	0.999941
4930447K03Rik	18.689	-0.943167	0.723153	1.30424	0.192151	0.999941
4930447M23Rik	2046.02	0.0622303	0.110992	-0.560675	0.575019	0.999941
4930447N08Rik	32.6941	-0.438484	0.365862	1.1985	0.230723	0.999941
4930448C13Rik	3.31307	-0.840807	1.31341	0.640171	0.522062	0.999941
4930448E22Rik	37.7745	-0.395396	0.721911	0.547708	0.583892	0.999941
4930451I11Rik	2.26331	-1.81091	1.5613	1.15988	0.2461	0.999941
4930452A19Rik	2.61825	-0.828302	1.46468	0.565517	0.571722	0.999941
4930453N24Rik	3794.63	-0.0433201	0.100795	0.429784	0.667353	0.999941
4930455C13Rik	3.48489	-0.287157	1.16464	0.246563	0.805246	0.999941
4930455H04Rik	4.2853	-0.40862	0.999909	0.408657	0.682791	0.999941
4930455M05Rik	27.2972	0.0885863	0.433662	-0.204275	0.838139	0.999941
[truncated: 23,243 more rows]

## Sheet: Hallmark males Top100
DOWN in ADC176 males vs AD males filtered by Top 100 Padj.									UP in ADC176 males vs AD males filtered by Top 100 Padj.									Top 100 Padj. in ADC176 males vs AD males
Term	Overlap	P.value	Adjusted.P.value	Odds.Ratio	Combined.Score	Genes			Term	Overlap	P.value	Adjusted.P.value	Odds.Ratio	Combined.Score	Genes			Term	Overlap	P.value	Adjusted.P.value	Odds.Ratio	Combined.Score	Genes
Complement	2/200	0.0152144	0.0760722	11.7546	49.199	HSPA5;PLA2G4A			Unfolded Protein Response	1/113	0.368634	0.557678	2.2106	2.20607	IGFBP1			Unfolded Protein Response	2/113	0.109762	0.634884	3.63835	8.03872	IGFBP1;HSPA5
mTORC1 Signaling	2/200	0.0152144	0.0760722	11.7546	49.199	SDF2L1;HSPA5			Spermatogenesis	1/135	0.422881	0.557678	1.84562	1.58846	DMRT1			Hypoxia	2/200	0.264227	0.634884	2.03072	2.70277	IGFBP1;HSPA5
Unfolded Protein Response	1/113	0.102105	0.173902	9.85565	22.4881	HSPA5			Fatty Acid Metabolism	1/158	0.474672	0.557678	1.57341	1.17239	INMT			Complement	2/200	0.264227	0.634884	2.03072	2.70277	HSPA5;PLA2G4A
Mitotic Spindle	1/199	0.173109	0.173902	5.55079	9.73516	CENPF			Xenobiotic Metabolism	1/200	0.557678	0.557678	1.23869	0.723365	IGFBP1			mTORC1 Signaling	2/200	0.264227	0.634884	2.03072	2.70277	SDF2L1;HSPA5
TNF-alpha Signaling via NF-kB	1/200	0.173902	0.173902	5.52261	9.66049	NR4A2			KRAS Signaling Up	1/200	0.557678	0.557678	1.23869	0.723365	ANXA10			Spermatogenesis	1/135	0.492863	0.634884	1.48997	1.05419	DMRT1
KRAS Signaling Dn	1/200	0.173902	0.173902	5.52261	9.66049	NR4A2			Hypoxia	1/200	0.557678	0.557678	1.23869	0.723365	IGFBP1			Fatty Acid Metabolism	1/158	0.54847	0.634884	1.27022	0.762923	INMT
Hypoxia	1/200	0.173902	0.173902	5.52261	9.66049	HSPA5												Mitotic Spindle	1/199	0.633031	0.634884	1.0051	0.459569	CENPF
Interferon Gamma Response	1/200	0.173902	0.173902	5.52261	9.66049	PLA2G4A												Xenobiotic Metabolism	1/200	0.634884	0.634884	1	0.454313	IGFBP1
Glycolysis	1/200	0.173902	0.173902	5.52261	9.66049	HSPA5												TNF-alpha Signaling via NF-kB	1/200	0.634884	0.634884	1	0.454313	NR4A2
G2-M Checkpoint	1/200	0.173902	0.173902	5.52261	9.66049	CENPF												Glycolysis	1/200	0.634884	0.634884	1	0.454313	HSPA5
																		G2-M Checkpoint	1/200	0.634884	0.634884	1	0.454313	CENPF
																		KRAS Signaling Up	1/200	0.634884	0.634884	1	0.454313	ANXA10
																		KRAS Signaling Dn	1/200	0.634884	0.634884	1	0.454313	NR4A2
																		Interferon Gamma Response	1/200	0.634884	0.634884	1	0.454313	PLA2G4A
