# Supplementary material for: Sex-dependent interferon signaling contributes to female-biased vulnerability in Alzheimer’s disease
Source: J Neuroinflammation. 2026 May 4;23:217. doi: 10.1186/s12974-026-03840-0 (PMC13312654; doi:10.1186/s12974-026-03840-0)
Supplement: Supplementary file 15 — Supplementary Material 15: Table S7. Oligonucleotide sequences used for RT-qPCR. [file 12974_2026_3840_MOESM15_ESM.xlsx]

## Sheet: Sheet1
Oligonucleotides - Lopez-lopez et al.,
Target_gene	Specie	Primer_Forward (5'-3')	Primer_Reverse (5'-3')
Gapdh	Mus musculus	5´-TGTGTCCGTCGTGGATCTGAC	5´-TCATACTTGGCAGGTTTCTCCA
Ifitm3	Mus musculus	5´-TTCTGCTGCCTGGGCTTCATAG	5´-ACCAAGGTGCTGATGTTCAGGC
Irf7	Mus musculus	5´-ATACCTGGAGGGCGTGCAG	5´-TCGTAGGAGACTGTTGGTGCTAG
Stat2	Mus musculus	5´-AGAAGTCCTGCATTGGAGCC	5´-TGACTCATCTCCTTCAGCTGC
Il10	Mus musculus	5´-GTGGAGCAGGTGAAGAGTGA	5´-ATGGCCTTGTAGACACCTTGG
Rela_E1-E3	Mus musculus	5`-GACCCTGACCATGGACGATC	5´-GCTGGCTCTGAGGGAAAGATG
Rela_E6-E7	Mus musculus	5´-ACATCCGATTTTTGATAACCGG	5´-CAGATCTTGAGCTCGGCAGTG
